# Supplementary material for: Genetic variants for head size share genes and pathways with cancer
Source: Cell Rep Med. 2024 May 3;5(5):101529. doi: 10.1016/j.xcrm.2024.101529 (PMC11148644; doi:10.1016/j.xcrm.2024.101529)
Supplement: Table S4. Phenotyping information, related to STAR Methods section "Phenotyping" [file mmc2.xlsx]

## Sheet: Sheet1
Table S4. Phenotyping information. Related to STAR Methods' section "Phenotyping".
Cohort	Head size measurement	Scanner(s) - in case of intracranial volume	Software - in case of intracranial volume	Citation(s) PMID	Acquistion Information - description of scan acquisition or head circumference measurement
European samples
1000 Brains	Intracranial volume	3 T MR scanner	FreeSurfer (5.3.0)	NA	3D-T1 176 slices, TR = 2.25 s, TE = 3.03 ms, TI = 900 ms, FoV = 256 × 256 mm2, flip angle = 9°, voxel resolution = 1 × 1 × 1 mm3
3C-Bordeaux	Intracranial volume	1.5 T (Intera Philips)	VBM8	NA	For 1.5T scanner 3D-T1 124 slices, TR = 8.5 s, TE = 3.9 ms, FoV = 240, flip angle = 10°, voxel resolution = 0.94 × 0.94 × 1 mm3
ARIC whites	Intracranial volume	1.5 T MRI scanners (General Electric Medical Systems)	FSL FIRST	NA	Total intracranial volume was measured from T1 weighted spin echo sagittal images, each set consisting of 32 contiguous 5 mm thick interleaved sections with no interslice gap, a field of view of 24 cm, and a matrix of 256 × 192, obtained with the following sequence: scan time, 2.5 minutes; echo time, 14 milliseconds; 2 repetitions; and repetition time, 500 milliseconds. A 3D volumetric spoiled gr…
ASRB	Intracranial volume	Siemens Avanto 1.5 T	FreeSurfer (5.1.0)	21034186	High-resolution T1-weighted structural magnetic resonance imaging (sMRI) brain scans (MPRAGE) were acquired using an optimized magnetization-prepared rapid acquisition gradient echo on 1.5 T Siemens Avanto scanners (Siemens, Erlangen, Germany) across five Australian research sites (Loughland and al., 2010). Image parameters were set to 176 slices of 1mm thickness, no gap with field-of-view 250 x …
CARDIA whites	Intracranial volume	Siemens 3T Tim Trio/VB 15 platform, and Philips 3T Achieva/2.6.3.6 platform	In-house method	9754125	From the sagittal 3D T1 sequence (Plane Sagittal Coil 12channel File name 3D T1 MPRAGE: Tr 1900 Te 2.89 Fov 250mm, thickness 1mm slices 176 slices, Base Res 255, Phase res 100%, Matrix 256X256 NSA 1 TI 900 ms Pixel BW 170hz. ETL = 1 Flip = 9), total intracranial volume (TICV) was estimated, (a measure of head size) as the sum of gray matter (GM),white matter (WM) and cerebral spinal fluid (CSF) v…
CROMIS-2 ICH	Intracranial volume	Different CT scanners (depending on which of the centers)	FSL BET	25862260	Extraction of ICV from CT scans was based on a validated method (see reference). All images were thresholded using an - 50 ; 100 Hounsfield unit (HU) range. Images were smoothed using a 3-d Gaussian Kernel ((σ=1mm(3)). FSL BET was applied with a fractional intensity (FI) threshold of 0.1 and any holes in the brain mask were filled. Manual QC was performed via visually checking the for errors. Mai…
DHS	Intracranial volume	1.5-T GE EXCITE HD scanner	SPM8	26185004	3D-T1 124 sections, TR=7.36 ms, TE=2.02 ms, TI=600 ms, flip angle 20°, FOV=24 cm, matrix size 256 × 256, 1.5-mm slice thickness
DNS	Intracranial volume	GE MR750 3T	FreeSurfer (5.3.0)	31119842; 31358859	T1-weighted images were obtained using a 3D Ax FSPGR BRAVO with the following parameters: TR = 8.148 ms; TE = 3.22 ms; 162 axial slices; flip angle, 12°; FOV, 240 mm; matrix =256×256; slice thickness = 1 mm with no gap; and total scan time = 4 min and 13 s.
EPOZ	Intracranial volume	1.5 T Gyroscan (Philips, Best, the Netherlands)	FreeSurfer (6.0)	NA	T1-weighted images were acquired with TR 485 ms, TE 14 ms with a slice thickness of 6 mm.
ESS	Intracranial volume	Siemens, Somatom Multislice CT-scanner	FSL BET	NA	No standard protocol
FHS	Intracranial volume	1 or 1.5 T Siemens Magnetom	In-house method	19245840	Brain MRI for FHS participants was acquired using a Siemens Avanto scanner (version syngo MR B15). Total intracranial volume was derived from 3D T1-weighted coronal spoiled gradient-recalled echo images (voxel resolution= 0.977 x 0.977 x 1.5 mm3) after removal of non-brain tissues. The skull was removed using an atlas-based method followed by human quality control to provide generally minor clean…
GenR	Intracranial volume	3T GE 750w MRI unit	Freesurfer (6.0)	29064008	Following a 3-plane localizing and coil intensity calibration scans, a high-resolution T1-weighted inversion recovery fast spoiled gradient recalled (IR-FSPGR) sequence is obtained with the following parameters: TR = 8.77 ms, TE = 3.4 ms, TI = 600 ms, NEX = 1, flip angle = 10°, matrix size = 220 × 220, Field of View = 220 mm x 220 mm, number of slices = 230, an isotropic resolution of 1.0 × 1.0 ×…
HUNT	Intracranial volume	1.5 T General Electric Signa HDx; 1.5 T MRI scanner; 1.5 T HDx scanner	FreeSurfer (5.3.0)	25674037	T1 weighted IR-FSPGR: 192x192 matrix (pixels), NSA=1, TR=10.2ms, TE=4.1ms, Flip angle=10o, slice thickness=1.2mm, gap=0mm, overlap=0mm, FOV=240mm
LIFE-Adult	Intracranial volume	Siemens Verio (3.0 T)	Freesurfer 5.3.0	28857651, 26973099, 28397392, 30674602, 30556596	3D MPRAGE sequences were obtained with a GRAPPA parallel imaging technique applied on the Alzheimer’s Disease Neuroimaging Initiative (ADNI) standard protocol, with a voxel size 1×1×1 mm³, FOV 256×240×176 mm³, sagittal orientation, no interpolation. TR = 2300 ms, TI 900 ms, TE 2.3 ms, band width 240 Hz/pixel, image matrix 256×240, 176 partitions.
Poznan MS	Intracranial volume	1.5 T MRI unit (Avanto, Siemens, Erlangen, Germany)	FreeSurfer (6.0)	NA	Structural imaging is performed with T1-weighted (T1w MPRAGE ),and fluid-attenuated inversion recovery (FLAIR) sequences. The combination of different MR contrasts provided by these sequences can be used for automated brain tissue analysis
RSI	Intracranial volume	1.5 T MRI unit (GE Healthcare, Milwaukee, USA, software version 11×)	In-house method	26650042	Structural imaging is performed with T1-weighted (T1w), proton density-weighted (PDw) and fluid-attenuated inversion recovery (FLAIR) sequences. The combination of different MR contrasts provided by these sequences can be used for automated brain tissue and white matter lesion segmentation (see section on processing). For this purpose, the T1w scan is acquired in 3D at high in-plane resolution an…
RSII	Intracranial volume	1.5 T MRI unit (GE Healthcare, Milwaukee, USA, software version 11×)	In-house method	26650042	Structural imaging is performed with T1-weighted (T1w), proton density-weighted (PDw) and fluid-attenuated inversion recovery (FLAIR) sequences. The combination of different MR contrasts provided by these sequences can be used for automated brain tissue and white matter lesion segmentation (see section on processing). For this purpose, the T1w scan is acquired in 3D at high in-plane resolution an…
RSIII	Intracranial volume	1.5 T MRI unit (GE Healthcare, Milwaukee, USA, software version 11×)	In-house method	26650042	Structural imaging is performed with T1-weighted (T1w), proton density-weighted (PDw) and fluid-attenuated inversion recovery (FLAIR) sequences. The combination of different MR contrasts provided by these sequences can be used for automated brain tissue and white matter lesion segmentation (see section on processing). For this purpose, the T1w scan is acquired in 3D at high in-plane resolution an…
SHIP-TREND	Intracranial volume	1.5 T Siemens Avanto	FreeSurver (5.3)	19598074	3D T1-weighted MRI sequence with the following parameters: MP-RAGE/ axial plane, TR=1900 ms, TE=3.4 ms and Flip angle=15° and an original resolution of 1.0 x 1.0 x 1.0mm3
SYS adolescents	Intracranial volume	1 T Philips	FreeSurfer (5.1.0)	17469173	Three-dimensional (3D) radio frequency (RF)- spoiled gradient-echo scan with 140 –160 slices, an isotropic resolution of 1 mm, a repetition time (TR) of 25 ms, an echo time (TE) of 5 ms, and flip angle of 30°
SYS adults	Intracranial volume	1.5 T Siemens (Avanto) scanner	FreeSurfer (5.1.0)	25454417	T1W, 1-mm, isotropic resolution images acquired with a 3D fast radio frequency (RF)-spoiled gradient-echo scan.
UK Biobank	Intracranial volume	3T Siemens Skyra	FreeSurfer (6.0)	27643430	T1-weighted structural imaging was performed using a standard Siemens Skyra 3T running VD13A SP4 (as of October 2015), with a standard Siemens 32-channel RF receive head coil. Resolution: 1x1x1 mm; field-of-view: 208x256x256 matrix; duration: 5 minutes 3D MPRAGE, sagittal, in-plane acceleration iPAT=2, prescan-normalise.
VIDI	Head circumference	NA	NA	29813149	Head circumference was measured at the follow-up visit when the children were aged 24 months.
Non-European/mixed samples
ARIC-Black	Intracranial volume	1.5 T MRI scanners (General Electric Medical Systems)	FSL FIRST	NA	Total intracranial volume was measured from T1 weighted spin echo sagittal images, each set consisting of 32 contiguous 5 mm thick interleaved sections with no interslice gap, a field of view of 24 cm, and a matrix of 256 × 192, obtained with the following sequence: scan time, 2.5 minutes; echo time, 14 milliseconds; 2 repetitions; and repetition time, 500 milliseconds. A 3D volumetric spoiled gr…
CARDIA-Black	Intracranial volume	Siemens 3T Tim Trio/VB 15 platform, and Philips 3T Achieva/2.6.3.6 platform	In-house method	9754125	From the sagittal 3D T1 sequence (Plane Sagittal Coil 12channel File name 3D T1 MPRAGE: Tr 1900 Te 2.89 Fov 250mm, thickness 1mm slices 176 slices, Base Res 255, Phase res 100%, Matrix 256X256 NSA 1 TI 900 ms Pixel BW 170hz. ETL = 1 Flip = 9), total intracranial volume (TICV) was estimated, (a measure of head size) as the sum of gray matter (GM),white matter (WM) and cerebral spinal fluid (CSF) v…
FBIRN	Intracranial volume	3T Siemens TIM® Trio System (x6); 3T General Electric (GE) Discovery MR750 scanner (x1)	FreeSurfer (5.3.0)	NA	Siemens MP-RAGE scan parameters were: TR/TE/TI=2300/2.94/1100ms, flip angle=9°, matrix=256×256x160. GE IR-SPGR scan parameters were: TR/TE/TI=5.95/1.99/450ms, flip angle=12°, matrix=256×256x166. All scans covered the entire brain with FOV=220mm2, voxel size=0.86x0.86x1.2mm, sagittal scan plane, GRAPPA/ASSET acceleration factor=2, and NEX=1.
HKOS	Head circumference	NA	NA	29024957	Head circumference was measured by a trained nurse or researcher.
IMH	Intracranial volume	3.0 T MRI	FreeSurfer (5.3.0)	NA	T1-weighted MP-RAGE scans were acquired (180 axial slices of 0.9mm thickness with no gap, FOV = 230x230 mm2; TR=7.2 s, TE=3.3 ms, FA=8°, voxel size =0.89x0.89x0.9 mm3).
Meth-CT	Intracranial volume	3.0 T Siemens Magnetom Allegra	FreeSurfer (5.3.0)	NA	T1-weighted, 3DMEMPRAGE sequence with the following scan parameters: TR=2530ms; graded TE=1.53, 3.21, 4.89, 6.57ms; flip angle=7°; FOV=256mm; slice thickness=1mm; 160 slices
Nagahama	Intracranial volume	1.5-Tesla machines: Siemens (Erlangen, Germany), General Electric (USA) and Philips (Philips Healthcare, Best, The Netherlands)	SPM12	23938127	Axial T1-weighted sequence, slice thickness = 4 mm, Siemens : TR=708, TE=11, GE : TR=508, TE=12.5, Philips : TR=525, TE=9.5. Intracranial volume was computed as the sum of grey matter, white matter and cerebrospinal fluid.
Validation samples
BIL&GIN	Intracranial volume	3T Philips Achieva	FreeSurfer 5.3.0	25840118	3D-FFE-TFE sequence (TR, 20 ms; TE, 4.6 ms; flip angle, 10°; inversion time, 800 ms; turbo field echo factor, 65; sense factor, 2; field of view, 256 × 256 × 180 mm; isotropic voxel size, 1 × 1 × 3D-FFE-TFE sequence (TR, 20 ms; TE, 4.6 ms; flip angle, 10°; inversion time, 800 ms; turbo field echo factor, 65; sense factor, 2; field of view, 256 × 256 × 180 mm; isotropic voxel size, 1 × 1 × 3D-FFE-…
i-Share	Intracranial volume	3T Siemens Prisma scanner	FreeSurfer 6.0	34283296	T1-weighted (3D MPRAGE, sagittal acquisition, TR/TE/TI = 2000/2.0/880 ms, repeat x2, 1 mm3 isotropic) and T2-FLAIR (3D SPACE, sagittal acquisition; TR/TE/TI = 5000/394/1800 ms; repeat x2; 1 mm3 isotropic voxel) sequences
UK Biobank (independent samples)	Intracranial volume	3T Siemens Skyra	FreeSurfer (6.0)	27643430	T1-weighted structural imaging was performed using a standard Siemens Skyra 3T running VD13A SP4 (as of October 2015), with a standard Siemens 32-channel RF receive head coil. Resolution: 1x1x1 mm; field-of-view: 208x256x256 matrix; duration: 5 minutes 3D MPRAGE, sagittal, in-plane acceleration iPAT=2, prescan-normalise.
