# Supplementary material for: Genetic variants for head size share genes and pathways with cancer
Source: Cell Rep Med. 2024 May 3;5(5):101529. doi: 10.1016/j.xcrm.2024.101529 (PMC11148644; doi:10.1016/j.xcrm.2024.101529)
Supplement: Table S6. Lead genetic variants and their effects on human head size in samples of different ethnicities, with and without adjustment for height. Related to Figure 1B [file mmc3.xlsx]

## Sheet: Sheet1
Table S6. Lead genetic variants and their effects on human head size in samples of different ethnicities, with and without adjustment for height. Related to Figure 1B.
					Model 1 European ancestry (N=75,309)							Model 1 African ancestry (N=1,356)							Model 1 Asian ancestry (N=4,225)							Model 1 three ancestries (N=80,890)						Model 1 transancestral (N=81,997)							Model 1 European height subset (N=51,354)							Model 2 European ancestry (N=50,424)
MarkerName	Allele1	Allele2	chr	position	Freq1	Weight	Zscore	P.value	Direction	HetISq	HetPVal	Freq1	Weight	Zscore	P.value	Direction	HetISq	HetPVal	Freq1	Weight	Zscore	P.value	Direction	HetISq	HetPVal	Weight	Zscore	P.value	Direction	HetISq	HetPVal	Freq1	Weight	Zscore	P.value	Direction	HetISq	HetPVal	Freq1	Weight	Zscore	P.value	Direction	HetISq	HetPVal	Freq1	Weight	Zscore	P.value
rs6682560	a	t	1	23357282	0.8288	74670	5.625	1.851e-08	+-++--++-?+-?++++-+-+-+++++++-+--++++++-	27.7	0.06023	0.8744	1356	-0.302	0.7626	+--++	33.2	0.2001	NA	NA	NA	NA	NA	NA	NA	76026	5.535	3.119e-08	-?+	9.4	0.2934	0.8301	77133	5.453	4.944e-08	+-+++----++-?+-?+++++?-?+-+-??????+--+++++++?-+?--+++++++-	24.8	0.06816	0.8269	50837	5.069	4.005e-07	+-+-++-?+-+++-+-+-+++++++-+--+++++-	28.8	0.06139	0.8268	49909	3.869	0.0001092
rs3134614	c	g	1	40363054	0.8767	74757	6.143	8.123e-10	++-+-++++?+--++-+++++++++++--+++++-+-++-	12.5	0.2512	0.9279	1220	-0.054	0.9572	-?+-+	0	0.7805	0.9922	201	-1.028	0.3041	?????????-	0	1	76178	6.025	1.687e-09	--+	19.5	0.2888	0.8782	77154	6.12	9.335e-10	++--+-?+++++?+--+++-+?+?+++???????-+++++++--?++-+++-+-+++-	5.3	0.3714	0.876	50808	5.438	5.395e-08	++-++++?+-++-++++++++++--+++++-+++-	2.4	0.4283	0.8757	49880	5.446	5.14e-08
rs12116800	a	g	1	51027554	0.0526	73805	-6.316	2.68e-10	----?----?-+---+----+------++----+-++-?-	24.1	0.09663	0.2858	1356	-0.8	0.424	-+--+	0	0.5772	0.094	410	-0.927	0.3537	????????+-	71.2	0.06221	75571	-6.417	1.386e-10	---	0	0.8998	0.058	76678	-6.314	2.714e-10	-----?+-----?-+--+-+-?-?--+-??????-+------+++-----+-++-?+-	17.3	0.1566	0.0525	50083	-6.468	9.938e-11	-------?-+--+---+------++----+-+-?-	9.8	0.3077	0.0525	49156	-6.389	1.665e-10
1-112946028	ctgtt	c	1	112946028	0.358	22847	5.462	4.71e-08	++?++??+??+?+?+??++++-?-?????++????????-	0	0.7486	0.7214	975	1.03	0.3029	++?+?	0	0.8599	0.5299	410	-2.452	0.0142	????????--	0	0.3857	24232	5.191	2.089e-07	+-+	79.9	0.00688	0.3805	25339	5.289	1.23e-07	+++?+++???+??+?+?-+???+?++++??????++-?-?????-++-?????????-	15.7	0.2406	0.3567	20487	4.956	7.199e-07	++???+??+??+?++++-?-?????++???????-	0	0.5822	0.3558	21111	4.762	1.92e-06
rs2884218	t	c	1	210557309	0.7027	74830	5.78	7.463e-09	++-+++-+?++--+++++-++---+++---++++++-++-	17.4	0.1742	0.8352	1356	3.167	0.001539	++++-	54.5	0.06676	0.6804	4224	1.351	0.1766	+-+-+-++++	0	0.5311	80410	6.297	3.034e-10	+++	64.4	0.06035	0.7042	81517	6.25	4.097e-10	+++-+++++-+?++--+++++++--++++-+-+++----+++--+-+++++++-++--	23.9	0.05784	0.703	50875	5.675	1.384e-08	++-+-+?++-++++-++---+++---++++++++-	18.6	0.1722	0.7028	49947	5.837	5.33e-09
rs6429430	t	g	1	243834477	0.8156	74837	-8.21	2.206e-16	-+---++-?----+-+----+---+---------------	0	0.9556	0.6729	1356	1.346	0.1784	+-+-+	4.1	0.3832	0.6853	1298	-0.352	0.7245	-???????--	0	0.7934	77491	-7.936	2.086e-15	+--	68.6	0.04153	0.8102	78598	-7.889	3.037e-15	-++----+++-?----++-+---?--++??????-----+----------------+-	0	0.8582	0.8136	50882	-6.429	1.283e-10	-+-++-?---+-+---+---+--------------	0	0.95	0.8137	49954	-6.221	4.955e-10
rs6736289	c	g	2	10195540	0.7953	74639.1	-6.283	3.318e-10	-----+---?--?++------+++-+---------+----	13.3	0.2408	0.7487	1356	-1.111	0.2667	-+---	0	0.6872	0.8403	4187	-1.635	0.102	-?---+-+--	14.1	0.3168	80182.1	-6.58	4.699e-11	---	0	0.9576	0.7971	81289.1	-6.696	2.149e-11	------++----?--?+-+----?-------+-+--+++-+-----------+-----	3.9	0.3937	0.7995	50806	-5.368	7.942e-08	---+---?--++-----+++-+---------+---	22.6	0.122	0.7995	49878	-4.539	5.664e-06
rs11685359	t	c	2	20349433	0.1559	75272.1	-5.844	5.082e-09	------+-------------+-++---+++---+----++	0	0.618	0.0333	1224	-0.15	0.881	-?+++	15	0.3168	0.2345	4187	1.568	0.1168	+?-++++++-	0	0.8307	80683.1	-5.306	1.119e-07	-+-	76.4	0.01438	0.1575	81788.1	-5.2	1.99e-07	------?-++-------+---+-?--+--+++++++-++---++++----+----+++	0	0.503	0.1552	51318	-5.871	4.332e-09	----+-----------+-++---+++---+---++	0	0.6638	0.1552	50388	-5.256	1.472e-07
rs62135193	t	c	2	48755477	0.5394	74254	-5.583	2.363e-08	-------+??-++--+--+--+-------++-----+-+-	17.8	0.1711	0.4815	1356	-0.658	0.5103	---+-	0	0.9555	0.1707	4224	-1.529	0.1264	-+----++--	0	0.5568	79834	-5.822	5.821e-09	---	0	0.9768	0.5193	80941	-6.025	1.69e-09	----------+??-++---+---++--+----+++-+--------++------+-+--	2.6	0.4204	0.5374	50299	-4.815	1.473e-06	-----+??-+--+-+--+-------++------+-	25.2	0.09636	0.5375	49373	-4.988	6.108e-07
rs41288837	t	c	2	85531116	0.0282	72181	-5.726	1.029e-08	--+-+??-??-++--+---+-------??+--+--+--+-	18.6	0.1725	NA	NA	NA	NA	NA	NA	NA	NA	NA	NA	NA	NA	NA	NA	72181	-5.726	1.029e-08	??-	0	1	0.0282	72181	-5.726	1.029e-08	--?+-+????-??-++-?-+-?-?-+-?????????------???+-?-+--+--+?-	18.6	0.1725	0.0278	49370	-3.48	0.0005016	--+??-??-+--+--+-------??+--+--+-+-	17.7	0.2006	0.0278	48386	-3.741	0.0001833
rs4832160	a	c	2	85539170	0.4895	74821.1	-5.922	3.175e-09	+----+-+?+--+----+--++++-+-+--+--+-+--++	25.4	0.07839	0.462	1356	-0.072	0.9427	+--+-	0	0.9724	0.1477	4187	0.733	0.4636	+?+++-+-++	5.8	0.387	80364.1	-5.556	2.753e-08	-+-	57.8	0.0934	0.4704	81471.1	-5.57	2.551e-08	+-+----+--+?+--+-+---++?--+++++-+-+-+++-+-+-+-++--+-+--+-+	16.2	0.1546	0.4887	50866	-4.275	1.914e-05	+--+-+?+-----+--++++-+-+--+--+-+-++	15.1	0.2215	0.489	49938	-4.263	2.021e-05
rs867529	c	g	2	88913273	0.2802	74333.1	5.806	6.415e-09	++++++++??+----+++-++-+-+++--++-++++-+-+	13.6	0.2354	0.07	1356	-0.775	0.4381	--+--	0	0.4453	0.4488	4224	0.471	0.6377	+++---++++	0	0.5707	79913.1	5.606	2.065e-08	-++	35.4	0.2128	0.2848	81020.1	5.535	3.118e-08	++-+++-++++??+-----+++++-++-+---++-+-+-+++--++++-++++-+--+	7.5	0.3156	0.2784	50378	3.979	6.922e-05	++++++??+---++-++-+-+++--++-+++++-+	10.1	0.3023	0.2783	49452	3.251	0.001149
rs73977799	a	g	2	183699768	0.0863	71440.9	5.773	7.797e-09	+?-++++???++?+++++-++-+-+++-+++++---++--	0	0.5817	0.1554	1356	-0.128	0.8982	-++-+	0	0.7779	0.036	3446	0.897	0.3697	-??-?+++??	12.5	0.3344	76242.9	5.762	8.328e-09	-++	0	0.6222	0.0856	77235.9	5.84	5.213e-09	+?--++++++???++?+++++-+?-++??-?+++-+-+-+++-+?++?++---++-+-	0	0.753	0.0833	47608	4.122	3.749e-05	+?-++???-+++++-++-+-+++-+++++---+--	17.7	0.1939	0.0834	46686	3.951	7.795e-05
rs288326	a	g	2	183703336	0.1206	74208.1	7.641	2.152e-14	+++--+++?+++-?+++++++--++++-++++--++++-+	0	0.9839	0.0288	1224	0.536	0.5922	-?+++	0	0.4093	NA	NA	NA	NA	NA	NA	NA	75432.1	7.647	2.054e-14	+?+	0	0.6584	0.1185	76425.1	7.666	1.771e-14	++-+--?++++?+++-?++++?+?+++???????++--++++-+?++?+--++++-++	0	0.9901	0.1182	50253	5.458	4.816e-08	++++++?+++?++++++--++++-++++--+++-+	0	0.9965	0.1183	49595	4.856	1.2e-06
rs11928552	t	c	3	48739883	0.3868	67772	-6.084	1.173e-09	--+--??-?--+--------+++-+--??----+-----+	16.7	0.1963	0.4437	1035	0.325	0.7453	--?+-	0	0.6973	0.0315	888	1.474	0.1404	+?????????	0	1	69695	-5.793	6.899e-09	++-	65.1	0.05699	0.3829	70802	-5.838	5.272e-09	---+---???-?--+--+---+-?--++??????+-++-+--???--?--+------+	17.1	0.1688	0.3875	49967	-5.316	1.06e-07	--+??-?--+------+++-+--??----+----+	0.4	0.459	0.3876	48789	-5.238	1.62e-07
rs145897003	a	g	3	52210649	0.0224	56124	5.502	3.755e-08	+?+??????++??+??+---?+?-++-??++??+++-+-+	31.2	0.07797	NA	NA	NA	NA	NA	NA	NA	NA	NA	NA	NA	NA	NA	NA	56124	5.502	3.755e-08	??+	0	1	0.0222	56842	5.232	1.681e-07	+??+????????++??+???+?-?--?????????-+?-++-???++???+++-+-?+	41.4	0.01856	0.0216	34757	4.344	1.396e-05	+?+????++?+??---?+?-++-??++??++++-+	35.4	0.05557	0.0217	33667	3.742	0.0001822
rs114895876	a	g	3	127352970	0.9862	66674.9	5.571	2.527e-08	+-+???????+???+?++++--+-+++??++-?+?++++-	21.5	0.1663	NA	NA	NA	NA	NA	NA	NA	NA	NA	NA	NA	NA	NA	NA	66674.9	5.571	2.527e-08	??+	0	1	0.9862	66674.9	5.571	2.527e-08	+-?+?????????+????+?+?+?++-?????????-+-+++???++?-?+?++++?-	21.5	0.1663	0.9858	45767	5.165	2.403e-07	+-+?????+??+?+++--+-+++??++-?+?+++-	26.3	0.1217	0.9857	45199	5.042	4.597e-07
rs9818536	t	c	3	136115295	0.2413	75309	-6.691	2.22e-11	----+-+-++-----+-+---------++-+----+----	22.6	0.105	0.0457	1356	-1.281	0.2001	--+-+	36.3	0.179	0.0117	201	-0.417	0.6765	?????????-	0	1	76866	-6.814	9.481e-12	---	0	0.9281	0.2357	77973	-6.706	1.994e-11	-----+--++-++----+-+-?+?---+??????--------++?-+-----+---+-	19.5	0.1209	0.2388	51354	-6.187	6.124e-10	----+-++----++---------++-+----+---	28.4	0.06218	0.2387	50159	-5.044	4.57e-07
rs2063453	t	c	3	141715543	0.8441	75304	-8.552	1.214e-17	-----++----+---+--------+----+----+-----	0	0.8472	0.9666	1222	-0.958	0.3379	-?+++	13.3	0.326	0.7791	4187	-2.338	0.01938	-?--+----+	18.7	0.2763	80713	-8.911	5.079e-19	---	0	0.943	0.8432	81817	-8.837	9.809e-19	------?+++----+--+-+---?------+---+----+-----+-+---+----+-	0	0.7755	0.8453	51349	-7.466	8.243e-14	---++----+--+-------+----+----+----	0	0.6898	0.8452	50154	-7.738	1.011e-14
rs56370391	a	g	3	142084647	0.8614	75299	-5.615	1.96e-08	-++-+--+---++--------++-+---+------+---+	0	0.4827	0.8511	1356	-0.317	0.7514	-+-+-	0	0.4636	0.8871	4187	-3.217	0.001293	-?-++-----	0	0.7478	80842	-6.193	5.909e-10	---	45	0.1624	0.8628	81949	-6.097	1.081e-09	-+-+-++---+---++-+-----?---+-++---+-++-+---+--------+----+	0	0.5503	0.8615	51344	-5.586	2.325e-08	-++--+---+-------++-+---+------+--+	0	0.4894	0.8615	50149	-5.639	1.711e-08
rs1159211	t	c	3	190666643	0.3693	73360	-7.571	3.699e-14	--------?---+?----+-++-----+++---+--+---	0	0.7033	0.3188	1356	1.332	0.1828	++++-	0	0.6224	0.3256	4187	-1.255	0.2093	-?--++--+-	0	0.8166	78903	-7.415	1.217e-13	+--	64.9	0.05808	0.3656	80010	-7.37	1.701e-13	--+---+-+--?---+?------?+-+---++--+++-----++++----+--+----	0	0.7292	0.3734	49405	-6.359	2.027e-10	------?---?---+-++-----+++---+-----	0	0.8216	0.3734	48482	-6.452	1.107e-10
rs9821713	c	g	3	190678438	0.0896	73758	7.427	1.114e-13	++++-++???+---++++-++-++++++++++--++++-+	6.3	0.3604	0.0229	1224	1.351	0.1767	+?+++	0	0.9188	0.0207	1089	0.026	0.9792	-????????+	0	0.7236	76071	7.487	7.028e-14	+++	0	0.6312	0.0871	76789	7.373	1.662e-13	+++++-?+++???+---?+++-+?-++???????+--+++++++?++++--++++-++	0	0.5005	0.089	49803	5.805	6.437e-09	+++++???+--+++-++-++++++++++--+++-+	0	0.4778	0.0892	48541	5.614	1.972e-08
rs362307	t	c	4	3241845	0.0783	73542.9	-6.146	7.954e-10	----?+?+??-+-------+---+---??+----+-----	17	0.1939	0.0228	843	0.414	0.6792	+??-?	59.7	0.1151	0.0192	1088.99	1.103	0.2701	+????????+	0	0.9325	75474.9	-5.89	3.85e-09	++-	55.2	0.1075	0.0766	76467.9	-5.812	6.167e-09	--+--??+??+??-+------+-?-+-???????-+--+---???+-+---+----?-	20.2	0.1341	0.0777	49821	-5.578	2.439e-08	---+?+??-+-----+---+---??+----+----	23.2	0.128	0.0779	48566	-5.04	4.658e-07
rs2301718	a	g	4	106009763	0.2259	75284	6.319	2.627e-10	++++-++++-+-+-+-+++--++--+++++++++++++++	21.9	0.1133	0.0476	1356	0.267	0.7895	+-+--	50.1	0.09096	0.7295	4224	-0.001	0.9994	+---+-+-++	0	0.4879	80864	6.132	8.689e-10	+-+	16.9	0.3003	0.2486	81970	6.276	3.465e-10	+++++--+++++-+-+--+-+++-+--+--+-+--+++--++++++++++++++++-+	20.2	0.09484	0.2287	51329	5.478	4.303e-08	+++++++-+--+-++--++--++++++++++++++	29.6	0.053	0.2286	50134	5.954	2.612e-09
rs56335290	a	c	5	112036634	0.2247	74120	5.586	2.318e-08	++++-+-+??+-+-+++++-++--+++?+++++++-++++	0	0.5255	0.0631	1224	-1.072	0.2839	-?++-	0	0.5467	0.1596	4186.99	-0.657	0.5114	-?++-++--+	0	0.8248	79531	5.109	3.231e-07	--+	70.1	0.03541	0.2178	80638	5.3	1.156e-07	++-++-?++-+??+-+-++++-+?+-++++-++-+++--+++?+-+++++++-+++-+	0	0.516	0.2224	50165	4.072	4.671e-05	++++-+??+--++++-++--+++?+++++++-+++	3.3	0.4132	0.2225	49158	3.866	0.0001108
rs747336	c	g	6	43832966	0.0454	69462.9	5.594	2.217e-08	+++?-?++??++?--++++++?-++++?-?+--+++-++-	0	0.9443	0.3608	1356	-0.535	0.5925	--+-+	0	0.8385	0.0257	1297.99	-0.631	0.5278	+???????--	61.9	0.07262	72116.9	5.332	9.705e-08	--+	43.6	0.1697	0.0525	73223.9	5.155	2.532e-07	++-+?--?+++??++?---++++?+++-??????--?-++++?--?+---+++-+++-	0	0.8395	0.0458	47248	4.6	4.227e-06	+++?++??++--+++++?-++++?-?+--+++++-	0	0.9299	0.0455	46067	4.749	2.043e-06
rs9374035	a	g	6	108859593	0.6644	73876	5.846	5.046e-09	++--+++-?++++-+++-+++?+--++?--+++--+++++	27.3	0.06594	0.6029	1356	2.778	0.005463	++++-	0	0.4164	0.725	4223	0.552	0.5813	+--+-+++-+	0	0.9961	79455	6.127	8.967e-10	+++	57.1	0.09741	0.6668	80287	6.171	6.789e-10	+++--+++++-?++++-?++++--+++--+-+++++?+--++?---++++--++++-+	13.1	0.2104	0.6675	49921	3.74	0.0001841	++-++-?+++-++-+++?+--++?--+++--++++	21.7	0.1381	0.6672	48741	3.301	0.000963
rs1935952	c	g	6	108998905	0.7015	74328	11.35	7.397e-30	--++-+++??++++++++-++++++++--+++++-+++++	41.5	0.004542	0.1766	1356	0.978	0.3282	+--++	0	0.7572	0.7355	4187	2.238	0.02519	+?+--++++-	27.6	0.1986	79871	11.589	4.674e-31	+++	0	0.7848	0.6921	80978	11.582	5.108e-31	--+++--+-++??++++-+++++?-++++--+++++++++++--+++-+++-++++++	32.6	0.0119	0.7051	50373	9.7	3.014e-22	--++++??++++++-++++++++--+++++-++++	47.3	0.001599	0.7054	49182	8.788	1.523e-18
rs11154343	t	c	6	126412953	0.3136	74766	-7.084	1.402e-12	------++?--++---------+----++-+--+--+---	0	0.9786	0.0653	1351	1.223	0.2213	+--++	39.7	0.1567	0.0202	1089	-0.891	0.3731	-????????-	0	0.3919	77206	-6.915	4.678e-12	+--	57	0.09764	0.3034	78310	-6.842	7.822e-12	--+------++?--++-------?----??????++-+----++?-+---+--+--+-	0	0.9004	0.3172	50811	-6.918	4.569e-12	----++?--+--------+----++-+--+-----	0	0.9708	0.3181	49618	-6.543	6.041e-11
rs9401873	t	c	6	126623120	0.6478	74332.9	-5.679	1.354e-08	--+++--+??-+-+-+----+-+--+-----+++--+---	25.1	0.08307	0.5734	1355	-1.222	0.2218	----+	0	0.8268	0.0404	1298	-1.399	0.1619	-???????--	0	0.4123	76985.9	-5.924	3.14e-09	---	0	0.7385	0.6346	78092.9	-5.95	2.678e-09	---+++----+??-+-++-+---?--++??????---+--+-------+++--+--+-	11.2	0.254	0.6523	50378	-5.621	1.9e-08	--+--+??-++-+---+-+--+-----+++-----	14.9	0.2275	0.6529	49187	-5.777	7.6e-09
6-126845438	a	attat	6	126845438	0.0861	22154	-5.545	2.939e-08	--?????-??-???-??-+-+-?-?????-+????????+	30.1	0.1365	0.0159	675	0.485	0.6279	+????	0	1	NA	NA	NA	NA	NA	NA	NA	22829	-5.379	7.486e-08	+?-	51.2	0.1524	0.0838	23104	-5.32	1.039e-07	--+???????-??-???+-???-?+-+?????????-?-??????-+??????????+	29.7	0.1265	0.0868	20487	-5.259	1.452e-07	--???-??-??-?-+-+-?-?????-+???????+	30.5	0.1328	0.087	21037	-5.129	2.916e-07
rs4273712	a	g	6	126964510	0.729	74849	-14.338	1.268e-46	---+++--?----------------------++------+	11.9	0.2607	0.9118	1356	0.452	0.6511	--+++	42	0.1417	0.5171	4223	-2.934	0.003349	----------	0	0.8752	80428	-14.445	2.687e-47	+--	65.1	0.05719	0.7213	81535	-14.303	2.095e-46	----++-++--?-----+---------+------+-------------++------++	20.7	0.09096	0.7322	50894	-13.633	2.548e-42	---+--?--------------------++-----+	0	0.639	0.7323	49701	-12.976	1.672e-38
rs190958130	c	g	6	127052822	0.9634	71407	5.652	1.59e-08	++++???-??+---++++++-+?++++??+-+--+-+++-	0	0.909	0.9853	60	0.93	0.3524	????+	0	1	NA	NA	NA	NA	NA	NA	NA	71467	5.676	1.378e-08	+?+	0	0.4438	0.9634	71467	5.676	1.378e-08	++?++?????-??+---?+++?+?++-?????????+?++++???+-?+--+-++++-	0	0.9153	0.9647	47840	4.905	9.348e-07	+++??-??+--+++++-+?++++??+-+--+-++-	0	0.8474	0.9647	46657	4.85	1.237e-06
rs17650496	a	g	6	127270764	0.943	69874	-8.205	2.304e-16	?---??????--?-----?--------??---+-----+-	0	0.9893	0.9771	735	-0.684	0.4937	-???+	0	0.3204	NA	NA	NA	NA	NA	NA	NA	70609	-8.232	1.839e-16	-?-	0	0.8758	0.9429	71602	-8.083	6.307e-16	?----????????--?-+---?-??--????????+------???--?-+-----++-	0	0.976	0.9472	46465	-7.295	2.98e-13	?--?????------?--------??---+----+-	0	0.9931	0.9474	44918	-7.045	1.857e-12
rs2011008	c	g	6	127425944	0.2989	74327	7.287	3.164e-13	+++-++++??++++++++++++++++++++++--++-+++	0	0.5303	0.4576	1356	-0.878	0.3799	-++--	7.9	0.3616	0.5253	4187	2.072	0.03827	+?++-+++--	0	0.8367	79870	7.39	1.471e-13	-++	43.8	0.1688	0.3147	80977	7.294	3.017e-13	++-+-++++++??++++-+++++?+++-++-+++-+++++++++-++-+--++-++-+	0	0.5182	0.296	50372	6.816	9.388e-12	++++++??++++++++++++++++++++--+++++	0	0.4936	0.2957	49181	6.721	1.806e-11
rs2489624	a	g	6	127456394	0.0315	74726	5.603	2.112e-08	++-++++-?+++?+-++-++-++++-+-+++++++-++-+	9.1	0.3103	0.2603	1356	-0.23	0.8178	++---	51.5	0.08315	0.094	1298	1.287	0.198	+???????+-	0	0.688	77380	5.642	1.682e-08	-++	0	0.5304	0.0382	78487	5.564	2.633e-08	+++-++++-+-?+++?++-+++-?++-+??????--++++-+-++++-++++-++--+	18.8	0.1311	0.031	50893	4.43	9.427e-06	++-++-?++++-+-++-++++-+-+++++++-+-+	7.9	0.3371	0.0303	49187	4.4	1.08e-05
rs11155234	t	c	6	142408707	0.2109	74761.1	-5.785	7.248e-09	++--+---?--+-----+--++-+-----+---+-----+	20.6	0.1309	0.0488	1356	0.391	0.696	+++--	29	0.228	0.0342	201	1.182	0.2373	?????????+	0	1	76318.1	-5.613	1.988e-08	++-	43	0.1729	0.2066	77425.1	-5.574	2.483e-08	+++--++-+--?--+--+---?+?--+-??????--+-+-----?+-+--+------+	22.7	0.08519	0.2086	50806	-4.282	1.85e-05	++----?--+---+--++-+-----+---+----+	24.3	0.1025	0.2089	49613	-3.039	0.002372
rs6463758	a	g	7	8117636	0.456	74607	-5.614	1.971e-08	+-++?---?+-++--+---+-+------+------+---+	0	0.6075	0.2962	1356	-0.641	0.5218	+-+--	0	0.4759	0.5079	4187	-0.527	0.5979	+?-----+--	4.4	0.3983	80150	-5.621	1.901e-08	---	0	0.7341	0.4554	81257	-5.416	6.099e-08	+-+++?--+--?+-++-+-+-+-?-+-------+-++------+--------+----+	1.4	0.4448	0.4607	50885	-5.703	1.18e-08	+-+---?+-+--+--+-+------+------+--+	0	0.5161	0.4609	49692	-5.484	4.147e-08
rs11769806	a	t	7	23480132	0.7618	74792	6.183	6.282e-10	+++-++---?+-+++-++-+++-++++-+--++-+-++++	30.4	0.03956	0.867	1356	0.048	0.9619	+-++-	9.4	0.3528	0.9857	2266	-1.572	0.116	?????-?-?-	0	0.9409	78414	5.778	7.569e-09	+-+	72.7	0.02571	0.7705	79521	5.552	2.823e-08	++++-+-++---?+-++-+-+?+?-+++???-?-+-+-++++-+?---++-+-+++-+	34	0.01141	0.7627	50837	5.605	2.08e-08	++++---?+-++-+-+++-++++-+--++-+-+++	34.6	0.02627	0.7625	49644	5.029	4.923e-07
rs34888260	a	t	7	32876315	0.3329	74327	-6.737	1.615e-11	----+---??-----+-+-++-+-----+-------+---	0	0.6037	0.0886	1356	-0.502	0.6154	+----	0	0.7243	0.3688	4187	-0.459	0.6461	-?+++-+--+	24.1	0.2289	79870	-6.67	2.562e-11	---	0	0.5049	0.3291	80977	-6.633	3.292e-11	--+--+-----??------+--+?-++++++-+--+-+-----+---+-----+----	0	0.6798	0.3305	50372	-6.613	3.756e-11	------??----++-++-+-----+----------	0	0.6836	0.3308	49181	-6.403	1.524e-10
rs2072235	t	c	7	50737384	0.2363	75306	7.913	2.504e-15	++++++--++++++++++++-+-+++++-+++-+++++++	0	0.7723	0.0482	1356	0.096	0.9233	-+-++	58.7	0.04592	0.528	4187	0.651	0.5153	-?-+-++++-	3.6	0.4046	80849	7.798	6.296e-15	+++	11	0.3249	0.2475	81956	7.867	3.642e-15	++-+++++---++++++-+++-+?++-+-+-++++++-+++++-+++-+-++++++++	1.1	0.4505	0.2325	51351	7.154	8.453e-13	++++--++++++++++-+-+++++-+++-++++++	0	0.6067	0.2323	50156	7.006	2.458e-12
rs151057105	t	c	7	54944920	0.0985	74691.1	7.749	9.25e-15	+++++--+?+++?++++-+-+++-++--++-+-++++++-	36.2	0.01534	0.0537	1356	-0.135	0.8925	+---+	0	0.7411	0.1387	4186.99	0.984	0.3249	+?----+++-	8	0.3682	80234.1	7.684	1.542e-14	-++	0	0.3692	0.0996	81341.1	7.599	2.976e-14	++++++----+?+++?++++++-?+-+-----++-+++-++--+++--+-+++++++-	29.4	0.0239	0.096	50858	7.294	3.001e-13	+++--+?++++++-+-+++-++--++-+-+++++-	36.2	0.01993	0.0959	49665	7.507	6.044e-14
rs42035	a	g	7	92239531	0.7523	75304	5.834	5.396e-09	++-+-++++++-+++++--++-+--+++++-+-+++-+++	0.2	0.4664	0.9183	1356	-0.091	0.9279	---+-	0	0.9423	0.8953	4187	0.723	0.4697	-?+++++---	38.3	0.1129	80847	5.784	7.307e-09	-++	0	0.5711	0.763	81954	6.049	1.455e-09	++--+--+-+++++-++++++--?-++++++++-++-+--++++-+--+-+++-++-+	6.4	0.3392	0.7509	51349	5.15	2.604e-07	++-++++++-+++--++-+--+++++-+-++++++	0	0.4944	0.7509	50154	7.003	2.503e-12
rs7781436	t	c	7	92317752	0.7864	74709	-6.221	4.95e-10	-----?--+--+?-----++-+--+-----+-+---+---	4.6	0.3899	0.9602	1354	0.074	0.9413	--+-+	49.7	0.09355	0.9634	4061	0.791	0.4288	+?+-?-++++	0	0.9526	80124	-5.819	5.917e-09	++-	63.4	0.06501	0.7992	81113	-5.981	2.211e-09	-------?+--+--+?-----+-?++-?+-?-++--+--+----+-++-+---+--+-	6.6	0.3389	0.7896	50876	-6.042	1.527e-09	---?--+--+----++-+--+-----+-+------	6.8	0.3559	0.7892	49686	-5.907	3.489e-09
rs35926075	t	c	7	92367869	0.1711	73534.9	-5.985	2.161e-09	+---??--??--?-------+++--+-------++-+---	17.9	0.1785	0.0354	1224	-2.508	0.01216	-?---	0	0.9835	NA	NA	NA	NA	NA	NA	NA	74758.9	-6.257	3.928e-10	-?-	66.2	0.08525	0.1677	75751.9	-6.126	9.008e-10	+----???---??--?-+---?-?--+???????-+++--+---?--?--++-+----	14.5	0.2137	0.1712	49935	-5.758	8.528e-09	+--?--??--------+++--+-------++----	18.7	0.1769	0.1714	48749	-4.557	5.199e-06
rs111295525	a	g	7	135187742	0.8965	75299.9	5.48	4.257e-08	++++++-+++++-+++++-+-+-++++++++----+-+-+	0	0.5376	0.963	1356	-0.609	0.5424	-+-++	65.5	0.02049	0.8247	4187	-0.359	0.7194	-?+-+-++-+	43	0.08072	80842.9	5.128	2.929e-07	--+	52.7	0.1205	0.8944	81949.9	5.188	2.121e-07	++-+++++--+++++-+-+++-+?-+-++-+-+++++-++++++-+++----+-+-++	17.5	0.1327	0.8971	51345	4.528	5.945e-06	++++-+++++++++-+-+-++++++++----++-+	4.4	0.3953	0.8967	50076	3.429	0.0006063
rs58153210	t	c	8	26271120	0.5879	74813	5.457	4.849e-08	+++--+++?++-+++++-++-----+++--+++++-+++-	15.5	0.2028	0.5576	1356	2.342	0.01918	+++++	0	0.6943	0.8473	4187	0.212	0.8321	+?++--+--+	0	0.4371	80356	5.618	1.934e-08	+++	46.6	0.1536	0.5996	81463	5.537	3.084e-08	++++--+++++?++-++-++++-?++--++--+-++----+++---++++++-++++-	16.1	0.1565	0.5897	50858	4.946	7.559e-07	++++++?++-+++-++-----+++--+++++-++-	23.9	0.1067	0.5898	49665	4.512	6.419e-06
rs10958478	a	t	8	57198009	0.7691	74185.9	-5.766	8.111e-09	---+-+-+??--?--------------++-++-+-+---+	8.3	0.3258	0.8918	1356	-0.45	0.6526	+--+-	0	0.9064	0.8383	4187	-0.296	0.7671	+?-+++----	46.7	0.05873	79728.9	-5.689	1.28e-08	---	0	0.5549	0.776	80835.9	-5.6	2.146e-08	--+-+--+--+??--?-+---+-?-----+++--++------++--+-+-+-+----+	8.7	0.2947	0.7673	50353	-5.331	9.785e-08	---+-+??---------------++-++-+-+--+	9.7	0.3089	0.7673	49162	-3.599	0.000319
rs28457693	a	g	9	98217348	0.8885	73392	-5.722	1.051e-08	-+--?--+??--?-----?-+-++--+--+----+-+---	8.1	0.3323	0.5856	1356	0.103	0.9177	-+++-	0	0.9714	0.784	3986	0.404	0.6862	-?-+-++++?	0	0.7224	78734	-5.42	5.95e-08	++-	43.5	0.1704	0.8769	79841	-5.394	6.891e-08	-+---?+-+-+??--?-+-----??-++-+-++++--++--+--++-?---+-+----	0	0.546	0.8865	49792	-5.273	1.343e-07	-+---+??------?-+-++--+--+----+----	0	0.673	0.8865	48601	-4.189	2.806e-05
rs1076148	t	c	9	136927657	0.6956	74651	-5.539	3.043e-08	+-+-+--+?+-+------+++--+----+-----------	0	0.8227	0.6558	1356	-0.536	0.5921	-++-+	0	0.5605	0.4913	4187	-0.936	0.3491	-?-+--++++	33.8	0.1471	80194	-5.628	1.826e-08	---	0	0.9173	0.6847	81301	-5.544	2.96e-08	+--+-++-+-+?+-+--+-----?+++--+--++-+--+----++--+--------+-	0	0.7306	0.6967	50696	-3.921	8.81e-05	+-+--+?+-+----+++--+----+----------	0	0.787	0.6967	49504	-4.356	1.324e-05
rs11012732	a	g	10	21830104	0.6597	74835	5.664	1.478e-08	+++++--+?-+--++++++++----+---++-++---++-	30.5	0.03909	0.714	1356	0.084	0.9327	++---	0	0.7426	0.9879	2475.01	0.603	0.5468	?????-?+++	69.2	0.0209	78666	5.642	1.677e-08	+++	0	0.7352	0.6714	79773	5.664	1.481e-08	+++++++---+?-+--+++++?+?+++-???-?+-+----+---++++-++---++--	25.7	0.05202	0.6653	50880	5.794	6.856e-09	+++--+?-+-+++++++----+---++-++--++-	12.8	0.2583	0.6653	49952	5.645	1.656e-08
rs1234214	a	c	10	89698190	0.4105	74848	-6.446	1.15e-10	------+-?---+----------+----+------+---+	0	0.9802	0.1847	1356	-1.265	0.2057	-----	0	0.9095	0.4321	4187	0.501	0.6161	+?-+++-++-	0	0.6894	80391	-6.27	3.621e-10	-+-	51.1	0.1291	0.4065	81498	-6.291	3.163e-10	---------+-?---+-----+-?-----+++-+----+----++-------+----+	0	0.9892	0.4085	50893	-5.492	3.967e-08	----+-?------------+----+------+--+	0	0.9425	0.4086	49965	-5.966	2.427e-09
rs1628768	t	c	10	105012994	0.7619	74229	-9.521	1.709e-21	--++---+??-+++--------+-----------------	33.8	0.0238	0.9466	1356	-0.315	0.7527	-+--+	0	0.5895	0.8577	4187.01	-0.621	0.5346	-?+--++---	0	0.7961	79772	-9.368	7.394e-21	---	40.9	0.1843	0.7711	80879	-9.4	5.451e-21	---++-+---+??-+++------?---++--++----+------------------+-	21.9	0.08083	0.7616	50274	-9.276	1.763e-20	--+--+??-++-------+----------------	26.3	0.08623	0.7618	49348	-9.468	2.858e-21
rs61882777	t	c	10	111962102	0.9009	74312	5.554	2.791e-08	+---++++??+-+++++++-++--+++--+-++--+++-+	11.8	0.2641	0.9656	1224	0.469	0.6391	+?--+	44.5	0.1444	0.7129	4224	1.073	0.2833	+-++--++++	0	0.6248	79760	5.666	1.461e-08	+++	0	0.9442	0.8922	80867	5.51	3.582e-08	+-+--+?+-++??+-++++++++-+-++++--++--+--+++--++-+++--+++-++	9.4	0.279	0.902	50357	3.914	9.081e-05	+--+++??+-+++++-++--+++--+-++--++-+	16	0.2121	0.9021	49431	3.623	0.0002907
rs10787231	a	g	10	112158780	0.5305	74828	-5.87	4.368e-09	+-++--+-?+-----+--+---++---+--+---------	11.4	0.2699	0.8047	1356	0.678	0.4977	-+++-	0	0.4844	0.7799	4187	-0.631	0.5279	-?------++	0	0.98	80371	-5.72	1.068e-08	+--	23	0.2729	0.5501	81478	-5.78	7.466e-09	+--++-+-++-?+------+---?+---------++-++---+-+-++----------	0.2	0.4711	0.5289	50873	-4.66	3.159e-06	+-+-+-?+----+-+---++---+--+--------	8.7	0.3239	0.5288	49945	-4.413	1.021e-05
rs12277225	t	c	11	68340967	0.737	75309	5.846	5.04e-09	-++-+-++++++-++-++-++-+++++--+-+--++++++	0	0.4969	0.7627	1356	-1.049	0.294	-+-+-	0	0.578	0.7846	1298	0.588	0.5564	-???????+-	45.7	0.1585	77963	5.683	1.324e-08	-++	39.8	0.1897	0.738	79070	5.596	2.197e-08	-+-+-++--++++++-+-+-+-+?-++-??????++-+++++--++--+--+++++-+	3.6	0.4012	0.7374	51354	4.401	1.077e-05	-++-++++++++-+-++-+++++--+-+--+++++	0	0.6417	0.7375	50424	4.302	1.691e-05
rs3217870	t	c	12	4400111	0.6141	73694.9	-7.51	5.926e-14	----??--??---+-+-+--++---------+-+------	0	0.6725	0.7424	1356	-1.063	0.2876	-+--+	7	0.3665	0.6607	4224	1.254	0.21	+--+-+++--	0	0.9471	79274.9	-7.09	1.338e-12	-+-	77.3	0.01212	0.6195	80267.9	-7.174	7.292e-13	-----?+?---??---+--+-++---+?-+-+++--+-----------+-+-----+-	0	0.6202	0.6189	49973	-5.567	2.597e-08	---?--??--+-++--++---------+-+-----	0	0.5782	0.6186	49052	-5.492	3.97e-08
rs2066827	t	g	12	12871099	0.7633	65269	9.005	2.147e-19	+++?-?++?+++?+?++++++?+++++?-++++++++++-	0	0.6941	0.3462	1356	0.427	0.6696	--+++	12.4	0.3345	0.9606	3765	-0.523	0.601	+?+-?-?---	0	0.6272	70390	8.61	7.306e-18	+-+	73.1	0.02445	0.7644	71222	8.478	2.288e-17	++-+?--?+++?+++?+??++++?+++++-?-?-+-?+++++?--++-+++++++++-	1.7	0.4395	0.7645	43245	8.139	3.982e-16	+++?++?++++?+++++?+++++?-+++++++++-	0	0.7009	0.7645	42493	7.942	1.993e-15
rs111939932	t	c	12	53843771	0.1794	74835	7.182	6.864e-13	-+++++-+?-+---++++--+++-++-++-+-+++-++-+	15.9	0.1972	0.1365	1356	2.654	0.007943	++++-	0	0.4522	0.1554	1297.99	0.59	0.5555	+???????-+	0	0.7764	77489	7.486	7.127e-14	+++	32.1	0.2295	0.1782	78596	7.328	2.344e-13	-++++++++-+?-+----+++++?--++??????+-++-++-++--++-+++-++--+	11.9	0.2395	0.1752	50880	5.53	3.198e-08	-+++-+?-+--+++--+++-++-++-+-+++-+-+	21.9	0.1292	0.1752	49952	5.668	1.448e-08
rs2271194	a	t	12	56477694	0.4172	74328	7.192	6.367e-13	+++-+++-??+---++++--++--++--++++-++++++-	26.9	0.06713	0.6632	1356	-0.29	0.7722	++--+	0	0.7445	0.1942	4186.99	0.352	0.7248	-?+--++-+-	42.7	0.08267	79871	6.981	2.927e-12	-++	37.5	0.2018	0.41	80978	7.09	1.345e-12	++++-+++-+-??+----+++-+?--+-+--++--++--++--++++-+-+++++++-	26.9	0.03746	0.4192	50373	5.663	1.485e-08	+++++-??+--+++--++--++--++++-+++++-	30.3	0.05313	0.419	49447	5.632	1.781e-08
rs17178006	t	g	12	65718299	0.8917	73549.1	6.007	1.893e-09	++-+?+?+??+++++++++-+++--++??+--+-+-+++-	12	0.2696	0.9777	903	-0.176	0.8602	-??+-	0	0.5912	NA	NA	NA	NA	NA	NA	NA	74452.1	5.951	2.668e-09	-?+	0	0.4028	0.8933	75445.1	5.925	3.124e-09	++--+??+??+??++++++++?+?+-+???????+-++--++???+-?-+-+-+++--	5.3	0.3764	0.894	49827	5.147	2.643e-07	++-+?+??+++++++-+++--++??+--+-+-++-	19.3	0.1751	0.8938	48837	4.4	1.08e-05
rs343093	c	g	12	66255005	0.8523	74332.9	6.405	1.504e-10	+++----+??+---++++-++-++++++-++-+++--+-+	41	0.005258	0.2065	1356	0.816	0.4143	+-+++	0	0.4869	0.6458	4187	0.312	0.7552	+?--+-++++	19.9	0.2657	79875.9	6.356	2.064e-10	+++	0	0.501	0.8273	80982.9	6.282	3.338e-10	++++----+-+??+---++++++?-++---+-+++--++++++-++++-+++--+-++	32.7	0.01175	0.8536	50378	6.46	1.044e-10	+++--+??+--+++-++-++++++-++-+++-+-+	24.3	0.1056	0.8541	49452	5.724	1.042e-08
rs112717745	t	c	12	66292771	0.0768	51307.1	-6.467	9.976e-11	??+-???????-?-?---?-??-?+--??---+-+-+--+	0	0.5549	NA	NA	NA	NA	NA	NA	NA	NA	NA	NA	NA	NA	NA	NA	51307.1	-6.467	9.976e-11	??-	0	1	0.0767	51582.1	-6.371	1.883e-10	???+-?????????-?-+?--?-??-???????????-?+--???--?-+-+-+--?+	0	0.468	0.0706	31446	-5.263	1.418e-07	??+??????--?--?-??-?+--??---+-+---+	2.5	0.4265	0.0708	31007	-4.667	3.059e-06
rs7306710	t	c	12	66376091	0.4772	74818	11.722	9.792e-32	++++++++?-+-+++-++++-++++++-++++++-+++++	13.9	0.2275	0.4267	1356	-0.855	0.3926	-+-++	0	0.5148	0.1308	4187	0.125	0.9004	+?+--++---	31	0.1705	80361	11.228	2.959e-29	-++	83.4	0.002377	0.4574	81468	11.289	1.495e-29	++-+++++-++?-+-++-+-+++?++-++--++-++++++++-+-++-+++-++++++	26.3	0.04013	0.4798	50863	10.687	1.17e-26	++++++?-+-++-+++-++++++-++++++-++++	17	0.1942	0.4801	49935	8.732	2.499e-18
rs35227403	a	t	12	68216239	0.0587	74195	-7.234	4.702e-13	---+---+??-++-----+--+------?-----------	21.3	0.1277	0.028	60	1.94	0.05232	????+	0	1	0.0298	888	-0.789	0.4303	-?????????	0	1	75143	-7.219	5.246e-13	+--	56.5	0.1001	0.0581	76136	-7.091	1.333e-12	--?-+-?-?-+??-++-+-----?+--????????++------??--?--------+-	24.7	0.07982	0.0584	50240	-6.669	2.567e-11	-----+??-+----+--+------?----------	19.9	0.1606	0.0583	49241	-6.792	1.105e-11
rs7310309	t	c	12	79811429	0.154	74819	-6.189	6.04e-10	----+-+-?--++----+-+-----++------+-----+	0.8	0.4564	0.6581	1356	0.494	0.6213	--+++	0	0.6464	0.0724	4187	-0.919	0.358	-?+++---+-	19.9	0.2656	80362	-6.118	9.49e-10	+--	0	0.3733	0.1605	81469	-6.057	1.384e-09	-----+--++-?--++-+----+?-+--+++---+-----++--+-----+-----++	0.6	0.4611	0.1538	50864	-5.403	6.541e-08	----+-?--+---+-+-----++------+----+	0	0.7776	0.1534	49936	-5.445	5.186e-08
rs11111293	t	c	12	102921296	0.7806	74628	6.717	1.85e-11	++-++++-?++-?-+++-++++--+++++++++++-++--	14.7	0.2176	0.9528	1224	1.531	0.1258	+?+-+	0	0.4035	0.8505	4224	0.827	0.4084	+--+-+-+-+	0	0.4737	80076	6.864	6.696e-12	+++	0	0.5957	0.7879	80794	6.925	4.37e-12	+++-++?+++-?++-?-?++++--+++?-+-+-+-++--+++++-+++++++-++-+-	7.2	0.3251	0.7811	50795	6.572	4.957e-11	++-++-?++--++-++++--+++++++++++-+--	11.9	0.2724	0.781	49867	7.42	1.172e-13
rs28636834	a	c	12	123871070	0.7858	65000	-7.532	5.011e-14	-----+-??--+--?--------+++---+--+-------	4.3	0.3946	0.5185	1356	-0.694	0.4874	---++	0	0.5777	NA	NA	NA	NA	NA	NA	NA	66356	-7.554	4.235e-14	-?-	0	0.697	0.7795	67463	-7.76	8.498e-15	-------+--??--+---?--?-?----??????+---+++---?+-?-+------+-	3.8	0.4004	0.7885	42524	-5.095	3.486e-07	---+-??--+-?-------+++---+--+------	0	0.6916	0.7883	41761	-4.662	3.138e-06
rs7988627	a	g	13	81631782	0.5718	74779.9	-5.982	2.198e-09	------+-?++----+----+--+---+----+------+	17.8	0.1683	0.8921	1356	1.184	0.2365	+++++	0	0.7581	0.3747	4224	-1.431	0.1524	---+---+++	0	0.7923	80359.9	-5.945	2.759e-09	+--	48.6	0.1428	0.5685	81466.9	-6.028	1.665e-09	--+---+-++-?++-----+------++-+---++---+---+-+--+-+------++	5.5	0.3579	0.5694	50825	-5.006	5.546e-07	----+-?++---+---+--+---+----+-----+	30.4	0.0498	0.5693	49897	-5.229	1.701e-07
rs3093872	t	c	14	20811332	0.0557	74204	-5.601	2.127e-08	--+----+?+-+-?-+--+-++-----+++--+-------	2.5	0.4265	0.0242	1224	-0.818	0.4134	-?--+	0	0.4887	0.0971	1298	0.539	0.5898	+???????--	52.5	0.1216	76726	-5.542	2.996e-08	-+-	0	0.4439	0.0559	77833	-5.577	2.451e-08	---+--?---+?+-+-?--+-+-?+-++??????-++-----++-+---+------+-	4	0.3941	0.0549	50249	-5.217	1.814e-07	--+--+?+-+?-+-+-++-----+++--+------	7.9	0.3378	0.0548	49517	-5.167	2.384e-07
rs10140304	a	c	14	23443514	0.6007	74188	5.844	5.089e-09	++-+++++?++-+?+-+++-+-+--+-++++-+++-++-+	28	0.05784	0.3894	1356	1.396	0.1626	+++--	0	0.5476	0.8001	4187	-0.665	0.5063	-?-+-+--++	23.3	0.2362	79731	5.667	1.451e-08	+-+	54.8	0.1092	0.6067	80838	5.687	1.291e-08	+++-+++++++?++-+?-+-+-+?+-++-+-+---+-+--+-++++++-+++-++--+	25.1	0.05083	0.6013	50233	5.473	4.428e-08	++-+++?++-?+-++-+-+--+-++++-+++-+-+	34.2	0.03001	0.601	49575	5.542	2.991e-08
rs893725	a	c	15	90128223	0.5988	73442	6.03	1.638e-09	++--++++?++++?++++---+++++++-++++?+++++-	0	0.717	0.6378	1356	0.368	0.7131	--+++	0	0.5056	0.5802	4224	-0.205	0.8373	-++---+++-	0	0.9792	79022	5.814	6.098e-09	+-+	26.9	0.2545	0.5987	80129	5.795	6.815e-09	++---+-++++?++++?++++-++---++---+++-+++++++-+++-++?++++++-	0	0.9099	0.6009	49488	5.664	1.481e-08	++-+++?+++?+++---+++++++-++++?++++-	0	0.7026	0.6007	49581	5.371	7.831e-08
rs62039480	a	g	16	15137450	0.3329	73580	-5.541	3.008e-08	---++-++??-++--+---+-+-+--+++----?-----+	11.9	0.2657	0.3221	1356	-1.049	0.2942	--+--	0	0.8367	0.4628	4187	-0.078	0.9375	+?++-+---+	0	0.8952	79123	-5.499	3.826e-08	---	0	0.4555	0.3404	80230	-5.509	3.602e-08	----++--+++??-++-+-+-+-?-+-+++-+----+-+--+++---+--?------+	0	0.4732	0.332	49625	-5.203	1.959e-07	----++??-+--+--+-+-+--+++----?----+	8.5	0.3302	0.3317	49450	-4.384	1.163e-05
rs78378222	t	g	17	7571752	0.9846	64724	-7.597	3.033e-14	---????-??-?--??-----??----??----??---++	0	0.6119	NA	NA	NA	NA	NA	NA	NA	NA	NA	NA	NA	NA	NA	NA	64724	-7.597	3.033e-14	??-	0	1	0.9846	64724	-7.597	3.033e-14	--?-??????-??-?--???-?-?---???????????----???--?--??---+?+	0	0.6119	0.9854	42484	-5.701	1.192e-08	---??-??-?-??----??----??----??--++	0	0.6367	0.9855	41976	-5.128	2.926e-07
rs12449730	a	g	17	27881366	0.1781	74547.1	7.046	1.847e-12	+++--+++-++---++++++-+-+++++-++--?-++++-	11.3	0.2706	0.1632	1356	0.233	0.816	+--+-	7	0.3667	0.1067	1334.99	0.41	0.682	+-??????++	0	0.5722	77238.1	7.006	2.444e-12	+++	0	0.6798	0.1766	78345.1	7.189	6.511e-13	++++---+-++-++---++++++-++--??????+++-+++++-++++--?-++++--	3.7	0.3995	0.1786	50592	6.93	4.216e-12	++++++-++--+++++-+-+++++-++--?-+++-	8.8	0.3221	0.1784	50413	7.336	2.198e-13
rs7501777	t	g	17	42638677	0.8404	74045	5.493	3.96e-08	++-++++-?----++++++++++++++++++--?++++-+	4.9	0.3841	0.6042	1356	-0.739	0.46	-+-+-	51.3	0.08408	0.8833	4187	1.643	0.1003	+?++-+-+++	1.2	0.4237	79588	5.578	2.427e-08	-++	12.9	0.3171	0.8374	80695	5.513	3.527e-08	++--++++-+-?----+++++++?++++++-+-++-++++++++++++--?++++--+	7.5	0.318	0.8427	50090	5.23	1.696e-07	++-++-?-+-+++++++++++++++++--?+++-+	2.6	0.4242	0.8429	49913	5.526	3.276e-08
rs112550936	a	g	17	43716155	0.8193	12280	5.622	1.891e-08	???+?+++??+???+????+?-?????++++++??????+	0	0.9453	0.952	1224	1.388	0.1651	+?++-	27.2	0.2485	NA	NA	NA	NA	NA	NA	NA	13504	5.779	7.525e-09	+?+	0	0.7123	0.8339	14222	5.763	8.286e-09	??+?+??++++??+????+??????+????????++-?????++?++?++??????-+	0	0.9059	0.8182	11942	5.388	7.123e-08	???+++??+??+???+?-?????++++++?????+	0	0.9522	0.8184	11761	5.121	3.045e-07
rs117319001	a	g	17	43798360	0.7335	42833	8.012	1.127e-15	??++?++++?++?+++++?+?-+?++++++-++?+++?++	28.7	0.07377	0.9426	1224	1.108	0.2677	-?++-	25.1	0.2607	NA	NA	NA	NA	NA	NA	NA	44057	8.085	6.225e-16	+?+	0	0.8083	0.741	44775	8.104	5.322e-16	??-++??+++++?++?+?+++?+??+????????++-+?+++++?+-?++?+++?+-+	24.2	0.1009	0.7309	22972	7.715	1.209e-14	??+++++?++++++?+?-+?++++++-++?++?++	16.3	0.2263	0.7092	23265	7.18	6.952e-13
rs4564621	c	g	17	43895501	0.2203	68671	-12.263	1.44e-34	??-------?--?-----?-?+-?---------?------	12.4	0.2679	0.0509	1356	-1.327	0.1846	-+--+	0	0.4211	0.0036	201	-0.83	0.4066	?????????-	0	1	70228	-12.355	4.603e-35	---	0	0.9127	0.2154	71335	-12.342	5.392e-35	??----+-----?--?-+---?-??-?-??????--+-?-----?-----?-----+-	8.8	0.3106	0.221	44838	-11.713	1.089e-31	??-----?------?-?+-?---------?-----	0	0.7918	0.221	44767	-11.249	2.339e-29
rs191632554	a	t	17	43981742	0.2241	12740	-5.515	3.489e-08	???-?----?-???-????-?+?????------??????-	0	0.9435	0.0559	1224	-1.534	0.125	-?--+	0	0.3999	NA	NA	NA	NA	NA	NA	NA	13964	-5.722	1.053e-08	-?-	0	0.867	0.2066	14682	-5.698	1.209e-08	??-?-??-----?-????-??????-????????--+?????--?--?--??????+-	0	0.9465	0.2258	12402	-5.274	1.335e-07	???----?-??-???-?+?????------?????-	0	0.9552	0.2257	12219	-5.051	4.388e-07
rs8079695	t	c	17	44161441	0.1794	58844.1	6.093	1.109e-09	??+--++++-+-?+++++?+?++?+++-+-+???+++++-	0	0.5914	0.0437	1224	1.164	0.2444	+?-+-	46.3	0.1333	0.4402	4224	0.216	0.8292	+-+-+-+--+	49	0.0393	64292.1	6.045	1.495e-09	+++	0	0.3709	0.1932	65399.1	6.152	7.638e-10	??++--?+-+++-+-?+-+++++-?+?++-+-+-++++?+++-+--++???+++++--	14.6	0.1971	0.1826	38114	5.66	1.515e-08	??+++++-+-++++?+?++?+++-+-+???++++-	0	0.5441	0.1826	38361	5.593	2.23e-08
rs76847569	a	g	17	47096662	0.0951	67638.1	-5.457	4.833e-08	----???-??--?--+--+--+----+??+-+-?--+---	18.9	0.1769	0.0186	903	-0.384	0.7009	+??--	0.9	0.3646	NA	NA	NA	NA	NA	NA	NA	68541.1	-5.465	4.619e-08	-?-	0	0.8066	0.0934	69534.1	-5.482	4.2e-08	--+--?????-??--?-+-+-?-?+--???????--+----+???+-?+-?--+----	13.1	0.2474	0.0933	46504	-4.389	1.139e-05	---??-??----+-+--+----+??+-+-?-----	23.2	0.1345	0.0934	46455	-3.949	7.836e-05
rs7232135	t	c	18	13047983	0.802	74558	6.425	1.318e-10	+++++++++++--+++++-+---+++++++++-?++-++-	0	0.469	0.7515	1356	0.766	0.4439	+-+-+	0	0.5425	0.5674	4187	1.258	0.2084	+?+-+-+++-	0	0.6108	80101	6.586	4.518e-11	+++	0	0.9633	0.7887	81208	6.614	3.733e-11	++++++-+++++++--+-+++++?-+-++-+-++-+--+++++++++-+-?++-+++-	0	0.7299	0.8023	50603	5.576	2.454e-08	+++++++++-++++-+---+++++++++-?++++-	8.5	0.3279	0.8023	50424	5.159	2.481e-07
rs35542154	a	g	19	12782418	0.6308	72085	5.946	2.754e-09	++--+?++?-+-??+-++?--++++++-++++-?++-+++	34.1	0.02855	0.884	1356	0.549	0.5832	+++-+	28.7	0.23	0.8553	4187	0.191	0.8482	-?+-+---+-	55.3	0.02211	77628	5.846	5.023e-09	+++	0	0.4705	0.6487	78735	5.865	4.486e-09	+++--++?+++?-+-??++-+-+??--++-+-----++++++-++++-+-?++-++++	34.8	0.008916	0.6357	48252	5.39	7.063e-08	++-?++?-+-?+-+?--++++++-++++-?+++++	17.2	0.2032	0.6361	48349	4.343	1.406e-05
rs148340480	c	g	19	13159859	0.9268	64573.1	6.073	1.252e-09	+++-??++??+-?+?-+-+-+++++++?+++++?++-++-	0	0.5626	0.9882	996	0.991	0.3218	+?-??	79.3	0.02807	0.9476	888	-0.757	0.449	-?????????	0	1	66457.1	6.021	1.739e-09	+-+	8.9	0.3337	0.9282	67175.1	6.036	1.582e-09	++++-???-++??+-?+??-+--?+-+????????+++++++?+?++?++?++-++?-	3.2	0.4136	0.9314	42253	5.448	5.101e-08	+++?++??+-+?--+-+++++++?+++++?++++-	0	0.4722	0.9317	42182	5.287	1.246e-07
rs6124328	a	g	20	39826928	0.692	74557	6.171	6.788e-10	+++++++++-+--++++++++++----+++++-?--+++-	0	0.9047	0.3598	1356	0.298	0.7657	+---+	0	0.5531	0.1885	4187	-0.579	0.5624	+?+-+-+-+-	35.3	0.136	80100	5.86	4.63e-09	+-+	52	0.1245	0.6582	81207	5.691	1.266e-08	++++++-+-+++-+--+-+++++?+++-+-+-+---++----+++++-+-?--++++-	0	0.6458	0.692	50602	4.538	5.675e-06	+++++++-+-+++++++++----+++++-?--++-	0	0.8424	0.6925	50423	4.434	9.229e-06
rs142047625	t	c	21	38909916	0.02	70845	-5.475	4.387e-08	---???--??-----?+-+--+?----??----?++----	49.8	0.001158	NA	NA	NA	NA	NA	NA	NA	0.0058	201	3.212	0.001318	?????????+	0	1	71046	-5.296	1.184e-07	?+-	91.8	0.0004676	0.0198	71764	-5.25	1.523e-07	--?-?????--??----?-?+?-?+--????????++?----???--+--?++---?-	56.1	6.487e-05	0.0195	48516	-6.716	1.868e-11	---?--??----?-+--+?----??----?++---	10	0.316	0.0194	47912	-6.565	5.218e-11
rs2040167	t	c	22	22077224	0.0426	73439.1	5.523	3.335e-08	+-+----+?-+-+?+++++++-+-+-+--+-++?+++++-	0	0.4709	0.0114	1224	-1.06	0.289	-?-+-	0	0.8239	0.1382	1298	0.651	0.5149	+???????+-	47.1	0.1508	75961.1	5.381	7.409e-08	-++	35.4	0.2127	0.0436	76954.1	5.361	8.278e-08	+--+--?---+?-+-+?-+++++?+++???????++-+-+-+--++--++?+++++--	0	0.4866	0.0422	49484	4.904	9.375e-07	+-+--+?-+-?++++++-+-+-+--+-++?++++-	0	0.5969	0.0419	48993	4.594	4.345e-06
rs5756181	t	c	22	22305008	0.7329	74075	-6.013	1.825e-09	---+++--?----+-------+-+-+-------?+-----	0	0.5063	0.8644	1356	1.023	0.3064	+-+-+	32.7	0.2034	0.6685	4187	-1.96	0.04997	-?--+--+--	0	0.8238	79618	-6.116	9.618e-10	+--	45.1	0.162	0.7324	80725	-6.106	1.019e-09	--+-++-++--?----++-----?---+--+--+--+-+-+---------?+----+-	0	0.5514	0.7367	50120	-5.444	5.218e-08	---+--?---+------+-+-+-------?+----	0	0.5454	0.7374	49943	-5.091	3.564e-07
rs10483213	a	g	22	42339525	0.0965	73209	-7.022	2.192e-12	------+-?--+++------?-+--+-?-----?------	22.6	0.1154	0.0179	1224	0.648	0.517	-?++-	0	0.4106	NA	NA	NA	NA	NA	NA	NA	74433	-6.881	5.959e-12	+?-	58	0.1228	0.0947	75426	-6.733	1.66e-11	------?-++-?--++++---?-?--????????++-+--+-?-?--?--?-------	25	0.07449	0.0955	49254	-5.553	2.815e-08	----+-?--++-----?-+--+-?-----?-----	10.8	0.2956	0.0952	49782	-5.137	2.792e-07
[truncated: 46 more columns]
