# Supplementary material for: Genetic variants for head size share genes and pathways with cancer
Source: Cell Rep Med. 2024 May 3;5(5):101529. doi: 10.1016/j.xcrm.2024.101529 (PMC11148644; doi:10.1016/j.xcrm.2024.101529)
Supplement: Table S7. Genome-wide significant genetic variants and variants in linkage disequilibrium (r2>0.6), including functional annotations. Related to Figure 1A and 1B [file mmc4.xlsx]

## Sheet: Sheet1
Table S7. Genome-wide significant genetic variants and variants in linkage disequilibrium (r2>0.6), including functional annotations. Related to Figure 1A and 1B.
uniqID	rsID	chr	pos	non_effect_allele	effect_allele	MAF	gwasP	beta	se	r2	IndSigSNP	GenomicLocus	nearestGene	dist	func	CADD	RDB	minChrState	commonChrState	posMapFilt	eqtlMapFilt	ciMapFilt
1:23293972:C:T	rs11584359	1	23293972	C	T	0.171	2.544e-08	-0.0376298	0.00675579	0.980695	rs6682560	1	LACTBL1	2140	intergenic	4.984	6	5	14	1	0	0
1:23294060:TAC:TACACAC	1:23294060:TAC:TACACAC	1	23294060	TAC	TACACAC	0.008946	NA	NA	NA	0.967686	rs6682560	1	LACTBL1	2228	intergenic	NA	NA	5	14	1	0	0
1:23294060:T:TAC	rs527610419	1	23294060	TAC	T	0.00497	NA	NA	NA	0.967686	rs6682560	1	LACTBL1	2228	intergenic	0.612	NA	5	14	1	0	0
1:23294060:TAC:TACAC	1:23294060:TAC:TACAC	1	23294060	TAC	TACAC	0.175	NA	NA	NA	0.967686	rs6682560	1	LACTBL1	2228	intergenic	NA	NA	5	14	1	0	0
1:23357282:A:T	rs6682560	1	23357282	T	A	0.174	1.851e-08	0.0379862	0.00675311	1	rs6682560	1	KDM1A:RP1-184J9.2	00:00:00	ncRNA_intronic	9.894	6	2	5	1	0	0
1:23366884:A:G	rs1123021	1	23366884	G	A	0.175	4.403e-08	0.0368649	0.00673454	0.993542	rs6682560	1	KDM1A:RP1-184J9.2	00:00:00	ncRNA_intronic	8.923	NA	4	5	1	0	0
1:23368281:T:TA	1-23368281	1	23368281	TA	T	0.172	0.04454	0.0225376	0.0112183	0.987094	rs6682560	1	KDM1A:RP1-184J9.2	00:00:00	ncRNA_intronic	1.628	NA	4	5	1	0	0
1:23369277:G:T	rs137993948	1	23369277	G	T	0.174	4.405e-08	0.0368725	0.00673593	1	rs6682560	1	KDM1A:RP1-184J9.2	00:00:00	ncRNA_intronic	3.165	7	4	5	1	0	0
1:23401682:A:G	rs6426783	1	23401682	G	A	0.175	6.027e-08	-0.0364717	0.00673159	0.993637	rs6682560	1	KDM1A:RP1-184J9.2	00:00:00	ncRNA_intronic	4.483	7	4	5	1	0	0
1:23414209:C:T	rs17278869	1	23414209	C	T	0.172	5.41e-08	0.0366951	0.00674915	0.987094	rs6682560	1	RP1-184J9.2:LUZP1	00:00:00	ncRNA_intronic	8.437	5	4	4	1	0	0
1:23429461:G:T	rs76647086	1	23429461	G	T	0.173	5.726e-08	-0.0365664	0.00673787	0.980623	rs6682560	1	LUZP1	0	intronic	7.448	5	2	7	1	0	0
1:23430650:C:T	rs79891104	1	23430650	C	T	0.1759	5.049e-08	-0.0365846	0.00671276	0.987145	rs6682560	1	LUZP1	0	intronic	1.124	5	2	5	1	0	0
1:23435538:A:G	rs16827981	1	23435538	G	A	0.1759	3.143e-08	-0.0371662	0.00671719	0.987145	rs6682560	1	LUZP1	0	UTR5	5.43	3a	4	4	1	0	0
1:23438088:A:G	rs6663369	1	23438088	G	A	0.168	4.237e-08	-0.0375391	0.00684895	0.935971	rs6682560	1	LUZP1	0	intronic	1.457	7	5	5	1	0	0
1:23442265:C:T	rs150266910	1	23442265	C	T	0.1759	1.914e-08	-0.0376522	0.00669968	0.987145	rs6682560	1	LUZP1	0	intronic	13.17	5	5	5	1	0	0
1:23458171:A:ATTTAT	rs146837427	1	23458171	A	ATTTAT	0.1759	NA	NA	NA	0.987145	rs6682560	1	LUZP1	0	intronic	0.399	NA	5	15	1	0	0
1:23466547:A:G	rs75116335	1	23466547	G	A	0.1759	4.377e-08	-0.0367441	0.00671126	0.987145	rs6682560	1	LUZP1	0	intronic	2.58	5	4	15	1	0	0
1:23467061:A:G	rs74902245	1	23467061	G	A	0.1759	4.143e-08	-0.0368273	0.00671418	0.987145	rs6682560	1	LUZP1:RP5-979D14.1	00:00:00	ncRNA_exonic	1.781	5	4	15	1	0	0
1:23467812:A:G	rs2867314	1	23467812	G	A	0.1759	4.126e-08	-0.0368353	0.00671564	0.987145	rs6682560	1	LUZP1	0	intronic	3.269	5	4	5	1	0	0
1:23469729:C:T	rs6658785	1	23469729	C	T	0.1759	4.961e-08	0.0365965	0.00671126	0.987145	rs6682560	1	LUZP1	0	intronic	3.927	7	4	5	1	0	0
1:23472048:C:T	rs1200993	1	23472048	C	T	0.1759	4.169e-08	-0.0367966	0.00670981	0.987145	rs6682560	1	LUZP1	0	intronic	2.468	NA	4	5	1	0	0
1:23473592:A:AAAT	1:23473592:A:AAAT	1	23473592	A	AAAT	0.173	NA	NA	NA	0.954598	rs6682560	1	LUZP1	0	intronic	1.761	NA	4	5	1	0	0
1:23473592:A:AAATAAT	1:23473592:A:AAATAAT	1	23473592	A	AAATAAT	0.01093	NA	NA	NA	0.954598	rs6682560	1	LUZP1	0	NA	1.634	NA	4	5	1	0	0
1:23473592:A:AAATAATAAT	1:23473592:A:AAATAATAAT	1	23473592	A	AAATAATAAT	0.0666	NA	NA	NA	0.954598	rs6682560	1	LUZP1	0	NA	1.515	NA	4	5	1	0	0
1:23477511:C:T	rs11587694	1	23477511	C	T	0.175	4.334e-08	0.0367816	0.00671564	0.980661	rs6682560	1	LUZP1	0	intronic	10.52	5	5	5	1	0	0
1:23483795:A:G	rs7542000	1	23483795	G	A	0.175	3.52e-08	0.0370637	0.00672297	0.993542	rs6682560	1	LUZP1	0	intronic	2.529	7	4	15	1	0	0
1:23485750:C:T	rs56043752	1	23485750	C	T	0.1759	4.883e-08	-0.038235	0.00700788	0.987145	rs6682560	1	LUZP1	0	intronic	1.791	7	4	15	1	0	0
1:23490715:A:G	rs140552475	1	23490715	G	A	0.1769	5.751e-08	-0.0363923	0.00670702	0.980807	rs6682560	1	LUZP1	0	intronic	0.181	7	4	5	1	0	0
1:23497315:C:T	rs856511	1	23497315	C	T	0.1759	3.317e-08	0.0370657	0.00670994	0.987145	rs6682560	1	LUZP1	0	intronic	5.793	NA	5	5	1	0	0
1:23497852:A:G	rs533778	1	23497852	G	A	0.1759	3.551e-08	-0.0369932	0.00671139	0.987145	rs6682560	1	LUZP1	0	intronic	5.101	2b	5	15	1	0	0
1:23499401:C:T	rs116399264	1	23499401	C	T	0.1759	3.107e-08	-0.0371799	0.00671723	0.987145	rs6682560	1	LUZP1	0	intronic	0.438	5	5	5	1	0	0
1:23499521:A:G	rs148113724	1	23499521	G	A	0.1759	2.981e-08	-0.0372337	0.00671724	0.987145	rs6682560	1	LUZP1	0	intronic	9.605	7	5	5	1	0	0
1:23503566:T:TGG	rs71761528	1	23503566	TGG	T	0.1799	NA	NA	NA	0.721462	rs6682560	1	LUZP1	0	intronic	2.542	NA	1	5	1	0	0
1:23503566:TG:TGG	rs561252336	1	23503566	TGG	TG	0.2306	NA	NA	NA	0.721462	rs6682560	1	LUZP1	0	NA	NA	NA	1	5	1	0	0
1:23506969:A:G	rs11578642	1	23506969	G	A	0.175	0.006927	-0.0321545	0.0119091	0.993542	rs6682560	1	LUZP1	2667	intergenic	5.15	5	5	14	1	0	0
1:23507617:A:G	rs72877294	1	23507617	G	A	0.1759	3.901e-08	0.0368864	0.00671272	0.987145	rs6682560	1	LUZP1	3315	intergenic	5.853	5	5	15	1	0	0
1:23510830:A:G	rs75978447	1	23510830	G	A	0.175	4.634e-08	-0.0368468	0.00674233	0.993542	rs6682560	1	HTR1D	6162	intergenic	0.179	4	1	15	1	0	0
1:23512003:A:G	rs55696148	1	23512003	G	A	0.1759	2.904e-08	-0.0372281	0.00671139	0.987145	rs6682560	1	HTR1D	4989	intergenic	1.627	5	5	15	1	0	0
1:23513667:A:C	rs11585968	1	23513667	C	A	0.1759	2.975e-08	-0.0371929	0.00670989	0.987145	rs6682560	1	HTR1D	3325	intergenic	3.255	6	5	15	1	0	0
1:23514481:C:G	rs2806567	1	23514481	G	C	0.1441	NA	NA	NA	0.740255	rs6682560	1	HTR1D	2511	intergenic	4.369	3a	2	15	1	0	0
1:23516887:C:T	rs7521341	1	23516887	C	T	0.1759	3.273e-08	0.0370789	0.0067099	0.987145	rs6682560	1	HTR1D	105	downstream	5.574	7	5	15	1	0	0
1:23522001:A:G	rs11805867	1	23522001	G	A	0.1531	2.45e-05	-0.030297	0.00718109	0.843757	rs6682560	1	HTR1D	778	upstream	4.023	7	5	15	1	0	0
1:23522297:A:T	rs78121225	1	23522297	T	A	0.1531	1.807e-05	-0.0308243	0.00719017	0.843757	rs6682560	1	HTR1D	1074	intergenic	4.746	5	5	15	1	0	0
1:23530496:C:T	rs114046937	1	23530496	C	T	0.1461	1.724e-05	-0.0311558	0.00724891	0.790013	rs6682560	1	HTR1D	9273	intergenic	3.003	6	5	15	1	0	0
1:23530623:C:CT	rs565071882	1	23530623	CT	C	0.1918	NA	NA	NA	0.627835	rs6682560	1	HTR1D	9400	intergenic	0.83	NA	5	15	1	0	0
1:23533106:C:G	rs76485362	1	23533106	G	C	0.1561	2.328e-05	-0.0304222	0.00719031	0.823515	rs6682560	1	HTR1D	11883	intergenic	5.887	5	4	14	0	0	0
1:23533689:C:T	rs61043255	1	23533689	C	T	0.1561	3.219e-05	-0.0297964	0.00716776	0.823515	rs6682560	1	HTR1D	12466	intergenic	1.863	6	5	14	0	0	0
1:23537321:C:G	rs28409571	1	23537321	G	C	0.1561	2.249e-05	0.0304787	0.00719007	0.823515	rs6682560	1	HTR1D	16098	intergenic	1.822	5	5	14	0	0	0
1:23538459:A:G	rs11585187	1	23538459	G	A	0.1561	3.228e-05	0.0298116	0.00717142	0.823515	rs6682560	1	HTR1D	17236	intergenic	9.451	4	5	14	0	0	0
1:23540543:A:G	rs16828054	1	23540543	G	A	0.1561	2.889e-05	-0.0299826	0.00716944	0.823515	rs6682560	1	HTR1D	19320	intergenic	4.192	5	5	14	0	0	0
1:23544493:C:T	rs11801565	1	23544493	C	T	0.1561	3.448e-05	-0.030947	0.00747151	0.823515	rs6682560	1	HTR1D	23270	intergenic	4.055	4	1	13	0	0	0
1:23544780:C:T	rs61615240	1	23544780	C	T	0.1561	2.62e-05	-0.0301814	0.00717921	0.823515	rs6682560	1	HTR1D	23557	intergenic	8.355	5	1	13	0	0	0
1:23545042:C:T	rs115607664	1	23545042	C	T	0.1561	7.767e-05	-0.0289729	0.00733305	0.823515	rs6682560	1	HTR1D	23819	intergenic	2.571	5	5	13	0	0	0
1:23545750:C:G	rs76803163	1	23545750	G	C	0.1561	1.505e-05	0.0311019	0.00718621	0.823515	rs6682560	1	HTR1D	24527	intergenic	1.695	5	5	13	0	0	0
1:23546399:C:T	rs7535481	1	23546399	C	T	0.1561	1.681e-05	0.0309172	0.00718504	0.823515	rs6682560	1	RP5-1057J7.1	24858	intergenic	2.29	5	5	14	0	0	0
1:23549761:C:T	rs13374327	1	23549761	C	T	0.1501	1.883e-05	-0.0309834	0.00724249	0.762788	rs6682560	1	RP5-1057J7.1	21496	intergenic	1.713	6	5	14	0	0	0
1:23551969:A:G	rs75456838	1	23551969	G	A	0.159	3.061e-05	-0.029973	0.00718951	0.803924	rs6682560	1	RP5-1057J7.1	19288	intergenic	9.124	2b	1	14	0	0	0
1:40363054:C:G	rs3134614	1	40363054	G	C	0.1083	8.123e-10	0.0470102	0.00765264	1	rs3134614	2	MYCL	0	exonic	19.85	3a	4	14	1	0	0
1:40370176:G:GT	rs564192510	1	40370176	G	GT	0.1392	NA	NA	NA	0.612467	rs3134614	2	MYCL	2247	intergenic	1.024	NA	5	14	1	0	0
1:40371303:C:T	rs77120407	1	40371303	C	T	0.1243	4.662e-09	-0.0432878	0.00738825	0.761482	rs3134614	2	MYCL	3374	intergenic	0.274	7	2	14	1	0	0
1:40372928:A:AT	1-40372928	1	40372928	AT	A	0.1233	0.002577	-0.0358737	0.0119024	0.751078	rs3134614	2	MYCL	4999	intergenic	0.408	NA	2	14	1	0	0
1:40375048:C:T	rs12129755	1	40375048	C	T	0.1243	9.008e-09	-0.0425864	0.0074089	0.761482	rs3134614	2	MYCL	7119	intergenic	3.944	7	8	15	1	0	0
1:40379284:C:G	rs12126362	1	40379284	G	C	0.1243	NA	NA	NA	0.761482	rs3134614	2	MYCL	11355	intergenic	1.144	7	5	15	0	0	0
1:40379981:C:T	rs12124681	1	40379981	C	T	0.1243	3e-09	0.0439447	0.00740807	0.761482	rs3134614	2	MYCL	12052	intergenic	11.32	6	5	15	0	0	0
1:40384968:A:G	rs12127002	1	40384968	G	A	0.1034	1.356e-08	-0.0433507	0.00763351	0.859712	rs3134614	2	MYCL	17039	intergenic	3.096	4	5	15	0	0	0
1:40385375:C:T	rs74067851	1	40385375	C	T	0.1034	1.683e-08	0.0431806	0.00765342	0.859712	rs3134614	2	MYCL	17446	intergenic	14.11	4	5	15	0	0	0
1:50889691:A:G	rs113601732	1	50889691	G	A	0.05765	9.57e-08	-0.0514524	0.00964432	0.774689	rs12116800	3	DMRTA2	518	upstream	6.815	2b	1	10	1	0	0
1:50896007:A:G	rs12564956	1	50896007	G	A	0.05467	3.936e-08	0.053168	0.00967747	0.82346	rs12116800	3	RP5-850O15.4	6692	intergenic	15.13	2b	2	13	1	0	0
1:50912441:A:C	rs12134715	1	50912441	C	A	0.05368	3.197e-08	0.0532937	0.00963719	0.840921	rs12116800	3	FAF1	0	intronic	3.099	7	5	5	1	0	0
1:50917596:C:T	rs12565493	1	50917596	C	T	0.05368	3.103e-08	0.05332	0.0096315	0.840921	rs12116800	3	FAF1	0	UTR3	11.05	7	4	5	1	0	0
1:50918388:C:T	rs12142848	1	50918388	C	T	0.05467	3.268e-08	-0.0532551	0.00963719	0.82346	rs12116800	3	FAF1	0	intronic	11.8	5	4	5	1	0	0
1:50919942:C:T	rs12133928	1	50919942	C	T	0.05368	3.943e-08	0.0529371	0.00963719	0.840921	rs12116800	3	FAF1	0	intronic	8.656	6	4	5	1	0	0
1:50923608:A:G	rs114127904	1	50923608	G	A	0.05368	6.679e-08	-0.0521337	0.0096544	0.840921	rs12116800	3	FAF1	0	intronic	0.2	7	5	5	1	0	0
1:50926715:A:G	rs79197946	1	50926715	G	A	0.05368	6.896e-08	0.0520449	0.00964867	0.840921	rs12116800	3	FAF1	0	intronic	11.09	7	4	5	1	0	0
1:50929589:A:C	rs79643985	1	50929589	C	A	0.05368	6.027e-08	-0.0522762	0.00964861	0.840921	rs12116800	3	FAF1:RP5-850O15.3	00:00:00	ncRNA_intronic	1.731	7	4	5	1	0	0
1:50931160:C:T	rs12562938	1	50931160	C	T	0.05368	7.723e-08	-0.0518727	0.00965433	0.840921	rs12116800	3	FAF1:RP5-850O15.3	00:00:00	ncRNA_intronic	11.03	7	4	5	1	0	0
1:50949724:A:T	rs12116432	1	50949724	T	A	0.05368	4.377e-08	0.052976	0.00967598	0.840921	rs12116800	3	FAF1	0	intronic	6.01	7	1	5	1	0	0
1:50950172:A:C	rs12117318	1	50950172	C	A	0.05368	3.233e-08	0.0533372	0.00964855	0.840921	rs12116800	3	FAF1	0	intronic	2.978	6	5	5	1	0	0
1:50956630:A:C	rs41292141	1	50956630	C	A	0.05368	3.613e-08	-0.0530596	0.00963145	0.840921	rs12116800	3	FAF1	0	intronic	1.692	5	4	5	1	0	0
1:50962417:C:T	rs113502165	1	50962417	C	T	0.06163	2.281e-07	-0.0486395	0.00939894	0.723839	rs12116800	3	FAF1	0	intronic	0.031	7	4	5	1	0	0
1:50967661:A:C	rs113001878	1	50967661	C	A	0.05368	2.578e-08	0.0533152	0.00957529	0.840921	rs12116800	3	FAF1	0	intronic	4.14	6	4	5	1	0	0
1:50983135:C:T	rs9645408	1	50983135	C	T	0.05268	1.687e-08	0.0548866	0.00972994	0.938339	rs12116800	3	FAF1	0	intronic	5.845	6	5	5	1	0	0
1:50986057:C:T	rs11205726	1	50986057	C	T	0.05467	1.121e-08	-0.0550721	0.00964316	0.979632	rs12116800	3	FAF1	0	intronic	4.32	7	4	5	1	0	0
1:50991426:C:G	rs10888691	1	50991426	G	C	0.05467	1.065e-08	-0.0553474	0.00967611	0.979632	rs12116800	3	FAF1	0	intronic	6.992	5	4	5	1	0	0
1:50997461:C:T	rs12135541	1	50997461	C	T	0.05368	3.519e-08	0.053543	0.00971214	0.958939	rs12116800	3	FAF1	0	intronic	8.935	5	5	5	1	0	0
1:50998595:C:T	rs11205729	1	50998595	C	T	0.05368	3.408e-08	-0.0536017	0.00971221	0.958939	rs12116800	3	FAF1	0	intronic	1.568	6	5	5	1	0	0
1:50999860:C:T	rs12137729	1	50999860	C	T	0.05268	3.687e-08	0.0535954	0.00973576	0.898252	rs12116800	3	FAF1	0	intronic	4.896	7	4	5	1	0	0
1:51000154:C:T	rs139977218	1	51000154	C	T	0.05268	3.771e-08	-0.0535237	0.00972981	0.938339	rs12116800	3	FAF1	0	intronic	0.275	7	4	5	1	0	0
1:51003782:T:TA	rs369809246	1	51003782	TA	T	0.05666	NA	NA	NA	0.864065	rs12116800	3	FAF1	0	intronic	0.321	NA	4	5	1	0	0
1:51009657:A:G	rs11205732	1	51009657	G	A	0.05368	3.604e-08	0.0535042	0.00971215	0.958939	rs12116800	3	FAF1	0	intronic	3.105	7	5	15	1	0	0
1:51010269:C:T	rs78440468	1	51010269	C	T	0.05368	4.002e-08	0.053329	0.00971208	0.958939	rs12116800	3	FAF1	0	intronic	0.32	7	5	15	1	0	0
1:51012735:A:AT	rs35559371	1	51012735	AT	A	0.07654	NA	NA	NA	0.608452	rs12116800	3	FAF1	0	intronic	1.507	NA	4	15	1	0	0
1:51013089:A:AT	1:51013089:A:AT	1	51013089	A	AT	0.07555	NA	NA	NA	0.646553	rs12116800	3	FAF1	0	intronic	0.829	NA	5	15	1	0	0
1:51013165:A:G	rs10888694	1	51013165	G	A	0.05268	3.29e-08	0.0536589	0.00971202	0.938339	rs12116800	3	FAF1	0	intronic	8.02	7	5	15	1	0	0
1:51015482:A:G	rs12122555	1	51015482	G	A	0.05368	4.45e-08	0.0531435	0.00971189	0.958939	rs12116800	3	FAF1	0	intronic	2.112	7	5	15	1	0	0
1:51020965:A:ACC	rs71812010	1	51020965	ACC	A	0.05765	NA	NA	NA	0.92274	rs12116800	3	FAF1	0	intronic	4.501	NA	5	5	1	0	0
1:51021573:C:T	rs12565477	1	51021573	C	T	0.05368	5.104e-08	-0.0529104	0.00971189	0.958939	rs12116800	3	FAF1	0	intronic	8.555	6	5	5	1	0	0
1:51023706:G:T	rs10888698	1	51023706	G	T	0.05368	5.332e-08	-0.0528327	0.00971189	0.958939	rs12116800	3	FAF1	0	intronic	2.826	6	5	5	1	0	0
1:51023874:A:ATATCTTATTTTTAGAATAAGATATT	rs66503743	1	51023874	ATATCTTATTTTTAGAATAAGATATT	A	0.05268	NA	NA	NA	0.938339	rs12116800	3	FAF1	0	intronic	1.55	NA	5	5	1	0	0
1:51027554:A:G	rs12116800	1	51027554	G	A	0.05368	2.68e-10	-0.0678632	0.0107447	1	rs12116800	3	FAF1	0	intronic	0.549	5	4	5	1	0	0
1:51029609:G:T	rs12118892	1	51029609	G	T	0.05368	4.165e-08	-0.0532597	0.00971183	0.958939	rs12116800	3	FAF1	0	intronic	7.36	7	4	5	1	0	0
1:51034926:C:T	rs12073534	1	51034926	C	T	0.05368	4.132e-08	0.053237	0.00970593	0.958939	rs12116800	3	FAF1	0	intronic	8.552	5	2	5	1	0	0
1:51037342:C:T	rs12131304	1	51037342	C	T	0.05169	3.224e-08	-0.0537936	0.00972936	0.91783	rs12116800	3	FAF1	0	intronic	12.61	7	4	5	1	0	0
1:51039654:A:G	rs6669941	1	51039654	G	A	0.05467	1.176e-06	-0.0665953	0.0137027	0.979632	rs12116800	3	FAF1	0	intronic	1.106	6	4	5	1	0	0
1:51042970:A:G	rs12122594	1	51042970	G	A	0.05368	4.147e-08	-0.0532272	0.00970591	0.958939	rs12116800	3	FAF1	0	intronic	10.78	7	4	5	1	0	0
1:51043243:G:T	rs12122697	1	51043243	G	T	0.05368	5.415e-08	-0.0528028	0.00971175	0.958939	rs12116800	3	FAF1	0	intronic	1.189	7	4	5	1	0	0
1:51044458:T:TAAA	rs34878122	1	51044458	TAAA	T	0.05368	NA	NA	NA	0.958939	rs12116800	3	FAF1	0	intronic	5.5	NA	4	5	1	0	0
1:51048612:G:T	rs75063675	1	51048612	G	T	0.05368	4.569e-08	-0.0530942	0.00971176	0.958939	rs12116800	3	FAF1	0	intronic	11.62	5	4	5	1	0	0
1:51051105:C:G	rs3789585	1	51051105	G	C	0.05368	5.815e-08	-0.052858	0.0097452	0.958939	rs12116800	3	FAF1	0	intronic	0.417	6	4	5	1	0	0
1:51051463:C:T	rs12140440	1	51051463	C	T	0.05368	5.223e-08	-0.052839	0.00970592	0.958939	rs12116800	3	FAF1	0	intronic	0.045	6	5	5	1	0	0
1:51054477:A:G	rs115409586	1	51054477	G	A	0.05169	6.329e-08	-0.0526579	0.00973524	0.91783	rs12116800	3	FAF1	0	intronic	7.366	5	3	4	1	0	0
1:51054950:A:G	rs11205736	1	51054950	G	A	0.05567	2.905e-08	-0.0534554	0.00963681	0.95999	rs12116800	3	FAF1	0	intronic	2.917	5	4	5	1	0	0
1:51060054:A:G	rs11205738	1	51060054	G	A	0.05368	5.589e-08	-0.0527129	0.00970592	0.958939	rs12116800	3	FAF1	0	intronic	1.019	6	4	5	1	0	0
1:51073188:C:CA	1-51073188	1	51073188	C	CA	0.05268	4.599e-06	0.068242	0.0148935	0.938339	rs12116800	3	FAF1	0	intronic	4.167	NA	5	15	1	0	0
1:51076822:A:G	rs12568008	1	51076822	G	A	0.05368	6.713e-08	-0.0524338	0.00971176	0.958939	rs12116800	3	FAF1	0	intronic	10.4	7	5	15	1	0	0
1:51078564:C:T	rs17106336	1	51078564	C	T	0.05268	7.306e-08	0.0523415	0.00972349	0.938339	rs12116800	3	FAF1	0	intronic	7.729	7	4	15	1	0	0
1:51079296:A:C	rs11205741	1	51079296	C	A	0.05268	6.117e-08	-0.0525576	0.00970592	0.938339	rs12116800	3	FAF1	0	intronic	1.258	7	5	15	1	0	0
1:51081247:A:G	rs11205742	1	51081247	G	A	0.05268	5.653e-08	-0.0528207	0.00972936	0.938339	rs12116800	3	FAF1	0	intronic	3.502	5	5	15	1	0	0
1:51084904:A:G	rs12563009	1	51084904	G	A	0.0507	1.057e-07	0.0519515	0.00977083	0.897413	rs12116800	3	FAF1	0	intronic	1.59	7	5	15	1	0	0
1:51086847:C:T	rs11577903	1	51086847	C	T	0.05268	5.555e-08	0.0528596	0.00972936	0.938339	rs12116800	3	FAF1	0	intronic	13.46	4	1	15	1	0	0
1:51087465:C:G	rs11205743	1	51087465	G	C	0.05268	5.374e-08	0.0530608	0.00975742	0.938339	rs12116800	3	FAF1	0	intronic	13.61	5	5	15	1	0	0
1:51089106:C:T	rs10888701	1	51089106	C	T	0.05368	6.593e-08	-0.0524629	0.00971176	0.958939	rs12116800	3	FAF1	0	intronic	0.531	6	5	15	1	0	0
1:51090942:C:T	rs10788929	1	51090942	C	T	0.05368	6.664e-08	0.0524435	0.00971176	0.958939	rs12116800	3	FAF1	0	intronic	6.395	5	5	15	1	0	0
1:51093517:A:T	rs12121634	1	51093517	T	A	0.05169	5.031e-08	-0.0531434	0.00975108	0.91783	rs12116800	3	FAF1	0	intronic	0.303	6	5	15	1	0	0
1:51094117:A:G	rs11577260	1	51094117	G	A	0.05268	5.915e-08	-0.0527428	0.00972936	0.938339	rs12116800	3	FAF1	0	intronic	5.186	6	5	15	1	0	0
1:51095728:C:CA	rs56806783	1	51095728	CA	C	0.05865	NA	NA	NA	0.867485	rs12116800	3	FAF1	0	intronic	1.445	NA	5	15	1	0	0
1:51097285:A:C	rs11205747	1	51097285	C	A	0.05368	5.783e-08	-0.0527194	0.00971787	0.958939	rs12116800	3	FAF1	0	intronic	1.355	3a	5	15	1	0	0
1:51100042:A:G	rs11205748	1	51100042	G	A	0.05268	5.86e-08	0.0527623	0.00972936	0.938339	rs12116800	3	FAF1	0	intronic	18.98	5	5	15	1	0	0
1:51103286:G:T	rs10888702	1	51103286	G	T	0.05368	6.337e-08	0.0528182	0.00976486	0.958939	rs12116800	3	FAF1	0	intronic	1.136	4	5	15	1	0	0
1:51103586:G:GTA	rs57016473	1	51103586	G	GTA	0.05268	NA	NA	NA	0.898252	rs12116800	3	FAF1	0	intronic	3.029	NA	5	15	1	0	0
1:51110167:C:T	rs12567589	1	51110167	C	T	0.05268	6.846e-08	-0.0525854	0.00974706	0.938339	rs12116800	3	FAF1	0	intronic	4.985	5	1	15	1	0	0
1:51113531:A:G	rs11205750	1	51113531	G	A	0.05368	7.847e-08	0.052288	0.00973525	0.958939	rs12116800	3	FAF1	0	intronic	0.775	6	5	15	1	0	0
1:51113550:G:T	rs12131650	1	51113550	G	T	0.05368	1.505e-08	0.0570967	0.010086	0.958939	rs12116800	3	FAF1	0	intronic	0.706	7	5	15	1	0	0
1:51115634:A:G	rs112632642	1	51115634	G	A	0.05666	3.682e-07	-0.0489453	0.00962544	0.902141	rs12116800	3	FAF1	0	intronic	0.125	7	5	15	1	0	0
1:51116645:C:T	rs11205752	1	51116645	C	T	0.05368	8.197e-08	0.0520528	0.00970592	0.958939	rs12116800	3	FAF1	0	intronic	5.918	5	5	15	1	0	0
1:51118706:A:C	rs10888703	1	51118706	C	A	0.05368	7.916e-08	-0.0521739	0.00971761	0.958939	rs12116800	3	FAF1	0	intronic	11.16	7	5	15	1	0	0
1:51122847:A:G	rs11205754	1	51122847	G	A	0.05368	7.377e-08	-0.0523335	0.0097238	0.958939	rs12116800	3	FAF1	0	intronic	1.729	5	5	15	1	0	0
1:51123315:A:C	rs12117653	1	51123315	C	A	0.05368	9.248e-08	-0.0519662	0.00972968	0.958939	rs12116800	3	FAF1	0	intronic	1.261	5	5	15	1	0	0
1:112928593:C:CTT	1-112928593	1	112928593	C	CTT	0.3857	4.538e-06	0.0438613	0.00956626	0.623838	1-112946028	4	CTTNBP2NL	10209	intergenic	1.888	NA	5	14	0	0	0
1:112928872:A:G	rs7415832	1	112928872	G	A	0.3549	0.0003859	-0.0191935	0.00540662	0.695673	1-112946028	4	CTTNBP2NL	9930	intergenic	0.967	6	2	14	1	0	0
1:112929467:G:T	rs4240532	1	112929467	G	T	0.3559	0.0002847	-0.0196186	0.00540607	0.690521	1-112946028	4	CTTNBP2NL	9335	intergenic	2.59	5	2	14	1	0	0
1:112930006:A:C	rs12080074	1	112930006	C	A	0.3549	0.0003121	0.0195061	0.00541085	0.694288	1-112946028	4	CTTNBP2NL	8796	intergenic	3.495	4	5	14	1	0	0
1:112931238:A:G	rs1891707	1	112931238	G	A	0.3549	0.0004266	-0.0189889	0.00538998	0.694288	1-112946028	4	CTTNBP2NL	7564	intergenic	14.55	NA	2	14	1	0	0
1:112934517:A:G	rs2488770	1	112934517	G	A	0.3459	0.000161	-0.0203803	0.00540162	0.753975	1-112946028	4	CTTNBP2NL	4285	intergenic	4.744	NA	1	5	1	0	0
1:112934790:A:G	rs2492502	1	112934790	G	A	0.3459	0.0001423	-0.0205595	0.00540471	0.753975	1-112946028	4	CTTNBP2NL	4012	intergenic	6.325	6	1	5	1	0	0
1:112935470:A:AT	rs35469510	1	112935470	AT	A	0.3469	NA	NA	NA	0.756802	1-112946028	4	CTTNBP2NL	3332	intergenic	1.761	NA	2	5	1	0	0
1:112935605:A:G	rs2492503	1	112935605	G	A	0.3449	0.00016	-0.0204078	0.00540605	0.749024	1-112946028	4	CTTNBP2NL	3197	intergenic	0.226	7	2	5	1	0	0
1:112935881:A:G	rs2999472	1	112935881	G	A	0.3459	0.0001577	-0.0204165	0.00540262	0.753975	1-112946028	4	CTTNBP2NL	2921	intergenic	1.427	7	2	5	1	0	0
1:112936760:A:G	rs12138024	1	112936760	G	A	0.3449	0.000209	0.0200938	0.00541904	0.749024	1-112946028	4	CTTNBP2NL	2042	intergenic	8.077	4	1	5	1	0	0
1:112936957:A:G	rs2488769	1	112936957	G	A	0.3459	0.0001223	0.0207687	0.00540571	0.753975	1-112946028	4	CTTNBP2NL	1845	intergenic	20.2	NA	1	5	1	0	0
1:112937090:A:G	rs2492504	1	112937090	G	A	0.3459	0.0001236	-0.0207525	0.00540571	0.753975	1-112946028	4	CTTNBP2NL	1712	intergenic	12.46	2b	1	2	1	0	0
1:112937128:C:T	rs2488768	1	112937128	C	T	0.3459	0.0001234	-0.0207525	0.00540571	0.753975	1-112946028	4	CTTNBP2NL	1674	intergenic	6.104	NA	1	2	1	0	0
1:112937862:A:T	rs2488766	1	112937862	T	A	0.3479	0.0001786	0.0203303	0.00542576	0.754927	1-112946028	4	CTTNBP2NL	940	upstream	1.656	5	1	7	1	0	0
1:112938140:C:G	rs1419041	1	112938140	G	C	0.341	0.0001795	0.0203451	0.00543116	0.732688	1-112946028	4	CTTNBP2NL	662	upstream	1.469	1f	1	2	1	0	0
1:112938354:G:GA	rs5777109	1	112938354	GA	G	0.3439	NA	NA	NA	0.676811	1-112946028	4	CTTNBP2NL	448	upstream	0.713	NA	1	2	1	0	0
1:112938497:C:G	rs1891705	1	112938497	G	C	0.341	0.0001518	0.0205716	0.00543074	0.732688	1-112946028	4	CTTNBP2NL	305	upstream	8.012	4	1	1	1	0	0
1:112938917:C:T	rs2488765	1	112938917	C	T	0.341	0.0001574	0.0204498	0.00541143	0.732688	1-112946028	4	CTTNBP2NL	0	intronic	9.593	NA	1	1	1	0	0
1:112939530:G:T	rs2492505	1	112939530	G	T	0.3429	3.746e-06	0.0387362	0.00837539	0.733538	1-112946028	4	CTTNBP2NL	0	intronic	4.472	4	1	1	1	0	0
1:112939531:C:T	rs2488763	1	112939531	C	T	0.3419	3.63e-06	-0.0387948	0.00837539	0.729784	1-112946028	4	CTTNBP2NL	0	intronic	6.752	NA	1	1	1	0	0
1:112939750:C:T	rs2488762	1	112939750	C	T	0.326	3.868e-05	0.0225043	0.00546885	0.825492	1-112946028	4	CTTNBP2NL	0	intronic	14.85	NA	1	1	1	0	0
1:112939784:C:G	rs11102471	1	112939784	G	C	0.326	4.951e-05	0.0223166	0.00549941	0.824778	1-112946028	4	CTTNBP2NL	0	intronic	16.01	1f	1	1	1	0	0
1:112940944:A:G	rs2492506	1	112940944	G	A	0.339	2.911e-05	0.0224913	0.0053807	0.995428	1-112946028	4	CTTNBP2NL	0	intronic	6.39	7	1	5	1	0	0
1:112941080:A:C	rs2488761	1	112941080	C	A	0.339	2.142e-05	0.0228665	0.00538036	0.995428	1-112946028	4	CTTNBP2NL	0	intronic	4.791	NA	1	5	1	0	0
1:112941107:A:G	rs2492507	1	112941107	G	A	0.339	2.111e-05	0.0228827	0.00538036	0.995428	1-112946028	4	CTTNBP2NL	0	intronic	6.382	5	1	5	1	0	0
1:112942135:C:T	rs7541222	1	112942135	C	T	0.339	3.151e-05	0.0224332	0.00538999	0.995428	1-112946028	4	CTTNBP2NL	0	intronic	7.993	1d	1	5	1	0	0
1:112942616:A:G	rs2488759	1	112942616	G	A	0.339	3.08e-05	-0.0223978	0.00537505	0.995428	1-112946028	4	CTTNBP2NL	0	intronic	2.084	NA	1	5	1	0	0
1:112943183:A:G	rs6696624	1	112943183	G	A	0.338	3.278e-05	0.0223893	0.0053911	1	1-112946028	4	CTTNBP2NL	0	intronic	2.094	7	5	5	1	0	0
1:112943583:C:G	1:112943583:C:G	1	112943583	G	C	0.339	NA	NA	NA	0.995462	1-112946028	4	CTTNBP2NL	0	intronic	0.013	NA	5	5	1	0	0
1:112944433:A:G	rs2492509	1	112944433	G	A	0.338	3.144e-05	0.0224055	0.00538206	1	1-112946028	4	CTTNBP2NL	0	intronic	10.14	5	2	5	1	0	0
1:112944995:A:G	rs6703430	1	112944995	G	A	0.338	4.299e-05	0.0220561	0.00539138	1	1-112946028	4	CTTNBP2NL	0	intronic	1.235	5	5	5	1	0	0
1:112945783:C:G	rs12119865	1	112945783	G	C	0.2744	3.174e-05	-0.0237092	0.00569796	0.739664	1-112946028	4	CTTNBP2NL	0	intronic	8.372	3a	1	5	1	0	0
1:112945982:A:G	rs2488758	1	112945982	G	A	0.338	3.147e-05	-0.0224055	0.00538206	1	1-112946028	4	CTTNBP2NL	0	intronic	10.31	NA	2	5	1	0	0
1:112946028:C:CTGTT	1-112946028	1	112946028	C	CTGTT	0.338	4.71e-08	0.0529654	0.00969707	1	1-112946028	4	CTTNBP2NL	0	intronic	9.326	NA	1	5	1	0	0
1:112946903:C:T	rs2488757	1	112946903	C	T	0.338	3.773e-05	-0.0221669	0.00537902	1	1-112946028	4	CTTNBP2NL	0	intronic	4.068	NA	2	5	1	0	0
1:112947456:C:T	rs2999476	1	112947456	C	T	0.338	3.2e-05	-0.0223827	0.00538175	1	1-112946028	4	CTTNBP2NL	0	intronic	0.962	5	5	5	1	0	0
1:112948132:C:T	rs3122287	1	112948132	C	T	0.338	3.092e-05	0.022427	0.00538206	1	1-112946028	4	CTTNBP2NL	0	intronic	10.59	5	4	5	1	0	0
1:112948319:A:G	rs11102472	1	112948319	G	A	0.338	4.204e-05	-0.0220803	0.00539069	1	1-112946028	4	CTTNBP2NL	0	intronic	5.32	1f	4	5	1	0	0
1:112950488:A:G	rs75871127	1	112950488	G	A	0.338	1.011e-07	0.0437761	0.00822087	1	1-112946028	4	CTTNBP2NL	0	intronic	1.938	NA	5	5	1	0	0
1:112951159:A:G	rs2492510	1	112951159	G	A	0.338	2.825e-05	-0.0225337	0.00538182	1	1-112946028	4	CTTNBP2NL	0	intronic	1.667	7	5	5	1	0	0
1:112951422:G:T	rs1777608	1	112951422	G	T	0.338	3.9e-05	-0.0221695	0.0053901	1	1-112946028	4	CTTNBP2NL	0	intronic	3.25	6	5	5	1	0	0
1:112952063:A:T	rs1759689	1	112952063	T	A	0.338	4.834e-05	0.0219768	0.00540901	1	1-112946028	4	CTTNBP2NL	0	intronic	7.079	6	4	5	1	0	0
1:112952737:A:G	rs2483332	1	112952737	G	A	0.338	2.816e-05	-0.0225384	0.00538166	1	1-112946028	4	CTTNBP2NL	0	intronic	1.251	NA	4	5	1	0	0
1:112952777:G:T	rs2492511	1	112952777	G	T	0.338	2.863e-05	-0.0225041	0.0053786	1	1-112946028	4	CTTNBP2NL	0	intronic	1.139	6	4	5	1	0	0
1:112953013:C:CA	rs11350803	1	112953013	CA	C	0.3509	NA	NA	NA	0.887491	1-112946028	4	CTTNBP2NL	0	intronic	3.549	NA	4	5	1	0	0
1:112954307:A:AT	rs5777111	1	112954307	A	AT	0.338	NA	NA	NA	0.945086	1-112946028	4	CTTNBP2NL	0	intronic	1.512	NA	4	5	1	0	0
1:112954766:C:G	rs962401	1	112954766	G	C	0.338	3.884e-05	-0.0222269	0.00540274	1	1-112946028	4	CTTNBP2NL	0	intronic	1.751	5	4	5	1	0	0
1:112954964:A:G	rs1412931	1	112954964	G	A	0.338	3.838e-05	-0.023516	0.00571193	1	1-112946028	4	CTTNBP2NL	0	intronic	3.792	7	4	5	1	0	0
1:112956062:A:G	rs1018712	1	112956062	G	A	0.338	3.71e-05	-0.0222019	0.00538227	1	1-112946028	4	CTTNBP2NL	0	intronic	1.292	5	1	5	1	0	0
1:112956534:A:G	rs6666369	1	112956534	G	A	0.338	3.057e-07	0.0419224	0.00818798	1	1-112946028	4	CTTNBP2NL	0	intronic	7.776	7	4	5	1	0	0
1:112957682:A:G	rs2026499	1	112957682	G	A	0.338	2.545e-05	0.0226591	0.00538092	1	1-112946028	4	CTTNBP2NL	0	intronic	0.624	7	4	5	1	0	0
1:112957689:A:G	rs2026500	1	112957689	G	A	0.338	2.479e-05	-0.0226913	0.00538092	1	1-112946028	4	CTTNBP2NL	0	intronic	2.495	7	4	5	1	0	0
1:112958206:T:TCTCA	1-112958206	1	112958206	TCTCA	T	0.338	1.327e-07	-0.0498886	0.00945756	1	1-112946028	4	CTTNBP2NL	0	intronic	1.497	NA	4	5	1	0	0
1:112959125:C:CT	rs11384993	1	112959125	CT	C	0.4225	NA	NA	NA	0.684019	1-112946028	4	CTTNBP2NL	0	intronic	2.002	NA	4	4	1	0	0
1:112959653:G:T	rs1177812	1	112959653	G	T	0.339	8.84e-05	-0.021099	0.0053824	0.995428	1-112946028	4	CTTNBP2NL	0	intronic	3.4	6	4	4	1	0	0
1:112959884:A:G	rs2492512	1	112959884	G	A	0.339	0.0001003	-0.0209062	0.00537435	0.995428	1-112946028	4	CTTNBP2NL	0	intronic	5.595	5	4	4	1	0	0
1:112960192:A:C	rs2483328	1	112960192	C	A	0.339	0.0001043	0.0208486	0.00537335	0.995428	1-112946028	4	CTTNBP2NL	0	intronic	16.26	NA	4	5	1	0	0
1:112960524:G:GT	1-112960524	1	112960524	GT	G	0.339	2.247e-06	0.0427644	0.0090411	0.995428	1-112946028	4	CTTNBP2NL	0	intronic	3.984	NA	4	5	1	0	0
1:112960623:C:G	rs2492513	1	112960623	G	C	0.339	0.0001164	0.0208021	0.00539754	0.995428	1-112946028	4	CTTNBP2NL	0	intronic	1.772	6	4	5	1	0	0
1:112961721:C:T	rs1475710	1	112961721	C	T	0.339	9.216e-05	0.021028	0.00537801	0.995428	1-112946028	4	CTTNBP2NL	0	intronic	8.889	7	4	5	1	0	0
1:112961864:C:T	rs1177813	1	112961864	C	T	0.339	0.0001018	-0.0209094	0.0053807	0.995428	1-112946028	4	CTTNBP2NL	0	intronic	14.11	6	4	5	1	0	0
1:112962178:T:TA	rs5777112	1	112962178	TA	T	0.3459	NA	NA	NA	0.964169	1-112946028	4	CTTNBP2NL	0	intronic	2.115	NA	4	5	1	0	0
1:112962891:C:T	rs2492514	1	112962891	C	T	0.339	9.388e-05	-0.020987	0.00537302	0.995428	1-112946028	4	CTTNBP2NL	0	intronic	1.901	6	4	5	1	0	0
1:112962984:G:T	rs2492515	1	112962984	G	T	0.339	9.63e-05	0.0209638	0.00537534	0.995428	1-112946028	4	CTTNBP2NL	0	intronic	7.006	7	4	5	1	0	0
1:112964005:C:T	rs2026501	1	112964005	C	T	0.338	9.894e-05	-0.0209197	0.00537368	0.990833	1-112946028	4	CTTNBP2NL	0	intronic	6.837	6	4	5	1	0	0
1:112964612:A:G	rs1759684	1	112964612	G	A	0.339	0.0001027	-0.0209079	0.00538307	0.995428	1-112946028	4	CTTNBP2NL	0	intronic	2.09	6	4	5	1	0	0
1:112964687:A:G	rs2492516	1	112964687	G	A	0.34	0.0001145	0.0207335	0.00537416	0.990878	1-112946028	4	CTTNBP2NL	0	intronic	8.754	6	4	5	1	0	0
1:112964897:A:T	rs2492517	1	112964897	T	A	0.339	0.0001249	-0.0207024	0.00539687	0.995428	1-112946028	4	CTTNBP2NL	0	intronic	6.577	6	4	5	1	0	0
1:112965096:A:G	rs2492518	1	112965096	G	A	0.339	0.0001189	-0.0206856	0.00537568	0.995428	1-112946028	4	CTTNBP2NL	0	intronic	7.495	7	4	5	1	0	0
1:112965108:C:T	rs2483362	1	112965108	C	T	0.339	0.0001094	0.0208037	0.00537701	0.995428	1-112946028	4	CTTNBP2NL	0	intronic	6.167	NA	4	5	1	0	0
1:112965202:C:T	rs2483361	1	112965202	C	T	0.339	0.0001039	-0.0208682	0.00537701	0.995428	1-112946028	4	CTTNBP2NL	0	intronic	6.482	NA	4	5	1	0	0
1:112965492:A:G	rs2483360	1	112965492	G	A	0.339	0.0001027	-0.020883	0.00537668	0.995428	1-112946028	4	CTTNBP2NL	0	intronic	0.283	NA	4	5	1	0	0
1:112965608:G:T	rs2492519	1	112965608	G	T	0.339	0.0001082	-0.0208015	0.00537368	0.995428	1-112946028	4	CTTNBP2NL	0	intronic	0.397	7	4	5	1	0	0
1:112965697:C:T	rs2483359	1	112965697	C	T	0.339	0.0001083	0.0208131	0.00537667	0.995428	1-112946028	4	CTTNBP2NL	0	intronic	4.7	NA	4	5	1	0	0
1:112966117:A:G	rs2492521	1	112966117	G	A	0.339	0.0001025	-0.020883	0.00537668	0.995428	1-112946028	4	CTTNBP2NL	0	intronic	2.359	5	4	5	1	0	0
1:112966463:C:T	rs2483358	1	112966463	C	T	0.339	0.0001057	0.0208454	0.00537668	0.995428	1-112946028	4	CTTNBP2NL	0	intronic	0.542	NA	4	5	1	0	0
1:112966592:C:G	rs2483357	1	112966592	G	C	0.339	0.000121	-0.0207456	0.00539687	0.995428	1-112946028	4	CTTNBP2NL	0	intronic	0.164	7	4	5	1	0	0
1:112967231:A:G	rs2492522	1	112967231	G	A	0.339	0.0001033	-0.0208776	0.00537668	0.995428	1-112946028	4	CTTNBP2NL	0	intronic	3.735	7	4	5	1	0	0
1:112967288:A:G	rs2492523	1	112967288	G	A	0.339	7.757e-05	0.0212619	0.00538003	0.995428	1-112946028	4	CTTNBP2NL	0	intronic	13.31	6	4	5	1	0	0
1:112967408:A:G	rs2483356	1	112967408	G	A	0.339	0.0001145	-0.0207419	0.00537635	0.995428	1-112946028	4	CTTNBP2NL	0	intronic	3.492	NA	4	5	1	0	0
1:112967429:A:G	rs2492524	1	112967429	G	A	0.339	0.0001195	0.0206764	0.00537468	0.995428	1-112946028	4	CTTNBP2NL	0	intronic	2.739	6	4	5	1	0	0
1:112967498:A:G	rs2492525	1	112967498	G	A	0.339	0.0001045	-0.0208615	0.00537667	0.995428	1-112946028	4	CTTNBP2NL	0	intronic	3.291	7	4	5	1	0	0
1:112967819:A:G	rs6680402	1	112967819	G	A	0.338	0.0001109	-0.0207761	0.00537545	0.990833	1-112946028	4	CTTNBP2NL	0	intronic	2.27	6	4	5	1	0	0
1:112967950:A:G	rs2184095	1	112967950	G	A	0.338	9.903e-05	-0.020937	0.00537811	0.990854	1-112946028	4	CTTNBP2NL	0	intronic	1.4	7	4	5	1	0	0
1:112968254:C:G	rs1175629	1	112968254	G	C	0.339	0.000112	0.0208559	0.00539889	0.995428	1-112946028	4	CTTNBP2NL	0	intronic	1.014	5	4	5	1	0	0
1:112968627:C:G	rs2483355	1	112968627	G	C	0.3598	NA	NA	NA	0.843201	1-112946028	4	CTTNBP2NL	0	intronic	0.105	3a	4	5	1	0	0
1:112969288:A:G	rs1777615	1	112969288	G	A	0.34	0.0001358	0.0205496	0.00538512	0.990878	1-112946028	4	CTTNBP2NL	0	intronic	2.306	NA	4	5	1	0	0
1:112969581:G:T	rs2488792	1	112969581	G	T	0.34	0.0001213	0.0206613	0.00537634	0.990878	1-112946028	4	CTTNBP2NL	0	intronic	3.32	NA	4	5	1	0	0
1:112970198:A:T	rs1759688	1	112970198	T	A	0.34	0.0001222	-0.0207504	0.00540093	0.990878	1-112946028	4	CTTNBP2NL	0	intronic	2.072	5	4	5	1	0	0
1:112971327:A:G	rs7536263	1	112971327	G	A	0.34	0.0001314	-0.0205823	0.00538239	0.990878	1-112946028	4	CTTNBP2NL	0	intronic	3.609	7	4	5	1	0	0
1:112971994:A:C	rs1572048	1	112971994	C	A	0.34	0.0001201	-0.0206761	0.00537601	0.990878	1-112946028	4	CTTNBP2NL	0	intronic	5.31	7	4	5	1	0	0
1:112972172:A:C	rs55835005	1	112972172	C	A	0.34	0.0001073	0.0208216	0.00537608	0.990878	1-112946028	4	CTTNBP2NL	0	intronic	4.374	6	4	5	1	0	0
1:112972846:G:T	rs2483353	1	112972846	T	G	0.3449	NA	NA	NA	0.923346	1-112946028	4	CTTNBP2NL	0	intronic	0.033	NA	4	5	1	0	0
1:112973027:G:T	rs2483352	1	112973027	G	T	0.34	0.0001748	-0.0203878	0.00543239	0.990878	1-112946028	4	CTTNBP2NL	0	intronic	0.186	NA	4	5	1	0	0
1:112973079:C:G	rs2990988	1	112973079	G	C	0.34	0.000127	0.0206092	0.00537819	0.990878	1-112946028	4	CTTNBP2NL	0	intronic	0.225	6	4	5	1	0	0
1:112973221:C:CT	1-112973221	1	112973221	C	CT	0.34	3.625e-06	0.0407485	0.00879717	0.990878	1-112946028	4	CTTNBP2NL	0	intronic	1.396	NA	4	5	1	0	0
1:112973602:C:T	rs2483351	1	112973602	C	T	0.34	0.0001138	0.0207479	0.00537649	0.990878	1-112946028	4	CTTNBP2NL	0	intronic	4.304	NA	2	5	1	0	0
1:112973783:A:C	rs2483350	1	112973783	C	A	0.34	7.091e-05	0.0215223	0.00541713	0.990878	1-112946028	4	CTTNBP2NL	0	intronic	2.9	NA	2	5	1	0	0
1:112974789:A:G	rs12126055	1	112974789	G	A	0.341	0.000155	0.020338	0.00537615	0.986412	1-112946028	4	CTTNBP2NL	0	intronic	1.573	7	4	5	1	0	0
1:112974803:C:T	rs2483348	1	112974803	C	T	0.341	0.0001241	0.0205662	0.00535858	0.986412	1-112946028	4	CTTNBP2NL	0	intronic	2.637	NA	4	5	1	0	0
1:112975419:C:T	rs2488791	1	112975419	C	T	0.34	0.0001128	0.020757	0.00537608	0.990878	1-112946028	4	CTTNBP2NL	0	intronic	2.431	NA	4	5	1	0	0
1:112975877:G:T	rs2492528	1	112975877	G	T	0.34	0.0001	-0.0208988	0.00537243	0.990878	1-112946028	4	CTTNBP2NL	0	intronic	0.071	6	4	5	1	0	0
1:112975904:A:G	rs2492529	1	112975904	G	A	0.34	0.000108	0.0208085	0.00537409	0.990878	1-112946028	4	CTTNBP2NL	0	intronic	0.175	7	4	5	1	0	0
1:112977360:C:G	rs2483346	1	112977360	G	C	0.34	0.0001356	0.0205791	0.00539285	0.990878	1-112946028	4	CTTNBP2NL	0	intronic	1.657	5	4	5	1	0	0
1:112978644:A:G	rs4839245	1	112978644	G	A	0.34	0.0001057	-0.0208363	0.00537435	0.990878	1-112946028	4	CTTNBP2NL	0	intronic	1.02	6	4	5	1	0	0
1:112978668:A:AT	rs374188144	1	112978668	AT	A	0.4374	NA	NA	NA	0.617352	1-112946028	4	CTTNBP2NL	0	intronic	6.819	NA	4	5	1	0	0
1:112978694:G:T	rs11581879	1	112978694	G	T	0.3976	NA	NA	NA	0.757884	1-112946028	4	CTTNBP2NL	0	intronic	1.195	6	4	5	1	0	0
1:112978695:C:T	rs11581880	1	112978695	C	T	0.3986	NA	NA	NA	0.754506	1-112946028	4	CTTNBP2NL	0	intronic	1.288	6	4	5	1	0	0
1:112979278:C:CTT	rs72241094	1	112979278	C	CTT	0.34	NA	NA	NA	0.990878	1-112946028	4	CTTNBP2NL	0	intronic	0.489	NA	4	5	1	0	0
1:112979278:CT:CTT	rs575115082	1	112979278	CTT	CT	0.2087	NA	NA	NA	0.990878	1-112946028	4	CTTNBP2NL	0	NA	NA	NA	4	5	1	0	0
1:112979334:A:G	rs11102475	1	112979334	G	A	0.34	0.0001073	-0.0208267	0.00537601	0.990878	1-112946028	4	CTTNBP2NL	0	intronic	10.92	7	4	5	1	0	0
1:112979894:C:T	rs56303798	1	112979894	C	T	0.34	0.0001176	-0.0206864	0.0053717	0.990878	1-112946028	4	CTTNBP2NL	0	intronic	6.356	7	4	5	1	0	0
1:112980140:G:T	rs76147000	1	112980140	G	T	0.341	7.234e-08	0.0437888	0.00813163	0.986412	1-112946028	4	CTTNBP2NL	0	intronic	1.315	6	4	5	1	0	0
1:112980141:G:T	rs6695156	1	112980141	G	T	0.341	7.782e-08	0.0436668	0.00812859	0.986412	1-112946028	4	CTTNBP2NL	0	intronic	0.05	6	4	5	1	0	0
1:112980977:A:T	rs2488790	1	112980977	T	A	0.34	0.0001218	0.0207309	0.00539586	0.990878	1-112946028	4	CTTNBP2NL	0	intronic	12.58	5	4	5	1	0	0
1:112981604:C:T	rs2483345	1	112981604	C	T	0.34	0.0001197	0.0206649	0.0053717	0.990878	1-112946028	4	CTTNBP2NL	0	intronic	4.125	NA	4	5	1	0	0
1:112981841:G:GT	1-112981841	1	112981841	GT	G	0.34	9.971e-07	0.0443025	0.00905611	0.990878	1-112946028	4	CTTNBP2NL	0	intronic	1.909	NA	4	5	1	0	0
1:112983544:C:CATT	1-112983544	1	112983544	C	CATT	0.34	6.688e-08	-0.0522901	0.00968515	0.990878	1-112946028	4	CTTNBP2NL	0	intronic	2.328	NA	4	5	1	0	0
1:112984692:A:G	rs2488789	1	112984692	G	A	0.34	0.0001029	-0.0208675	0.00537269	0.990878	1-112946028	4	CTTNBP2NL	0	intronic	0.231	NA	4	5	1	0	0
1:112985270:G:T	rs2492530	1	112985270	G	T	0.34	7.966e-05	0.0212046	0.00537505	0.990878	1-112946028	4	CTTNBP2NL	0	intronic	1.646	5	4	5	1	0	0
1:112985288:A:G	rs2492531	1	112985288	G	A	0.34	8.068e-05	0.0211896	0.00537534	0.990878	1-112946028	4	CTTNBP2NL	0	intronic	4.673	5	4	5	1	0	0
1:112985425:G:T	rs2483344	1	112985425	G	T	0.34	8.262e-05	-0.0211614	0.00537501	0.990878	1-112946028	4	CTTNBP2NL	0	intronic	6.665	NA	4	5	1	0	0
1:112985927:C:G	rs4240533	1	112985927	G	C	0.34	0.0001221	0.0207622	0.005404	0.990878	1-112946028	4	CTTNBP2NL	0	intronic	1.126	5	4	5	1	0	0
1:112985954:A:G	rs4839246	1	112985954	G	A	0.34	8.113e-05	-0.0211647	0.00537039	0.990878	1-112946028	4	CTTNBP2NL	0	intronic	5.872	5	4	5	1	0	0
1:112986944:A:G	rs2483343	1	112986944	G	A	0.34	8.237e-05	0.021164	0.00537568	0.990878	1-112946028	4	CTTNBP2NL	0	intronic	6.178	NA	2	5	1	0	0
1:112987261:G:T	rs2483342	1	112987261	G	T	0.34	8.866e-05	-0.0210623	0.00537303	0.990878	1-112946028	4	CTTNBP2NL	0	intronic	3.479	NA	4	5	1	0	0
1:112987487:A:G	rs2483341	1	112987487	G	A	0.34	9.362e-05	-0.0209937	0.00537335	0.990878	1-112946028	4	CTTNBP2NL	0	intronic	9.835	NA	2	5	1	0	0
1:112988146:A:T	rs2492532	1	112988146	T	A	0.34	0.0001464	0.0204792	0.00539352	0.990878	1-112946028	4	CTTNBP2NL	0	intronic	2.428	6	4	5	1	0	0
1:112988450:A:C	rs2483340	1	112988450	C	A	0.34	8.865e-05	-0.0210995	0.00538253	0.990878	1-112946028	4	CTTNBP2NL	0	intronic	7.702	NA	4	5	1	0	0
1:112989340:A:T	rs2065543	1	112989340	T	A	0.34	1.353e-07	-0.0437126	0.00829303	0.990878	1-112946028	4	CTTNBP2NL	0	intronic	8.464	6	4	5	1	0	0
1:112989625:A:G	rs2065544	1	112989625	G	A	0.34	7.658e-05	0.0212596	0.00537538	0.990878	1-112946028	4	CTTNBP2NL	0	intronic	3.241	7	4	5	1	0	0
1:112990238:C:G	rs2488788	1	112990238	G	C	0.34	7.722e-05	0.0213259	0.00539486	0.990878	1-112946028	4	CTTNBP2NL	0	intronic	0.855	5	4	5	1	0	0
1:112990427:C:T	rs2483339	1	112990427	C	T	0.34	7.221e-05	0.0213295	0.00537402	0.990878	1-112946028	4	CTTNBP2NL	0	intronic	9.576	NA	4	5	1	0	0
1:112990742:A:G	rs2780271	1	112990742	G	A	0.34	6.101e-05	-0.0215807	0.00538307	0.990878	1-112946028	4	CTTNBP2NL	0	intronic	2.579	NA	4	5	1	0	0
1:112991698:C:T	rs2256883	1	112991698	C	T	0.34	3.029e-05	0.0233933	0.00560856	0.990878	1-112946028	4	CTTNBP2NL	0	exonic	10.86	7	4	5	1	0	0
1:112993998:A:G	rs1759692	1	112993998	G	A	0.34	7.23e-05	0.0213708	0.00538444	0.990878	1-112946028	4	CTTNBP2NL	0	intronic	6.686	4	4	5	1	0	0
1:112994300:A:G	rs2492533	1	112994300	G	A	0.34	5.838e-05	0.0215587	0.0053642	0.990878	1-112946028	4	CTTNBP2NL	0	intronic	3.254	7	4	5	1	0	0
1:112994406:A:AC	rs577640692	1	112994406	AC	A	0.3032	NA	NA	NA	0.809453	1-112946028	4	CTTNBP2NL	0	intronic	0.637	NA	4	5	1	0	0
1:112994812:C:T	rs1018713	1	112994812	C	T	0.34	5.65e-05	-0.0216817	0.00538409	0.990878	1-112946028	4	CTTNBP2NL	0	intronic	2.128	5	4	5	1	0	0
1:112995267:C:CT	rs533921246	1	112995267	CT	C	0.3738	NA	NA	NA	0.842541	1-112946028	4	CTTNBP2NL	0	intronic	1.757	NA	4	5	1	0	0
1:112995347:C:T	rs2990989	1	112995347	C	T	0.34	8.059e-05	-0.0211989	0.00537635	0.990878	1-112946028	4	CTTNBP2NL	0	intronic	1.679	7	4	5	1	0	0
1:112995782:G:T	rs2492534	1	112995782	G	T	0.34	5.848e-05	0.0216332	0.00538274	0.990878	1-112946028	4	CTTNBP2NL	0	intronic	2.745	7	4	5	1	0	0
1:113002127:T:TA	1-113002127	1	113002127	TA	T	0.34	5.746e-07	-0.0453499	0.00906998	0.990878	1-112946028	4	CTTNBP2NL	0	UTR3	1.869	NA	4	5	1	0	0
1:113005808:A:T	rs2488787	1	113005808	T	A	0.34	9.751e-05	-0.0210265	0.00539556	0.990878	1-112946028	4	CTTNBP2NL	0	intergenic	4.848	3a	4	5	1	0	0
1:113010808:A:G	rs2488786	1	113010808	G	A	0.3817	0.0003701	0.018853	0.0052943	0.804028	1-112946028	4	WNT2B	0	intronic	0.035	NA	5	15	1	0	0
1:113013053:A:G	rs2483338	1	113013053	G	A	0.3817	0.0002549	0.0197368	0.00539699	0.804028	1-112946028	4	WNT2B	0	intronic	11.92	NA	5	15	1	0	0
1:113016701:A:G	rs72699029	1	113016701	G	A	0.3439	NA	NA	NA	0.851846	1-112946028	4	WNT2B	0	intronic	0.983	6	5	15	1	0	0
1:113016934:A:AT	1-113016934	1	113016934	AT	A	0.331	3.269e-06	-0.0425014	0.00913419	0.915712	1-112946028	4	WNT2B	0	intronic	1.23	NA	5	15	1	0	0
1:210557309:C:T	rs2884218	1	210557309	C	T	0.2724	7.463e-09	0.0325511	0.00563169	1	rs2884218	5	HHAT	0	intronic	0.891	7	5	15	1	0	0
1:243649330:A:G	rs2994328	1	243649330	G	A	0.2177	1.393e-06	0.0298561	0.00618652	0.607772	rs9428966	6	SDCCAG8	0	intronic	0.551	NA	4	5	1	0	0
1:243650716:C:T	rs4658574	1	243650716	C	T	0.2286	4.34e-07	-0.0309214	0.00611942	0.628597	rs9428966	6	SDCCAG8	0	intronic	7.662	5	1	5	1	0	0
1:243650858:C:T	rs2994327	1	243650858	C	T	0.2286	3.414e-07	0.0311358	0.00610625	0.628597	rs9428966	6	SDCCAG8	0	intronic	1.999	NA	1	5	1	0	0
1:243650986:C:G	rs3006924	1	243650986	G	C	0.2266	2.655e-07	0.031598	0.00614031	0.636691	rs9428966	6	SDCCAG8	0	intronic	5.626	3a	1	5	1	0	0
1:243651806:C:T	rs12042298	1	243651806	C	T	0.2237	8.64e-08	0.0328258	0.00613222	0.658753	rs9428966	6	SDCCAG8:AKT3	00:00:00	intronic	15.69	5	1	5	1	0	0
1:243653439:C:T	rs884808	1	243653439	C	T	0.2217	8.708e-08	0.0327695	0.00612286	0.651236	rs9428966	6	SDCCAG8:AKT3	00:00:00	intronic	4.246	5	4	5	1	0	0
1:243654278:A:G	rs884328	1	243654278	G	A	0.2266	1.117e-07	-0.0323532	0.00609632	0.646735	rs9428966	6	SDCCAG8:AKT3	00:00:00	intronic	2.677	5	2	5	1	0	0
1:243655452:A:G	rs3006926	1	243655452	G	A	0.2276	7.063e-08	-0.0328321	0.00609129	0.641902	rs9428966	6	SDCCAG8:AKT3	00:00:00	intronic	0.374	2a	2	5	1	0	0
1:243659727:A:G	rs3006933	1	243659727	G	A	0.4165	1.338e-12	-0.0372181	0.00524937	1	rs3006933	6	SDCCAG8:AKT3	00:00:00	intronic	5.054	2b	2	7	1	0	0
1:243661222:G:T	rs55655818	1	243661222	G	T	0.2117	3.929e-08	0.0341208	0.00621056	0.736284	rs9428966	6	SDCCAG8:AKT3	00:00:00	intronic	0.658	5	4	5	1	0	0
1:243661742:C:T	rs74777638	1	243661742	C	T	0.2117	4.677e-08	-0.0337937	0.00618593	0.736284	rs9428966	6	SDCCAG8:AKT3	00:00:00	intronic	0.303	5	4	5	1	0	0
1:243662027:C:T	rs9428576	1	243662027	C	T	0.4235	3.037e-12	-0.0365927	0.00524551	0.94416	rs3006933	6	SDCCAG8:AKT3	00:00:00	intronic	0.174	5	4	5	1	0	0
1:243662190:C:T	rs12406958	1	243662190	C	T	0.2127	4.197e-08	-0.0338951	0.00618298	0.731313	rs9428966	6	SDCCAG8:AKT3	00:00:00	intronic	0.072	5	4	5	1	0	0
1:243662668:G:T	rs12134270	1	243662668	G	T	0.2117	5.286e-08	-0.0336414	0.00618294	0.736284	rs9428966	6	SDCCAG8:AKT3	00:00:00	intronic	5.08	5	4	5	1	0	0
1:243663604:A:ACAAT	rs145504297	1	243663604	ACAAT	A	0.2604	NA	NA	NA	0.979388	rs9428966	6	AKT3	0	intronic	12.61	NA	4	5	1	0	0
1:243663893:C:T	rs14403	1	243663893	C	T	0.2068	4.221e-08	0.0339316	0.00619077	0.716433	rs9428966	6	AKT3	0	intronic	0.302	NA	4	5	1	0	0
1:243664642:A:G	rs1058305	1	243664642	G	A	0.2614	1.791e-11	-0.0391202	0.00581973	0.984508	rs9428966	6	AKT3	0	intronic	14.76	NA	4	5	1	0	0
1:243664857:C:T	rs1058304	1	243664857	C	T	0.2614	1.259e-11	0.0394211	0.00582033	0.984508	rs9428966	6	AKT3	0	intronic	0.435	NA	4	5	1	0	0
1:243664925:A:AATT	1-243664925	1	243664925	AATT	A	0.2117	0.006127	-0.0302602	0.0110398	0.745329	rs9428966	6	AKT3	0	intronic	2.967	NA	4	5	1	0	0
1:243666694:G:GCT	1-243666694	1	243666694	GCT	G	0.2575	0.004231	0.0298408	0.0104338	0.974414	rs9428966	6	AKT3	0	UTR3	18.51	NA	4	5	1	0	0
1:243667216:C:T	rs67027895	1	243667216	C	T	0.2078	3.741e-08	0.0340896	0.00619472	0.729218	rs9428966	6	AKT3	0	UTR3	0.106	NA	4	5	1	0	0
1:243667900:G:T	rs9428966	1	243667900	G	T	0.2624	1.075e-11	-0.0396026	0.00582734	1	rs9428966	6	AKT3	0	UTR3	12.86	7	4	5	1	0	0
1:243669012:C:T	rs111667565	1	243669012	C	T	0.2068	4.495e-08	-0.0339131	0.00619984	0.725389	rs9428966	6	AKT3	0	intronic	9.096	7	4	5	1	0	0
1:243669015:G:GT	1-243669015	1	243669015	GT	G	0.2068	0.003492	0.0301579	0.0103245	0.725389	rs9428966	6	AKT3	0	intronic	0.618	NA	4	5	1	0	0
1:243669350:C:G	rs1417121	1	243669350	G	C	0.2584	1.116e-11	0.0397083	0.00584719	0.97951	rs9428966	6	AKT3	0	intronic	1.196	4	2	5	1	0	0
1:243672000:C:G	rs9803713	1	243672000	G	C	0.2068	5.691e-08	-0.0337515	0.00621803	0.725389	rs9428966	6	AKT3	0	intronic	1.174	6	2	5	1	0	0
1:243672074:C:T	rs7523102	1	243672074	C	T	0.2594	1.523e-11	0.039172	0.0058067	0.953745	rs9428966	6	AKT3	0	intronic	1.729	7	4	5	1	0	0
1:243672125:A:G	rs9803993	1	243672125	G	A	0.2068	3.401e-08	0.0342183	0.00620009	0.725389	rs9428966	6	AKT3	0	intronic	1.924	7	4	5	1	0	0
1:243673099:A:G	rs12045585	1	243673099	G	A	0.1252	7.228e-07	0.0363801	0.00734209	0.61551	rs12408951	6	AKT3	0	intronic	3.967	7	4	5	1	0	0
1:243674094:A:G	rs76243949	1	243674094	G	A	0.175	4.004e-11	0.0439885	0.00666089	0.971716	rs12408951	6	AKT3	0	intronic	3.814	7	4	4	1	0	0
1:243674387:C:T	rs12140414	1	243674387	C	T	0.1769	3.776e-11	-0.0439926	0.00665244	0.985898	rs12408951	6	AKT3	0	intronic	4.506	3a	1	4	1	0	0
1:243674682:G:T	rs1538773	1	243674682	G	T	0.2256	1.109e-14	-0.0476569	0.00616838	0.766105	rs6429430	6	AKT3	0	intronic	0.521	7	4	4	1	0	0
1:243674772:A:G	rs3006936	1	243674772	G	A	0.2256	9.447e-15	-0.0477507	0.00616456	0.766105	rs6429430	6	AKT3	0	intronic	2.632	6	4	4	1	0	0
1:243677834:A:G	rs3006939	1	243677834	G	A	0.2237	9.008e-15	0.0477868	0.00616365	0.773817	rs6429430	6	AKT3	0	intronic	3.655	5	5	5	1	0	0
1:243678483:A:C	rs10737888	1	243678483	C	A	0.2247	9.446e-15	-0.0477424	0.0061627	0.770764	rs6429430	6	AKT3	0	intronic	0.471	5	5	5	1	0	0
1:243679278:C:CA	rs34613706	1	243679278	CA	C	0.2416	NA	NA	NA	0.636979	rs12408951	6	AKT3	0	intronic	2.246	NA	5	5	1	0	0
1:243679364:A:G	rs12408951	1	243679364	G	A	0.175	3.236e-11	-0.044203	0.0066621	1	rs12408951	6	AKT3	0	intronic	10.88	6	5	5	1	0	0
1:243680442:C:G	rs1578275	1	243680442	G	C	0.175	4.869e-11	0.0439083	0.00667806	1	rs12408951	6	AKT3	0	intronic	0.013	6	4	5	1	0	0
1:243680449:G:GT	1-243680449	1	243680449	GT	G	0.175	7.837e-05	-0.0433998	0.0109901	1	rs12408951	6	AKT3	0	intronic	1.109	NA	4	5	1	0	0
1:243683001:A:G	rs3006940	1	243683001	G	A	0.2237	9.061e-15	-0.0477662	0.00616179	0.773817	rs6429430	6	AKT3	0	intronic	0.728	7	4	5	1	0	0
1:243685760:C:G	rs10927031	1	243685760	G	C	0.174	3.949e-11	0.044143	0.00668225	0.992899	rs12408951	6	AKT3	0	intronic	1.881	7	5	5	1	0	0
1:243686913:C:T	rs4515770	1	243686913	C	T	0.2237	1.123e-14	-0.047593	0.0061617	0.773817	rs6429430	6	AKT3	0	intronic	5.184	5	5	5	1	0	0
1:243689543:A:C	rs79367267	1	243689543	C	A	0.1431	4.341e-12	0.0497956	0.00718967	0.77396	rs12408951	6	AKT3	0	intronic	1.444	4	5	5	1	0	0
1:243690034:C:T	rs9428579	1	243690034	C	T	0.1441	5.302e-12	0.0495212	0.00718011	0.766455	rs12408951	6	AKT3	0	intronic	3.366	6	5	5	1	0	0
1:243690491:C:T	rs13376709	1	243690491	C	T	0.333	1.368e-08	0.0312446	0.00550371	0.894571	rs1973284	6	AKT3	0	intronic	0.116	5	5	5	1	0	0
1:243695539:A:C	rs10927033	1	243695539	C	A	0.1431	2.792e-12	0.0502139	0.00718574	0.77396	rs12408951	6	AKT3	0	intronic	9.514	6	5	15	1	0	0
1:243703344:A:G	rs7538011	1	243703344	G	A	0.1451	2.134e-12	-0.050575	0.00719929	0.772547	rs12408951	6	AKT3	0	intronic	3.347	1f	5	5	1	0	0
1:243703982:C:T	rs10927035	1	243703982	C	T	0.3658	9.541e-09	-0.0308566	0.00537666	0.796564	rs1973284	6	AKT3	0	intronic	2.335	6	5	5	1	0	0
1:243706224:A:G	rs6656918	1	243706224	G	A	0.2247	4.645e-15	-0.0482974	0.00616352	0.781421	rs6429430	6	AKT3	0	intronic	0.17	4	4	5	1	0	0
1:243709454:G:T	rs10803146	1	243709454	G	T	0.1451	7.243e-11	-0.0487425	0.00748043	0.759043	rs12408951	6	AKT3:RP11-269F20.1	00:00:00	ncRNA_intronic	0.434	7	4	5	1	0	0
1:243710190:C:T	rs7517340	1	243710190	C	T	0.1909	2.463e-15	0.0519616	0.00656495	0.925259	rs6429430	6	AKT3:RP11-269F20.1	00:00:00	ncRNA_exonic	0.525	6	4	5	1	0	0
1:243712455:A:C	rs7549780	1	243712455	C	A	0.336	1.009e-08	0.0315032	0.00549891	0.899226	rs1973284	6	AKT3	0	intronic	6.158	5	2	5	1	0	0
1:243715210:A:C	rs6694738	1	243715210	C	A	0.1461	2.859e-12	0.0502253	0.00719148	0.765138	rs12408951	6	AKT3	0	intronic	4.058	6	4	5	1	0	0
1:243716654:A:C	rs2291410	1	243716654	C	A	0.1958	1.119e-15	0.0523754	0.00653631	0.955944	rs6429430	6	AKT3	0	intronic	2.386	NA	5	5	1	0	0
1:243717592:A:T	rs2220276	1	243717592	T	A	0.337	2.431e-08	0.0308048	0.00552256	0.903832	rs1973284	6	AKT3	0	intronic	3.743	6	5	5	1	0	0
1:243717682:A:G	rs1352162	1	243717682	G	A	0.336	1.973e-08	0.030833	0.00549216	0.908259	rs1973284	6	AKT3	0	intronic	3.695	NA	5	5	1	0	0
1:243720473:C:T	rs3766673	1	243720473	C	T	0.1958	1.297e-15	-0.0522472	0.00653498	0.955944	rs6429430	6	AKT3	0	intronic	3.068	6	2	5	1	0	0
1:243721726:C:T	rs10927039	1	243721726	C	T	0.1968	1.173e-12	-0.0484021	0.00680952	0.949595	rs6429430	6	AKT3	0	intronic	2.954	7	5	5	1	0	0
1:243723214:A:C	rs12144559	1	243723214	C	A	0.335	1.355e-08	-0.03124	0.00550096	0.912707	rs1973284	6	AKT3	0	intronic	3.359	5	2	5	1	0	0
1:243729175:T:TAATA	1-243729175	1	243729175	TAATA	T	0.337	0.009704	0.0253989	0.00982169	0.903832	rs1973284	6	AKT3	0	intronic	5.205	NA	4	5	1	0	0
1:243731693:C:T	rs10927040	1	243731693	C	T	0.1968	1.837e-15	-0.0519984	0.00653904	0.949701	rs6429430	6	AKT3	0	intronic	5.026	7	4	5	1	0	0
1:243731890:C:T	rs10927041	1	243731890	C	T	0.1948	1.701e-15	-0.0520471	0.00653776	0.949733	rs6429430	6	AKT3	0	intronic	6.394	6	4	5	1	0	0
1:243732197:A:G	rs2291409	1	243732197	G	A	0.336	1.997e-08	-0.0308583	0.00549863	0.908259	rs1973284	6	AKT3	0	intronic	2.975	1f	4	5	1	0	0
1:243734296:A:G	rs12744297	1	243734296	G	A	0.336	2.498e-08	-0.0306417	0.00549824	0.908259	rs1973284	6	AKT3	0	intronic	8.099	6	4	5	1	0	0
1:243739970:C:G	rs2345282	1	243739970	G	C	0.1958	1.085e-15	0.0526358	0.00656552	0.955944	rs6429430	6	AKT3	0	intronic	2.353	7	5	5	1	0	0
1:243741941:C:T	rs12408455	1	243741941	C	T	0.1958	1.285e-15	-0.0523998	0.00655326	0.955944	rs6429430	6	AKT3	0	intronic	15.66	7	4	5	1	0	0
1:243743379:C:G	rs12119594	1	243743379	G	C	0.334	5.235e-08	0.0313601	0.00576154	0.907597	rs1973284	6	AKT3	0	intronic	0.028	5	4	5	1	0	0
1:243744321:C:T	rs2085555	1	243744321	C	T	0.335	1.462e-08	0.0311749	0.00550211	0.903128	rs1973284	6	AKT3	0	intronic	3.515	7	4	15	1	0	0
1:243744904:A:G	rs12143602	1	243744904	G	A	0.334	0.01148	-0.0212245	0.00839578	0.898539	rs1973284	6	AKT3	0	intronic	2.779	6	4	9	1	0	0
1:243746499:C:T	rs12027563	1	243746499	C	T	0.2753	NA	NA	NA	0.690816	rs1973284	6	AKT3	0	intronic	1.144	6	5	9	1	0	0
1:243746634:C:T	rs1074657	1	243746634	C	T	0.334	0.004638	0.0238348	0.00841922	0.907597	rs1973284	6	AKT3	0	intronic	2.924	5	5	9	1	0	0
1:243747358:A:G	rs12136847	1	243747358	G	A	0.333	9.053e-09	0.031638	0.00550417	0.902505	rs1973284	6	AKT3	0	intronic	2.71	5	5	15	1	0	0
1:243748184:C:G	rs12735854	1	243748184	G	C	0.334	8.318e-09	-0.0318467	0.00552702	0.907597	rs1973284	6	AKT3	0	intronic	1.586	5	5	15	1	0	0
1:243748629:C:T	rs2125233	1	243748629	C	T	0.335	1.481e-08	-0.0311517	0.00549994	0.903128	rs1973284	6	AKT3	0	intronic	2.453	7	4	15	1	0	0
1:243750755:A:G	rs320322	1	243750755	G	A	0.1938	8.727e-16	-0.0525175	0.00652878	0.956143	rs6429430	6	AKT3	0	intronic	1.389	5	4	15	1	0	0
1:243752619:A:G	rs12045932	1	243752619	G	A	0.1441	9.589e-06	-0.0478189	0.0108041	0.76583	rs12408951	6	AKT3	0	intronic	0.165	5	5	15	1	0	0
1:243753910:C:T	rs55778834	1	243753910	C	T	0.334	7.874e-09	0.0317601	0.00550339	0.898016	rs1973284	6	AKT3	0	intronic	6.652	6	5	15	1	0	0
1:243759210:C:T	rs2125232	1	243759210	C	T	0.336	1.126e-08	-0.0313848	0.0054955	0.908259	rs1973284	6	AKT3	0	intronic	0.336	NA	2	15	1	0	0
1:243762208:C:T	rs10927043	1	243762208	C	T	0.1928	6.221e-16	0.053109	0.00656883	0.949991	rs6429430	6	AKT3	0	intronic	0.141	7	5	5	1	0	0
1:243762299:C:T	rs2125231	1	243762299	C	T	0.334	9.975e-09	0.0315514	0.00550539	0.907597	rs1973284	6	AKT3	0	intronic	0.198	NA	5	5	1	0	0
1:243767493:A:G	rs10927044	1	243767493	G	A	0.336	1.118e-08	-0.031423	0.00550122	0.908259	rs1973284	6	AKT3	0	intronic	0.299	7	4	5	1	0	0
1:243767826:G:T	rs12023642	1	243767826	G	T	0.1461	6.865e-12	-0.0494542	0.00720906	0.765138	rs12408951	6	AKT3	0	intronic	1.888	6	4	5	1	0	0
1:243768906:C:T	rs3856231	1	243768906	C	T	0.334	1.035e-08	0.0315159	0.00550495	0.907597	rs1973284	6	AKT3	0	intronic	3.731	NA	4	5	1	0	0
1:243770727:A:G	rs11578459	1	243770727	G	A	0.336	1.416e-08	0.0311994	0.00550158	0.908259	rs1973284	6	AKT3	0	intronic	2.999	6	4	5	1	0	0
1:243772302:C:T	rs112646892	1	243772302	C	T	0.1938	6.482e-16	0.0530648	0.00656743	0.956143	rs6429430	6	AKT3	0	intronic	0.152	5	4	5	1	0	0
1:243774985:C:CA	rs11374397	1	243774985	CA	C	0.3559	NA	NA	NA	0.807063	rs1973284	6	AKT3	0	intronic	1.325	NA	4	5	1	0	0
1:243776117:C:T	rs35978510	1	243776117	C	T	0.334	2.176e-08	0.030694	0.005484	0.907597	rs1973284	6	AKT3	0	intronic	0.103	6	4	5	1	0	0
1:243776394:C:CAT	1-243776394	1	243776394	C	CAT	0.3469	0.01165	-0.0245354	0.00972853	0.893814	rs1973284	6	AKT3	0	intronic	0.548	NA	4	5	1	0	0
1:243777066:A:G	rs2168812	1	243777066	G	A	0.1948	3.96e-16	0.0534383	0.0065649	0.962348	rs6429430	6	AKT3	0	intronic	11.62	6	4	5	1	0	0
1:243779250:C:G	rs61833200	1	243779250	G	C	0.335	7.08e-09	0.0319859	0.00552529	0.912707	rs1973284	6	AKT3	0	intronic	3.543	7	4	5	1	0	0
1:243779604:C:T	rs74379351	1	243779604	C	T	0.1431	5.721e-06	-0.049005	0.0108036	0.759744	rs12408951	6	AKT3	0	intronic	2.864	6	5	5	1	0	0
1:243782009:A:G	rs7556516	1	243782009	G	A	0.1948	5.819e-16	0.0530669	0.00655714	0.949733	rs6429430	6	AKT3	0	intronic	3.771	7	5	5	1	0	0
1:243782187:A:AGAG	1-243782187	1	243782187	AGAG	A	0.335	0.01003	-0.0253739	0.00985395	0.912707	rs1973284	6	AKT3	0	intronic	0.229	NA	5	5	1	0	0
1:243783759:A:AT	rs149259027	1	243783759	AT	A	0.336	NA	NA	NA	0.899805	rs1973284	6	AKT3	0	intronic	9.624	NA	4	5	1	0	0
1:243783763:A:G	rs61833201	1	243783763	G	A	0.34	NA	NA	NA	0.893962	rs1973284	6	AKT3	0	intronic	6.218	3a	4	5	1	0	0
1:243783808:T:TATGTTAGCA	rs67267601	1	243783808	T	TATGTTAGCA	0.34	NA	NA	NA	0.893962	rs1973284	6	AKT3	0	intronic	11.81	NA	4	5	1	0	0
1:243783845:G:GGAGACA	rs67030422	1	243783845	G	GGAGACA	0.338	NA	NA	NA	0.901225	rs1973284	6	AKT3	0	intronic	5.031	NA	4	5	1	0	0
1:243784207:A:G	rs12037013	1	243784207	G	A	0.1451	3.169e-12	0.0504685	0.00724082	0.759043	rs12408951	6	AKT3	0	intronic	0.148	7	4	5	1	0	0
1:243784392:A:T	rs12034588	1	243784392	T	A	0.1839	1.013e-15	0.0538638	0.006712	0.896076	rs6429430	6	AKT3	0	intronic	0.782	7	4	5	1	0	0
1:243787494:A:G	rs6675851	1	243787494	G	A	0.1938	2.911e-15	0.0521229	0.00660202	0.94356	rs6429430	6	AKT3	0	intronic	6.598	4	4	8	1	0	0
1:243789305:A:T	rs7528450	1	243789305	T	A	0.3419	2.162e-08	-0.0308086	0.00550252	0.882636	rs1973284	6	AKT3	0	intronic	3.303	1f	4	5	1	0	0
1:243789342:A:G	rs6671475	1	243789342	G	A	0.2008	6.045e-15	-0.0506241	0.00648777	0.91281	rs6429430	6	AKT3	0	intronic	9.93	5	4	5	1	0	0
1:243790633:T:TA	rs199839602	1	243790633	T	TA	0.2058	NA	NA	NA	0.870808	rs6429430	6	AKT3	0	intronic	2.316	NA	4	5	1	0	0
1:243791312:C:G	rs12739344	1	243791312	G	C	0.3419	9.506e-09	-0.0315887	0.00550421	0.882636	rs1973284	6	AKT3	0	intronic	8.431	1f	4	5	1	0	0
1:243791642:A:C	rs6660534	1	243791642	C	A	0.2018	3.503e-15	-0.0510405	0.00648381	0.919015	rs6429430	6	AKT3	0	intronic	2.516	7	4	5	1	0	0
1:243792591:C:G	rs11585986	1	243792591	G	C	0.3419	1.606e-08	-0.0311033	0.005505	0.882636	rs1973284	6	AKT3	0	intronic	0.081	6	4	5	1	0	0
1:243792781:A:G	rs12749316	1	243792781	G	A	0.337	1.214e-08	-0.0313679	0.00550507	0.904385	rs1973284	6	AKT3	0	intronic	2.306	7	4	5	1	0	0
1:243794118:G:GA	1-243794118	1	243794118	GA	G	0.335	0.005541	-0.0256355	0.00924135	0.903128	rs1973284	6	AKT3	0	intronic	7.515	NA	4	5	1	0	0
1:243794276:C:CT	1:243794276:C:CT	1	243794276	CT	C	0.3857	NA	NA	NA	0.724737	rs1973284	6	AKT3	0	intronic	2.11	NA	4	5	1	0	0
1:243795607:A:G	rs12138753	1	243795607	G	A	0.3429	2.567e-08	-0.0305109	0.00547871	0.87901	rs1973284	6	AKT3	0	intronic	0.187	6	4	5	1	0	0
1:243801190:C:T	rs10927046	1	243801190	C	T	0.1511	5.277e-12	-0.0491211	0.00712107	0.716434	rs12408951	6	AKT3	0	intronic	7.498	7	4	5	1	0	0
1:243802639:A:T	rs12138722	1	243802639	T	A	0.337	1.121e-08	-0.0315654	0.00552713	0.904385	rs1973284	6	AKT3	0	intronic	2.653	7	4	5	1	0	0
1:243803022:C:T	rs7522883	1	243803022	C	T	0.1461	3.436e-12	0.0502616	0.00722253	0.751722	rs12408951	6	AKT3	0	intronic	0.489	7	4	5	1	0	0
1:243803677:A:T	rs10927047	1	243803677	T	A	0.1471	3.644e-12	0.0503729	0.00724789	0.744491	rs12408951	6	AKT3	0	intronic	0.662	5	4	5	1	0	0
1:243803714:A:G	rs1486472	1	243803714	G	A	0.3668	1.028e-07	-0.0287818	0.00540809	0.794016	rs1973284	6	AKT3	0	intronic	6.051	5	4	5	1	0	0
1:243803922:A:G	rs4658585	1	243803922	G	A	0.338	1.313e-08	-0.0313016	0.00550697	0.899992	rs1973284	6	AKT3	0	intronic	0.064	7	4	5	1	0	0
1:243803979:G:T	rs4658401	1	243803979	G	T	0.338	1.259e-08	-0.0313451	0.00550686	0.899992	rs1973284	6	AKT3	0	intronic	0.136	6	4	5	1	0	0
1:243804158:A:G	rs10754807	1	243804158	G	A	0.1968	8.785e-16	0.0527384	0.00655705	0.949701	rs6429430	6	AKT3	0	intronic	0.171	7	4	5	1	0	0
1:243804577:C:T	rs144763434	1	243804577	C	T	0.1561	4.004e-06	0.0470544	0.0102048	0.66719	rs6429430	6	AKT3	0	intronic	4.073	6	4	5	1	0	0
1:243804939:C:T	rs73124169	1	243804939	C	T	0.2058	3.463e-15	-0.0510762	0.00648751	0.944859	rs6429430	6	AKT3	0	intronic	2.114	5	4	5	1	0	0
1:243805833:C:G	rs12048114	1	243805833	G	C	0.2972	0.01962	-0.021108	0.00904369	0.693604	rs1973284	6	AKT3	0	intronic	0.11	NA	4	5	1	0	0
1:243805901:A:G	rs10927049	1	243805901	G	A	0.2087	2.351e-12	-0.0475193	0.00677685	0.867103	rs6429430	6	AKT3	0	intronic	0.545	6	4	5	1	0	0
1:243805907:A:G	rs10927050	1	243805907	G	A	0.2028	6.164e-15	-0.0507617	0.00650707	0.900893	rs6429430	6	AKT3	0	intronic	0.758	6	4	5	1	0	0
1:243805936:C:G	rs10927051	1	243805936	G	C	0.2008	5.732e-15	0.0508908	0.00651611	0.91281	rs6429430	6	AKT3	0	intronic	0.209	6	4	5	1	0	0
1:243806268:A:C	rs2290754	1	243806268	C	A	0.2018	1.947e-15	-0.0516698	0.00650343	0.919015	rs6429430	6	AKT3	0	intronic	6.961	NA	4	5	1	0	0
1:243806438:A:G	rs2290753	1	243806438	G	A	0.3419	2.279e-08	-0.0306516	0.00548427	0.882636	rs1973284	6	AKT3	0	intronic	3.855	4	4	5	1	0	0
1:243809488:C:T	rs115754292	1	243809488	C	T	0.05467	2.729e-09	0.0575396	0.0096754	0.685267	rs77030218	6	AKT3	0	intronic	1.509	6	4	5	1	0	0
1:243809663:C:CT	rs559580424	1	243809663	C	CT	0.1083	NA	NA	NA	0.659869	rs77030218	6	AKT3	0	intronic	0.684	NA	4	5	1	0	0
1:243811321:A:T	rs10927053	1	243811321	T	A	0.1093	5.613e-09	-0.0465365	0.00798499	0.607537	rs77030218	6	AKT3	0	intronic	2.761	6	4	5	1	0	0
1:243811634:G:T	rs12141946	1	243811634	G	T	0.333	2.018e-08	0.0309704	0.00552057	0.902505	rs1973284	6	AKT3	0	intronic	1.194	5	4	5	1	0	0
1:243812680:A:G	rs12723537	1	243812680	G	A	0.3419	1.802e-08	-0.029956	0.00532077	0.882021	rs1973284	6	AKT3	0	intronic	0.658	6	5	5	1	0	0
1:243812718:A:C	rs79197197	1	243812718	C	A	0.08549	5.738e-10	0.0547341	0.00883236	0.910915	rs77030218	6	AKT3	0	intronic	0.733	7	5	5	1	0	0
1:243813097:G:T	rs77030218	1	243813097	G	T	0.07853	1.741e-10	-0.0579847	0.00908424	1	rs77030218	6	AKT3	0	intronic	1.298	7	5	5	1	0	0
1:243814039:C:G	rs78059248	1	243814039	G	C	0.3429	3.458e-06	0.0284765	0.00613452	0.9053	rs1973284	6	AKT3	0	intronic	0.118	7	5	5	1	0	0
1:243814548:A:G	rs320337	1	243814548	G	A	0.2048	1.943e-15	-0.0515233	0.006485	0.963087	rs6429430	6	AKT3	0	intronic	2.611	7	5	5	1	0	0
1:243815373:C:T	rs2345993	1	243815373	C	T	0.16	3.761e-06	0.0485792	0.0105059	0.748743	rs6429430	6	AKT3	0	intronic	0.067	7	4	5	1	0	0
1:243815781:A:G	rs10927055	1	243815781	G	A	0.336	4.107e-09	0.0324181	0.00551329	0.935629	rs1973284	6	AKT3	0	intronic	2.869	7	4	5	1	0	0
1:243816636:C:T	rs4603115	1	243816636	C	T	0.2982	3.469e-06	0.0263093	0.00566889	0.758465	rs1973284	6	AKT3	0	intronic	2.201	7	5	5	1	0	0
1:243818260:C:T	rs11589907	1	243818260	C	T	0.334	1.05e-08	0.0316162	0.00552441	0.925449	rs1973284	6	AKT3	0	intronic	3.271	7	5	5	1	0	0
1:243819070:A:G	rs12691547	1	243819070	G	A	0.2972	2.515e-06	0.026673	0.00566666	0.763344	rs1973284	6	AKT3	0	intronic	10.29	7	4	5	1	0	0
1:243820128:A:G	rs12691548	1	243820128	G	A	0.334	8.936e-09	0.0317658	0.00552448	0.925449	rs1973284	6	AKT3	0	intronic	1.081	5	4	5	1	0	0
1:243822570:C:T	rs10927056	1	243822570	C	T	0.2992	3.654e-06	0.0262416	0.00566773	0.763112	rs1973284	6	AKT3	0	intronic	1.751	4	4	5	1	0	0
1:243822600:C:T	rs10803150	1	243822600	C	T	0.165	6.048e-12	0.0477176	0.00693671	0.726785	rs6429430	6	AKT3	0	intronic	1.274	3a	4	5	1	0	0
1:243822772:T:TA	1-243822772	1	243822772	TA	T	0.3012	0.01374	0.0233718	0.0094853	0.753475	rs1973284	6	AKT3	0	intronic	0.67	NA	4	5	1	0	0
1:243823321:C:T	rs4596870	1	243823321	C	T	0.165	NA	NA	NA	0.738749	rs6429430	6	AKT3	0	intronic	9.254	6	5	5	1	0	0
1:243823711:C:T	rs4612612	1	243823711	C	T	0.3449	0.003877	-0.0237355	0.00821867	0.906844	rs1973284	6	AKT3	0	intronic	0.444	6	5	5	1	0	0
1:243824069:A:G	rs113771327	1	243824069	A	G	0.2087	NA	NA	NA	0.939489	rs6429430	6	AKT3	0	intronic	0.631	6	5	5	1	0	0
1:243826003:T:TATA	1-243826003	1	243826003	TATA	T	0.1481	2.753e-05	0.0520979	0.012425	0.725346	rs12408951	6	AKT3	0	intronic	0.648	NA	4	5	1	0	0
1:243826674:C:T	rs12117580	1	243826674	C	T	0.2863	1.839e-06	0.0272051	0.00570337	0.807425	rs1973284	6	AKT3	0	intronic	1.713	6	4	5	1	0	0
1:243829549:A:G	rs2087072	1	243829549	G	A	0.3419	3.385e-08	-0.0304606	0.00551822	0.900586	rs1973284	6	AKT3	0	intronic	0.358	7	5	5	1	0	0
1:243832353:A:ATTATACTAAT	1-243832353	1	243832353	ATTATACTAAT	A	0.2992	0.008408	-0.0265097	0.0100606	0.746033	rs1973284	6	AKT3	0	intronic	10.6	NA	5	15	1	0	0
1:243833397:A:C	rs10158245	1	243833397	C	A	0.327	7.345e-09	0.0319687	0.00552805	0.956894	rs1973284	6	AKT3	0	intronic	3.013	6	4	15	1	0	0
1:243834360:A:G	rs12032342	1	243834360	G	A	0.1889	9.884e-16	0.05362	0.00667912	0.926118	rs6429430	6	AKT3	0	intronic	7.439	6	5	15	1	0	0
1:243834477:G:T	rs6429430	1	243834477	G	T	0.1988	2.206e-16	-0.0539211	0.00656774	1	rs6429430	6	AKT3	0	intronic	2.176	7	5	15	1	0	0
1:243835186:A:G	rs320320	1	243835186	G	A	0.2038	5.187e-16	-0.052615	0.00649007	0.956495	rs6429430	6	AKT3	0	intronic	8.03	5	4	15	1	0	0
1:243837150:C:T	rs1843655	1	243837150	C	T	0.161	8.442e-13	0.0505048	0.00705965	0.742364	rs6429430	6	AKT3	0	intronic	1.78	5	5	15	1	0	0
1:243838630:C:T	rs10927058	1	243838630	C	T	0.3231	4.897e-09	0.0324469	0.00554554	0.976081	rs1973284	6	AKT3	0	intronic	3.632	7	5	15	1	0	0
1:243844576:C:T	rs4478795	1	243844576	C	T	0.16	1.317e-12	0.0499887	0.0070486	0.748743	rs6429430	6	AKT3	0	intronic	5.61	6	5	15	1	0	0
1:243846167:A:C	rs10803152	1	243846167	C	A	0.16	1.148e-12	0.0501226	0.0070486	0.748743	rs6429430	6	AKT3	0	intronic	1.811	5	4	15	1	0	0
1:243846271:A:G	rs4658588	1	243846271	G	A	0.337	9.734e-09	0.0316642	0.00552123	0.930763	rs1973284	6	AKT3	0	intronic	8.734	5	4	15	1	0	0
1:243851947:C:G	rs12076373	1	243851947	G	C	0.163	4.916e-12	0.0484122	0.00700813	0.728224	rs6429430	6	AKT3	0	intronic	0.218	7	4	15	1	0	0
1:243852079:C:T	rs10927059	1	243852079	C	T	0.2038	6.477e-16	-0.0524795	0.00649499	0.969111	rs6429430	6	AKT3	0	intronic	0.884	5	4	15	1	0	0
1:243856420:C:T	rs7517921	1	243856420	C	T	0.2048	8.037e-16	-0.052313	0.00649528	0.963087	rs6429430	6	AKT3	0	intronic	2.434	6	4	15	1	0	0
1:243856681:A:G	rs1973284	1	243856681	G	A	0.326	1.117e-09	0.0337116	0.00553375	1	rs1973284	6	AKT3	0	intronic	7.862	NA	1	15	1	0	0
1:243857994:C:T	rs6429433	1	243857994	C	T	0.1978	6.243e-16	0.0533066	0.00659409	0.993717	rs6429430	6	AKT3	0	intronic	0.564	7	1	15	1	0	0
1:243859909:G:T	rs320305	1	243859909	G	T	0.1581	2.651e-12	0.0492807	0.00704513	0.73836	rs6429430	6	AKT3	0	intronic	0.758	7	5	15	1	0	0
1:243861281:G:GA	1-243861281	1	243861281	GA	G	0.1461	5.747e-05	0.0470914	0.0117056	0.713362	rs12408951	6	AKT3	0	intronic	1.571	NA	5	15	1	0	0
1:243862702:A:C	rs58594024	1	243862702	C	A	0.162	6.085e-11	0.0474711	0.00725636	0.711124	rs6429430	6	AKT3	0	intronic	2.999	7	5	15	1	0	0
1:243866855:A:G	rs12038981	1	243866855	G	A	0.1541	1.841e-10	0.0469141	0.00736024	0.705353	rs6429430	6	AKT3:RP11-370K11.1	00:00:00	ncRNA_intronic	0.006	7	5	15	1	0	0
1:243868398:C:T	rs1486475	1	243868398	C	T	0.3022	5.914e-06	0.0255774	0.00564748	0.7402	rs1973284	6	AKT3:RP11-370K11.1	00:00:00	ncRNA_intronic	17.95	7	5	15	1	0	0
1:243870910:G:T	rs320339	1	243870910	G	T	0.1978	2.754e-16	0.0537304	0.0065653	0.981097	rs6429430	6	AKT3:RP11-370K11.1	00:00:00	ncRNA_intronic	0.087	NA	1	15	1	0	0
1:243871922:A:G	rs12140040	1	243871922	G	A	0.1471	5.099e-12	0.0498323	0.00721893	0.719338	rs12408951	6	AKT3:RP11-370K11.1	00:00:00	ncRNA_intronic	3.421	5	1	15	1	0	0
1:243874901:A:G	rs12143245	1	243874901	G	A	0.07753	3.582e-10	0.0571148	0.00910777	0.986256	rs77030218	6	AKT3:RP11-370K11.1	00:00:00	ncRNA_intronic	1.032	5	5	15	1	0	0
1:243875989:A:G	rs10927060	1	243875989	G	A	0.336	3.771e-09	0.0324838	0.00551133	0.92692	rs1973284	6	AKT3:RP11-370K11.1	00:00:00	ncRNA_intronic	1.994	6	5	15	1	0	0
1:243878503:A:G	rs2034915	1	243878503	G	A	0.337	5.59e-09	0.0321272	0.00551162	0.931591	rs1973284	6	AKT3:RP11-370K11.1	00:00:00	ncRNA_intronic	10.15	NA	5	15	1	0	0
1:243878518:C:T	rs6687181	1	243878518	C	T	0.1581	1.747e-12	0.0498034	0.00706131	0.73836	rs6429430	6	AKT3:RP11-370K11.1	00:00:00	ncRNA_intronic	0.195	7	5	15	1	0	0
1:243881945:A:AT	1-243881945	1	243881945	AT	A	0.3439	0.01221	0.0225303	0.00899053	0.881843	rs1973284	6	AKT3:RP11-370K11.1	00:00:00	ncRNA_intronic	0.606	NA	5	5	1	0	0
1:243882064:C:T	rs1809247	1	243882064	C	T	0.341	1.521e-08	-0.0311078	0.00549705	0.904921	rs1973284	6	AKT3:RP11-370K11.1	00:00:00	ncRNA_intronic	0.122	NA	5	5	1	0	0
1:243883731:T:TA	rs561072270	1	243883731	T	TA	0.334	NA	NA	NA	0.614325	rs1973284	6	AKT3:RP11-370K11.1	00:00:00	ncRNA_intronic	2.657	NA	5	5	1	0	0
1:243883877:G:T	rs12144546	1	243883877	G	T	0.338	2.652e-09	0.0327822	0.00550776	0.927155	rs1973284	6	AKT3:RP11-370K11.1	00:00:00	ncRNA_intronic	4.109	7	5	5	1	0	0
1:243885006:T:TA	1-243885006	1	243885006	TA	T	0.1481	6.587e-05	0.0466502	0.0116889	0.712436	rs12408951	6	AKT3:RP11-370K11.1	00:00:00	ncRNA_intronic	0.94	NA	5	5	1	0	0
1:243885848:A:G	rs2125230	1	243885848	G	A	0.1978	2.653e-16	0.0537439	0.00656373	0.993717	rs6429430	6	AKT3:RP11-370K11.1	00:00:00	ncRNA_intronic	0.563	7	5	5	1	0	0
1:243886673:C:T	rs1458023	1	243886673	C	T	0.2028	5.04e-16	-0.0527327	0.00650138	0.975184	rs6429430	6	AKT3:RP11-370K11.1	00:00:00	ncRNA_intronic	1.158	6	5	5	1	0	0
1:243889364:A:G	rs10927062	1	243889364	G	A	0.2038	0.0146	-0.0615599	0.0252088	0.969111	rs6429430	6	AKT3:RP11-370K11.1	00:00:00	ncRNA_intronic	6.072	5	5	5	1	0	0
1:243891570:C:T	rs7548254	1	243891570	C	T	0.341	1.91e-08	-0.0309073	0.00549952	0.913495	rs1973284	6	AKT3:RP11-370K11.1	00:00:00	ncRNA_intronic	6.95	4	2	5	1	0	0
1:243892532:A:G	rs9782883	1	243892532	G	A	0.1978	1.464e-15	-0.0525664	0.00658727	0.981097	rs6429430	6	AKT3:RP11-370K11.1	00:00:00	ncRNA_intronic	0.906	7	2	5	1	0	0
1:243892972:C:G	rs9782958	1	243892972	G	C	0.2028	1.265e-14	0.0502526	0.00651869	0.94995	rs6429430	6	AKT3:RP11-370K11.1	00:00:00	ncRNA_intronic	0.52	7	5	5	1	0	0
1:243894953:C:T	rs59953491	1	243894953	C	T	0.1581	1.821e-12	0.0497797	0.00706296	0.73836	rs6429430	6	AKT3:RP11-370K11.1	00:00:00	ncRNA_intronic	0.503	5	2	5	1	0	0
1:243897774:C:T	rs897959	1	243897774	C	T	0.3439	1.267e-08	-0.0312824	0.00549778	0.91112	rs1973284	6	AKT3:RP11-370K11.1	00:00:00	ncRNA_intronic	0.462	4	4	5	1	0	0
1:243900640:A:G	rs4553169	1	243900640	G	A	0.1988	1.279e-15	0.0526787	0.00658731	0.97476	rs6429430	6	AKT3:RP11-370K11.1	00:00:00	ncRNA_intronic	4.106	7	5	5	1	0	0
1:243904366:A:G	rs12124113	1	243904366	G	A	0.161	4.581e-12	-0.0483286	0.00698593	0.705962	rs6429430	6	AKT3	0	intronic	3.22	6	2	15	1	0	0
1:243908796:A:T	rs4658590	1	243908796	T	A	0.34	8.903e-09	0.0317783	0.00552666	0.908292	rs1973284	6	AKT3	0	intronic	11.45	3a	5	15	1	0	0
1:243909402:C:T	rs1379700	1	243909402	C	T	0.3012	4.057e-06	0.0260239	0.00564755	0.736488	rs1973284	6	AKT3	0	intronic	1.031	6	5	15	1	0	0
1:243910067:C:T	rs11586029	1	243910067	C	T	0.341	1.862e-08	-0.0309293	0.00549952	0.913495	rs1973284	6	AKT3	0	intronic	10.53	5	2	15	1	0	0
1:243911397:A:C	rs12125920	1	243911397	C	A	0.34	1.757e-08	0.0310031	0.00550285	0.917878	rs1973284	6	AKT3	0	intronic	2.164	7	5	15	1	0	0
1:243913975:A:C	rs12139868	1	243913975	C	A	0.05467	3.116e-09	0.0574532	0.00969674	0.685267	rs77030218	6	AKT3	0	intronic	0.291	6	5	15	1	0	0
1:243914611:A:C	rs10927065	1	243914611	C	A	0.161	2.378e-12	0.0490062	0.0069909	0.705962	rs6429430	6	AKT3	0	intronic	11.74	6	5	15	1	0	0
1:243917309:C:T	rs12031994	1	243917309	C	T	0.1511	5.827e-12	-0.0491133	0.00713441	0.692221	rs12408951	6	AKT3	0	intronic	4.284	5	5	15	1	0	0
1:243917776:C:G	rs10803156	1	243917776	G	C	0.1511	6.245e-12	0.0492508	0.00716479	0.692221	rs12408951	6	AKT3	0	intronic	1.284	5	5	15	1	0	0
1:243918083:C:T	rs4565696	1	243918083	C	T	0.1988	2.417e-15	0.0520698	0.00657613	0.949561	rs6429430	6	AKT3	0	intronic	0.304	6	5	15	1	0	0
1:243918313:C:G	rs2881275	1	243918313	G	C	0.1998	2.327e-15	0.0521219	0.00657856	0.955947	rs6429430	6	AKT3	0	intronic	1.733	6	5	15	1	0	0
1:243918537:A:ATT	rs572668078	1	243918537	ATT	A	0.164	NA	NA	NA	0.686313	rs6429430	6	AKT3	0	intronic	0.619	NA	5	15	1	0	0
1:243919773:A:G	rs971285	1	243919773	G	A	0.3429	1.77e-08	-0.030981	0.00549991	0.914375	rs1973284	6	AKT3	0	intronic	1.687	3a	5	15	1	0	0
1:243920895:A:G	rs6674314	1	243920895	G	A	0.2018	4.031e-15	-0.0513067	0.00653256	0.956073	rs6429430	6	AKT3	0	intronic	2.604	7	5	15	1	0	0
1:243921068:C:CTTT	rs543154297	1	243921068	C	CTTT	0.1948	NA	NA	NA	0.912713	rs6429430	6	AKT3	0	intronic	0.2	NA	5	15	1	0	0
1:243922374:A:G	rs12743000	1	243922374	G	A	0.3429	1.491e-08	-0.0311506	0.00550072	0.914375	rs1973284	6	AKT3	0	intronic	9.965	6	5	15	1	0	0
1:243923229:A:G	rs10803158	1	243923229	G	A	0.2018	4.741e-15	-0.0511266	0.00652624	0.956073	rs6429430	6	AKT3	0	intronic	3.752	7	5	15	1	0	0
1:243923244:A:G	rs10927067	1	243923244	G	A	0.2018	6.252e-15	0.0509081	0.00652751	0.956073	rs6429430	6	AKT3	0	intronic	1.607	7	5	15	1	0	0
1:243923452:C:T	rs10927068	1	243923452	C	T	0.161	4.678e-12	0.0483533	0.00699253	0.705962	rs6429430	6	AKT3	0	intronic	2.547	7	5	15	1	0	0
1:243924743:A:T	rs1870272	1	243924743	T	A	0.3439	1.276e-08	-0.0314215	0.00552321	0.91057	rs1973284	6	AKT3	0	intronic	1.79	3a	5	15	1	0	0
1:243930399:C:T	rs57824597	1	243930399	C	T	0.2008	5.826e-15	0.0510859	0.00654276	0.962384	rs6429430	6	AKT3	0	intronic	7.412	7	5	15	1	0	0
1:243932275:C:T	rs2345994	1	243932275	C	T	0.3439	5.437e-08	0.0311651	0.00573309	0.91057	rs1973284	6	AKT3	0	intronic	3.294	7	5	15	1	0	0
1:243932308:T:TCCCTCATC	1-243932308	1	243932308	TCCCTCATC	T	0.3439	0.01568	-0.0237956	0.00984916	0.91057	rs1973284	6	AKT3	0	intronic	1.162	NA	5	15	1	0	0
1:243936136:A:G	rs7545162	1	243936136	G	A	0.2048	9.627e-13	-0.0486317	0.00681497	0.950787	rs6429430	6	AKT3	0	intronic	8.241	7	5	15	1	0	0
1:243937445:C:G	rs1458024	1	243937445	G	C	0.2018	2.297e-15	0.0520962	0.00657449	0.968691	rs6429430	6	AKT3	0	intronic	0.149	7	5	15	1	0	0
1:243939970:A:G	rs1531244	1	243939970	G	A	0.339	1.885e-08	0.0309357	0.00550261	0.8945	rs1973284	6	AKT3	0	intronic	9.296	6	4	15	1	0	0
1:243940076:C:T	rs12048930	1	243940076	C	T	0.2018	7.61e-15	0.050503	0.0064964	0.943899	rs6429430	6	AKT3	0	intronic	1.628	7	4	15	1	0	0
1:243942222:C:CT	rs563666748	1	243942222	C	CT	0.1938	NA	NA	NA	0.905713	rs6429430	6	AKT3	0	intronic	1.592	NA	5	15	1	0	0
1:243943084:A:C	rs4132509	1	243943084	C	A	0.2008	1.853e-14	0.0502154	0.00655554	0.912436	rs6429430	6	AKT3	0	intronic	0.528	7	5	15	1	0	0
1:243943907:A:G	rs7551241	1	243943907	G	A	0.337	3.751e-08	0.0303451	0.00551529	0.894256	rs1973284	6	AKT3	0	intronic	4.261	7	5	15	1	0	0
1:243945131:C:T	rs6429435	1	243945131	C	T	0.34	2.787e-08	0.0305646	0.00550317	0.908767	rs1973284	6	AKT3	0	intronic	4.035	6	5	15	1	0	0
1:243946072:A:G	rs4639743	1	243946072	G	A	0.341	2.355e-08	-0.0307148	0.0055005	0.913495	rs1973284	6	AKT3	0	intronic	0.386	6	5	15	1	0	0
1:243946472:A:AGATC	rs34889787	1	243946472	AGATC	A	0.3628	NA	NA	NA	0.822995	rs1973284	6	AKT3	0	intronic	3.792	NA	5	15	1	0	0
1:243946917:A:T	rs4610997	1	243946917	T	A	0.341	2.199e-08	-0.0308663	0.00551578	0.904398	rs1973284	6	AKT3	0	intronic	4.371	6	5	15	1	0	0
1:243948759:AT:GT	rs529916037	1	243948759	GT	AT	0.00497	NA	NA	NA	0.919645	rs6429430	6	AKT3	0	intronic	NA	NA	5	15	1	0	0
1:243948759:G:GT	rs111480733	1	243948759	GT	G	0.2058	NA	NA	NA	0.919645	rs6429430	6	AKT3	0	intronic	0.698	NA	5	15	1	0	0
1:243952150:G:T	rs73128287	1	243952150	G	T	0.2018	4.745e-15	-0.0513596	0.00655683	0.943639	rs6429430	6	AKT3	0	intronic	2.406	7	5	5	1	0	0
1:243953583:A:G	rs12142652	1	243953583	G	A	0.341	3.237e-08	0.0304162	0.0055022	0.913495	rs1973284	6	AKT3	0	intronic	3.011	7	5	5	1	0	0
1:243954407:A:C	rs12047209	1	243954407	C	A	0.1511	9.607e-12	-0.048791	0.0071625	0.692221	rs12408951	6	AKT3	0	intronic	12.09	7	5	15	1	0	0
1:243954551:A:G	rs9287269	1	243954551	G	A	0.2018	7.027e-15	0.0509579	0.00654649	0.956073	rs6429430	6	AKT3	0	intronic	0.357	6	5	15	1	0	0
1:243956120:A:T	rs10927075	1	243956120	T	A	0.34	2.486e-08	0.0308006	0.00552576	0.908767	rs1973284	6	AKT3	0	intronic	5.698	5	5	7	1	0	0
1:243956903:C:T	rs12403316	1	243956903	C	T	0.1998	5.681e-15	0.0512775	0.00656478	0.955947	rs6429430	6	AKT3:AKT3-IT1	00:00:00	ncRNA_intronic	0.553	5	5	15	1	0	0
1:243958293:A:G	rs10927076	1	243958293	G	A	0.1909	1.561e-14	-0.0512202	0.00666756	0.900897	rs6429430	6	AKT3	0	intronic	5.024	6	5	15	1	0	0
1:243959106:A:G	rs12116882	1	243959106	G	A	0.1998	6.858e-15	0.0511097	0.00656347	0.955947	rs6429430	6	AKT3	0	intronic	1.515	7	5	15	1	0	0
1:243959543:C:T	rs6672195	1	243959543	C	T	0.34	3.061e-08	0.0304699	0.00550196	0.908767	rs1973284	6	AKT3	0	intronic	1.706	5	4	15	1	0	0
1:243962833:C:T	rs114920270	1	243962833	C	T	0.05467	5.051e-09	-0.0566459	0.00969134	0.685267	rs77030218	6	AKT3	0	intronic	4.715	7	2	15	1	0	0
1:243963175:A:G	rs12746623	1	243963175	G	A	0.3429	3.736e-08	-0.0302582	0.00549849	0.9053	rs1973284	6	AKT3	0	intronic	7.737	7	5	15	1	0	0
1:243963896:C:T	rs4658592	1	243963896	C	T	0.3419	3.071e-08	0.0304506	0.00549948	0.900586	rs1973284	6	AKT3	0	intronic	2.457	6	5	15	1	0	0
1:243964902:G:T	rs7534117	1	243964902	G	T	0.2008	7.596e-15	0.0509739	0.00655697	0.962248	rs6429430	6	AKT3	0	intronic	4.443	4	5	15	1	0	0
1:243965623:C:T	rs7514984	1	243965623	C	T	0.2008	1.107e-14	0.0506297	0.00655316	0.962248	rs6429430	6	AKT3	0	intronic	0.593	6	5	15	1	0	0
1:243966454:A:T	rs34477525	1	243966454	T	A	0.2008	1.118e-14	0.0508977	0.0065887	0.949766	rs6429430	6	AKT3	0	intronic	0.094	6	5	15	1	0	0
1:243967674:A:G	rs12744253	1	243967674	G	A	0.3429	4.181e-08	-0.0301416	0.00549729	0.914375	rs1973284	6	AKT3	0	intronic	0.017	5	5	15	1	0	0
1:243969662:G:GA	rs111267312	1	243969662	G	GA	0.2008	NA	NA	NA	0.949766	rs6429430	6	AKT3	0	intronic	0.776	NA	5	15	1	0	0
1:243973752:C:T	rs7523822	1	243973752	C	T	0.2008	4.795e-15	0.0514563	0.00657	0.949766	rs6429430	6	AKT3	0	intronic	2.415	7	5	15	1	0	0
1:243974813:A:G	rs193107782	1	243974813	G	A	0.2008	1.239e-14	0.0506373	0.00656604	0.949766	rs6429430	6	AKT3	0	intronic	0.717	7	5	15	1	0	0
1:243975266:A:G	rs201553768	1	243975266	G	A	0.341	NA	NA	NA	0.913495	rs1973284	6	AKT3	0	intronic	1.069	6	5	15	1	0	0
1:243975753:C:T	rs6691020	1	243975753	C	T	0.34	1.044e-07	0.0301166	0.00566209	0.908767	rs1973284	6	AKT3	0	intronic	0.985	6	5	15	1	0	0
1:243976035:A:C	rs12136727	1	243976035	C	A	0.3419	6.643e-08	-0.0309418	0.0057289	0.909133	rs1973284	6	AKT3	0	intronic	0.646	7	5	15	1	0	0
1:243976817:T:TA	1-243976817	1	243976817	TA	T	0.1998	8.699e-05	0.0421851	0.0107505	0.955947	rs6429430	6	AKT3	0	intronic	12.33	NA	5	15	1	0	0
1:243978918:C:CT	rs531510626	1	243978918	C	CT	0.2097	NA	NA	NA	0.742859	rs6429430	6	AKT3	0	intronic	0.304	NA	5	15	1	0	0
1:243979132:C:T	rs144872229	1	243979132	C	T	0.05467	7.358e-09	-0.056045	0.00969133	0.685267	rs77030218	6	AKT3	0	intronic	4.261	7	5	15	1	0	0
1:243981611:A:C	rs12136624	1	243981611	C	A	0.1998	3.645e-15	0.0516561	0.00656617	0.955947	rs6429430	6	AKT3	0	intronic	2.084	6	4	5	1	0	0
1:243982709:C:G	rs6681863	1	243982709	G	C	0.1998	3.78e-15	-0.0518527	0.00659536	0.955947	rs6429430	6	AKT3	0	intronic	7.178	5	2	15	1	0	0
1:243983264:A:AG	1-243983264	1	243983264	AG	A	0.1998	6.951e-05	0.0428869	0.010781	0.955947	rs6429430	6	AKT3	0	intronic	1.983	NA	4	15	1	0	0
1:243983723:C:T	rs7552659	1	243983723	C	T	0.34	2.118e-08	0.0308224	0.00550204	0.908767	rs1973284	6	AKT3	0	intronic	1.271	7	4	15	1	0	0
1:243983830:C:T	rs10927078	1	243983830	C	T	0.1909	2.047e-14	0.0510569	0.00667585	0.900897	rs6429430	6	AKT3	0	intronic	0.893	7	4	15	1	0	0
1:243983877:C:T	rs7552820	1	243983877	C	T	0.34	2.595e-08	0.0306324	0.0055025	0.908767	rs1973284	6	AKT3	0	intronic	1.495	6	4	15	1	0	0
1:243985769:A:C	rs4495685	1	243985769	C	A	0.34	0.001115	-0.0283764	0.00870443	0.908292	rs1973284	6	AKT3	0	intronic	0.374	6	5	15	1	0	0
1:243985979:C:G	rs146318439	1	243985979	G	C	0.2008	2.634e-12	-0.0512059	0.00731931	0.949766	rs6429430	6	AKT3	0	intronic	0.493	7	5	15	1	0	0
1:243986344:A:C	rs28869008	1	243986344	C	A	0.1998	4.414e-15	0.0515189	0.00656878	0.955947	rs6429430	6	AKT3	0	intronic	0.728	7	5	15	1	0	0
1:243988316:A:C	rs12127367	1	243988316	C	A	0.2008	2.435e-15	-0.0518821	0.00655325	0.949766	rs6429430	6	AKT3	0	intronic	3.763	7	4	15	1	0	0
1:243990347:G:GA	1-243990347	1	243990347	GA	G	0.34	0.008443	0.0243102	0.00922939	0.908767	rs1973284	6	AKT3	0	intronic	1.727	NA	5	15	1	0	0
1:243990770:C:T	rs10803161	1	243990770	C	T	0.1998	3.27e-15	-0.0516904	0.0065597	0.955947	rs6429430	6	AKT3	0	intronic	2.892	5	1	15	1	0	0
1:243990833:C:T	rs4518884	1	243990833	C	T	0.34	2.159e-08	-0.0307963	0.00550033	0.908767	rs1973284	6	AKT3	0	intronic	2.734	5	1	15	1	0	0
1:243993123:A:G	rs7519673	1	243993123	G	A	0.1511	8.317e-12	-0.0489174	0.00715899	0.692221	rs12408951	6	AKT3	0	intronic	9.832	5	4	5	1	0	0
1:243994216:C:T	rs10927081	1	243994216	C	T	0.341	2.082e-08	0.0308264	0.00549979	0.913495	rs1973284	6	AKT3	0	intronic	7.98	6	5	15	1	0	0
1:243995041:C:T	rs10157763	1	243995041	C	T	0.341	2.279e-08	0.0307405	0.00550018	0.913495	rs1973284	6	AKT3	0	intronic	7.798	5	5	15	1	0	0
1:243995271:A:C	rs12049228	1	243995271	C	A	0.2008	2.198e-15	0.052017	0.00655952	0.949766	rs6429430	6	AKT3	0	intronic	1.311	6	5	15	1	0	0
1:243995348:C:T	rs6659180	1	243995348	C	T	0.2018	1.529e-15	0.0522608	0.00655308	0.956073	rs6429430	6	AKT3	0	intronic	2.291	7	5	15	1	0	0
1:243995640:C:T	rs12021907	1	243995640	C	T	0.1511	4.345e-12	0.0495501	0.00715525	0.692221	rs12408951	6	AKT3	0	intronic	1.956	7	5	5	1	0	0
1:244002773:C:T	rs4590656	1	244002773	C	T	0.3419	1.55e-08	-0.0310899	0.00549679	0.918717	rs1973284	6	AKT3	0	intronic	1.707	7	4	15	1	0	0
1:244003446:C:T	rs10803162	1	244003446	C	T	0.2008	3.418e-15	0.051709	0.00656622	0.949766	rs6429430	6	AKT3	0	intronic	2.892	7	5	5	1	0	0
1:244004016:A:AT	rs35797982	1	244004016	AT	A	0.3539	NA	NA	NA	0.859053	rs1973284	6	AKT3	0	intronic	0.995	NA	5	15	1	0	0
1:244004482:A:AT	rs36028452	1	244004482	A	AT	0.3419	NA	NA	NA	0.909133	rs1973284	6	AKT3	0	intronic	1.219	NA	5	15	1	0	0
1:244007146:G:GT	1-244007146	1	244007146	GT	G	0.2008	8.266e-05	0.0430028	0.0109227	0.949766	rs6429430	6	AKT3	0	intronic	1.363	NA	1	5	1	0	0
1:244009113:A:G	rs12138168	1	244009113	G	A	0.2008	5.798e-15	-0.0513149	0.00657209	0.949766	rs6429430	6	AKT3	0	intronic	3.945	6	5	5	1	0	0
1:244011843:A:T	rs12045787	1	244011843	T	A	0.2008	7.163e-15	0.0514098	0.00660624	0.949766	rs6429430	6	AKT3	0	intronic	6.787	5	1	2	1	0	0
1:244013597:A:AGGC	rs34490111	1	244013597	AGGC	A	0.3499	NA	NA	NA	0.717574	rs1973284	6	AKT3	0	intronic	17.47	NA	1	1	1	0	0
1:244014490:A:C	rs73117478	1	244014490	C	A	0.1193	6.515e-13	0.0566233	0.00787639	1	rs73117478	6	AKT3	108	upstream	8.639	4	1	1	1	0	0
1:244015224:C:CGTCT	1-244015224	1	244015224	C	CGTCT	0.3588	0.01305	0.0242511	0.00977079	0.737837	rs1973284	6	AKT3	842	upstream	4.869	NA	1	15	1	0	0
1:244015993:C:T	rs4430311	1	244015993	C	T	0.3529	1.175e-08	-0.0312086	0.0054723	0.697537	rs1973284	6	AKT3	1611	intergenic	1.744	7	5	15	1	0	0
1:244017365:C:T	rs12753750	1	244017365	C	T	0.3668	4.284e-09	-0.0318144	0.00541707	0.704758	rs1973284	6	AKT3	2983	intergenic	0.486	7	5	14	1	0	0
1:244017622:G:T	rs10644689	1	244017622	T	G	0.341	NA	NA	NA	0.676751	rs1973284	6	AKT3	3240	intergenic	0.211	6	5	14	1	0	0
1:244017865:C:T	rs11579649	1	244017865	C	T	0.3668	5.58e-09	-0.0315699	0.005416	0.704758	rs1973284	6	AKT3	3483	intergenic	0.428	5	5	14	1	0	0
1:244023403:G:T	rs116364534	1	244023403	G	T	0.05567	1.722e-08	-0.0553167	0.00981141	0.644293	rs77030218	6	AKT3	9021	intergenic	3.155	7	5	15	1	0	0
1:244023667:A:G	rs3008657	1	244023667	G	A	0.3728	2.104e-08	-0.0302965	0.00540719	0.684977	rs1973284	6	AKT3	9285	intergenic	3.461	7	5	15	1	0	0
1:244023680:C:T	rs2953328	1	244023680	C	T	0.3638	4.308e-08	-0.0299105	0.00546011	0.654536	rs1973284	6	AKT3	9298	intergenic	4.175	7	5	15	1	0	0
1:244023793:A:T	rs3008658	1	244023793	T	A	0.3648	8.383e-08	-0.0291963	0.00544808	0.650996	rs1973284	6	AKT3	9411	intergenic	10.42	6	5	15	1	0	0
1:244023962:C:G	rs3008659	1	244023962	G	C	0.3628	6.521e-08	-0.0295142	0.00546154	0.650634	rs1973284	6	AKT3	9580	intergenic	4.495	6	5	15	1	0	0
1:244024268:A:G	rs2953331	1	244024268	G	A	0.3638	4.427e-08	0.029898	0.00546282	0.647091	rs1973284	6	AKT3	9886	intergenic	0.2	7	5	15	1	0	0
1:244024703:G:T	rs3008660	1	244024703	G	T	0.3618	4.654e-08	0.0298531	0.0054636	0.652524	rs1973284	6	AKT3	10321	intergenic	3.826	7	7	15	0	0	0
1:244025317:C:T	rs2953327	1	244025317	C	T	0.3628	2.554e-08	-0.030433	0.00546374	0.65644	rs1973284	6	AKT3	10935	intergenic	1.702	5	13	15	0	0	0
2:10178236:A:G	rs4396680	2	10178236	G	A	0.1819	1.333e-09	0.0384513	0.00634196	0.926986	rs6736289	7	RP11-254F7.2	982	downstream	0.702	5	2	5	1	0	0
2:10179042:A:G	rs4669519	2	10179042	G	A	0.1928	8.935e-09	0.0358747	0.00623908	0.854946	rs6736289	7	RP11-254F7.2	176	downstream	5.368	5	5	5	1	0	0
2:10181457:C:T	rs4513262	2	10181457	C	T	0.1819	3.933e-10	0.0394209	0.00630029	0.926986	rs6736289	7	RP11-254F7.2	666	upstream	0.202	7	5	5	1	0	0
2:10182496:A:G	rs4669520	2	10182496	G	A	0.1819	7.301e-10	0.03887	0.00631109	0.963181	rs6736289	7	KLF11	479	upstream	3.848	4	1	7	1	0	0
2:10183306:A:AGCCGCC	rs145793974	2	10183306	AGCCGCC	A	0.2485	NA	NA	NA	0.65721	rs6736289	7	KLF11	0	intronic	9.156	NA	1	1	1	0	0
2:10183554:C:CGGCCGGGCACG	rs112040334	2	10183554	CGGCCGGGCACG	C	0.171	NA	NA	NA	0.945564	rs6736289	7	KLF11	0	intronic	18.81	NA	1	1	1	0	0
2:10185310:C:G	rs6717092	2	10185310	G	C	0.1779	1.392e-09	-0.0387453	0.00639784	0.987697	rs6736289	7	KLF11	0	intronic	0.546	6	1	5	1	0	0
2:10188649:A:T	rs11687357	2	10188649	T	A	0.1799	8.879e-10	0.0390085	0.00636562	1	rs6736289	7	KLF11	0	exonic	5.355	4	3	4	1	0	0
2:10189699:C:T	rs6432052	2	10189699	C	T	0.1809	1.238e-09	0.0385337	0.00634299	0.99385	rs6736289	7	KLF11	0	intronic	5.618	1f	3	4	1	0	0
2:10190955:A:G	rs6724946	2	10190955	G	A	0.1799	8.465e-05	0.0380902	0.0096897	1	rs6736289	7	KLF11	0	intronic	2.634	6	4	5	1	0	0
2:10194192:C:T	rs4669522	2	10194192	C	T	0.1799	6.964e-10	0.0392079	0.00635769	1	rs6736289	7	KLF11	0	UTR3	7.87	1f	4	4	1	0	0
2:10195540:C:G	rs6736289	2	10195540	G	C	0.1799	3.318e-10	-0.0398211	0.00633791	1	rs6736289	7	RP11-254F7.3	546	upstream:downstream	1.091	1f	4	5	1	0	0
2:10197270:A:T	rs15380	2	10197270	T	A	0.1789	1.846e-09	-0.0382167	0.0063578	0.99385	rs6736289	7	CYS1	0	UTR3	11.94	2b	1	7	1	0	0
2:10197615:C:T	rs10208406	2	10197615	C	T	0.1779	2.422e-09	0.0378548	0.00634403	0.975357	rs6736289	7	CYS1	0	UTR3	7.128	3a	1	2	1	0	0
2:10199770:A:G	rs10165471	2	10199770	G	A	0.1809	1.336e-09	0.0381661	0.00629491	0.945231	rs6736289	7	CYS1	0	intronic	3.291	6	4	15	1	0	0
2:10200315:C:T	rs4669525	2	10200315	C	T	0.1809	4.89e-09	0.0369642	0.00631759	0.945231	rs6736289	7	CYS1	0	intronic	1.455	5	4	15	1	0	0
2:10201398:A:G	rs10182505	2	10201398	G	A	0.1819	1.181e-08	-0.036084	0.0063283	0.939749	rs6736289	7	CYS1	0	intronic	1.044	5	4	15	1	0	0
2:10201514:A:G	rs10171924	2	10201514	G	A	0.1809	6.564e-09	0.0366226	0.00631207	0.945231	rs6736289	7	CYS1	0	intronic	1.488	1f	4	15	1	0	0
2:10207681:C:T	rs12623732	2	10207681	C	T	0.167	1.831e-06	0.0308901	0.00647456	0.663365	rs6736289	7	CYS1	0	intronic	0.221	6	5	15	1	0	0
2:10213353:A:G	rs117510254	2	10213353	G	A	0.169	0.00388	0.029232	0.0101219	0.653173	rs6736289	7	CYS1	0	intronic	1.481	5	5	14	1	0	0
2:20344329:G:GA	2-20344329	2	20344329	GA	G	0.1143	8.624e-05	-0.0472942	0.0120464	0.800579	rs11685359	8	AC098828.3	11049	intergenic	0.704	NA	5	15	0	0	0
2:20346023:C:G	rs59186438	2	20346023	G	C	0.1133	4.336e-07	-0.0372529	0.00737098	0.80884	rs11685359	8	AC098828.3	9355	intergenic	4.859	4	2	15	0	0	0
2:20346197:C:T	rs61252483	2	20346197	C	T	0.1133	1.279e-07	-0.0388124	0.00734804	0.80884	rs11685359	8	AC098828.3	9181	intergenic	1.604	4	2	15	0	0	0
2:20349026:A:G	rs16987411	2	20349026	G	A	0.1133	1.409e-07	0.0386577	0.00734379	0.80884	rs11685359	8	AC098828.3	6352	intergenic	19.17	3a	1	7	0	0	0
2:20349433:C:T	rs11685359	2	20349433	C	T	0.1312	5.082e-09	-0.0407575	0.00697424	1	rs11685359	8	AC098828.3	5945	intergenic	0.478	4	2	7	0	0	0
2:20352480:A:G	rs11678701	2	20352480	G	A	0.1113	1.335e-07	-0.0388888	0.00737368	0.825442	rs11685359	8	AC098828.3	2898	intergenic	0.54	7	5	15	0	0	0
2:20372414:C:T	rs11692531	2	20372414	C	T	0.1203	4.273e-07	0.0372699	0.00737143	0.696421	rs11685359	8	RN7SL140P	2692	intergenic	5.423	4	2	15	0	0	0
2:48178775:C:T	rs60398870	2	48178775	C	T	0.3668	0.0003148	-0.0194689	0.00540351	0.621762	rs7601767	9	AC079807.4	0	ncRNA_intronic	8.996	7	7	15	0	0	0
2:48179295:A:C	rs1962479	2	48179295	C	A	0.3698	0.0008684	-0.0179586	0.00539297	0.609844	rs7601767	9	AC079807.4	0	ncRNA_intronic	0.008	NA	14	15	0	0	0
2:48179497:C:T	rs13382470	2	48179497	C	T	0.3718	0.001091	0.0175769	0.00538178	0.608853	rs7601767	9	AC079807.4	0	ncRNA_intronic	3.015	6	14	15	0	0	0
2:48182677:C:T	rs114294687	2	48182677	C	T	0.3698	0.0004345	-0.0210588	0.005986	0.614532	rs7601767	9	AC079807.4	0	ncRNA_intronic	1.909	6	9	15	0	0	0
2:48188005:A:G	rs10168281	2	48188005	G	A	0.3688	0.001537	-0.0170563	0.00538394	0.611556	rs7601767	9	AC079807.4	0	ncRNA_intronic	0.778	7	14	15	0	0	0
2:48208372:C:CTTG	2:48208372:C:CTTG	2	48208372	C	CTTG	0.3946	NA	NA	NA	0.658273	rs7601767	9	AC079807.4	0	ncRNA_intronic	1.656	NA	14	15	0	0	0
2:48212055:A:G	rs7600005	2	48212055	G	A	0.3857	2.989e-06	-0.024955	0.00534139	0.946719	rs7601767	9	AC079807.4	0	ncRNA_intronic	1.336	7	14	15	0	0	0
2:48214217:A:G	rs62141276	2	48214217	G	A	0.3827	3.16e-06	-0.0249154	0.00534666	0.951018	rs7601767	9	AC079807.4	0	ncRNA_intronic	3.11	7	13	15	0	0	0
2:48246577:C:T	rs62135444	2	48246577	C	T	0.3847	1.245e-07	-0.0281382	0.00532214	0.975297	rs7601767	9	AC079807.4	0	ncRNA_intronic	9.203	7	7	15	0	0	0
2:48252311:C:T	rs17396357	2	48252311	C	T	0.3837	9.763e-08	-0.0283581	0.00531948	0.971259	rs7601767	9	AC079807.4	0	ncRNA_intronic	1.681	1f	13	15	0	0	0
2:48256981:C:G	rs6712131	2	48256981	G	C	0.3887	5.648e-07	-0.0266159	0.00531999	0.967101	rs7601767	9	AC079807.4	0	ncRNA_intronic	0.508	7	14	15	0	0	0
2:48257032:C:T	rs6727241	2	48257032	C	T	0.3897	3.241e-07	0.0270876	0.00530193	0.971216	rs7601767	9	AC079807.4	0	ncRNA_intronic	2.722	6	14	15	0	0	0
2:48270092:C:T	rs56030357	2	48270092	C	T	0.3897	2.502e-07	0.0273481	0.00530208	0.971216	rs7601767	9	AC079807.4	0	ncRNA_intronic	8.95	6	5	15	0	0	0
2:48274591:G:T	rs62135450	2	48274591	G	T	0.3907	1.348e-07	-0.0280004	0.00531115	0.975368	rs7601767	9	AC079807.4	0	ncRNA_intronic	8.673	4	1	15	0	0	0
2:48274592:A:T	rs72816437	2	48274592	T	A	0.3926	1.353e-07	0.0281405	0.00533874	0.95903	rs7601767	9	AC079807.4	0	ncRNA_intronic	6.939	4	1	15	0	0	0
2:48277490:A:G	rs7601767	2	48277490	G	A	0.3867	4.041e-08	-0.0292204	0.00532345	1	rs7601767	9	AC079807.4	0	ncRNA_intronic	1.395	7	5	15	0	0	0
2:48279577:C:G	rs7609474	2	48279577	G	C	0.3807	3.766e-06	-0.0247148	0.00534489	0.9426	rs7601767	9	AC079807.4	0	ncRNA_intronic	8.799	7	7	15	0	0	0
2:48281138:A:G	rs7563432	2	48281138	G	A	0.3847	2.046e-05	-0.0349427	0.00820252	0.98352	rs7601767	9	AC079807.4	0	ncRNA_intronic	6.181	6	14	15	0	0	0
2:48283919:A:G	rs4309622	2	48283919	G	A	0.3757	2.596e-07	-0.0288067	0.00559244	0.947401	rs7601767	9	AC079807.4	0	ncRNA_intronic	2.508	7	14	15	0	0	0
2:48285113:C:T	rs60758951	2	48285113	C	T	0.3907	1.709e-07	0.0277281	0.00530275	0.975368	rs7601767	9	AC079807.4	0	ncRNA_intronic	8.838	6	9	15	0	0	0
2:48288816:G:T	rs11891807	2	48288816	G	T	0.3926	1.227e-07	0.0280476	0.005303	0.96735	rs7601767	9	AC079807.4	0	ncRNA_intronic	15.08	6	5	15	0	0	0
2:48322286:C:G	rs4953547	2	48322286	G	C	0.4175	4.057e-07	0.0267198	0.00527433	0.861251	rs7601767	9	AC079807.4	0	ncRNA_intronic	8.753	7	5	15	0	0	0
2:48323919:C:T	rs6720027	2	48323919	C	T	0.4165	4.797e-07	-0.0265503	0.00527419	0.856586	rs7601767	9	AC079807.4	0	ncRNA_intronic	6.628	6	5	15	0	0	0
2:48324044:A:G	rs6748469	2	48324044	G	A	0.4165	3.808e-07	0.0267904	0.00527578	0.856586	rs7601767	9	AC079807.4	0	ncRNA_intronic	2.732	6	5	15	0	0	0
2:48616567:C:T	rs13003076	2	48616567	C	T	0.493	5.853e-05	-0.0207813	0.00517077	0.648352	rs62135193	9	FOXN2	10133	intergenic	3.121	7	5	9	0	0	0
2:48755477:C:T	rs62135193	2	48755477	C	T	0.4523	2.363e-08	-0.0290653	0.00520604	1	rs62135193	9	STON1	1044	intergenic	3.765	5	5	5	1	0	0
2:85531116:C:T	rs41288837	2	85531116	C	T	0.02386	1.029e-08	-0.077465	0.0135286	1	rs41288837	10	TCF7L1	0	exonic	23	7	4	4	1	0	0
2:85531579:A:C	rs11900333	2	85531579	C	A	0.4791	4.078e-06	0.0239686	0.00520265	0.609851	rs4832160	10	TCF7L1	0	intronic	0.547	5	2	4	1	0	0
2:85534296:T:TAACCC	2-85534296	2	85534296	TAACCC	T	0.4702	0.01518	-0.0212294	0.00874357	0.787122	rs4832160	10	TCF7L1	0	intronic	2.61	NA	1	4	1	0	0
2:85537312:A:G	rs9248	2	85537312	G	A	0.4801	6.305e-09	0.0300374	0.00517173	0.988634	rs4832160	10	TCF7L1	0	UTR3	7.228	4	1	5	1	0	0
2:85538995:A:G	rs13027998	2	85538995	G	A	0.4781	9.991e-09	0.0296437	0.00517251	0.99619	rs4832160	10	TCF7L1	1483	intergenic	6.574	6	4	5	1	0	0
2:85539170:A:C	rs4832160	2	85539170	C	A	0.4771	3.175e-09	-0.0306248	0.00517135	1	rs4832160	10	TCF7L1	1658	intergenic	11.31	6	4	5	1	0	0
2:85539290:C:CA	rs35316636	2	85539290	CA	C	0.4791	NA	NA	NA	0.992395	rs4832160	10	TCF7L1	1778	intergenic	2.65	NA	4	5	1	0	0
2:85539573:A:T	rs6547610	2	85539573	T	A	0.4781	4.366e-09	0.0304663	0.00519016	0.99619	rs4832160	10	TCF7L1	2061	intergenic	6.541	5	4	5	1	0	0
2:85540646:A:ACT	rs10533107	2	85540646	A	ACT	0.4771	NA	NA	NA	0.992379	rs4832160	10	AC093162.5	1517	intergenic	2.857	NA	4	5	1	0	0
2:85540766:C:T	rs4832161	2	85540766	C	T	0.4761	8.807e-09	0.0297529	0.00517262	0.98861	rs4832160	10	AC093162.5	1397	intergenic	4.325	4	4	5	1	0	0
2:85540780:G:T	rs4832162	2	85540780	G	T	0.4761	7.353e-09	-0.0299125	0.00517249	0.98861	rs4832160	10	AC093162.5	1383	intergenic	0.677	4	4	5	1	0	0
2:85541083:C:T	rs4832163	2	85541083	C	T	0.4771	8.458e-09	-0.0297872	0.00517228	0.992379	rs4832160	10	AC093162.5	1080	intergenic	3.179	3a	4	5	1	0	0
2:85542686:C:G	rs7608881	2	85542686	G	C	0.4622	1.741e-08	0.029327	0.00520351	0.937504	rs4832160	10	AC093162.5	0	ncRNA_intronic	7.279	5	4	4	1	0	0
2:85542718:A:G	rs7608892	2	85542718	G	A	0.4622	2.59e-08	0.0288726	0.00518638	0.937504	rs4832160	10	AC093162.5	0	ncRNA_intronic	1.751	5	4	4	1	0	0
2:85543064:C:T	rs4446071	2	85543064	C	T	0.4046	0.0004105	-0.0185635	0.00525433	0.715681	rs4832160	10	AC093162.5	0	ncRNA_intronic	1.721	1f	4	4	1	0	0
2:85543222:C:T	rs4599108	2	85543222	C	T	0.493	0.01523	0.0195206	0.0080431	0.860651	rs4832160	10	AC093162.5	0	ncRNA_intronic	8.065	5	4	4	1	0	0
2:85544589:G:GCAACA	rs10527660	2	85544589	GCAACA	G	0.4622	NA	NA	NA	0.937504	rs4832160	10	TGOLN2	557	downstream	1.98	NA	4	4	1	0	0
2:85546052:A:G	rs1053561	2	85546052	G	A	0.4781	1.312e-08	-0.0293998	0.00517238	0.99619	rs4832160	10	TGOLN2	0	UTR3	4.551	NA	3	4	1	0	0
2:85546192:C:T	rs1053560	2	85546192	C	T	0.4632	3.645e-08	0.0285616	0.00518641	0.940934	rs4832160	10	TGOLN2	0	UTR3	3.07	NA	3	4	1	0	0
2:85546615:C:T	rs1061782	2	85546615	C	T	0.4632	3.643e-08	0.0285614	0.00518638	0.940934	rs4832160	10	TGOLN2	0	UTR3	10.08	NA	4	4	1	0	0
2:85546932:A:C	rs4832164	2	85546932	C	A	0.4632	3.751e-08	-0.0285347	0.00518625	0.940934	rs4832160	10	TGOLN2	0	UTR3	2.801	5	4	4	1	0	0
2:85547376:C:G	rs7607284	2	85547376	G	C	0.4632	2.72e-08	-0.0289284	0.00520389	0.940934	rs4832160	10	TGOLN2	0	UTR3	4.873	5	3	4	1	0	0
2:85547429:G:T	rs4459734	2	85547429	G	T	0.4632	3.648e-08	0.0285621	0.00518652	0.940934	rs4832160	10	TGOLN2	0	UTR3	0.572	6	3	4	1	0	0
2:85547963:C:T	rs1554110	2	85547963	C	T	0.4632	3.892e-08	0.0285048	0.00518646	0.940934	rs4832160	10	TGOLN2	0	UTR3	2.483	NA	3	4	1	0	0
2:85548639:A:G	rs6547611	2	85548639	G	A	0.3996	0.0004056	-0.0185983	0.00525969	0.729621	rs4832160	10	TGOLN2	0	UTR3	4.916	6	3	4	1	0	0
2:85549527:C:T	rs3184781	2	85549527	C	T	0.4781	1.412e-08	-0.0293375	0.00517235	0.99619	rs4832160	10	TGOLN2	0	UTR3	1.17	NA	3	4	1	0	0
2:85549547:C:T	rs3184780	2	85549547	C	T	0.4781	1.469e-08	0.0293014	0.00517235	0.99619	rs4832160	10	TGOLN2	0	UTR3	6.836	NA	3	4	1	0	0
2:85549868:A:G	rs4240199	2	85549868	G	A	0.3996	0.0004143	-0.0186297	0.00527605	0.729621	rs4832160	10	TGOLN2	0	exonic	15.74	6	3	4	1	0	0
2:85551184:C:T	rs6547612	2	85551184	C	T	0.4632	3.468e-08	0.0286066	0.00518612	0.940934	rs4832160	10	TGOLN2	0	intronic	0.096	5	3	6	1	0	0
2:85551696:G:T	rs17026212	2	85551696	G	T	0.4771	1.397e-08	-0.0293489	0.00517252	0.992379	rs4832160	10	TGOLN2	0	UTR3	0.203	1f	3	6	1	0	0
2:85551779:A:G	rs2366404	2	85551779	G	A	0.4781	1.537e-08	0.0292607	0.00517248	0.99619	rs4832160	10	TGOLN2	0	UTR3	3.899	NA	3	6	1	0	0
2:85552186:A:C	rs7572750	2	85552186	C	A	0.4632	3.56e-08	0.0285829	0.00518651	0.940934	rs4832160	10	TGOLN2	0	intronic	6.337	2b	1	3	1	0	0
2:85552709:C:T	rs4444526	2	85552709	C	T	0.4632	3.363e-08	-0.028632	0.00518601	0.940934	rs4832160	10	TGOLN2	0	intronic	4.993	5	1	3	1	0	0
2:85552820:C:T	rs4435452	2	85552820	C	T	0.4781	1.093e-08	0.0295634	0.00517205	0.99619	rs4832160	10	TGOLN2	0	intronic	2.887	5	1	3	1	0	0
2:85553784:C:T	rs1044973	2	85553784	C	T	0.4652	3.758e-08	0.0285293	0.00518526	0.932943	rs4832160	10	TGOLN2	0	exonic	8.567	NA	1	3	1	0	0
2:85554080:A:G	rs4247303	2	85554080	G	A	0.4881	1.482e-07	0.0271687	0.00517006	0.851074	rs4832160	10	TGOLN2	0	exonic	12.78	2b	1	2	1	0	0
2:85555262:G:T	rs10460585	2	85555262	G	T	0.3847	0.0005652	-0.0182696	0.0052986	0.669531	rs4832160	10	TGOLN2	0	UTR5	7.526	4	1	1	1	0	0
2:85555277:A:G	rs10460586	2	85555277	G	A	0.4493	5.649e-08	0.0281832	0.00519027	0.885662	rs4832160	10	TGOLN2	0	UTR5	7.325	1f	1	1	1	0	0
2:85555478:C:T	rs10460587	2	85555478	C	T	0.4483	7.636e-08	0.0279069	0.00519101	0.882563	rs4832160	10	TGOLN2	0	UTR5	8.658	1f	1	1	1	0	0
2:85559525:A:C	rs7605890	2	85559525	C	A	0.495	2.704e-07	-0.02776	0.00539763	0.786629	rs4832160	10	Y_RNA	492	downstream	2.302	6	5	15	1	0	0
2:85573726:A:C	rs115506643	2	85573726	C	A	0.01491	5.635e-06	0.078033	0.0171879	0.613473	rs41288837	10	RETSAT	0	intronic	1.283	6	4	4	1	0	0
2:85666847:C:G	rs74262923	2	85666847	G	C	0.06163	6.055e-08	0.0514656	0.00950075	1	rs80301448	10	RNU7-64P	2191	intergenic	5.375	5	5	15	1	0	0
2:85667321:A:C	rs76386289	2	85667321	C	A	0.06163	7.145e-08	-0.0511508	0.00949523	1	rs80301448	10	RNU7-64P	1717	intergenic	0.199	5	5	15	1	0	0
2:85668146:A:G	rs80301448	2	85668146	G	A	0.06163	3.143e-08	0.0523911	0.00946884	1	rs80301448	10	RNU7-64P	892	downstream	4.89	5	5	15	1	0	0
2:85668182:A:G	rs78589283	2	85668182	G	A	0.06163	3.567e-08	-0.0522121	0.00947416	1	rs80301448	10	RNU7-64P	856	downstream	4.162	7	5	15	1	0	0
2:85669971:C:T	rs17026335	2	85669971	C	T	0.06461	4.066e-08	-0.0510602	0.00930397	0.957151	rs80301448	10	RN7SL251P	58	upstream:downstream	2.26	6	5	15	1	0	0
2:85671384:C:T	rs181715483	2	85671384	C	T	0.0497	0.0104	0.0369987	0.0144414	0.749519	rs80301448	10	RN7SL251P	1471	intergenic	2.064	6	5	15	1	0	0
2:85671386:C:T	rs145150499	2	85671386	C	T	0.0497	0.01324	0.0356757	0.0144028	0.749519	rs80301448	10	RN7SL251P	1473	intergenic	1.668	6	5	15	1	0	0
2:85671388:C:T	rs138998211	2	85671388	C	T	0.05765	0.01296	0.0348138	0.0140096	0.873856	rs80301448	10	RN7SL251P	1475	intergenic	1.991	6	5	15	1	0	0
2:85676239:C:CTCT	2-85676239	2	85676239	C	CTCT	0.06163	0.0009697	0.0483919	0.0146687	0.874099	rs80301448	10	RN7SL251P	6326	intergenic	2.649	NA	2	15	0	0	0
2:85685211:A:T	rs17735501	2	85685211	T	A	0.05467	1.503e-06	0.0474405	0.00986083	0.825178	rs80301448	10	Y_RNA	2055	intergenic	10.03	4	5	15	0	0	0
2:88870632:A:T	rs4972221	2	88870632	T	A	0.3529	2.524e-07	0.028217	0.00547265	0.772418	rs867529	11	AC104134.2:EIF2AK3	00:00:00	ncRNA_intronic	3.471	6	4	4	1	0	0
2:88874891:A:C	rs1805165	2	88874891	C	A	0.2982	1.345e-08	-0.0325176	0.00572494	1	rs867529	11	AC104134.2:EIF2AK3	00:00:00	exonic	16.6	NA	4	4	1	0	0
2:88878133:A:G	rs7593335	2	88878133	G	A	0.3032	8.534e-08	0.0302992	0.00565811	0.977381	rs867529	11	EIF2AK3	0	intronic	3.668	6	4	5	1	0	0
2:88880064:A:T	rs6739095	2	88880064	T	A	0.3529	3.103e-07	-0.027978	0.00546766	0.772418	rs867529	11	EIF2AK3	0	intronic	0.404	5	4	4	1	0	0
2:88881648:A:G	rs11898161	2	88881648	G	A	0.2982	1.033e-08	-0.0327857	0.00572675	1	rs867529	11	EIF2AK3	0	intronic	3.418	5	4	4	1	0	0
2:88895123:C:T	rs13045	2	88895123	C	T	0.3519	1.106e-07	0.0289609	0.00545608	0.766722	rs867529	11	EIF2AK3	0	exonic	21.7	7	4	5	1	0	0
2:88895351:C:T	rs7571971	2	88895351	C	T	0.2972	9.328e-09	0.0328922	0.00572736	0.995406	rs867529	11	EIF2AK3	0	UTR5	3.564	7	4	5	1	0	0
2:88899883:C:T	rs1913671	2	88899883	C	T	0.3529	1.032e-07	-0.0290318	0.00545608	0.772418	rs867529	11	EIF2AK3	0	intronic	21.9	4	2	7	1	0	0
2:88901732:C:T	rs11681299	2	88901732	C	T	0.3032	4.443e-08	0.0311119	0.00568565	0.977381	rs867529	11	EIF2AK3	0	intronic	0.735	3a	5	5	1	0	0
2:88913273:C:G	rs867529	2	88913273	G	C	0.2982	6.415e-09	0.0333682	0.0057472	1	rs867529	11	EIF2AK3	0	exonic	22.2	5	1	5	1	0	0
2:88917035:C:G	rs6731022	2	88917035	G	C	0.3519	9.506e-08	0.0292341	0.00547866	0.766722	rs867529	11	EIF2AK3	0	intronic	1.792	7	4	5	1	0	0
2:88924622:C:T	rs11684404	2	88924622	C	T	0.3519	7.085e-08	-0.0294118	0.00545774	0.766722	rs867529	11	EIF2AK3	0	intronic	0.744	5	1	7	1	0	0
2:88924854:C:T	rs34258317	2	88924854	C	T	0.2962	NA	NA	NA	0.990838	rs867529	11	EIF2AK3	0	intronic	3.347	NA	1	7	1	0	0
2:88926348:C:G	rs11680549	2	88926348	G	C	0.2972	1.49e-08	0.0325576	0.00574918	0.995406	rs867529	11	EIF2AK3	0	intronic	8.553	4	1	1	1	0	0
2:88929736:G:T	rs6547787	2	88929736	G	T	0.3529	6.587e-08	-0.0294785	0.00545697	0.772418	rs867529	11	AC062029.1	0	ncRNA_exonic	11.46	7	5	15	1	0	0
2:88933316:C:T	rs1606803	2	88933316	C	T	0.3022	3.616e-08	0.0313176	0.00568481	0.972648	rs867529	11	AC062029.1	1976	intergenic	0.331	5	5	15	1	0	0
2:88934090:A:G	rs62157778	2	88934090	G	A	0.2972	6.985e-09	0.0331553	0.00572532	0.995406	rs867529	11	AC062029.1	2750	intergenic	3.984	6	5	15	1	0	0
2:88938510:A:AT	2-88938510	2	88938510	AT	A	0.2952	0.001404	0.0308344	0.00965384	0.940906	rs867529	11	AC062029.1	7170	intergenic	5.232	NA	5	15	0	0	0
2:88941490:A:G	rs13003510	2	88941490	G	A	0.3101	6.575e-06	0.0392288	0.00870397	0.947231	rs867529	11	AC062029.1	10150	intergenic	3.243	6	5	15	0	0	0
2:88941632:TCAAAAA:TCAAAAACAAAAA	rs577393165	2	88941632	TCAAAAA	TCAAAAACAAAAA	0.2972	NA	NA	NA	0.858874	rs867529	11	AC062029.1	10292	intergenic	NA	NA	5	15	0	0	0
2:88946611:A:G	rs13001657	2	88946611	G	A	0.3101	2.949e-08	0.0312902	0.00564398	0.947231	rs867529	11	AC062029.1	15271	intergenic	0.729	7	5	15	0	0	0
2:88950916:A:C	rs67110763	2	88950916	C	A	0.3101	1.285e-07	-0.0299436	0.00567007	0.810217	rs867529	11	AC062029.1	19576	intergenic	0.18	6	5	15	0	0	0
2:88952326:A:C	rs2090217	2	88952326	C	A	0.3608	0.0002408	-0.0314068	0.00855305	0.652254	rs867529	11	AC062029.1	20986	intergenic	2.134	6	5	15	0	0	0
2:88953587:C:CT	rs550719507	2	88953587	C	CT	0.3062	NA	NA	NA	0.805841	rs867529	11	AC062029.1	22247	intergenic	4.105	NA	5	15	0	0	0
2:88964107:C:T	rs61243513	2	88964107	C	T	0.3111	1.627e-07	-0.0296633	0.00566309	0.806204	rs867529	11	RPIA	27054	intergenic	1.803	6	5	15	0	0	0
2:88965164:G:GT	rs70958966	2	88965164	GT	G	0.33	NA	NA	NA	0.712366	rs867529	11	RPIA	25997	intergenic	4.104	NA	5	15	0	0	0
2:88965164:GT:GTT	rs533474915	2	88965164	GT	GTT	0.03181	NA	NA	NA	0.712366	rs867529	11	RPIA	25997	NA	NA	NA	5	15	0	0	0
2:88989001:C:G	rs13014673	2	88989001	G	C	0.3121	5.434e-07	-0.0284491	0.00567846	0.802211	rs867529	11	RPIA	2160	intergenic	0.243	7	3	15	1	0	0
2:89014728:C:T	rs62157805	2	89014728	C	T	0.3161	9.143e-07	-0.0276187	0.00562614	0.793691	rs867529	11	RPIA	0	intronic	13.89	5	2	5	1	0	0
2:89027647:C:T	rs335115	2	89027647	C	T	0.3131	9.424e-07	-0.027661	0.00564166	0.789141	rs867529	11	RPIA	0	intronic	5.214	6	5	5	1	0	0
2:89052026:A:G	rs335124	2	89052026	G	A	0.3101	1.574e-07	0.0298141	0.00568538	0.800237	rs867529	11	RPIA	1573	intergenic	5.038	NA	4	5	1	0	0
2:89072731:A:G	rs335120	2	89072731	G	A	0.3091	0.03807	0.0213097	0.0102747	0.804281	rs867529	11	ANKRD36BP2	0	ncRNA_intronic	1.827	NA	5	15	0	0	0
2:89078241:A:G	rs335118	2	89078241	A	G	0.3131	NA	NA	NA	0.789141	rs867529	11	ANKRD36BP2	0	ncRNA_exonic	6.331	6	5	15	0	0	0
2:89084327:C:G	rs335121	2	89084327	G	C	0.3091	3.267e-07	-0.0290921	0.00569652	0.804281	rs867529	11	ANKRD36BP2	0	ncRNA_exonic	0.831	6	5	15	0	0	0
2:89092696:A:G	rs184585	2	89092696	G	A	0.3091	0.001199	-0.0269446	0.00831879	0.804281	rs867529	11	ANKRD36BP2	0	ncRNA_intronic	0.804	NA	5	15	0	0	0
2:89099183:A:AT	2-89099183	2	89099183	AT	A	0.3131	0.004305	-0.0267794	0.00937983	0.789141	rs867529	11	ANKRD36BP2	0	ncRNA_intronic	0.647	NA	5	15	0	0	0
2:89103554:C:T	rs2848120	2	89103554	C	T	0.2714	2.524e-05	-0.0243824	0.00578742	0.669236	rs867529	11	ANKRD36BP2	0	ncRNA_exonic	6.144	7	5	15	0	0	0
2:183691020:A:G	rs7607693	2	183691020	G	A	0.08648	3.578e-08	-0.0499293	0.00905993	0.822685	rs73977799	12	Y_RNA	1830	intergenic	21.2	3a	5	15	1	0	0
2:183692319:A:G	rs4528725	2	183692319	G	A	0.08847	5.882e-08	0.0490492	0.00904633	0.846647	rs73977799	12	Y_RNA	531	upstream	3.545	5	5	15	1	0	0
2:183692791:A:G	rs16823787	2	183692791	G	A	0.09046	2.641e-08	-0.0494038	0.00887919	0.848205	rs73977799	12	Y_RNA	59	upstream	2.903	7	5	15	1	0	0
2:183694499:C:T	rs7593100	2	183694499	C	T	0.08847	1.149e-08	0.0509982	0.00893607	0.846647	rs73977799	12	Y_RNA	1550	intergenic	3.968	7	5	15	1	0	0
2:183698599:C:T	rs16823797	2	183698599	C	T	0.08946	1.054e-08	-0.0509956	0.0089122	0.953817	rs73977799	12	FRZB	0	UTR3	8.265	6	4	15	1	0	0
2:183698691:A:G	rs16823799	2	183698691	G	A	0.08946	1.613e-08	0.0504848	0.00893695	0.953817	rs73977799	12	FRZB	0	UTR3	5.536	7	4	15	1	0	0
2:183698727:G:GA	rs61235169	2	183698727	GA	G	0.09344	NA	NA	NA	0.910994	rs73977799	12	FRZB	0	UTR3	0.401	NA	4	15	1	0	0
2:183699364:C:T	rs13009	2	183699364	C	T	0.09046	2.162e-08	0.0502293	0.00897272	0.942798	rs73977799	12	FRZB	0	UTR3	8.141	NA	4	15	1	0	0
2:183699584:C:G	rs7775	2	183699584	G	C	0.08946	1.808e-08	0.0505053	0.00897233	0.953817	rs73977799	12	FRZB	0	exonic	23.3	7	1	15	1	0	0
2:183699768:A:G	rs73977799	2	183699768	G	A	0.08549	7.797e-09	0.0518434	0.00898032	1	rs73977799	12	FRZB	0	intronic	5.734	7	1	15	1	0	0
2:183700883:C:T	rs78272361	2	183700883	C	T	0.09742	2.541e-14	0.0624519	0.00819578	0.702278	rs288326	12	FRZB	0	intronic	0.843	7	4	15	1	0	0
2:183701588:A:G	rs288324	2	183701588	G	A	0.492	1.051e-08	-0.0296519	0.00518209	1	rs288324	12	FRZB	0	intronic	4.465	4	4	15	1	0	0
2:183702233:T:TG	2-183702233	2	183702233	TG	T	0.1014	1.224e-05	0.0580375	0.0132718	0.699089	rs288326	12	FRZB	0	intronic	3.238	NA	4	15	1	0	0
2:183702964:A:G	rs1561369	2	183702964	G	A	0.1252	3.153e-14	0.0585814	0.00771621	0.99045	rs288326	12	FRZB	0	intronic	2.779	7	4	15	1	0	0
2:183703336:A:G	rs288326	2	183703336	G	A	0.1243	2.152e-14	0.0590732	0.00773108	1	rs288326	12	FRZB	0	exonic	26.7	5	5	15	1	0	0
2:183704659:C:T	rs79576701	2	183704659	C	T	0.09145	6.262e-11	-0.0573124	0.00876738	0.666023	rs288326	12	FRZB	0	intronic	1.869	6	1	15	1	0	0
2:183704681:C:G	rs2118588	2	183704681	G	C	0.09543	5.805e-11	-0.0572914	0.00874811	0.626904	rs288326	12	FRZB	0	intronic	4.616	5	1	15	1	0	0
2:183706804:G:T	rs75466155	2	183706804	G	T	0.0825	1.523e-08	-0.0519303	0.00917658	0.710863	rs79505104	12	FRZB	0	intronic	7.121	5	5	15	1	0	0
2:183708256:G:T	rs57018234	2	183708256	G	T	0.08549	5.806e-07	0.0452088	0.00904538	0.634793	rs79505104	12	FRZB	0	intronic	5.666	6	5	15	1	0	0
2:183710290:G:GA	rs35926697	2	183710290	GA	G	0.09245	NA	NA	NA	0.622908	rs79505104	12	FRZB	0	intronic	0.536	NA	2	15	1	0	0
2:183710898:C:T	rs79804181	2	183710898	C	T	0.0825	2.475e-08	-0.0511591	0.00917652	0.710863	rs79505104	12	FRZB	0	intronic	0.39	4	5	15	1	0	0
2:183711970:C:G	rs17265824	2	183711970	G	C	0.0825	2.05e-08	-0.051611	0.00920311	0.710863	rs79505104	12	FRZB	0	intronic	0.314	7	5	15	1	0	0
2:183712172:G:T	rs79908577	2	183712172	G	T	0.0825	2.612e-08	-0.0511015	0.009181	0.710863	rs79505104	12	FRZB	0	intronic	1.507	7	5	15	1	0	0
2:183713883:C:G	rs112607840	2	183713883	G	C	0.0825	2.495e-08	0.0512981	0.0092031	0.710863	rs79505104	12	FRZB	0	intronic	0.056	6	5	15	1	0	0
2:183715288:C:CT	2-183715288	2	183715288	C	CT	0.1233	5.828e-05	0.0495813	0.0123337	0.963148	rs7607737	12	FRZB	0	intronic	1.225	NA	4	15	1	0	0
2:183716373:C:G	rs112344045	2	183716373	G	C	0.0825	2.02e-08	0.0516026	0.00919832	0.710863	rs79505104	12	FRZB	0	intronic	0.415	7	4	15	1	0	0
2:183717105:A:G	rs80252162	2	183717105	G	A	0.0835	1.87e-08	0.0515798	0.00917138	0.704955	rs79505104	12	FRZB	0	intronic	1.231	5	5	15	1	0	0
2:183722966:C:T	rs7602601	2	183722966	C	T	0.1233	2.164e-12	-0.0540671	0.00769857	0.963148	rs7607737	12	FRZB	0	intronic	9.396	7	5	15	1	0	0
2:183724428:G:T	rs80221770	2	183724428	G	T	0.0825	1.144e-08	0.0524051	0.009181	0.710863	rs79505104	12	FRZB	0	intronic	0.555	6	5	15	1	0	0
2:183724612:A:T	rs17265859	2	183724612	T	A	0.0825	1.466e-08	-0.0521448	0.0092031	0.710863	rs79505104	12	FRZB	0	intronic	10.83	6	5	15	1	0	0
2:183724745:C:T	rs11889260	2	183724745	C	T	0.1272	2.035e-12	0.0537676	0.00764614	1	rs7607737	12	FRZB	0	intronic	3.606	7	5	15	1	0	0
2:183726080:C:T	rs73042110	2	183726080	C	T	0.1272	2.618e-12	0.053691	0.00767343	1	rs7607737	12	FRZB	0	intronic	3.68	5	2	15	1	0	0
2:183727501:CT:CTTT	rs542458714	2	183727501	CTTT	CT	0.1272	NA	NA	NA	1	rs7607737	12	FRZB	0	intronic	NA	NA	5	14	1	0	0
2:183727501:C:CTTT	rs147828907	2	183727501	C	CTTT	0.4672	NA	NA	NA	1	rs7607737	12	FRZB	0	intronic	0.555	NA	5	14	1	0	0
2:183727941:C:T	rs369568230	2	183727941	C	T	0.0825	NA	NA	NA	0.710863	rs79505104	12	FRZB	0	intronic	0.278	5	2	14	1	0	0
2:183728290:C:T	rs7607737	2	183728290	C	T	0.1272	1.894e-12	0.0540359	0.00767338	1	rs7607737	12	FRZB	0	intronic	4.626	7	1	14	1	0	0
2:183730429:A:G	rs78177114	2	183730429	G	A	0.0825	1.216e-08	-0.0522226	0.00916668	0.710863	rs79505104	12	FRZB	0	intronic	5.694	5	1	13	1	0	0
2:183739696:A:G	rs113054040	2	183739696	G	A	0.0835	0.001532	-0.0417905	0.0131873	0.724545	rs79505104	12	RNU6-1122P	1020	intergenic	3.318	7	5	15	1	0	0
2:183740730:C:T	rs141548673	2	183740730	C	T	0.0835	1.797e-08	-0.0516172	0.00916661	0.724545	rs79505104	12	RNU6-1122P	2054	intergenic	7.186	6	5	15	1	0	0
2:183744528:C:T	rs148979199	2	183744528	C	T	0.08449	2.131e-08	0.0513159	0.00916192	0.714156	rs79505104	12	RNU6-1122P	5852	intergenic	0.262	NA	5	15	0	0	0
2:183745777:C:T	rs80231765	2	183745777	C	T	0.0835	1.835e-08	0.0515798	0.00916649	0.724545	rs79505104	12	RNU6-1122P	7101	intergenic	0.096	7	5	15	0	0	0
2:183751591:A:T	rs79221349	2	183751591	T	A	0.0835	2.146e-08	0.0514006	0.00917867	0.724545	rs79505104	12	RNU6-1122P	12915	intergenic	6.881	6	5	15	0	0	0
2:183752749:A:C	rs79775314	2	183752749	C	A	0.0835	2.169e-08	0.0512319	0.00915182	0.724545	rs79505104	12	RNU6-1122P	14073	intergenic	6.776	5	5	15	0	0	0
2:183754684:C:T	rs113552001	2	183754684	C	T	0.07356	1.683e-07	-0.0491966	0.00940482	0.843482	rs79505104	12	RNU6-1122P	16008	intergenic	0.754	7	5	15	0	0	0
2:183756989:C:T	rs75936972	2	183756989	C	T	0.07256	2.172e-07	0.0485405	0.00936352	0.85712	rs79505104	12	NCKAP1	16853	intergenic	1.256	6	5	15	0	0	0
2:183761706:C:T	rs77496277	2	183761706	C	T	0.07058	2.827e-07	0.0482966	0.00940538	0.857116	rs79505104	12	NCKAP1	12136	intergenic	4.553	7	5	15	0	0	0
2:183762165:C:T	rs75473200	2	183762165	C	T	0.07256	1.838e-07	0.0489946	0.00939494	0.885205	rs79505104	12	NCKAP1	11677	intergenic	5.829	4	5	15	0	0	0
2:183763067:C:T	rs77835247	2	183763067	C	T	0.06262	1.375e-06	0.0476274	0.00986278	0.775183	rs79505104	12	NCKAP1	10775	intergenic	0.147	7	5	15	0	0	0
2:183763414:G:GA	2-183763414	2	183763414	GA	G	0.07256	0.001539	0.0447471	0.0141292	0.885205	rs79505104	12	NCKAP1	10428	intergenic	0.066	NA	5	15	0	0	0
2:183767098:C:T	rs79074459	2	183767098	C	T	0.07654	3.815e-08	-0.0492287	0.00895231	0.942171	rs79505104	12	NCKAP1	6744	intergenic	3.036	7	5	15	1	0	0
2:183767539:C:T	rs139691445	2	183767539	C	T	0.05964	2.47e-07	0.049871	0.00966492	0.651013	rs79505104	12	NCKAP1	6303	intergenic	1.393	5	5	15	1	0	0
2:183772119:C:T	rs77056926	2	183772119	C	T	0.07753	3.493e-08	-0.0493197	0.00894283	0.985455	rs79505104	12	NCKAP1	1723	intergenic	7.435	4	1	5	1	0	0
2:183776467:A:T	rs66727515	2	183776467	T	A	0.1223	0.0002857	-0.0409239	0.01128	0.744025	rs7607737	12	NCKAP1	0	UTR3	1.499	6	4	5	1	0	0
2:183776981:G:T	rs80099669	2	183776981	G	T	0.07753	3.639e-08	0.0491371	0.00892103	0.985455	rs79505104	12	NCKAP1	0	UTR3	6.267	5	4	5	1	0	0
2:183779535:A:G	rs7575613	2	183779535	G	A	0.1203	1.266e-11	0.0514308	0.00759463	0.727038	rs7607737	12	NCKAP1	0	UTR3	0.221	7	3	5	1	0	0
2:183779555:C:G	rs76304059	2	183779555	G	C	0.07753	3.027e-08	-0.0496172	0.00895618	0.985455	rs79505104	12	NCKAP1	0	UTR3	2.484	7	3	5	1	0	0
2:183786420:A:C	rs74564500	2	183786420	C	A	0.07753	4.119e-08	0.0490126	0.00893412	0.985455	rs79505104	12	NCKAP1	0	UTR3	4.928	6	4	5	1	0	0
2:183788369:C:T	rs6739840	2	183788369	C	T	0.1213	4.623e-11	0.0498224	0.00756834	0.719247	rs7607737	12	NCKAP1	0	UTR3	1.648	7	4	5	1	0	0
2:183788778:C:T	rs75511547	2	183788778	C	T	0.05765	5.418e-07	0.0529905	0.0105748	0.679134	rs79505104	12	NCKAP1	0	UTR3	1.57	6	4	5	1	0	0
2:183793653:A:G	rs74942055	2	183793653	G	A	0.07753	4.146e-08	-0.0489553	0.0089253	0.985455	rs79505104	12	NCKAP1	0	intronic	11.66	6	4	5	1	0	0
2:183795125:A:T	rs72886535	2	183795125	T	A	0.1213	5.123e-11	0.0497956	0.00758271	0.719247	rs7607737	12	NCKAP1	0	intronic	8.396	5	2	5	1	0	0
2:183796363:C:G	rs72886536	2	183796363	G	C	0.1213	7.103e-11	-0.0494395	0.00758507	0.719247	rs7607737	12	NCKAP1	0	intronic	1.903	7	4	5	1	0	0
2:183797227:C:T	rs77024950	2	183797227	C	T	0.07753	4.643e-08	-0.0487682	0.00892537	0.985455	rs79505104	12	NCKAP1	0	intronic	6.122	7	4	5	1	0	0
2:183797382:G:GT	2-183797382	2	183797382	GT	G	0.07853	0.0006315	0.0472279	0.0138174	0.971055	rs79505104	12	NCKAP1	0	intronic	0.191	NA	4	5	1	0	0
2:183798677:A:G	rs79096460	2	183798677	G	A	0.07753	4.082e-08	-0.0489735	0.00892537	0.985455	rs79505104	12	NCKAP1	0	intronic	7.571	5	4	5	1	0	0
2:183800482:A:AAAG	2-183800482	2	183800482	AAAG	A	0.07753	0.002615	0.0443065	0.0147198	0.985455	rs79505104	12	NCKAP1	0	intronic	4.56	NA	4	5	1	0	0
2:183801799:C:T	rs146008270	2	183801799	C	T	0.07753	5.328e-08	0.048554	0.00892536	0.985455	rs79505104	12	NCKAP1	0	intronic	0.211	7	4	5	1	0	0
2:183802573:A:G	rs77184695	2	183802573	G	A	0.07753	4.577e-08	0.048795	0.00892537	0.985455	rs79505104	12	NCKAP1	0	intronic	0.508	7	4	5	1	0	0
2:183805026:C:CAAAAGAAAGATCAGGAGAGTTTTA	rs551697814	2	183805026	CAAAAGAAAGATCAGGAGAGTTTTA	C	0.07753	NA	NA	NA	0.985455	rs79505104	12	NCKAP1	0	intronic	6.968	NA	4	5	1	0	0
2:183806893:T:TA	rs140820523	2	183806893	TA	T	0.1213	NA	NA	NA	0.719247	rs7607737	12	NCKAP1	0	splicing	9.518	NA	4	5	1	0	0
2:183806980:C:T	rs79263912	2	183806980	C	T	0.07753	5.13e-08	-0.0486401	0.00892971	0.985455	rs79505104	12	NCKAP1	0	intronic	11.22	4	4	5	1	0	0
2:183809016:A:T	rs55659909	2	183809016	T	A	0.1282	1.37e-10	-0.0474892	0.00739823	0.667859	rs7607737	12	NCKAP1	0	intronic	1.318	6	4	5	1	0	0
2:183810590:A:T	rs112413804	2	183810590	T	A	0.1213	7.4e-11	-0.0493943	0.00758512	0.719247	rs7607737	12	NCKAP1	0	intronic	14.62	6	4	5	1	0	0
2:183810875:C:G	rs112885862	2	183810875	G	C	0.07753	5.146e-08	-0.0487283	0.00894755	0.985455	rs79505104	12	NCKAP1	0	intronic	2.19	6	4	5	1	0	0
2:183812639:T:TAC	2-183812639	2	183812639	TAC	T	0.07753	0.002855	0.0439091	0.0147198	0.985455	rs79505104	12	NCKAP1	0	intronic	2.64	NA	4	5	1	0	0
2:183815502:C:T	rs78528869	2	183815502	C	T	0.07753	4.335e-08	0.0488842	0.00892537	0.985455	rs79505104	12	NCKAP1	0	intronic	0.614	5	4	5	1	0	0
2:183816224:C:T	rs112650348	2	183816224	C	T	0.07753	3.881e-08	0.0488879	0.00889518	0.985455	rs79505104	12	NCKAP1	0	intronic	4.049	7	4	5	1	0	0
2:183819625:C:T	rs77460513	2	183819625	C	T	0.07753	2.745e-08	0.049598	0.00892532	0.985455	rs79505104	12	NCKAP1	0	intronic	5.981	3a	4	5	1	0	0
2:183819892:A:C	rs7595898	2	183819892	C	A	0.07753	2.622e-08	0.0497177	0.008934	0.985455	rs79505104	12	NCKAP1	0	intronic	1.168	5	4	5	1	0	0
2:183822374:C:G	rs17265866	2	183822374	G	C	0.07753	3.761e-08	0.0492294	0.00894755	0.985455	rs79505104	12	NCKAP1	0	intronic	0.859	7	4	5	1	0	0
2:183824369:G:T	rs142904793	2	183824369	G	T	0.1213	4.787e-10	0.0519608	0.00834577	0.719247	rs7607737	12	NCKAP1	0	intronic	2.556	7	5	5	1	0	0
2:183824796:A:G	rs190627272	2	183824796	G	A	0.07753	0.001999	-0.0399378	0.0129249	0.985455	rs79505104	12	NCKAP1	0	intronic	8.54	6	5	5	1	0	0
2:183824876:C:T	rs189986659	2	183824876	T	C	0.1213	NA	NA	NA	0.719247	rs7607737	12	NCKAP1	0	intronic	2.941	7	5	5	1	0	0
2:183832540:C:T	rs6711655	2	183832540	C	T	0.1362	7.468e-09	-0.0415338	0.00718578	0.628461	rs7607737	12	NCKAP1	0	intronic	5.493	6	4	5	1	0	0
2:183834537:A:C	rs76629050	2	183834537	C	A	0.09245	3.96e-06	-0.0382266	0.00828671	0.805278	rs79505104	12	NCKAP1	0	intronic	0.805	7	4	5	1	0	0
2:183835178:C:CATGA	2-183835178	2	183835178	C	CATGA	0.1362	0.005537	0.0352013	0.0126897	0.628461	rs7607737	12	NCKAP1	0	intronic	0.381	NA	4	5	1	0	0
2:183842004:A:G	rs72886597	2	183842004	G	A	0.1223	6.317e-11	0.049436	0.00756365	0.711574	rs7607737	12	NCKAP1	0	intronic	3.106	6	4	4	1	0	0
2:183842095:A:G	rs141821668	2	183842095	G	A	0.07853	4.968e-08	0.0486375	0.00892104	1	rs79505104	12	NCKAP1	0	intronic	0.456	7	4	4	1	0	0
2:183848475:C:T	rs78745965	2	183848475	C	T	0.07853	3.693e-08	-0.0492994	0.00895538	1	rs79505104	12	NCKAP1	0	intronic	0.134	7	4	5	1	0	0
2:183850005:C:T	rs17265880	2	183850005	C	T	0.1213	3.473e-11	-0.0501095	0.0075637	0.687268	rs7607737	12	NCKAP1	0	intronic	9.956	6	4	5	1	0	0
2:183850877:C:T	rs41270217	2	183850877	C	T	0.07753	2.326e-08	0.0500477	0.00895948	0.985455	rs79505104	12	NCKAP1	0	intronic	1.412	6	4	5	1	0	0
2:183854409:C:T	rs111261007	2	183854409	C	T	0.1213	4.273e-11	0.0498747	0.00756365	0.719247	rs7607737	12	NCKAP1	0	intronic	2.519	5	4	5	1	0	0
2:183857319:C:T	rs77318535	2	183857319	C	T	0.07753	2.868e-08	0.0497162	0.00895948	0.985455	rs79505104	12	NCKAP1	0	intronic	3.87	7	4	5	1	0	0
2:183858168:C:T	rs17265894	2	183858168	C	T	0.07853	2.851e-08	-0.0497251	0.00895948	1	rs79505104	12	NCKAP1	0	intronic	0.882	6	4	4	1	0	0
2:183858306:C:T	rs74869113	2	183858306	C	T	0.07853	3.756e-08	0.0497742	0.00904656	1	rs79505104	12	NCKAP1	0	intronic	0.376	7	4	4	1	0	0
2:183866063:A:T	rs6734848	2	183866063	T	A	0.1213	5.055e-11	0.0497801	0.00757803	0.719247	rs7607737	12	NCKAP1	0	intronic	11.19	5	4	5	1	0	0
2:183867004:G:GA	2-183867004	2	183867004	GA	G	0.1223	7.505e-05	-0.0487866	0.0123198	0.711574	rs7607737	12	NCKAP1	0	intronic	7.843	NA	4	5	1	0	0
2:183870045:A:T	rs77535302	2	183870045	T	A	0.07753	1.333e-07	0.0491729	0.00932365	0.985455	rs79505104	12	NCKAP1	0	intronic	1.971	7	5	5	1	0	0
2:183872665:C:T	rs74953433	2	183872665	C	T	0.07853	2.426e-08	-0.0499607	0.00895514	1	rs79505104	12	NCKAP1	0	intronic	3.114	6	4	5	1	0	0
2:183872797:C:G	rs113454476	2	183872797	G	C	0.1223	5.241e-11	-0.0497577	0.00758039	0.711574	rs7607737	12	NCKAP1	0	intronic	1.168	6	4	5	1	0	0
2:183873358:G:T	rs72888442	2	183873358	G	T	0.1233	1.738e-11	0.051439	0.00764665	0.704015	rs7607737	12	NCKAP1	0	intronic	1.354	5	4	5	1	0	0
2:183874227:A:C	rs72888444	2	183874227	C	A	0.1203	4.227e-11	0.0499367	0.00757076	0.708715	rs7607737	12	NCKAP1	0	intronic	6.097	3b	4	5	1	0	0
2:183874364:A:G	rs72888445	2	183874364	G	A	0.1213	3.975e-11	0.0499423	0.00756129	0.719247	rs7607737	12	NCKAP1	0	intronic	3.136	3a	4	5	1	0	0
2:183876732:A:G	rs72888453	2	183876732	G	A	0.1223	4.067e-11	-0.0499041	0.00755893	0.711574	rs7607737	12	NCKAP1	0	intronic	6.849	5	4	5	1	0	0
2:183877341:C:T	rs72888459	2	183877341	C	T	0.1203	0.0002085	0.0418631	0.0112899	0.708715	rs7607737	12	NCKAP1	0	intronic	4.95	7	4	5	1	0	0
2:183878093:A:C	rs75848966	2	183878093	C	A	0.07853	2.485e-08	-0.0498918	0.0089508	1	rs79505104	12	NCKAP1	0	intronic	7.156	7	4	5	1	0	0
2:183883687:A:T	rs72888467	2	183883687	T	A	0.1213	7.632e-11	0.0493179	0.00757804	0.719247	rs7607737	12	NCKAP1	0	intronic	2.041	6	4	5	1	0	0
2:183886271:A:C	rs77541378	2	183886271	C	A	0.07753	1.66e-07	0.0486847	0.00930162	0.985455	rs79505104	12	NCKAP1	0	intronic	0.189	7	4	5	1	0	0
2:183890660:A:T	rs75139715	2	183890660	T	A	0.07853	3.189e-08	0.0496555	0.00897767	1	rs79505104	12	NCKAP1	0	intronic	7.753	5	5	5	1	0	0
2:183890678:A:T	rs77426227	2	183890678	T	A	0.07853	3.297e-08	-0.0496017	0.00897768	1	rs79505104	12	NCKAP1	0	intronic	4.345	5	5	5	1	0	0
2:183892278:C:G	rs79505104	2	183892278	G	C	0.07853	2.226e-08	-0.0501633	0.00896895	1	rs79505104	12	NCKAP1	0	intronic	0.569	6	5	5	1	0	0
2:183893621:C:T	rs140253048	2	183893621	C	T	0.07753	2.495e-08	0.0498914	0.00895074	0.985455	rs79505104	12	NCKAP1	0	intronic	2.779	7	5	5	1	0	0
2:183894166:C:T	rs77227040	2	183894166	C	T	0.07753	2.755e-08	-0.0497303	0.00895074	0.985455	rs79505104	12	NCKAP1	0	intronic	6.34	2b	5	5	1	0	0
2:183894452:A:G	rs76829215	2	183894452	G	A	0.07753	2.718e-08	-0.0497812	0.00895507	0.985455	rs79505104	12	NCKAP1	0	intronic	1.229	5	5	5	1	0	0
2:183895919:C:T	rs17703779	2	183895919	C	T	0.07853	2.306e-08	0.0499836	0.0089464	1	rs79505104	12	NCKAP1	0	intronic	0.649	5	5	5	1	0	0
2:183897531:G:T	rs72888485	2	183897531	G	T	0.1223	2.606e-11	-0.0504108	0.00756124	0.711574	rs7607737	12	NCKAP1	0	intronic	4.935	7	1	5	1	0	0
2:183897878:G:T	rs72888487	2	183897878	G	T	0.1223	2.835e-11	-0.05032	0.00756124	0.711574	rs7607737	12	NCKAP1	0	intronic	4.586	5	1	5	1	0	0
2:183902403:A:C	rs75602566	2	183902403	C	A	0.1153	4.384e-09	0.0452708	0.00771355	0.667081	rs7607737	12	NCKAP1	0	intronic	7.607	2b	1	1	1	0	0
2:183902656:A:C	rs111233403	2	183902656	C	A	0.07157	5.682e-07	0.0466344	0.00932315	0.899368	rs79505104	12	NCKAP1	0	intronic	7.615	4	1	1	1	0	0
2:183902943:G:T	rs112105579	2	183902943	G	T	0.1153	9.659e-10	0.0474048	0.00775221	0.667081	rs7607737	12	NCKAP1	0	UTR5	15.76	4	1	1	1	0	0
2:183904426:A:G	rs77463561	2	183904426	G	A	0.07058	4.287e-07	-0.0472395	0.00934326	0.885228	rs79505104	12	NCKAP1	839	upstream	4.032	5	5	15	1	0	0
2:183904783:A:G	rs80021590	2	183904783	G	A	0.07058	3.907e-07	-0.0473983	0.00934326	0.885228	rs79505104	12	NCKAP1	1196	intergenic	10.63	5	5	15	1	0	0
2:183906907:C:G	rs77531158	2	183906907	G	C	0.07058	2.811e-07	-0.0480755	0.0093605	0.885228	rs79505104	12	NCKAP1	3320	intergenic	3.607	7	5	15	1	0	0
2:183909449:C:T	rs113307508	2	183909449	C	T	0.07058	3.68e-07	0.0475105	0.00934327	0.885228	rs79505104	12	NCKAP1	5862	intergenic	3.209	6	5	15	1	0	0
2:183909543:C:T	rs193218400	2	183909543	C	T	0.06958	2.364e-07	0.0483907	0.00936353	0.871153	rs79505104	12	NCKAP1	5956	intergenic	3.995	7	5	15	1	0	0
2:183912232:A:G	rs112565760	2	183912232	G	A	0.1123	6.075e-10	-0.0481334	0.00777851	0.658531	rs7607737	12	NCKAP1	8645	intergenic	4.538	7	5	15	1	0	0
2:183912313:C:T	rs111440934	2	183912313	C	T	0.06958	3.08e-07	0.0478708	0.00935341	0.871153	rs79505104	12	NCKAP1	8726	intergenic	3.195	5	5	15	1	0	0
2:183913714:C:T	rs111488140	2	183913714	C	T	0.07058	3.24e-07	-0.047709	0.00933823	0.885228	rs79505104	12	NCKAP1	10127	intergenic	1.55	7	5	15	0	0	0
2:183914247:A:G	rs2675089	2	183914247	G	A	0.1133	7.023e-10	-0.0478168	0.00775492	0.650727	rs7607737	12	NCKAP1	10660	intergenic	1.792	4	1	15	0	0	0
2:183921465:A:G	rs145656342	2	183921465	G	A	0.07058	2.832e-07	0.0479696	0.00934351	0.885228	rs79505104	12	SNORA77	7497	intergenic	0.144	5	5	15	0	0	0
2:183922000:C:T	rs75755409	2	183922000	C	T	0.07058	2.543e-07	-0.0481399	0.00933849	0.885228	rs79505104	12	SNORA77	6962	intergenic	3.303	2b	1	15	0	0	0
2:183923155:G:T	rs2675078	2	183923155	G	T	0.07157	5.818e-06	-0.0403246	0.00889579	0.870448	rs79505104	12	SNORA77	5807	intergenic	1.127	NA	5	15	0	0	0
2:183923550:C:T	rs79106934	2	183923550	C	T	0.07058	7.612e-07	-0.0465825	0.00942012	0.885228	rs79505104	12	SNORA77	5412	intergenic	6.61	6	5	15	0	0	0
2:183925766:C:T	rs2675073	2	183925766	C	T	0.07555	1.902e-06	-0.0441857	0.00927491	0.790705	rs79505104	12	SNORA77	3196	intergenic	2.825	NA	2	15	0	0	0
2:183926283:T:TTAA	rs147756178	2	183926283	TTAA	T	0.09443	NA	NA	NA	0.618676	rs79505104	12	SNORA77	2679	intergenic	1.752	NA	5	15	0	0	0
2:183937292:C:G	rs114913095	2	183937292	G	C	0.07753	7.976e-06	0.0410659	0.00919524	0.648187	rs79505104	12	KRT8P10	77	upstream	10.58	7	5	14	1	0	0
2:183938660:A:G	rs149542822	2	183938660	G	A	0.07654	7.82e-06	0.0409808	0.00916797	0.653914	rs79505104	12	KRT8P10	1445	intergenic	2.049	7	5	14	1	0	0
2:183939760:A:ACT	2-183939760	2	183939760	ACT	A	0.07654	0.002678	0.0446334	0.0148629	0.653914	rs79505104	12	KRT8P10	2545	intergenic	5.376	NA	5	14	1	0	0
2:183947537:T:TGTTC	2-183947537	2	183947537	TGTTC	T	0.07654	0.01854	0.0367722	0.0156145	0.630312	rs79505104	12	DUSP19	0	intronic	0.667	NA	5	15	1	0	0
2:183947806:A:AT	2-183947806	2	183947806	AT	A	0.07455	0.0008875	0.0471792	0.0141935	0.651201	rs79505104	12	DUSP19	0	intronic	3.24	NA	5	15	1	0	0
2:183954625:C:T	rs116337081	2	183954625	C	T	0.07654	0.0002689	0.0338819	0.00929798	0.635018	rs79505104	12	DUSP19:AC064871.3	00:00:00	ncRNA_intronic	1.025	5	1	15	1	0	0
2:183954649:G:T	rs115709911	2	183954649	G	T	0.07654	0.0002708	0.0338633	0.00929798	0.635018	rs79505104	12	DUSP19:AC064871.3	00:00:00	ncRNA_intronic	0.187	5	1	15	1	0	0
2:183958143:A:G	rs17704684	2	183958143	G	A	0.07256	0.0001021	0.0365543	0.00940908	0.624733	rs79505104	12	DUSP19:AC064871.3	00:00:00	ncRNA_intronic	4.652	5	5	15	1	0	0
2:183963800:C:T	rs74888232	2	183963800	C	T	0.07654	0.000444	-0.0326539	0.0092978	0.635018	rs79505104	12	DUSP19:AC064871.3	00:00:00	ncRNA_intronic	6.075	7	5	15	1	0	0
2:183963987:G:T	rs17704934	2	183963987	G	T	0.07654	0.0003942	-0.0329865	0.0093077	0.635018	rs79505104	12	DUSP19:AC064871.3	00:00:00	ncRNA_intronic	13.27	6	5	15	1	0	0
2:183966376:G:T	rs140919469	2	183966376	G	T	0.07654	0.0003047	-0.0336119	0.00930821	0.635018	rs79505104	12	AC064871.3	0	ncRNA_intronic	4.234	6	5	15	1	0	0
2:183966862:G:T	rs141548294	2	183966862	G	T	0.07654	0.0002832	-0.0338796	0.00933322	0.635018	rs79505104	12	AC064871.3	0	ncRNA_intronic	10.16	7	5	15	1	0	0
2:183967200:A:T	rs148252926	2	183967200	T	A	0.07654	0.0002556	0.0341213	0.00933041	0.635018	rs79505104	12	AC064871.3	0	ncRNA_intronic	0.604	7	5	15	1	0	0
2:183967675:C:T	rs150975207	2	183967675	C	T	0.07654	0.0003126	-0.0335563	0.00930827	0.635018	rs79505104	12	AC064871.3	0	ncRNA_intronic	3.207	7	5	15	1	0	0
2:183968188:A:T	rs76782299	2	183968188	T	A	0.07654	0.0002165	0.0345316	0.00933538	0.635018	rs79505104	12	AC064871.3	0	ncRNA_intronic	9.37	7	5	15	1	0	0
2:183969377:C:T	rs75393767	2	183969377	C	T	0.07356	0.0001091	0.0364346	0.00941462	0.637932	rs79505104	12	AC064871.3	0	ncRNA_intronic	4.788	6	5	15	1	0	0
2:183972491:C:T	rs78619318	2	183972491	C	T	0.07952	0.0005205	0.0321971	0.00927869	0.606095	rs79505104	12	AC064871.3	0	ncRNA_intronic	1.144	7	5	15	1	0	0
2:183974714:A:G	rs76902076	2	183974714	G	A	0.07952	0.0004855	-0.0323727	0.0092785	0.606095	rs79505104	12	AC064871.3	1466	intergenic	3.397	5	5	15	1	0	0
2:183976531:C:T	rs1606992	2	183976531	C	T	0.07952	0.0004564	-0.0325375	0.00928317	0.606095	rs79505104	12	AC064871.3	3283	intergenic	4.692	NA	5	15	1	0	0
2:183979143:C:T	rs74435640	2	183979143	C	T	0.07952	0.0004762	-0.0324354	0.00928317	0.606095	rs79505104	12	NUP35	3097	intergenic	1.584	6	5	15	1	0	0
2:183981176:A:G	rs17704982	2	183981176	G	A	0.07952	0.0002238	0.0345788	0.00936842	0.606095	rs79505104	12	NUP35	1064	intergenic	1.258	6	5	15	1	0	0
2:183981912:C:T	rs145433622	2	183981912	C	T	0.07952	0.0003488	0.0332149	0.00928829	0.606095	rs79505104	12	NUP35	328	upstream	1.663	6	5	15	1	0	0
2:183981944:C:G	rs148393211	2	183981944	G	C	0.07952	0.0003553	0.0332485	0.00931068	0.606095	rs79505104	12	NUP35	296	upstream	1.525	7	5	15	1	0	0
2:183982974:A:G	rs75558417	2	183982974	G	A	0.07952	0.000614	0.0315954	0.00922495	0.606095	rs79505104	12	NUP35	0	intronic	6.369	7	5	15	1	0	0
2:183984887:C:T	rs115414240	2	183984887	C	T	0.07952	0.000348	0.033224	0.00928822	0.606095	rs79505104	12	NUP35	0	intronic	1.094	7	5	15	1	0	0
3:48719638:C:T	rs7633840	3	48719638	C	T	0.3588	1.206e-06	-0.0262365	0.00540402	0.752632	rs11928552	13	NCKIPSD	0	intronic	0.582	5	3	4	1	0	0
3:48723302:C:G	rs6792510	3	48723302	G	C	0.3529	0.000368	0.0292002	0.00819769	0.949526	rs11928552	13	NCKIPSD	0	UTR5	9.878	4	1	1	1	0	0
3:48724811:C:T	rs4858828	3	48724811	C	T	0.3479	1.255e-08	0.0305288	0.00536345	0.976454	rs11928552	13	IP6K2	624	downstream	3.894	1f	3	4	1	0	0
3:48727112:A:G	rs4858798	3	48727112	G	A	0.3479	1.228e-08	0.0305502	0.00536345	0.976454	rs11928552	13	IP6K2	0	exonic	16.5	1f	4	4	1	0	0
3:48728204:C:G	rs4858799	3	48728204	G	C	0.3469	0.0002474	0.0347599	0.00948429	0.972548	rs11928552	13	IP6K2	0	intronic	0.72	NA	4	4	1	0	0
3:48730116:C:T	rs12493578	3	48730116	C	T	0.3469	1.008e-08	-0.0307367	0.0053651	0.972548	rs11928552	13	IP6K2	0	intronic	4.222	1f	3	4	1	0	0
3:48735558:C:T	rs4858831	3	48735558	C	T	0.3469	1.066e-08	0.0306769	0.00536309	0.972548	rs11928552	13	IP6K2	0	intronic	1.115	1d	4	4	1	0	0
3:48739883:C:T	rs11928552	3	48739883	C	T	0.3459	1.173e-09	-0.0339059	0.00557297	1	rs11928552	13	IP6K2	0	intronic	0.171	1f	3	5	1	0	0
3:48743342:T:TA	rs551116669	3	48743342	TA	T	0.3499	NA	NA	NA	0.960825	rs11928552	13	IP6K2	0	intronic	0.518	NA	4	5	1	0	0
3:48743496:C:CGTGCATG	3-48743496	3	48743496	C	CGTGCATG	0.3479	0.008314	-0.0237605	0.00900359	0.976454	rs11928552	13	IP6K2	0	intronic	0.62	NA	4	5	1	0	0
3:48744484:A:G	rs10865952	3	48744484	G	A	0.3469	1.849e-08	-0.0301369	0.00535672	0.972548	rs11928552	13	IP6K2	0	intronic	1.184	6	4	4	1	0	0
3:48748989:G:T	rs12497850	3	48748989	G	T	0.3439	1.217e-08	0.0305462	0.00536181	0.960557	rs11928552	13	IP6K2	0	intronic	1.421	1f	4	4	1	0	0
3:48749543:C:T	rs6788650	3	48749543	C	T	0.3439	1.317e-08	-0.0304838	0.00536309	0.960557	rs11928552	13	IP6K2	0	intronic	6.646	1b	4	6	1	0	0
3:48751820:G:T	rs6786055	3	48751820	G	T	0.3698	2.685e-07	0.0272732	0.00530194	0.857499	rs11928552	13	IP6K2	0	intronic	1.17	6	1	5	1	0	0
3:48757291:A:G	rs1352420	3	48757291	G	A	0.3439	1.276e-08	-0.0305149	0.00536384	0.960557	rs11928552	13	IP6K2	0	intronic	0.543	6	5	15	1	0	0
3:48778027:A:G	rs6442130	3	48778027	G	A	0.334	3.509e-09	-0.0318555	0.00539375	0.883549	rs11928552	13	IP6K2	240	upstream	1.056	1f	1	7	1	0	0
3:48779715:C:T	rs7616815	3	48779715	C	T	0.334	2.504e-09	0.032116	0.00538769	0.883549	rs11928552	13	IP6K2	1928	intergenic	3.511	1d	5	5	1	0	0
3:48780081:A:G	rs7630742	3	48780081	G	A	0.338	1.419e-09	-0.0325258	0.0053735	0.898681	rs11928552	13	PRKAR2A	1948	intergenic	3.054	4	5	5	1	0	0
3:48787219:A:G	rs6791542	3	48787219	G	A	0.338	3.05e-09	-0.0319268	0.00538485	0.898681	rs11928552	13	PRKAR2A	0	UTR3	4.084	6	4	5	1	0	0
3:48801840:C:T	rs3774628	3	48801840	C	T	0.339	2.448e-09	0.0321271	0.00538594	0.895094	rs11928552	13	PRKAR2A	0	intronic	3.386	NA	4	4	1	0	0
3:48817289:C:T	rs11705888	3	48817289	C	T	0.334	4.801e-09	-0.031567	0.00539238	0.883549	rs11928552	13	PRKAR2A	0	intronic	8.478	6	4	5	1	0	0
3:48819668:A:C	rs7627404	3	48819668	C	A	0.334	4.571e-09	-0.0316306	0.00539588	0.883549	rs11928552	13	PRKAR2A	0	intronic	4.276	6	4	4	1	0	0
3:48824586:A:ATTATTTAT	rs149847548	3	48824586	A	ATTATTTAT	0.334	NA	NA	NA	0.883549	rs11928552	13	PRKAR2A	0	intronic	0.752	NA	4	5	1	0	0
3:48833347:A:G	rs77483910	3	48833347	G	A	0.334	1.352e-06	0.0287098	0.0059416	0.883549	rs11928552	13	PRKAR2A	0	intronic	0.656	7	5	5	1	0	0
3:48833348:G:T	rs7647813	3	48833348	G	T	0.334	1.625e-08	0.0302407	0.00535422	0.883549	rs11928552	13	PRKAR2A	0	intronic	2.866	6	5	5	1	0	0
3:48836392:C:G	rs7373778	3	48836392	G	C	0.335	8.035e-09	-0.0312062	0.00541022	0.87951	rs11928552	13	PRKAR2A	0	intronic	0.027	7	4	5	1	0	0
3:48838111:C:CT	rs11349697	3	48838111	C	CT	0.338	NA	NA	NA	0.898681	rs11928552	13	PRKAR2A	0	intronic	0.182	NA	5	5	1	0	0
3:48838267:A:G	rs7653459	3	48838267	G	A	0.333	1.299e-08	-0.0318742	0.00560573	0.879604	rs11928552	13	PRKAR2A	0	intronic	1.626	6	5	5	1	0	0
3:48844059:A:G	rs9876848	3	48844059	G	A	0.334	4.917e-09	0.0315616	0.00539514	0.883549	rs11928552	13	PRKAR2A	0	intronic	7.504	6	5	15	1	0	0
3:48844077:A:G	rs11130176	3	48844077	G	A	0.334	5.079e-09	-0.0315305	0.00539444	0.883549	rs11928552	13	PRKAR2A	0	intronic	3.429	6	5	15	1	0	0
3:48845251:C:T	rs9311430	3	48845251	C	T	0.334	5.063e-09	0.0315325	0.00539479	0.883549	rs11928552	13	PRKAR2A	0	intronic	2.719	6	5	15	1	0	0
3:48845480:T:TC	3-48845480	3	48845480	TC	T	0.331	0.005144	0.0252998	0.00904209	0.86376	rs11928552	13	PRKAR2A	0	intronic	11.45	NA	5	15	1	0	0
3:48847657:ATGTG:ATGTGTGTG	rs574065928	3	48847657	ATGTG	ATGTGTGTG	0.334	NA	NA	NA	0.883549	rs11928552	13	PRKAR2A	0	intronic	NA	NA	5	15	1	0	0
3:48850443:A:T	rs9311432	3	48850443	T	A	0.334	8.059e-09	0.0312048	0.00541092	0.883549	rs11928552	13	PRKAR2A	0	intronic	10.97	5	2	15	1	0	0
3:48852639:A:G	rs9682444	3	48852639	G	A	0.334	5.412e-09	-0.0314814	0.00539619	0.883549	rs11928552	13	PRKAR2A	0	intronic	0.511	6	5	15	1	0	0
3:48854758:C:CAATAAATAAATA	rs543266299	3	48854758	C	CAATAAATAAATA	0.3708	NA	NA	NA	0.775972	rs11928552	13	PRKAR2A	0	intronic	0.634	NA	5	15	1	0	0
3:48857805:C:T	rs9835307	3	48857805	C	T	0.334	5.231e-09	-0.0315179	0.00539689	0.883549	rs11928552	13	PRKAR2A	0	intronic	4.949	6	2	15	1	0	0
3:48860215:T:TG	3-48860215	3	48860215	TG	T	0.34	0.003934	0.0258782	0.00897612	0.891132	rs11928552	13	PRKAR2A	0	intronic	0.232	NA	5	15	1	0	0
3:48863835:C:T	rs9311433	3	48863835	C	T	0.334	5.506e-09	-0.0314572	0.00539483	0.883549	rs11928552	13	PRKAR2A	0	intronic	1.352	1f	2	15	1	0	0
3:48869072:C:CAG	3-48869072	3	48869072	C	CAG	0.334	0.00388	-0.0262694	0.00909605	0.883549	rs11928552	13	PRKAR2A	0	intronic	5.849	NA	5	15	1	0	0
3:48871664:A:C	rs9755490	3	48871664	C	A	0.335	4.166e-09	-0.03173	0.00539901	0.87951	rs11928552	13	PRKAR2A	0	intronic	1.962	6	4	15	1	0	0
3:48872998:A:G	rs9681717	3	48872998	G	A	0.335	4.231e-09	-0.0317171	0.00539866	0.87951	rs11928552	13	PRKAR2A	0	intronic	2.709	7	4	15	1	0	0
3:48876040:T:TA	rs34585229	3	48876040	T	TA	0.335	NA	NA	NA	0.87951	rs11928552	13	PRKAR2A	0	intronic	0.449	NA	4	15	1	0	0
3:48877158:T:TAC	3-48877158	3	48877158	TAC	T	0.335	0.003353	0.0267687	0.00912672	0.87951	rs11928552	13	PRKAR2A	0	intronic	3.786	NA	5	15	1	0	0
3:48878407:G:T	rs13078308	3	48878407	G	T	0.335	5.843e-09	-0.0313839	0.0053915	0.87951	rs11928552	13	PRKAR2A	0	intronic	8.406	7	5	15	1	0	0
3:48884147:C:T	rs9311434	3	48884147	C	T	0.34	3.074e-09	-0.0319476	0.00538927	0.891132	rs11928552	13	PRKAR2A	0	intronic	1.476	1f	1	2	1	0	0
3:48888121:A:C	rs9830636	3	48888121	C	A	0.335	3.751e-09	-0.0317312	0.00538273	0.87951	rs11928552	13	PRKAR2A-AS1	0	ncRNA_exonic	3.333	7	5	5	1	0	0
3:48890119:C:T	rs7430501	3	48890119	C	T	0.335	3.715e-09	0.0318242	0.0053976	0.87951	rs11928552	13	PRKAR2A-AS1	704	downstream	4.491	1d	4	5	1	0	0
3:48890681:C:T	rs9879971	3	48890681	C	T	0.335	4.028e-09	0.0317541	0.0053976	0.87951	rs11928552	13	PRKAR2A-AS1	1266	intergenic	0.28	6	5	5	1	0	0
3:48891275:C:T	rs10780033	3	48891275	C	T	0.335	3.926e-09	-0.0317777	0.00539795	0.87951	rs11928552	13	PRKAR2A-AS1	1860	intergenic	0.673	1f	5	5	1	0	0
3:48893637:C:CT	rs34600060	3	48893637	C	CT	0.3579	NA	NA	NA	0.669902	rs11928552	13	SLC25A20	731	downstream	4.093	NA	4	5	1	0	0
3:48893780:C:T	rs9840684	3	48893780	C	T	0.335	4.293e-09	-0.031703	0.00539901	0.87951	rs11928552	13	SLC25A20	588	downstream	6.168	1f	4	5	1	0	0
3:48897595:A:G	rs9754878	3	48897595	G	A	0.335	4.339e-09	0.0316831	0.00539654	0.87951	rs11928552	13	SLC25A20	0	intronic	2.34	7	4	5	1	0	0
3:48900347:A:G	rs7431857	3	48900347	G	A	0.335	3.447e-09	0.0318965	0.00539795	0.87951	rs11928552	13	SLC25A20	0	intronic	0.475	6	4	5	1	0	0
3:48902567:A:AT	rs577422524	3	48902567	AT	A	0.3579	NA	NA	NA	0.792205	rs11928552	13	SLC25A20	0	intronic	4.248	NA	4	5	1	0	0
3:48905161:A:G	rs12493289	3	48905161	G	A	0.335	3.841e-09	0.031791	0.00539654	0.87951	rs11928552	13	SLC25A20	0	intronic	11.65	7	4	5	1	0	0
3:48906469:G:T	rs4974079	3	48906469	G	T	0.335	3.248e-09	-0.0319567	0.00539901	0.87951	rs11928552	13	SLC25A20	0	intronic	2.436	1d	4	5	1	0	0
3:48911125:C:T	rs6446252	3	48911125	C	T	0.334	4.36e-09	0.0316719	0.00539556	0.875547	rs11928552	13	SLC25A20	0	intronic	2.418	7	4	5	1	0	0
3:48911443:C:T	rs6446253	3	48911443	C	T	0.335	0.0002184	0.0305454	0.00826221	0.87951	rs11928552	13	SLC25A20	0	intronic	2.73	6	4	5	1	0	0
3:48912829:A:G	rs9755751	3	48912829	G	A	0.335	1.303e-08	-0.0301232	0.00529779	0.87951	rs11928552	13	SLC25A20	0	intronic	3.851	7	4	5	1	0	0
3:48914238:A:G	rs7623023	3	48914238	G	A	0.34	3.344e-09	0.0318538	0.00538618	0.891132	rs11928552	13	SLC25A20	0	intronic	7.99	6	4	5	1	0	0
3:48915707:A:AT	rs573324733	3	48915707	A	AT	0.2485	NA	NA	NA	0.658339	rs11928552	13	SLC25A20	0	intronic	0.351	NA	4	5	1	0	0
3:48915709:A:AT	rs534206856	3	48915709	A	AT	0.2485	NA	NA	NA	0.658339	rs11928552	13	SLC25A20	0	intronic	0.35	NA	4	5	1	0	0
3:48915711:A:AT	rs558719431	3	48915711	A	AT	0.2485	NA	NA	NA	0.658339	rs11928552	13	SLC25A20	0	intronic	0.35	NA	4	5	1	0	0
3:48915713:A:AT	rs577164861	3	48915713	A	AT	0.2485	NA	NA	NA	0.658339	rs11928552	13	SLC25A20	0	intronic	0.35	NA	4	5	1	0	0
3:48918007:C:CT	rs562825263	3	48918007	C	CT	0.4264	NA	NA	NA	0.663659	rs11928552	13	SLC25A20	0	intronic	0.731	NA	4	5	1	0	0
3:48919232:A:G	rs4974087	3	48919232	G	A	0.334	5.323e-09	-0.0314955	0.00539584	0.875966	rs11928552	13	SLC25A20	0	intronic	2.776	NA	2	5	1	0	0
3:48920127:C:T	rs7649458	3	48920127	C	T	0.335	4.329e-09	0.0315981	0.00538206	0.87951	rs11928552	13	SLC25A20	0	intronic	1.248	6	4	5	1	0	0
3:48924900:A:G	rs4974085	3	48924900	G	A	0.336	4.832e-09	0.0315737	0.00539444	0.875927	rs11928552	13	SLC25A20	0	intronic	0.078	NA	4	5	1	0	0
3:48926816:A:G	rs28642807	3	48926816	G	A	0.335	5.502e-09	-0.0314591	0.00539514	0.87951	rs11928552	13	SLC25A20	0	intronic	0.01	7	4	5	1	0	0
3:48928232:C:T	rs7428387	3	48928232	C	T	0.335	NA	NA	NA	0.87951	rs11928552	13	SLC25A20	0	intronic	1.951	7	4	5	1	0	0
3:48934102:C:T	rs7639332	3	48934102	C	T	0.335	5.476e-09	-0.0314645	0.00539514	0.87951	rs11928552	13	SLC25A20	0	intronic	1.939	7	5	5	1	0	0
3:48935583:A:G	rs7431710	3	48935583	G	A	0.34	4.348e-09	0.0316169	0.00538618	0.891132	rs11928552	13	SLC25A20	0	intronic	9.904	1f	1	2	1	0	0
3:48937761:G:T	rs11920534	3	48937761	G	T	0.34	3.538e-09	0.0318026	0.00538663	0.891132	rs11928552	13	SLC25A20	1334	intergenic	4.014	1f	5	15	1	0	0
3:48937790:C:T	rs11924597	3	48937790	C	T	0.335	7.036e-09	-0.0312304	0.00539385	0.87951	rs11928552	13	SLC25A20	1363	intergenic	11.26	5	5	15	1	0	0
3:48939080:A:G	rs4974084	3	48939080	G	A	0.3241	1.227e-08	0.030912	0.00542697	0.838792	rs11928552	13	SLC25A20	2653	intergenic	1.139	NA	5	15	1	0	0
3:48943496:A:C	rs7612459	3	48943496	C	A	0.335	0.0002117	-0.0306047	0.00826039	0.87951	rs11928552	13	SLC25A20	7069	intergenic	9.045	6	5	15	1	0	0
3:48947183:A:G	rs7615675	3	48947183	G	A	0.335	5.641e-09	0.0312879	0.00536948	0.87951	rs11928552	13	ARIH2OS	8037	intergenic	1.597	7	5	15	1	0	0
3:48951259:C:T	rs11705737	3	48951259	C	T	0.34	3.101e-09	0.0319108	0.00538488	0.891132	rs11928552	13	ARIH2OS	3961	intergenic	2.535	7	5	15	1	0	0
3:48952284:C:T	rs13064883	3	48952284	C	T	0.335	4.625e-09	0.0315712	0.00538758	0.87951	rs11928552	13	ARIH2OS	2936	intergenic	1.082	7	4	15	1	0	0
3:48952385:A:G	rs13064911	3	48952385	G	A	0.335	5.054e-09	-0.0315228	0.00539312	0.87951	rs11928552	13	ARIH2OS	2835	intergenic	3.843	7	4	15	1	0	0
3:48954074:A:G	rs13076394	3	48954074	G	A	0.335	5.72e-09	-0.0314109	0.00539242	0.87951	rs11928552	13	ARIH2OS	1146	intergenic	3.676	5	5	15	1	0	0
3:48956862:C:G	rs9884022	3	48956862	G	C	0.335	7.371e-09	0.0312699	0.00540814	0.872395	rs11928552	13	ARIH2	0	intronic	10.35	4	1	1	1	0	0
3:48957147:A:G	rs9850134	3	48957147	G	A	0.335	4.81e-09	-0.0315672	0.00539242	0.87951	rs11928552	13	ARIH2	0	intronic	9.761	1d	1	1	1	0	0
3:48958709:A:G	rs13070214	3	48958709	A	G	0.3926	NA	NA	NA	0.742481	rs11928552	13	ARIH2	0	intronic	2.682	5	2	5	1	0	0
3:48960938:A:T	rs9867373	3	48960938	T	A	0.335	1.107e-08	-0.030903	0.00540925	0.87951	rs11928552	13	ARIH2	0	intronic	11.63	4	4	5	1	0	0
3:48962128:G:T	rs13072911	3	48962128	G	T	0.334	7.003e-09	-0.0312161	0.00539045	0.875966	rs11928552	13	ARIH2	0	intronic	7.657	6	4	4	1	0	0
3:48962851:C:CT	rs34604342	3	48962851	C	CT	0.34	NA	NA	NA	0.843607	rs11928552	13	ARIH2	0	intronic	1.78	NA	4	4	1	0	0
3:48972892:A:G	rs1134591	3	48972892	G	A	0.335	4.985e-09	0.0315369	0.00539277	0.87951	rs11928552	13	ARIH2	0	intronic	1.321	1f	1	4	1	0	0
3:48975479:C:CAA	rs555795502	3	48975479	CAA	C	0.4404	NA	NA	NA	0.635377	rs11928552	13	ARIH2	0	intronic	1.126	NA	4	5	1	0	0
3:48977398:G:T	rs7647093	3	48977398	G	T	0.335	8.31e-09	-0.031015	0.00538268	0.87951	rs11928552	13	ARIH2	0	intronic	2.771	6	5	5	1	0	0
3:48978604:C:CA	rs11353326	3	48978604	C	CA	0.3519	NA	NA	NA	0.632799	rs11928552	13	ARIH2	0	intronic	0.882	NA	5	5	1	0	0
3:48979231:A:G	rs7372149	3	48979231	G	A	0.335	5.335e-09	-0.0313846	0.00537775	0.87951	rs11928552	13	ARIH2	0	intronic	2.32	7	4	5	1	0	0
3:48984508:T:TGG	3-48984508	3	48984508	TGG	T	0.335	0.01167	0.0228344	0.00905408	0.87951	rs11928552	13	ARIH2	0	intronic	0.486	NA	4	5	1	0	0
3:48986399:A:T	rs13315711	3	48986399	T	A	0.335	8.571e-09	-0.0311451	0.00540995	0.87951	rs11928552	13	ARIH2	0	intronic	0.756	4	2	5	1	0	0
3:48986546:C:CATTTATTT	3-48986546	3	48986546	C	CATTTATTT	0.335	0.005817	-0.025072	0.00909063	0.87951	rs11928552	13	ARIH2	0	intronic	0.898	NA	1	5	1	0	0
3:48988760:C:T	rs7430198	3	48988760	C	T	0.335	4.897e-09	-0.0315167	0.00538655	0.87951	rs11928552	13	ARIH2	0	intronic	1.026	6	4	5	1	0	0
3:48992582:C:T	rs7636057	3	48992582	C	T	0.335	6.414e-09	0.0313185	0.00539416	0.87951	rs11928552	13	ARIH2	0	intronic	1.174	5	4	5	1	0	0
3:48992855:G:T	rs7643368	3	48992855	G	T	0.335	4.811e-09	-0.0315774	0.00539416	0.87951	rs11928552	13	ARIH2	0	intronic	1.121	6	4	5	1	0	0
3:48995487:C:T	rs7628719	3	48995487	C	T	0.34	4.19e-09	0.031657	0.00538659	0.891132	rs11928552	13	ARIH2	0	intronic	2.892	6	4	4	1	0	0
3:48996137:A:G	rs6791234	3	48996137	G	A	0.335	1.892e-08	-0.0302507	0.00538077	0.87951	rs11928552	13	ARIH2	0	intronic	3.112	6	4	5	1	0	0
3:48996606:C:T	rs6786665	3	48996606	C	T	0.335	5.817e-09	0.0313886	0.00539138	0.87951	rs11928552	13	ARIH2	0	intronic	1.217	7	4	5	1	0	0
3:48999323:A:G	rs4974082	3	48999323	G	A	0.341	3.977e-09	0.0316981	0.00538625	0.887188	rs11928552	13	ARIH2	0	intronic	4.846	6	4	5	1	0	0
3:49002631:C:CA	rs577655384	3	49002631	CA	C	0.4245	NA	NA	NA	0.617739	rs11928552	13	ARIH2	0	intronic	1.954	NA	4	5	1	0	0
3:49003396:G:GA	rs574238175	3	49003396	GA	G	0.3439	NA	NA	NA	0.843988	rs11928552	13	ARIH2	0	intronic	1.102	NA	4	5	1	0	0
3:49004723:A:G	rs6446196	3	49004723	G	A	0.335	6.621e-09	-0.0312882	0.00539451	0.87951	rs11928552	13	ARIH2	0	intronic	5.607	5	2	4	1	0	0
3:49007638:A:T	rs6446198	3	49007638	T	A	0.335	1.651e-08	0.0305176	0.00540614	0.87951	rs11928552	13	ARIH2	0	intronic	4.174	6	4	4	1	0	0
3:49009872:T:TC	3-49009872	3	49009872	TC	T	0.335	0.005603	0.0250035	0.00902652	0.87951	rs11928552	13	ARIH2	0	intronic	2.026	NA	4	4	1	0	0
3:49013383:A:G	rs6768433	3	49013383	G	A	0.335	2.837e-09	0.0320512	0.00539492	0.87951	rs11928552	13	ARIH2	0	intronic	0.502	7	4	4	1	0	0
3:49015850:G:GTGTA	3-49015850	3	49015850	GTGTA	G	0.335	0.002343	0.0275378	0.00904955	0.87951	rs11928552	13	ARIH2	0	intronic	0.653	NA	4	4	1	0	0
3:49016056:A:G	rs7621015	3	49016056	G	A	0.335	3.661e-09	-0.031814	0.00539312	0.87951	rs11928552	13	ARIH2	0	intronic	3.11	1f	4	4	1	0	0
3:49025101:A:C	rs4974091	3	49025101	C	A	0.335	1.33e-09	-0.0326807	0.0053893	0.87951	rs11928552	13	RP13-131K19.2	0	ncRNA_intronic	5.847	7	5	5	1	0	0
3:49030828:A:C	rs4974080	3	49030828	C	A	0.336	5.804e-09	-0.0314048	0.00539416	0.87549	rs11928552	13	P4HTM	0	intronic	0.801	1f	4	5	1	0	0
3:49032205:C:G	rs4072859	3	49032205	G	C	0.336	7.753e-09	0.0312471	0.00541169	0.87549	rs11928552	13	P4HTM	0	intronic	1.549	7	4	5	1	0	0
3:49035211:A:G	rs6446205	3	49035211	G	A	0.336	5.268e-09	0.0314995	0.0053956	0.87549	rs11928552	13	P4HTM	0	intronic	9.137	1f	2	5	1	0	0
3:49035885:C:T	rs6414613	3	49035885	C	T	0.336	8.016e-09	0.0311523	0.00540089	0.87549	rs11928552	13	P4HTM	0	intronic	0.624	1b	2	5	1	0	0
3:49044767:C:T	rs6781790	3	49044767	C	T	0.336	3.271e-09	0.0319232	0.00539517	0.87549	rs11928552	13	WDR6	0	UTR5	13.01	1f	1	1	1	0	0
3:49045355:C:T	rs13316620	3	49045355	C	T	0.337	0.0001911	-0.0307996	0.00825728	0.871488	rs11928552	13	WDR6	0	intronic	0.921	2b	1	1	1	0	0
3:49052785:A:T	rs8926	3	49052785	T	A	0.33	6.156e-09	0.0315089	0.00542134	0.846605	rs11928552	13	WDR6	0	UTR3	8.161	4	3	4	1	0	0
3:49071512:T:TTTA	rs10691654	3	49071512	TTTA	T	0.336	NA	NA	NA	0.844926	rs11928552	13	QRICH1	0	intronic	0.836	NA	4	4	1	0	0
3:49073355:A:AC	rs59929397	3	49073355	AC	A	0.339	NA	NA	NA	0.871096	rs11928552	13	QRICH1	0	intronic	0.955	NA	4	4	1	0	0
3:49075513:A:T	rs6446218	3	49075513	T	A	0.337	NA	NA	NA	0.871488	rs11928552	13	QRICH1	0	intronic	1.994	6	4	5	1	0	0
3:49075988:C:G	rs12637037	3	49075988	G	C	0.336	8.416e-09	-0.0311253	0.0054037	0.87549	rs11928552	13	QRICH1	0	intronic	2.733	6	4	5	1	0	0
3:49081247:C:T	rs6795025	3	49081247	C	T	0.336	4.939e-09	-0.0315564	0.00539518	0.87549	rs11928552	13	QRICH1	0	intronic	1.004	7	4	4	1	0	0
3:49085563:C:CT	rs34861445	3	49085563	C	CT	0.341	NA	NA	NA	0.847673	rs11928552	13	QRICH1	0	intronic	0.516	NA	4	4	1	0	0
3:49088112:C:T	rs9846123	3	49088112	C	T	0.336	4.671e-09	-0.0315947	0.00539343	0.87549	rs11928552	13	QRICH1	0	intronic	4.701	1f	2	5	1	0	0
3:49089017:G:GC	rs569018867	3	49089017	G	GC	0.3111	NA	NA	NA	0.700233	rs11928552	13	QRICH1	0	intronic	0.251	NA	4	4	1	0	0
3:49090696:C:T	rs7373790	3	49090696	C	T	0.336	0.0001209	-0.0318358	0.00828195	0.87549	rs11928552	13	QRICH1	0	intronic	0.166	6	4	4	1	0	0
3:49096848:A:C	rs9841640	3	49096848	C	A	0.336	0.001473	0.0261854	0.00823439	0.87549	rs11928552	13	QRICH1	0	intronic	4.547	6	4	5	1	0	0
3:49097582:C:T	rs12491743	3	49097582	C	T	0.336	6.793e-09	0.0312571	0.00539287	0.87549	rs11928552	13	QRICH1	0	intronic	5.63	6	4	5	1	0	0
3:49097783:C:T	rs6789285	3	49097783	C	T	0.335	4.714e-09	0.0315853	0.00539274	0.871939	rs11928552	13	QRICH1	0	intronic	1.186	7	4	5	1	0	0
3:49105136:A:G	rs7432989	3	49105136	G	A	0.336	1.814e-09	-0.032409	0.00538892	0.87549	rs11928552	13	QRICH1	0	intronic	0.182	6	4	4	1	0	0
3:49109593:A:T	rs7615235	3	49109593	T	A	0.336	4.227e-09	-0.0317894	0.00541095	0.87549	rs11928552	13	QRICH1	0	intronic	0.446	6	4	4	1	0	0
3:49114544:C:T	rs7626445	3	49114544	C	T	0.341	2.566e-09	0.0321103	0.00539034	0.887188	rs11928552	13	QRICH1	0	intronic	3.23	6	4	4	1	0	0
3:49128061:C:CA	rs35351750	3	49128061	CA	C	0.3429	NA	NA	NA	0.871833	rs11928552	13	QRICH1	0	intronic	0.557	NA	4	5	1	0	0
3:49133310:A:G	rs9840050	3	49133310	G	A	0.336	1.946e-09	-0.0323858	0.00539584	0.87549	rs11928552	13	QARS	54	downstream	0.677	1f	3	5	1	0	0
3:49134914:G:T	rs62262517	3	49134914	G	T	0.336	1.546e-09	-0.0325373	0.00538786	0.87549	rs11928552	13	QARS	0	intronic	0.518	7	4	4	1	0	0
3:49135961:C:G	rs13064784	3	49135961	G	C	0.337	5.222e-09	-0.032968	0.00564521	0.871488	rs11928552	13	QARS	0	intronic	0.46	4	3	4	1	0	0
3:49137904:G:T	rs4521268	3	49137904	G	T	0.3201	1.63e-09	0.0328063	0.00543961	0.802668	rs11928552	13	QARS	0	intronic	1.875	NA	4	4	1	0	0
3:49139966:A:G	rs4513485	3	49139966	G	A	0.3241	1.408e-09	0.0329216	0.0054371	0.824303	rs11928552	13	QARS	0	intronic	6.234	NA	4	4	1	0	0
3:49145741:C:T	rs3212	3	49145741	C	T	0.3181	3.091e-09	-0.0322788	0.00544607	0.810479	rs11928552	13	USP19	0	UTR3	1.912	1f	4	4	1	0	0
3:49151001:A:G	rs4364202	3	49151001	G	A	0.3171	5.899e-09	-0.0316575	0.00543943	0.814193	rs11928552	13	USP19	0	intronic	0.206	NA	4	4	1	0	0
3:49156676:A:G	rs4279134	3	49156676	G	A	0.3181	4.325e-09	-0.0319692	0.00544528	0.810479	rs11928552	13	USP19	0	UTR5	21.3	NA	2	6	1	0	0
3:49157771:A:G	rs6779394	3	49157771	G	A	0.3241	3.745e-09	0.0320859	0.00544289	0.824303	rs11928552	13	USP19	0	intronic	4.983	1b	1	2	1	0	0
3:49174006:C:G	rs6770112	3	49174006	G	C	0.3231	2.739e-09	0.0324297	0.00545312	0.820999	rs11928552	13	LAMB2	3454	intergenic	1.85	7	5	15	1	0	0
3:49178846:C:T	rs6784111	3	49178846	C	T	0.3231	1.781e-09	-0.0327178	0.00543756	0.820999	rs11928552	13	RP11-694I15.7	0	ncRNA_intronic	2.185	7	5	14	1	0	0
3:49181218:A:G	rs4955410	3	49181218	G	A	0.3231	1.854e-09	-0.0326568	0.00543375	0.820999	rs11928552	13	RP11-694I15.7	0	ncRNA_intronic	7.08	NA	5	15	0	0	0
3:49181885:A:G	rs12493001	3	49181885	G	A	0.3231	1.837e-09	-0.0326883	0.00543718	0.820999	rs11928552	13	RP11-694I15.7	0	ncRNA_intronic	0.413	6	5	15	0	0	0
3:49182237:A:G	rs12636030	3	49182237	G	A	0.3231	1.922e-09	-0.0326448	0.00543718	0.820999	rs11928552	13	RP11-694I15.7	0	ncRNA_exonic	7.075	5	5	15	0	0	0
3:49182932:A:G	rs12487580	3	49182932	G	A	0.3231	4.874e-09	0.0317197	0.00542125	0.820999	rs11928552	13	RP11-694I15.7	0	ncRNA_intronic	0.296	6	5	15	0	0	0
3:49183955:A:C	rs36133651	3	49183955	C	A	0.3231	4.132e-09	0.0319781	0.00543938	0.820999	rs11928552	13	RP11-694I15.7	0	ncRNA_intronic	3.188	6	5	15	0	0	0
3:49184664:A:G	rs7632267	3	49184664	G	A	0.3231	2.166e-09	0.0326576	0.00545658	0.820999	rs11928552	13	RP11-694I15.7	0	ncRNA_intronic	0.849	6	5	15	0	0	0
3:49184795:A:T	rs7645551	3	49184795	T	A	0.3231	5.972e-09	-0.0317864	0.00546345	0.820999	rs11928552	13	RP11-694I15.7	0	ncRNA_intronic	1.397	7	5	15	0	0	0
3:49185006:T:TAA	rs34455385	3	49185006	T	TAA	0.2972	NA	NA	NA	0.631154	rs11928552	13	RP11-694I15.7	0	ncRNA_intronic	0.356	NA	5	15	0	0	0
3:49185392:A:G	rs9683094	3	49185392	G	A	0.3231	1.52e-05	-0.036113	0.0083479	0.820999	rs11928552	13	RP11-694I15.7	0	ncRNA_intronic	1.937	6	5	15	0	0	0
3:49189030:G:GA	rs11336461	3	49189030	G	GA	0.3231	NA	NA	NA	0.820999	rs11928552	13	RP11-694I15.7	0	ncRNA_intronic	0.43	NA	5	15	0	0	0
3:49189195:C:T	rs61583136	3	49189195	C	T	0.3231	2.056e-09	0.0325776	0.00543595	0.820999	rs11928552	13	RP11-694I15.7	0	ncRNA_intronic	3.24	5	5	15	0	0	0
3:49193081:A:G	rs4536858	3	49193081	G	A	0.3549	2.477e-06	-0.0250044	0.0053088	0.708899	rs11928552	13	RP11-694I15.7	0	ncRNA_intronic	0.698	NA	5	15	1	0	0
3:49193216:C:T	rs4308307	3	49193216	C	T	0.3549	2.526e-06	0.0249756	0.00530718	0.708899	rs11928552	13	RP11-694I15.7	0	ncRNA_intronic	7.775	NA	5	15	1	0	0
3:49194331:C:T	rs11715581	3	49194331	C	T	0.3559	2.721e-06	0.0249026	0.0053086	0.705427	rs11928552	13	RP11-694I15.7	0	ncRNA_intronic	0.338	6	5	15	1	0	0
3:49195853:T:TAGG	3-49195853	3	49195853	TAGG	T	0.3549	0.001752	-0.0280876	0.00897655	0.708899	rs11928552	13	RP11-694I15.7	0	ncRNA_intronic	3.55	NA	5	15	1	0	0
3:49196132:C:T	rs12490393	3	49196132	C	T	0.3549	3.157e-06	0.024734	0.00530772	0.708899	rs11928552	13	RP11-694I15.7	0	ncRNA_intronic	1.498	1f	3	15	1	0	0
3:49200627:A:G	rs4955418	3	49200627	G	A	0.3539	3.775e-06	-0.0245451	0.00530934	0.70564	rs11928552	13	CCDC71	0	exonic	8.731	1f	3	4	1	0	0
3:49200692:A:T	rs4955419	3	49200692	T	A	0.3549	3.521e-06	0.0246882	0.00532303	0.708899	rs11928552	13	CCDC71	0	exonic	0.006	2b	3	4	1	0	0
3:49202782:C:G	rs4499638	3	49202782	G	C	0.3549	3.857e-06	-0.0245958	0.00532491	0.708899	rs11928552	13	CCDC71	0	intronic	7.838	4	1	2	1	0	0
3:49219669:C:T	rs4367098	3	49219669	C	T	0.3588	2.885e-06	0.0247904	0.00529822	0.69733	rs11928552	13	C3orf84	0	intronic	1.608	5	5	15	1	0	0
3:49229930:C:T	rs11130184	3	49229930	C	T	0.3588	2.033e-06	0.0252018	0.00530563	0.69733	rs11928552	13	C3orf84	638	upstream	3.459	6	5	15	1	0	0
3:49230096:A:G	rs11716334	3	49230096	G	A	0.3588	1.925e-06	0.0252589	0.00530537	0.69733	rs11928552	13	C3orf84	804	upstream	0.872	6	5	15	1	0	0
3:49231701:C:CA	rs200253878	3	49231701	C	CA	0.3569	NA	NA	NA	0.696372	rs11928552	13	C3orf84	2409	intergenic	0.862	NA	5	15	1	0	0
3:49232014:A:G	rs6794924	3	49232014	G	A	0.3579	4.629e-05	0.0331026	0.00812532	0.694084	rs11928552	13	C3orf84	2722	intergenic	1.753	7	5	15	1	0	0
3:49232728:A:G	rs6795756	3	49232728	G	A	0.3579	3.423e-06	0.024627	0.00530298	0.694084	rs11928552	13	CCDC36	3132	intergenic	0.832	6	5	15	1	0	0
3:49237334:C:T	rs12637576	3	49237334	C	T	0.3598	2.64e-06	0.0249307	0.0053078	0.700602	rs11928552	13	CCDC36	0	intronic	2.287	1f	1	1	1	0	0
3:49237394:C:T	rs12629759	3	49237394	C	T	0.3579	2.971e-06	-0.0247966	0.00530635	0.694084	rs11928552	13	CCDC36	0	intronic	15.24	1f	1	1	1	0	0
3:49249871:C:T	rs11130185	3	49249871	C	T	0.3579	1.556e-06	0.0254553	0.00529877	0.694084	rs11928552	13	CCDC36	0	intronic	1.548	6	4	15	1	0	0
3:49252364:C:T	rs2334958	3	49252364	C	T	0.3579	2.982e-06	0.0247892	0.00530591	0.694084	rs11928552	13	CCDC36	0	intronic	0.404	NA	4	15	1	0	0
3:49261594:C:T	rs11717524	3	49261594	C	T	0.3579	3.58e-06	0.0245851	0.00530537	0.694084	rs11928552	13	CCDC36	0	intronic	0.156	6	5	15	1	0	0
3:49262307:A:G	rs7652746	3	49262307	G	A	0.3588	3.449e-06	-0.0246259	0.00530502	0.690681	rs11928552	13	CCDC36	0	intronic	0.15	5	5	15	1	0	0
3:49263850:A:G	rs2117938	3	49263850	G	A	0.3579	3.042e-06	0.0247655	0.00530537	0.694084	rs11928552	13	CCDC36	0	intronic	0.104	6	4	15	1	0	0
3:49266772:C:T	rs4955432	3	49266772	C	T	0.3579	4.159e-06	0.0244206	0.00530537	0.694084	rs11928552	13	CCDC36	0	intronic	0.215	7	5	9	1	0	0
3:49273996:C:T	rs12631989	3	49273996	C	T	0.3569	3.628e-06	0.024572	0.00530484	0.697501	rs11928552	13	CCDC36	0	exonic	8.077	6	4	15	1	0	0
3:49274826:G:T	rs13064780	3	49274826	G	T	0.3569	3.711e-06	-0.0245542	0.00530671	0.697501	rs11928552	13	CCDC36	0	intronic	2.043	7	4	15	1	0	0
3:49275805:A:G	rs35218722	3	49275805	G	A	0.3569	4e-06	-0.0244629	0.00530534	0.697501	rs11928552	13	CCDC36	0	intronic	13.86	4	2	15	1	0	0
3:49275964:A:G	rs11920267	3	49275964	G	A	0.3569	3.316e-06	0.0246798	0.00530748	0.697501	rs11928552	13	CCDC36	0	intronic	4.383	4	2	15	1	0	0
3:49286797:A:G	rs12629637	3	49286797	G	A	0.3569	1.482e-05	0.0230011	0.00531081	0.697501	rs11928552	13	CCDC36	0	intronic	1.683	6	2	15	1	0	0
3:49287759:C:T	rs35174559	3	49287759	C	T	0.3569	3.255e-06	-0.0246971	0.00530664	0.697501	rs11928552	13	CCDC36	0	intronic	0.945	6	4	15	1	0	0
3:49299375:A:C	rs7638154	3	49299375	C	A	0.3569	4.304e-06	0.0244445	0.00531865	0.697501	rs11928552	13	RP11-3B7.1	630	downstream	0.097	6	5	15	1	0	0
3:49334768:A:G	rs3774800	3	49334768	G	A	0.3419	3.404e-07	0.0272801	0.00534903	0.703546	rs11928552	13	USP4	0	intronic	4.67	1f	3	4	1	0	0
3:52117392:C:G	rs145141235	3	52117392	G	C	0.01193	0.0002178	-0.068833	0.0186186	0.622575	rs145897003	14	POC1A	0	intronic	1.589	5	1	15	1	0	0
3:52120118:A:G	rs140033700	3	52120118	G	A	0.02485	5.906e-07	0.0723503	0.0144874	0.750579	rs145897003	14	POC1A	0	intronic	10.36	3a	4	15	1	0	0
3:52210649:A:G	rs145897003	3	52210649	G	A	0.01889	3.755e-08	0.0874556	0.0158952	1	rs145897003	14	ALDOAP1	16536	intergenic	0.684	5	2	15	0	0	0
3:52253229:C:T	rs147005398	3	52253229	C	T	0.0169	1.732e-07	-0.0821938	0.0157279	0.891055	rs145897003	14	TLR9	1866	intergenic	1.71	2b	2	7	1	0	0
3:127348226:T:TGCGGCGCCGCCGGGAGCGCGCGTGTCCCGGCCGGGCC	rs551133136	3	127348226	TGCGGCGCCGCCGGGAGCGCGCGTGTCCCGGCCGGGCC	T	0.01889	NA	NA	NA	1	rs114895876	15	PODXL2	0	intronic	10.54	NA	1	1	1	0	0
3:127352970:A:G	rs114895876	3	127352970	G	A	0.01889	2.527e-08	0.0958674	0.0172083	1	rs114895876	15	PODXL2	0	intronic	8.252	6	5	14	1	0	0
3:127458217:C:G	rs116665663	3	127458217	G	C	0.01491	3.915e-06	-0.0789941	0.0171131	0.783003	rs114895876	15	MGLL	0	intronic	0.354	5	4	7	1	0	0
3:135792010:A:C	rs6799517	3	135792010	C	A	0.2207	3.744e-08	-0.0337014	0.00612419	0.669035	rs9818536	16	PPP2R3A	0	intronic	1.294	7	5	5	1	0	0
3:135793657:C:G	rs28509770	3	135793657	G	C	0.2207	1.023e-08	0.0336507	0.0058758	0.669035	rs9818536	16	PPP2R3A	0	intronic	7.694	5	5	5	1	0	0
3:135796240:C:G	rs1403763	3	135796240	G	C	0.2197	6.579e-09	0.0340653	0.00587231	0.673202	rs9818536	16	PPP2R3A	0	intronic	7.813	7	5	5	1	0	0
3:135798730:C:G	rs6774621	3	135798730	G	C	0.2853	1.338e-06	-0.0278281	0.00575675	0.82471	rs9811261	16	PPP2R3A	0	intronic	3.085	5	4	5	1	0	0
3:135798738:C:T	rs6787409	3	135798738	C	T	0.2853	4.276e-07	0.0276866	0.00547599	0.816751	rs9811261	16	PPP2R3A	0	intronic	6.459	5	4	5	1	0	0
3:135800693:A:G	rs13079205	3	135800693	G	A	0.2227	7.041e-10	0.0355835	0.00577186	0.72392	rs9818536	16	PPP2R3A	0	intronic	1.95	6	4	5	1	0	0
3:135802156:A:G	rs6774226	3	135802156	G	A	0.2952	5.84e-07	0.0271847	0.00544129	0.86999	rs9811261	16	PPP2R3A	0	intronic	4.997	6	4	15	1	0	0
3:135802350:C:T	rs6799056	3	135802350	C	T	0.2237	6.766e-10	-0.0355737	0.00576465	0.719553	rs9818536	16	PPP2R3A	0	intronic	3.397	6	4	15	1	0	0
3:135802439:A:G	rs6799320	3	135802439	G	A	0.2227	8.29e-10	-0.0354334	0.00577186	0.72392	rs9818536	16	PPP2R3A	0	intronic	0.204	7	4	15	1	0	0
3:135808620:G:T	rs9834966	3	135808620	G	T	0.2227	9.335e-10	0.0353163	0.00577064	0.72392	rs9818536	16	PPP2R3A	0	intronic	15.19	7	4	5	1	0	0
3:135810314:C:T	rs9653930	3	135810314	C	T	0.2227	8.712e-10	-0.035383	0.00577117	0.72392	rs9818536	16	PPP2R3A	0	intronic	8.407	6	4	4	1	0	0
3:135811574:C:T	rs67589653	3	135811574	C	T	0.2197	8.239e-10	0.035467	0.00577639	0.737215	rs9818536	16	PPP2R3A	0	intronic	2.23	6	1	5	1	0	0
3:135814627:G:T	rs10512990	3	135814627	G	T	0.2197	6.023e-05	-0.0276865	0.00690093	0.737215	rs9818536	16	PPP2R3A	0	intronic	1.679	NA	4	5	1	0	0
3:135816302:C:T	rs9848926	3	135816302	C	T	0.2217	8.516e-10	0.0354179	0.00577308	0.726262	rs9818536	16	PPP2R3A	0	intronic	7.207	6	4	5	1	0	0
3:135819934:A:G	rs6793835	3	135819934	G	A	0.2177	5.468e-09	-0.0339843	0.00582722	0.723372	rs9818536	16	PPP2R3A	0	intronic	0.509	6	4	5	1	0	0
3:135820265:G:T	rs9870122	3	135820265	G	T	0.2237	8.495e-10	0.0353498	0.00576199	0.719553	rs9818536	16	PPP2R3A	0	intronic	0.451	6	4	5	1	0	0
3:135822924:C:T	rs34864445	3	135822924	C	T	0.2207	9.261e-10	-0.0353306	0.00577109	0.728708	rs9818536	16	PPP2R3A	0	intronic	0.349	6	4	5	1	0	0
3:135823077:C:T	rs10512987	3	135823077	C	T	0.2942	8.049e-07	-0.0268334	0.00543847	0.865748	rs9811261	16	PPP2R3A	0	intronic	2.188	NA	4	5	1	0	0
3:135824901:A:C	rs6792630	3	135824901	C	A	0.2187	8.943e-10	-0.0353955	0.00577697	0.739722	rs9818536	16	PPP2R3A	0	intronic	2.956	6	4	5	1	0	0
3:135827392:A:G	rs67109185	3	135827392	G	A	0.2227	6.785e-10	-0.035557	0.00576195	0.721843	rs9818536	16	PPP2R3A	0	intronic	0.602	6	4	5	1	0	0
3:135830138:C:G	rs9875207	3	135830138	G	C	0.2952	9.271e-07	-0.026763	0.00545404	0.86999	rs9811261	16	PPP2R3A	0	intronic	0.646	7	4	5	1	0	0
3:135830227:A:G	rs9837224	3	135830227	G	A	0.2952	7.501e-07	0.0269111	0.00543878	0.86999	rs9811261	16	PPP2R3A	0	intronic	4.182	7	4	5	1	0	0
3:135834842:A:G	rs6784219	3	135834842	G	A	0.2952	5.182e-07	0.0273403	0.00544736	0.86999	rs9811261	16	PPP2R3A	0	intronic	1.767	7	5	5	1	0	0
3:135836433:C:G	rs148005061	3	135836433	G	C	0.2952	0.0002607	-0.0307164	0.00841084	0.86999	rs9811261	16	PPP2R3A	0	intronic	1.087	7	5	15	1	0	0
3:135838598:G:T	rs13088093	3	135838598	G	T	0.2952	7.813e-07	0.0268733	0.00543994	0.86999	rs9811261	16	PPP2R3A	0	intronic	3.555	7	5	15	1	0	0
3:135844938:C:T	rs12695644	3	135844938	C	T	0.2227	3.224e-09	-0.0342735	0.00578944	0.721843	rs9818536	16	PPP2R3A	0	intronic	1.147	7	4	15	1	0	0
3:135846831:G:T	rs147953646	3	135846831	G	T	0.2167	1.024e-06	-0.0331316	0.00677954	0.748867	rs9818536	16	PPP2R3A	0	intronic	5.37	7	5	15	1	0	0
3:135853532:A:C	rs12330335	3	135853532	C	A	0.2217	1.051e-09	0.0352048	0.00577033	0.726262	rs9818536	16	PPP2R3A	0	intronic	3.838	6	1	15	1	0	0
3:135854035:A:C	rs1393786	3	135854035	C	A	0.2217	1.405e-09	-0.0349393	0.00577033	0.726262	rs9818536	16	PPP2R3A	0	intronic	9.216	1b	2	15	1	0	0
3:135854201:A:G	rs1393787	3	135854201	G	A	0.2167	1.036e-09	-0.0352817	0.0057801	0.748867	rs9818536	16	PPP2R3A	0	intronic	11.85	1b	2	15	1	0	0
3:135854932:A:G	rs56332248	3	135854932	A	G	0.2167	NA	NA	NA	0.748867	rs9818536	16	PPP2R3A	0	intronic	0.938	6	4	5	1	0	0
3:135861666:G:T	rs9881400	3	135861666	G	T	0.2167	1.005e-09	-0.0353026	0.00577879	0.748867	rs9818536	16	PPP2R3A	0	intronic	2.008	4	2	5	1	0	0
3:135867090:C:G	rs6767060	3	135867090	G	C	0.2217	1.412e-09	0.0350065	0.00578237	0.726262	rs9818536	16	PPP2R3A	356	downstream	0.873	7	4	5	1	0	0
3:135868369:C:CACAT	3-135868369	3	135868369	C	CACAT	0.2167	0.0004124	0.0362637	0.0102672	0.748867	rs9818536	16	MSL2	0	UTR3	19.3	NA	4	5	1	0	0
3:135874294:C:G	rs113021516	3	135874294	G	C	0.2952	8.211e-07	-0.0268842	0.00545319	0.879231	rs9811261	16	MSL2	0	intronic	1.256	7	5	5	1	0	0
3:135874930:G:T	rs28519617	3	135874930	G	T	0.2217	1.353e-09	0.0349977	0.00577424	0.726262	rs9818536	16	MSL2	0	intronic	3.914	5	2	5	1	0	0
3:135874932:G:T	rs28669017	3	135874932	G	T	0.2217	1.181e-09	0.0351406	0.00577686	0.726262	rs9818536	16	MSL2	0	intronic	0.215	5	2	5	1	0	0
3:135876549:C:T	rs13081671	3	135876549	C	T	0.2227	8.52e-10	-0.0353415	0.00576063	0.721843	rs9818536	16	MSL2	0	intronic	1.34	6	5	5	1	0	0
3:135877413:C:G	rs10222451	3	135877413	G	C	0.2217	1.063e-09	-0.0352843	0.00578431	0.726262	rs9818536	16	MSL2	0	intronic	0.029	6	5	5	1	0	0
3:135878371:A:AT	rs534555153	3	135878371	AT	A	0.2435	NA	NA	NA	0.638529	rs9818536	16	MSL2	0	intronic	0.461	NA	5	5	1	0	0
3:135881488:A:G	rs35352346	3	135881488	G	A	0.2227	6.416e-10	-0.0356002	0.00576056	0.721843	rs9818536	16	MSL2	0	intronic	1.045	5	5	5	1	0	0
3:135884707:T:TAA	3-135884707	3	135884707	TAA	T	0.2227	0.0002762	0.0374126	0.0102867	0.721843	rs9818536	16	MSL2	0	intronic	0.753	NA	5	5	1	0	0
3:135885205:A:G	rs13321220	3	135885205	G	A	0.2217	1.059e-09	-0.0351834	0.00576776	0.726262	rs9818536	16	MSL2	0	intronic	2.896	5	2	5	1	0	0
3:135888054:T:TTTG	3-135888054	3	135888054	TTTG	T	0.2177	0.0009072	0.0346577	0.0104454	0.731801	rs9818536	16	MSL2	0	intronic	1.989	NA	1	5	1	0	0
3:135888642:A:G	rs73222236	3	135888642	G	A	0.2952	5.805e-07	0.0271481	0.0054318	0.879231	rs9811261	16	MSL2	0	intronic	2.947	7	5	5	1	0	0
3:135892798:C:T	rs28535121	3	135892798	C	T	0.2187	7.196e-10	0.0355771	0.00577362	0.739722	rs9818536	16	MSL2	0	intronic	5.383	5	5	5	1	0	0
3:135894720:A:ACACTGTGCTAAGCCTGC	rs142387669	3	135894720	ACACTGTGCTAAGCCTGC	A	0.2187	NA	NA	NA	0.725279	rs9818536	16	MSL2	0	intronic	4.872	NA	5	5	1	0	0
3:135898984:C:T	rs6786582	3	135898984	C	T	0.2217	9.713e-10	0.0352683	0.00576845	0.726262	rs9818536	16	MSL2	0	intronic	2.02	6	5	5	1	0	0
3:135901270:A:G	rs6439629	3	135901270	G	A	0.2227	9.534e-10	-0.0352572	0.00576381	0.721843	rs9818536	16	MSL2	0	intronic	0.673	5	1	7	1	0	0
3:135904143:T:TAA	rs10571267	3	135904143	TAA	T	0.2217	NA	NA	NA	0.726262	rs9818536	16	MSL2	0	intronic	0.423	NA	5	5	1	0	0
3:135905546:G:T	rs13068210	3	135905546	G	T	0.2217	1.029e-09	0.0352083	0.00576712	0.726262	rs9818536	16	MSL2	0	intronic	2.275	5	2	7	1	0	0
3:135908178:A:G	rs6769762	3	135908178	G	A	0.2187	6.774e-10	-0.0356326	0.0057742	0.739722	rs9818536	16	MSL2	0	intronic	1.421	5	2	5	1	0	0
3:135909384:C:CA	rs377140738	3	135909384	C	CA	0.2227	NA	NA	NA	0.668068	rs9818536	16	MSL2	0	intronic	2.051	NA	2	5	1	0	0
3:135924879:C:CAG	3-135924879	3	135924879	C	CAG	0.2296	0.0002598	-0.0373855	0.010237	0.768237	rs9818536	16	RP11-463H24.1	121	upstream	2.186	NA	5	15	1	0	0
3:135931586:A:G	rs3905668	3	135931586	G	A	0.2296	2.355e-10	0.0366382	0.00578255	0.768237	rs9818536	16	RP11-463H24.1	6828	intergenic	4.248	NA	7	15	0	0	0
3:135932400:A:G	rs56398805	3	135932400	G	A	0.2296	1.469e-10	0.0367685	0.00573701	0.768237	rs9818536	16	RP11-463H24.1	7642	intergenic	7.932	4	7	15	0	0	0
3:135932494:C:T	rs35320690	3	135932494	C	T	0.2286	1.7e-10	0.0366608	0.0057408	0.772625	rs9818536	16	RP11-463H24.1	7736	intergenic	4.829	1f	7	15	0	0	0
3:135933746:A:C	rs73222243	3	135933746	C	A	0.2286	0.0002838	0.0320498	0.00882914	0.772625	rs9818536	16	RP11-463H24.1	8988	intergenic	3.212	5	7	15	0	0	0
3:135934711:A:G	rs28631273	3	135934711	G	A	0.2286	1.827e-10	-0.0365854	0.00573889	0.772625	rs9818536	16	RP11-463H24.1	9953	intergenic	4.606	6	14	15	0	0	0
3:135939586:A:G	rs9818740	3	135939586	G	A	0.2256	1.559e-10	-0.0368373	0.00575673	0.785981	rs9818536	16	RP11-463H24.1	14828	intergenic	2.931	7	9	15	0	0	0
3:135943509:A:G	rs9839838	3	135943509	G	A	0.1948	1.39e-05	-0.039211	0.0090244	0.937811	rs9818536	16	RP11-463H24.1	18751	intergenic	0.511	6	9	15	0	0	0
3:135947144:G:T	rs9852075	3	135947144	T	G	0.1998	NA	NA	NA	0.90844	rs9818536	16	PCCB	22003	intergenic	2.197	6	14	15	0	0	0
3:135948395:A:T	rs75425154	3	135948395	T	A	0.1978	0.0001078	-0.0355476	0.00918068	0.920039	rs9818536	16	PCCB	20752	intergenic	2.855	7	14	15	0	0	0
3:135949236:A:T	rs34279700	3	135949236	T	A	0.1928	2.095e-05	-0.0388377	0.00912969	0.949918	rs9818536	16	PCCB	19911	intergenic	2.486	6	14	15	0	0	0
3:135952112:A:G	rs6805316	3	135952112	G	A	0.1978	3.136e-10	0.0374121	0.00594597	0.920039	rs9818536	16	PCCB	17035	intergenic	6.701	6	14	15	0	0	0
3:135953220:A:G	rs9826454	3	135953220	G	A	0.1988	5.184e-10	0.0368648	0.0059335	0.914215	rs9818536	16	PCCB	15927	intergenic	5.58	6	13	15	0	0	0
3:135971750:G:T	rs116443932	3	135971750	G	T	0.2038	NA	NA	NA	0.909802	rs9818536	16	PCCB	0	intronic	0.422	6	5	5	1	0	0
3:135974216:A:G	rs9844666	3	135974216	G	A	0.1918	1.644e-10	-0.0381171	0.00596418	0.968561	rs9818536	16	PCCB	0	UTR5	2.706	2b	1	5	1	0	0
3:135976917:A:ATTTC	3-135976917	3	135976917	ATTTC	A	0.3022	0.0004253	0.0344496	0.00977572	0.946113	rs9811261	16	PCCB	0	intronic	5.203	NA	4	4	1	0	0
3:135978797:C:T	rs13072038	3	135978797	C	T	0.1928	6.97e-11	0.0388298	0.00595458	0.974923	rs9818536	16	PCCB	0	intronic	3.43	7	4	5	1	0	0
3:135980420:G:GA	3-135980420	3	135980420	GA	G	0.3012	0.0001557	-0.0345829	0.00914409	0.941973	rs9811261	16	PCCB	0	intronic	7.606	NA	4	4	1	0	0
3:135980425:G:T	rs35681043	3	135980425	G	T	0.3012	0.0001591	0.0313298	0.00829709	0.941973	rs9811261	16	PCCB	0	intronic	10.15	5	4	4	1	0	0
3:135983089:A:G	rs9826146	3	135983089	G	A	0.3042	8.833e-08	0.0302846	0.00566174	0.955906	rs9811261	16	PCCB	0	intronic	3.683	7	4	5	1	0	0
3:135984966:A:G	rs28812220	3	135984966	G	A	0.3032	1.745e-08	0.0305853	0.00542677	0.951368	rs9811261	16	PCCB	0	intronic	3.242	7	4	5	1	0	0
3:135986438:G:T	rs9872178	3	135986438	G	T	0.1988	8.441e-11	0.0385962	0.00594427	0.926391	rs9818536	16	PCCB	0	intronic	3.538	7	4	5	1	0	0
3:135986544:G:T	rs9872326	3	135986544	G	T	0.3032	2.7e-08	0.0301148	0.00541633	0.951368	rs9811261	16	PCCB	0	intronic	3.965	7	4	5	1	0	0
3:135986978:A:C	rs60614489	3	135986978	C	A	0.3022	1.106e-07	0.0304355	0.00573389	0.946862	rs9811261	16	PCCB	0	intronic	2.731	6	4	5	1	0	0
3:135989376:C:T	rs67214626	3	135989376	C	T	0.3032	4.074e-08	-0.029737	0.00541854	0.94251	rs9811261	16	PCCB	0	intronic	3.938	4	4	5	1	0	0
3:135990881:A:T	rs12695645	3	135990881	T	A	0.1998	6.747e-11	0.0388963	0.00596021	0.932782	rs9818536	16	PCCB	0	intronic	2.357	7	5	5	1	0	0
3:135998521:A:T	rs6796523	3	135998521	T	A	0.1998	4.832e-11	0.0391571	0.00595455	0.932782	rs9818536	16	PCCB	0	intronic	3.135	6	4	5	1	0	0
3:135998670:C:T	rs6785225	3	135998670	C	T	0.3042	8.439e-05	0.0326459	0.00830263	0.955906	rs9811261	16	PCCB	0	intronic	3.661	7	4	5	1	0	0
3:136000746:C:T	rs9843801	3	136000746	C	T	0.3042	1.811e-08	0.0304638	0.00541193	0.955906	rs9811261	16	PCCB	0	intronic	0.234	5	4	5	1	0	0
3:136007257:A:G	rs9843348	3	136007257	G	A	0.3042	2.255e-08	0.0302704	0.00541413	0.955906	rs9811261	16	PCCB	0	intronic	0.784	7	4	5	1	0	0
3:136011078:G:GT	rs11385401	3	136011078	G	GT	0.3072	NA	NA	NA	0.780546	rs9811261	16	PCCB	0	intronic	1.531	NA	4	5	1	0	0
3:136018141:C:T	rs34031772	3	136018141	C	T	0.1998	5.478e-11	0.0394312	0.00601361	0.932782	rs9818536	16	PCCB	0	intronic	2.137	5	4	4	1	0	0
3:136019011:T:TGTATAA	3-136019011	3	136019011	TGTATAA	T	0.3032	0.0003337	0.0350554	0.00977018	0.951368	rs9811261	16	PCCB	0	intronic	0.5	NA	4	4	1	0	0
3:136019204:A:C	rs55797013	3	136019204	C	A	0.3042	2.098e-08	0.0303449	0.00541486	0.955906	rs9811261	16	PCCB	0	intronic	4.011	6	4	4	1	0	0
3:136023232:A:T	rs71336056	3	136023232	T	A	0.4254	0.0003528	0.0297415	0.00832397	0.646991	rs9811261	16	PCCB	0	intronic	1.306	6	4	5	1	0	0
3:136026819:A:AAAT	3:136026819:A:AAAT	3	136026819	A	AAAT	0.08748	NA	NA	NA	0.950073	rs9818536	16	PCCB	0	intronic	2.521	NA	4	5	1	0	0
3:136026819:A:AAATAAT	rs142093462	3	136026819	AAATAAT	A	0.1988	NA	NA	NA	0.950073	rs9818536	16	PCCB	0	NA	2.295	NA	4	5	1	0	0
3:136029258:C:G	rs9866840	3	136029258	G	C	0.1988	3.266e-11	-0.0395859	0.00596712	0.950073	rs9818536	16	PCCB	0	intronic	1.374	6	4	5	1	0	0
3:136032874:T:TCA	3:136032874:T:TCA	3	136032874	T	TCA	0.1998	NA	NA	NA	0.944073	rs9818536	16	PCCB	0	intronic	1.198	NA	4	5	1	0	0
3:136035737:A:G	rs9833162	3	136035737	G	A	0.3032	1.909e-08	0.0304481	0.00541781	0.959937	rs9811261	16	PCCB	0	intronic	1.799	7	4	5	1	0	0
3:136038988:A:G	rs9853387	3	136038988	G	A	0.3042	1.626e-08	0.0305894	0.00541596	0.964831	rs9811261	16	PCCB	0	intronic	2.279	6	4	8	1	0	0
3:136041921:C:T	rs7622833	3	136041921	C	T	0.3032	1.435e-08	0.0307031	0.00541597	0.968916	rs9811261	16	PCCB	0	intronic	10.17	5	4	5	1	0	0
3:136042164:C:T	rs6776841	3	136042164	C	T	0.3022	2.545e-08	0.0301813	0.00541855	0.964336	rs9811261	16	PCCB	0	intronic	12.17	6	4	5	1	0	0
3:136044232:T:TCTCA	3-136044232	3	136044232	TCTCA	T	0.1899	5.725e-06	-0.0486225	0.0107192	0.993555	rs9818536	16	PCCB	0	intronic	7.687	NA	4	5	1	0	0
3:136050764:A:G	rs35058853	3	136050764	G	A	0.3012	2.061e-08	0.0303797	0.00541818	0.968496	rs9811261	16	PCCB	0	intronic	7.845	6	4	5	1	0	0
3:136052737:A:G	rs6783337	3	136052737	G	A	0.2942	8.424e-09	-0.031323	0.00543802	0.936165	rs9811261	16	PCCB	0	UTR3	1.681	5	4	4	1	0	0
3:136054158:A:T	rs9812513	3	136054158	T	A	0.3022	1.102e-08	-0.0310471	0.00543351	0.973092	rs9811261	16	PCCB	0	UTR3	2.537	7	4	4	1	0	0
3:136057832:A:C	rs6439638	3	136057832	C	A	0.3012	2.261e-08	0.0302897	0.00541758	0.968496	rs9811261	16	STAG1	0	intronic	7.97	6	4	5	1	0	0
3:136061168:C:T	rs12330258	3	136061168	C	T	0.3459	1.949e-06	0.0251527	0.0052853	0.706733	rs9811261	16	STAG1	0	intronic	2.559	6	4	5	1	0	0
3:136063707:C:T	rs9813115	3	136063707	C	T	0.1928	5.774e-11	-0.0390124	0.00595701	0.987187	rs9818536	16	STAG1	0	intronic	0.403	6	4	5	1	0	0
3:136065565:A:G	rs9832813	3	136065565	G	A	0.2565	3.98e-07	0.0296258	0.00584335	0.661592	rs9818536	16	STAG1	0	intronic	8.28	6	4	5	1	0	0
3:136065720:A:C	rs9870825	3	136065720	C	A	0.1909	5.233e-11	-0.0391015	0.00595697	1	rs9818536	16	STAG1	0	intronic	2.583	7	4	5	1	0	0
3:136067232:A:C	rs17200216	3	136067232	C	A	0.1978	5.627e-11	-0.038958	0.00594506	0.956125	rs9818536	16	STAG1	0	intronic	7.553	7	4	5	1	0	0
3:136069720:A:G	rs9854328	3	136069720	G	A	0.3479	1.168e-06	0.0256906	0.00528505	0.784833	rs9811261	16	STAG1	0	intronic	9.92	5	2	5	1	0	0
3:136073163:C:T	rs9837158	3	136073163	C	T	0.1978	1.529e-10	-0.0397376	0.00620707	0.956125	rs9818536	16	STAG1	0	intronic	1.595	7	4	5	1	0	0
3:136073920:C:T	rs6770476	3	136073920	C	T	0.2445	3.467e-08	-0.0312374	0.00566306	0.70755	rs9818536	16	STAG1	0	intronic	0.288	6	4	5	1	0	0
3:136088038:A:G	rs9860801	3	136088038	G	A	0.3022	2.238e-08	-0.0303018	0.00541781	0.973092	rs9811261	16	STAG1	0	exonic	10.7	7	4	5	1	0	0
3:136089309:A:G	rs34523567	3	136089309	G	A	0.3022	0.0001948	0.0309944	0.00831841	0.973092	rs9811261	16	STAG1	0	intronic	0.807	6	5	5	1	0	0
3:136089584:C:T	rs9811490	3	136089584	C	T	0.3012	0.0002631	0.0303664	0.00832184	0.968496	rs9811261	16	STAG1	0	intronic	0.507	7	5	5	1	0	0
3:136092596:G:T	rs148034382	3	136092596	G	T	0.1909	1.141e-05	0.040804	0.00929688	1	rs9818536	16	STAG1	0	intronic	0.831	7	5	5	1	0	0
3:136098559:A:C	rs9811261	3	136098559	C	A	0.2962	3.719e-09	-0.0320754	0.0054402	1	rs9811261	16	STAG1	0	intronic	0.681	6	4	5	1	0	0
3:136101242:G:T	rs34324561	3	136101242	G	T	0.1988	1.756e-10	0.039624	0.00620968	0.950494	rs9818536	16	STAG1	0	intronic	3.319	6	5	5	1	0	0
3:136105895:A:ACTT	3-136105895	3	136105895	ACTT	A	0.3608	0.001336	0.030512	0.00951122	0.751111	rs9811261	16	STAG1	0	intronic	7.068	NA	5	5	1	0	0
3:136107549:A:G	rs9880211	3	136107549	G	A	0.1978	5.24e-11	-0.0390493	0.00594902	0.956125	rs9818536	16	STAG1	0	intronic	2.473	5	5	5	1	0	0
3:136108603:A:C	rs9810051	3	136108603	C	A	0.1899	3.209e-11	-0.0397136	0.00598367	0.993555	rs9818536	16	STAG1	0	intronic	1.041	6	5	5	1	0	0
3:136110468:C:T	rs5026242	3	136110468	C	T	0.2942	6.207e-09	-0.0316268	0.00544257	0.990784	rs9811261	16	STAG1	0	intronic	4.511	2b	5	5	1	0	0
3:136110513:A:G	rs9820621	3	136110513	G	A	0.1899	4.05e-11	-0.0395096	0.00598449	0.993555	rs9818536	16	STAG1	0	intronic	3.904	4	5	5	1	0	0
3:136115295:C:T	rs9818536	3	136115295	C	T	0.1909	2.22e-11	-0.0399767	0.00597469	1	rs9818536	16	STAG1	0	intronic	2.251	6	4	5	1	0	0
3:136126907:A:ATCT	3-136126907	3	136126907	ATCT	A	0.1899	1.487e-05	-0.0457604	0.0105658	0.993555	rs9818536	16	STAG1	0	intronic	7.744	NA	4	5	1	0	0
3:136127570:A:G	rs34913797	3	136127570	G	A	0.1909	9.886e-11	-0.0385823	0.00596418	1	rs9818536	16	STAG1	0	intronic	1.263	7	4	5	1	0	0
3:136129882:A:G	rs28634226	3	136129882	G	A	0.1978	5.564e-11	-0.0389854	0.00594743	0.956125	rs9818536	16	STAG1	0	intronic	0.967	7	4	5	1	0	0
3:136130865:A:AAAAC	rs138662410	3	136130865	AAAAC	A	0.3012	NA	NA	NA	0.968496	rs9811261	16	STAG1	0	intronic	0.369	NA	4	5	1	0	0
3:136132705:A:G	rs7620314	3	136132705	G	A	0.3608	1.494e-06	0.0253052	0.00525877	0.751111	rs9811261	16	STAG1	0	intronic	2.9	7	4	5	1	0	0
3:136134855:C:CT	rs144024289	3	136134855	CT	C	0.2296	NA	NA	NA	0.786823	rs9818536	16	STAG1	0	intronic	1.17	NA	4	5	1	0	0
3:136135686:C:CT	rs552228604	3	136135686	CT	C	0.3588	NA	NA	NA	0.751728	rs9811261	16	STAG1	0	intronic	3.364	NA	4	5	1	0	0
3:136137283:A:C	rs9841529	3	136137283	C	A	0.1978	3.967e-11	0.0392828	0.00594744	0.956125	rs9818536	16	STAG1	0	intronic	5.264	6	4	5	1	0	0
3:136138073:T:TTTTC	3-136138073	3	136138073	TTTTC	T	0.1978	4.514e-06	-0.0485938	0.0105961	0.956125	rs9818536	16	STAG1	0	intronic	3.511	NA	4	5	1	0	0
3:136138079:A:G	rs199715785	3	136138079	A	G	0.1978	NA	NA	NA	0.956125	rs9818536	16	STAG1	0	intronic	0.778	NA	4	5	1	0	0
3:136139878:A:G	rs9819496	3	136139878	G	A	0.3012	2.32e-08	-0.0302701	0.00541892	0.968496	rs9811261	16	STAG1	0	intronic	6.777	7	4	4	1	0	0
3:136142592:A:G	rs9831321	3	136142592	G	A	0.3022	1.427e-08	-0.0307023	0.00541486	0.973092	rs9811261	16	STAG1	0	intronic	2.944	6	5	5	1	0	0
3:136143357:C:G	rs34282798	3	136143357	G	C	0.1978	9.106e-11	-0.0386677	0.00596632	0.956125	rs9818536	16	STAG1	0	intronic	0.213	7	4	5	1	0	0
3:136143668:G:T	rs34757183	3	136143668	G	T	0.1978	1.19e-10	-0.0383381	0.00595219	0.956125	rs9818536	16	STAG1	0	intronic	3.656	6	4	5	1	0	0
3:136145108:C:T	rs56251259	3	136145108	C	T	0.3012	2.865e-08	0.0300696	0.00541892	0.968496	rs9811261	16	STAG1	0	intronic	1.573	7	4	5	1	0	0
3:136151250:A:G	rs9812579	3	136151250	G	A	0.1909	1.051e-10	0.0384657	0.00595537	1	rs9818536	16	STAG1	0	intronic	7.949	7	4	5	1	0	0
3:136158221:A:G	rs13316214	3	136158221	G	A	0.1978	4.377e-11	0.0392835	0.00596017	0.956125	rs9818536	16	STAG1	0	intronic	4.388	6	4	5	1	0	0
3:136158281:C:CACAA	3-136158281	3	136158281	C	CACAA	0.3002	0.0004089	0.0342483	0.00969108	0.963682	rs9811261	16	STAG1	0	intronic	7.791	NA	4	5	1	0	0
3:136159076:C:T	rs9809184	3	136159076	C	T	0.3012	2.78e-08	0.0301562	0.00542866	0.968496	rs9811261	16	STAG1	0	intronic	2.309	5	4	5	1	0	0
3:136160732:C:T	rs6804194	3	136160732	C	T	0.3012	3.658e-08	0.0298359	0.00541781	0.968496	rs9811261	16	STAG1	0	intronic	6.083	6	4	4	1	0	0
3:136161535:T:TA	rs56744994	3	136161535	T	TA	0.3012	NA	NA	NA	0.950212	rs9811261	16	STAG1	0	intronic	1.929	NA	4	5	1	0	0
3:136165076:A:C	rs9868120	3	136165076	C	A	0.2992	5.681e-08	-0.0294598	0.00542637	0.959401	rs9811261	16	STAG1	0	intronic	2.269	7	5	5	1	0	0
3:136167027:C:T	rs9823373	3	136167027	C	T	0.1978	2.805e-10	0.0375825	0.00595697	0.956125	rs9818536	16	STAG1	0	intronic	6.189	7	4	5	1	0	0
3:136167381:A:G	rs28396702	3	136167381	G	A	0.3022	2.936e-08	-0.0300335	0.00541633	0.973092	rs9811261	16	STAG1	0	intronic	1.059	7	4	5	1	0	0
3:136170011:T:TA	rs66694432	3	136170011	TA	T	0.2237	NA	NA	NA	0.815429	rs9818536	16	STAG1	0	intronic	1.093	NA	4	5	1	0	0
3:136172419:C:T	rs34165586	3	136172419	C	T	0.3012	4.563e-08	-0.0296308	0.00541895	0.968496	rs9811261	16	STAG1	0	intronic	0.118	7	4	5	1	0	0
3:136173165:A:G	rs6766450	3	136173165	G	A	0.3012	3.893e-08	-0.0297744	0.00541748	0.968496	rs9811261	16	STAG1	0	intronic	0.269	6	4	5	1	0	0
3:136175525:A:G	rs35375192	3	136175525	G	A	0.2982	4.365e-08	0.0296946	0.00542367	0.954902	rs9811261	16	STAG1	0	intronic	6.635	5	4	8	1	0	0
3:136178072:A:G	rs12330800	3	136178072	G	A	0.3012	0.0002934	0.0302744	0.00836078	0.968496	rs9811261	16	STAG1	0	intronic	9.745	6	4	5	1	0	0
3:136179532:A:C	rs28889583	3	136179532	C	A	0.3012	3.782e-07	-0.0291114	0.00573059	0.958991	rs9811261	16	STAG1	0	intronic	0.828	6	4	5	1	0	0
3:136181070:C:G	rs1604793	3	136181070	G	C	0.1909	1.589e-10	-0.0382175	0.00597428	1	rs9818536	16	STAG1	0	intronic	10.14	6	4	5	1	0	0
3:136181443:C:G	rs9850383	3	136181443	G	C	0.3012	4.654e-08	0.0296927	0.00543424	0.968496	rs9811261	16	STAG1	0	intronic	1.958	7	4	5	1	0	0
3:136182614:C:T	rs150127558	3	136182614	C	T	0.334	0.002084	-0.0262353	0.00852348	0.787948	rs9811261	16	STAG1	0	intronic	0.5	7	4	5	1	0	0
3:136183106:A:G	rs34168675	3	136183106	G	A	0.1978	1.154e-10	0.0383159	0.00594506	0.956125	rs9818536	16	STAG1	0	intronic	4.752	6	4	5	1	0	0
3:136183216:C:G	rs34379561	3	136183216	G	C	0.3012	3.676e-08	-0.0299149	0.00543314	0.968496	rs9811261	16	STAG1	0	intronic	0.989	7	4	5	1	0	0
3:136183253:A:G	rs35326900	3	136183253	G	A	0.1978	1.573e-10	-0.0380466	0.00594664	0.956125	rs9818536	16	STAG1	0	intronic	2.008	6	4	5	1	0	0
3:136183275:C:CA	rs112984570	3	136183275	C	CA	0.1978	NA	NA	NA	0.943207	rs9818536	16	STAG1	0	intronic	0.553	NA	4	5	1	0	0
3:136184355:A:G	rs9866535	3	136184355	G	A	0.3012	4.284e-08	-0.0296781	0.0054167	0.968496	rs9811261	16	STAG1	0	intronic	1.46	5	4	5	1	0	0
3:136186133:G:T	rs9848623	3	136186133	G	T	0.3022	0.0002261	-0.0334422	0.00906784	0.973092	rs9811261	16	STAG1	0	intronic	4.232	6	5	5	1	0	0
3:136186184:A:G	rs9810789	3	136186184	G	A	0.1909	1.302e-10	0.0403655	0.00628061	1	rs9818536	16	STAG1	0	intronic	7.875	6	5	5	1	0	0
3:136187624:G:T	rs6799345	3	136187624	G	T	0.3012	NA	NA	NA	0.968496	rs9811261	16	STAG1	0	intronic	0.018	7	5	5	1	0	0
3:136187779:C:T	rs6799368	3	136187779	C	T	0.3012	0.000222	-0.0305927	0.00828398	0.968496	rs9811261	16	STAG1	0	intronic	1.515	7	5	5	1	0	0
3:136188441:A:G	rs146430635	3	136188441	G	A	0.1978	1.936e-05	0.0385486	0.00902355	0.956125	rs9818536	16	STAG1	0	intronic	4.353	7	5	5	1	0	0
3:136192807:A:T	rs6439642	3	136192807	T	A	0.3012	3.558e-08	-0.0299556	0.00543461	0.968496	rs9811261	16	STAG1	0	intronic	3.52	2b	4	5	1	0	0
3:136193025:C:G	rs17298525	3	136193025	G	C	0.1928	2.323e-10	-0.0379056	0.00598069	0.987187	rs9818536	16	STAG1	0	intronic	7.387	5	4	5	1	0	0
3:136196028:C:T	rs16843991	3	136196028	C	T	0.3012	4.045e-08	0.0297363	0.00541744	0.968496	rs9811261	16	STAG1	0	intronic	5.094	5	4	5	1	0	0
3:136203337:A:G	rs535516625	3	136203337	G	A	0.1918	NA	NA	NA	0.980731	rs9818536	16	STAG1	0	intronic	0.924	NA	5	5	1	0	0
3:136204006:A:G	rs28718456	3	136204006	G	A	0.1978	1.416e-10	0.0381215	0.00594349	0.956125	rs9818536	16	STAG1	0	intronic	0.783	7	4	5	1	0	0
3:136204437:A:C	rs17364492	3	136204437	C	A	0.1978	1.856e-10	0.0381736	0.00598989	0.956125	rs9818536	16	STAG1	0	intronic	3.287	6	4	5	1	0	0
3:136205007:C:T	rs6768743	3	136205007	C	T	0.1978	1.664e-10	0.0383058	0.00599465	0.956125	rs9818536	16	STAG1	0	intronic	9.549	6	4	5	1	0	0
3:136209550:A:G	rs13321721	3	136209550	G	A	0.1909	1.804e-10	0.0379876	0.00595697	1	rs9818536	16	STAG1	0	intronic	7.564	6	4	5	1	0	0
3:136210074:C:T	rs9818056	3	136210074	C	T	0.1978	1.53e-10	-0.0380907	0.00594981	0.956125	rs9818536	16	STAG1	0	intronic	0.25	5	4	5	1	0	0
3:136210746:A:AT	3-136210746	3	136210746	AT	A	0.3012	0.0001057	0.0355893	0.0091796	0.968496	rs9811261	16	STAG1	0	intronic	1.164	NA	4	5	1	0	0
3:136212978:A:G	rs67949818	3	136212978	G	A	0.1928	2.082e-10	-0.0378466	0.00595541	0.987187	rs9818536	16	STAG1	0	intronic	1.801	7	4	5	1	0	0
3:136214512:T:TA	3-136214512	3	136214512	TA	T	0.3012	0.0001529	0.03474	0.00917591	0.968496	rs9811261	16	STAG1	0	intronic	2.883	NA	4	5	1	0	0
3:136217107:C:CA	rs377430350	3	136217107	CA	C	0.1819	NA	NA	NA	0.800929	rs9818536	16	STAG1	0	intronic	1.874	NA	4	5	1	0	0
3:136219872:G:GT	3-136219872	3	136219872	GT	G	0.3022	0.0001485	-0.0347443	0.00916011	0.973092	rs9811261	16	STAG1	0	intronic	3.316	NA	4	5	1	0	0
3:136221160:T:TG	3-136221160	3	136221160	TG	T	0.1909	1.33e-05	0.0432171	0.00992356	1	rs9818536	16	STAG1	0	intronic	3.352	NA	4	5	1	0	0
3:136222468:C:T	rs35644083	3	136222468	C	T	0.3022	4.503e-08	0.0296317	0.00541714	0.973092	rs9811261	16	STAG1	0	intronic	1.554	7	4	5	1	0	0
3:136226383:A:T	rs7648591	3	136226383	T	A	0.2932	9.672e-05	-0.0330613	0.00847944	0.939915	rs9811261	16	STAG1	0	intronic	0.857	6	4	5	1	0	0
3:136226498:C:T	rs34135127	3	136226498	C	T	0.1909	2.239e-10	0.0378116	0.00596021	1	rs9818536	16	STAG1	0	intronic	1.635	7	4	5	1	0	0
3:136229057:A:G	rs35899944	3	136229057	G	A	0.1978	2.467e-10	-0.0376516	0.00594906	0.956125	rs9818536	16	STAG1	0	intronic	5.272	6	4	5	1	0	0
3:136229990:C:T	rs34962604	3	136229990	C	T	0.3012	3.44e-08	0.029876	0.00541526	0.968496	rs9811261	16	STAG1	0	intronic	2.167	5	4	5	1	0	0
3:136237573:C:T	rs9878078	3	136237573	C	T	0.1978	3.015e-10	-0.0374919	0.00595299	0.956125	rs9818536	16	STAG1	0	intronic	0.063	5	4	5	1	0	0
3:136238860:C:T	rs9812319	3	136238860	C	T	0.3022	4.458e-08	-0.0296321	0.00541523	0.973092	rs9811261	16	STAG1	0	intronic	0.334	6	4	5	1	0	0
3:136240366:C:T	rs13092193	3	136240366	C	T	0.1978	2.451e-10	0.0376225	0.00594353	0.956125	rs9818536	16	STAG1	0	intronic	1.743	7	4	15	1	0	0
3:136241028:A:T	rs6771002	3	136241028	T	A	0.1978	2.266e-10	-0.0379416	0.00598259	0.956125	rs9818536	16	STAG1	0	intronic	6.12	4	4	15	1	0	0
3:136241536:A:T	rs6773949	3	136241536	T	A	0.1978	1.744e-10	-0.0380318	0.00595922	0.956125	rs9818536	16	STAG1	0	intronic	2.761	7	5	15	1	0	0
3:136243345:A:G	rs6789761	3	136243345	G	A	0.3002	0.0002646	0.0303648	0.00832369	0.963469	rs9811261	16	STAG1	0	intronic	2.896	6	5	15	1	0	0
3:136243569:T:TG	3-136243569	3	136243569	TG	T	0.1978	0.0001049	-0.0394452	0.0101689	0.956125	rs9818536	16	STAG1	0	intronic	1.366	NA	5	15	1	0	0
3:136244099:G:T	rs7615706	3	136244099	G	T	0.3022	0.0007665	-0.0280267	0.00832888	0.973092	rs9811261	16	STAG1	0	intronic	0.933	6	5	15	1	0	0
3:136244352:C:T	rs148469828	3	136244352	C	T	0.3022	3.905e-05	0.0247794	0.00602466	0.973092	rs9811261	16	STAG1	0	intronic	0.953	7	5	15	1	0	0
3:136245428:C:T	rs192515342	3	136245428	C	T	0.3022	0.001288	0.0272634	0.00846953	0.973092	rs9811261	16	STAG1	0	intronic	2.36	7	5	15	1	0	0
3:136247790:C:T	rs9828088	3	136247790	C	T	0.1988	2.693e-10	-0.0375845	0.00595068	0.950073	rs9818536	16	STAG1	0	intronic	0.03	6	5	15	1	0	0
3:136248019:A:C	rs9869630	3	136248019	C	A	0.1978	2.687e-10	0.0375792	0.00594985	0.956125	rs9818536	16	STAG1	0	intronic	4.694	7	5	15	1	0	0
3:136249577:C:T	rs9858457	3	136249577	C	T	0.3012	8.756e-08	0.029003	0.0054201	0.968496	rs9811261	16	STAG1	0	intronic	6.39	7	4	15	1	0	0
3:136250348:A:G	rs7612425	3	136250348	G	A	0.1899	8.773e-06	0.0402225	0.00904893	0.993555	rs9818536	16	STAG1	0	intronic	1.005	7	5	15	1	0	0
3:136252052:C:T	rs28811905	3	136252052	C	T	0.1978	2.189e-10	0.0377386	0.00594589	0.956125	rs9818536	16	STAG1	0	intronic	3.243	7	4	15	1	0	0
3:136255483:C:T	rs13096466	3	136255483	C	T	0.1978	2.227e-10	-0.0377269	0.00594593	0.956125	rs9818536	16	STAG1	0	intronic	0.238	7	4	15	1	0	0
3:136256347:G:GT	rs112443777	3	136256347	G	GT	0.2048	NA	NA	NA	0.901938	rs9818536	16	STAG1	0	intronic	0.696	NA	4	15	1	0	0
3:136257463:A:G	rs56040643	3	136257463	G	A	0.3022	4.681e-08	0.0295858	0.00541567	0.973092	rs9811261	16	STAG1	0	intronic	2.517	7	4	15	1	0	0
3:136258924:C:G	rs3932048	3	136258924	G	C	0.2913	3e-06	0.0258832	0.00554125	0.923415	rs9811261	16	STAG1	0	intronic	0.682	7	4	15	1	0	0
3:136260722:G:T	rs9813691	3	136260722	G	T	0.1928	2.065e-10	0.0378324	0.00595223	0.987187	rs9818536	16	STAG1	0	intronic	6.104	7	4	15	1	0	0
3:136261744:A:G	rs13326151	3	136261744	G	A	0.1909	2.83e-10	-0.037597	0.00596021	1	rs9818536	16	STAG1	0	intronic	0.518	6	5	15	1	0	0
3:136263600:C:CAA	3:136263600:C:CAA	3	136263600	C	CAA	0.4085	NA	NA	NA	0.804327	rs9811261	16	STAG1	0	intronic	0.28	NA	2	15	1	0	0
3:136263600:C:CA	3:136263600:C:CA	3	136263600	C	CA	0.3101	NA	NA	NA	0.804327	rs9811261	16	STAG1	0	NA	0.288	NA	2	15	1	0	0
3:136268500:G:GT	rs34179977	3	136268500	G	GT	0.2893	NA	NA	NA	0.817332	rs9811261	16	STAG1	0	intronic	2.835	NA	5	5	1	0	0
3:136269396:A:G	rs6769934	3	136269396	G	A	0.3012	1.255e-07	-0.0286749	0.0054257	0.968496	rs9811261	16	STAG1	0	intronic	0.141	6	5	5	1	0	0
3:136270040:T:TGAGAGA	3-136270040	3	136270040	TGAGAGA	T	0.3022	0.0009225	0.0329507	0.00994587	0.973092	rs9811261	16	STAG1	0	intronic	0.322	NA	4	5	1	0	0
3:136271916:C:T	rs12695649	3	136271916	C	T	0.1978	1.971e-10	0.0377996	0.0059396	0.956125	rs9818536	16	STAG1	0	intronic	0.523	7	5	5	1	0	0
3:136272229:C:T	rs7621017	3	136272229	C	T	0.3022	3.824e-08	0.0297745	0.00541453	0.973092	rs9811261	16	STAG1	0	intronic	0.015	6	5	5	1	0	0
3:136272805:A:C	rs7612160	3	136272805	C	A	0.3012	2.725e-08	-0.0300984	0.00541533	0.977547	rs9811261	16	STAG1	0	intronic	0.415	7	4	5	1	0	0
3:136275411:C:CG	rs71626005	3	136275411	CG	C	0.1978	NA	NA	NA	0.956125	rs9818536	16	STAG1	0	intronic	0.05	NA	4	5	1	0	0
3:136275582:A:G	rs6774964	3	136275582	G	A	0.1978	2.103e-10	-0.0378006	0.0059491	0.956125	rs9818536	16	STAG1	0	intronic	0.255	6	4	5	1	0	0
3:136275948:A:G	rs6775314	3	136275948	G	A	0.1978	1.956e-10	-0.037866	0.00594909	0.956125	rs9818536	16	STAG1	0	intronic	1.853	7	4	5	1	0	0
3:136279390:C:T	rs9857966	3	136279390	C	T	0.1928	2.271e-10	0.0377438	0.0059514	0.987187	rs9818536	16	STAG1	0	intronic	2.898	6	5	5	1	0	0
3:136284561:C:T	rs7644471	3	136284561	C	T	0.3022	3.95e-08	0.0297539	0.0054167	0.964057	rs9811261	16	STAG1	0	intronic	1.837	7	4	5	1	0	0
3:136289466:C:T	rs9883189	3	136289466	C	T	0.1928	1.811e-10	0.0380083	0.00596021	0.987187	rs9818536	16	STAG1	0	intronic	3.259	5	4	5	1	0	0
3:136290489:A:G	rs28641809	3	136290489	G	A	0.1978	1.687e-10	-0.0380118	0.00595143	0.956125	rs9818536	16	STAG1	0	intronic	7.457	7	4	5	1	0	0
3:136292036:T:TA	rs11338336	3	136292036	TA	T	0.3588	NA	NA	NA	0.709473	rs9811261	16	STAG1	0	intronic	0.076	NA	4	5	1	0	0
3:136293057:C:T	rs66810260	3	136293057	C	T	0.3022	3.332e-08	-0.0299083	0.00541523	0.973092	rs9811261	16	STAG1	0	intronic	0.531	7	4	5	1	0	0
3:136296599:A:T	rs9834631	3	136296599	T	A	0.3022	3.576e-08	0.029944	0.0054335	0.964057	rs9811261	16	STAG1	0	intronic	5.148	5	2	5	1	0	0
3:136304262:C:T	rs9839137	3	136304262	C	T	0.1978	5.903e-10	-0.0384514	0.00620886	0.956125	rs9818536	16	STAG1	0	intronic	0.293	7	4	5	1	0	0
3:136305476:C:G	rs6806123	3	136305476	G	C	0.1909	9.296e-11	0.038655	0.00596712	1	rs9818536	16	STAG1	0	intronic	1.434	1f	4	5	1	0	0
3:136306139:C:T	rs6806795	3	136306139	C	T	0.3012	4.112e-08	-0.029718	0.00541707	0.968496	rs9811261	16	STAG1	0	intronic	0.047	7	4	5	1	0	0
3:136308138:C:T	rs77442224	3	136308138	C	T	0.1909	2.53e-10	-0.0376083	0.00594598	0.987115	rs9818536	16	STAG1	0	intronic	2.662	6	4	5	1	0	0
3:136309092:C:T	rs7627292	3	136309092	C	T	0.3022	6.744e-08	0.0292533	0.00541929	0.964057	rs9811261	16	STAG1	0	intronic	4.019	7	5	5	1	0	0
3:136314119:C:T	rs13071220	3	136314119	C	T	0.1958	1.683e-10	0.0380386	0.0059547	0.955753	rs9818536	16	STAG1	0	intronic	1.874	5	4	5	1	0	0
3:136318360:A:G	rs71310215	3	136318360	G	A	0.174	7.522e-08	-0.033112	0.00615694	0.832005	rs9818536	16	STAG1	0	intronic	1.582	NA	4	5	1	0	0
3:136319751:G:T	rs13319194	3	136319751	G	T	0.171	NA	NA	NA	0.851552	rs9818536	16	STAG1	0	intronic	0.752	6	4	5	1	0	0
3:136319965:A:G	rs6788346	3	136319965	G	A	0.2803	3.495e-06	-0.0254865	0.00549396	0.875064	rs9811261	16	STAG1	0	intronic	1.27	7	4	5	1	0	0
3:136326944:C:T	rs55993001	3	136326944	C	T	0.3022	3.332e-08	0.0301211	0.00545375	0.973092	rs9811261	16	STAG1	0	intronic	3.214	6	4	5	1	0	0
3:136328665:C:G	rs67145204	3	136328665	G	C	0.1759	2.672e-08	-0.034095	0.00613	0.819291	rs9818536	16	STAG1	0	intronic	3.856	7	4	5	1	0	0
3:136330721:A:G	rs6789541	3	136330721	G	A	0.3012	4.073e-08	-0.0297248	0.00541633	0.968496	rs9811261	16	STAG1	0	intronic	0.49	7	4	5	1	0	0
3:136334228:C:T	rs9832572	3	136334228	C	T	0.3022	3.49e-08	0.029867	0.00541559	0.973092	rs9811261	16	STAG1	0	intronic	0.455	7	5	5	1	0	0
3:136334619:C:CAA	3:136334619:C:CAA	3	136334619	C	CAA	0.001988	NA	NA	NA	0.935852	rs9811261	16	STAG1	0	intronic	0.55	NA	5	5	1	0	0
3:136334619:C:CA	3:136334619:C:CA	3	136334619	C	CA	0.3002	NA	NA	NA	0.935852	rs9811261	16	STAG1	0	NA	0.565	NA	5	5	1	0	0
3:136335795:A:G	rs6782151	3	136335795	G	A	0.3022	3.115e-08	0.029953	0.00541157	0.973092	rs9811261	16	STAG1	0	intronic	0.051	7	4	5	1	0	0
3:136339074:T:TA	3-136339074	3	136339074	TA	T	0.2803	0.002	0.0286378	0.00926789	0.875064	rs9811261	16	STAG1	0	intronic	0.69	NA	4	5	1	0	0
3:136339689:C:T	rs7629905	3	136339689	C	T	0.2793	3.397e-06	0.0255253	0.00549522	0.870987	rs9811261	16	STAG1	0	intronic	1.832	6	4	5	1	0	0
3:136339970:A:G	rs34804893	3	136339970	G	A	0.1759	2.28e-08	-0.0341789	0.00611539	0.819291	rs9818536	16	STAG1	0	intronic	0.176	6	4	5	1	0	0
3:136342702:C:G	rs9828068	3	136342702	G	C	0.2793	3.503e-06	-0.0255721	0.00551241	0.870987	rs9811261	16	STAG1	0	intronic	1.41	6	5	5	1	0	0
3:136346292:A:G	rs9820513	3	136346292	G	A	0.2793	3.638e-06	-0.0254504	0.00549566	0.870987	rs9811261	16	STAG1	0	intronic	1.722	5	4	5	1	0	0
3:136346613:A:C	rs9820717	3	136346613	C	A	0.1759	3.136e-08	-0.0338683	0.00612003	0.819291	rs9818536	16	STAG1	0	intronic	8.267	7	4	5	1	0	0
3:136350801:A:C	rs13433980	3	136350801	C	A	0.2803	5.329e-06	-0.0252128	0.00554006	0.875064	rs9811261	16	STAG1	0	intronic	4.332	1f	5	5	1	0	0
3:136351550:A:C	rs9847427	3	136351550	C	A	0.169	3.165e-08	-0.0339338	0.00613409	0.864912	rs9818536	16	STAG1	0	intronic	1.638	4	1	5	1	0	0
3:136351866:C:G	rs71336069	3	136351866	G	C	0.1978	1.362e-10	-0.0383089	0.00596712	0.956125	rs9818536	16	STAG1	0	intronic	0.038	2b	2	15	1	0	0
3:136353074:C:G	rs13434116	3	136353074	G	C	0.1899	1.665e-10	-0.0381646	0.00597349	0.993566	rs9818536	16	STAG1	0	intronic	0.903	6	5	15	1	0	0
3:136356598:C:T	rs9845950	3	136356598	C	T	0.2803	3.547e-06	-0.02547	0.00549396	0.875064	rs9811261	16	STAG1	0	intronic	1.447	5	5	15	1	0	0
3:136358487:C:T	rs7644346	3	136358487	C	T	0.2803	4.015e-06	-0.0253347	0.00549439	0.875064	rs9811261	16	STAG1	0	intronic	2.588	5	5	15	1	0	0
3:136361055:C:T	rs28750366	3	136361055	C	T	0.1978	1.973e-10	0.037869	0.00595144	0.956125	rs9818536	16	STAG1	0	intronic	0.756	6	5	15	1	0	0
3:136363064:C:T	rs28682370	3	136363064	C	T	0.2803	3.264e-06	0.0255594	0.0054931	0.875064	rs9811261	16	STAG1	0	intronic	0.544	7	5	15	1	0	0
3:136363291:C:T	rs4038586	3	136363291	C	T	0.1978	1.751e-10	0.037997	0.00595378	0.956125	rs9818536	16	STAG1	0	intronic	16.64	4	5	15	1	0	0
3:136364342:A:G	rs7621970	3	136364342	G	A	0.3012	5.838e-08	0.0293844	0.00541747	0.968496	rs9811261	16	STAG1	0	intronic	7.278	7	2	15	1	0	0
3:136364850:C:G	rs28390205	3	136364850	G	C	0.1759	3.217e-08	0.0341538	0.00617722	0.819291	rs9818536	16	STAG1	0	intronic	4.085	4	2	15	1	0	0
3:136365097:C:T	rs59931907	3	136365097	C	T	0.3012	4.211e-08	0.0296885	0.00541563	0.968496	rs9811261	16	STAG1	0	intronic	3.312	5	2	15	1	0	0
3:136365455:A:T	rs6767889	3	136365455	T	A	0.1978	1.361e-10	-0.0383242	0.0059695	0.956125	rs9818536	16	STAG1	0	intronic	3.631	7	5	15	1	0	0
3:136369537:C:G	rs1484250	3	136369537	G	C	0.2803	2.863e-06	0.025792	0.00551111	0.875064	rs9811261	16	STAG1	0	intronic	1.481	5	5	15	1	0	0
3:136371487:C:T	rs6772759	3	136371487	C	T	0.2793	4.44e-06	0.0252292	0.00549656	0.870987	rs9811261	16	STAG1	0	intronic	2.987	5	5	15	1	0	0
3:136373016:A:T	rs9869361	3	136373016	T	A	0.2803	3.177e-06	0.0256803	0.00551198	0.875064	rs9811261	16	STAG1	0	intronic	2.206	5	5	9	1	0	0
3:136379751:A:G	rs6763239	3	136379751	G	A	0.2793	8.265e-06	0.024525	0.00550134	0.870987	rs9811261	16	STAG1	0	intronic	0.442	5	5	15	1	0	0
3:136380459:C:T	rs67382287	3	136380459	C	T	0.171	3.575e-08	-0.0337946	0.0061322	0.851552	rs9818536	16	STAG1	0	intronic	0.335	6	5	15	1	0	0
3:136380698:A:T	rs35428413	3	136380698	T	A	0.1759	2.726e-08	-0.0341219	0.00613924	0.819291	rs9818536	16	STAG1	0	intronic	3.214	6	5	15	1	0	0
3:136384912:A:G	rs9876771	3	136384912	G	A	0.3012	3.39e-05	0.0347532	0.00838236	0.968496	rs9811261	16	STAG1	0	intronic	1.434	6	5	15	1	0	0
3:136385519:A:G	rs9877786	3	136385519	G	A	0.3022	4.217e-08	0.029806	0.00543706	0.973092	rs9811261	16	STAG1	0	intronic	0.504	6	5	5	1	0	0
3:136386253:C:T	rs35304385	3	136386253	C	T	0.1988	1.732e-10	0.0379829	0.00595064	0.950073	rs9818536	16	STAG1	0	intronic	0.443	5	5	5	1	0	0
3:136388453:A:T	rs9818372	3	136388453	T	A	0.2783	3.707e-06	0.0255241	0.00551633	0.866938	rs9811261	16	STAG1	0	intronic	2.242	7	4	5	1	0	0
3:136389244:C:G	rs6800969	3	136389244	G	C	0.2793	4.27e-06	0.025344	0.00551197	0.870987	rs9811261	16	STAG1	0	intronic	1.732	5	4	5	1	0	0
3:136389317:C:T	rs6765239	3	136389317	C	T	0.2783	4.396e-06	0.0252481	0.00549827	0.866938	rs9811261	16	STAG1	0	intronic	1.35	6	4	5	1	0	0
3:136389718:C:T	rs9881831	3	136389718	C	T	0.169	3.633e-08	0.0337813	0.00613314	0.864912	rs9818536	16	STAG1	0	intronic	1.495	5	4	5	1	0	0
3:136395716:G:T	rs28877020	3	136395716	G	T	0.1928	1.92e-10	0.0379748	0.00596338	0.987187	rs9818536	16	STAG1	0	intronic	2.876	6	5	15	1	0	0
3:136395947:A:G	rs9869957	3	136395947	G	A	0.2783	5.632e-06	-0.0249562	0.00549696	0.866938	rs9811261	16	STAG1	0	intronic	0.404	5	5	15	1	0	0
3:136401288:A:AAT	rs369783763	3	136401288	A	AAT	0.1889	NA	NA	NA	0.987191	rs9818536	16	STAG1	0	NA	0.265	NA	5	15	1	0	0
3:136401288:A:T	rs138308841	3	136401288	A	T	0.01392	NA	NA	NA	0.987191	rs9818536	16	STAG1	0	intronic	0.033	6	5	15	1	0	0
3:136401351:A:G	rs6789152	3	136401351	G	A	0.3012	1.084e-07	-0.028762	0.00541453	0.968496	rs9811261	16	STAG1	0	intronic	0.329	6	5	15	1	0	0
3:136404411:C:T	rs4402873	3	136404411	C	T	0.3012	3.626e-08	-0.0298293	0.00541563	0.968496	rs9811261	16	STAG1	0	intronic	8.506	7	5	15	1	0	0
3:136404467:C:T	rs9857833	3	136404467	C	T	0.1978	1.739e-10	0.0380132	0.00595537	0.956125	rs9818536	16	STAG1	0	intronic	0.443	7	5	15	1	0	0
3:136404852:A:G	rs7623824	3	136404852	G	A	0.3012	5.26e-08	0.0294797	0.00541706	0.968496	rs9811261	16	STAG1	0	intronic	0.971	3a	5	15	1	0	0
3:136405448:C:G	rs56047785	3	136405448	G	C	0.3012	5.146e-08	-0.0295949	0.00543424	0.968496	rs9811261	16	STAG1	0	intronic	3.278	3a	5	15	1	0	0
3:136406708:A:G	rs28472992	3	136406708	G	A	0.1909	2.322e-10	0.037801	0.00596418	1	rs9818536	16	STAG1	0	intronic	9.777	6	5	15	1	0	0
3:136407159:G:T	rs73230043	3	136407159	G	T	0.1978	1.823e-10	-0.0379613	0.00595378	0.956125	rs9818536	16	STAG1	0	intronic	0.1	3a	5	15	1	0	0
3:136408414:A:G	rs4336059	3	136408414	G	A	0.3002	5.599e-08	0.0294221	0.00541744	0.963932	rs9811261	16	STAG1	0	intronic	0.163	6	5	15	1	0	0
3:136409171:C:T	rs13433688	3	136409171	C	T	0.1759	6.843e-08	-0.0333055	0.00617341	0.819291	rs9818536	16	STAG1	0	intronic	0.64	7	5	15	1	0	0
3:136411243:A:G	rs7626418	3	136411243	G	A	0.2793	1.817e-06	0.0261775	0.00548449	0.870987	rs9811261	16	STAG1	0	intronic	0.687	7	5	15	1	0	0
3:136415143:G:GA	3-136415143	3	136415143	GA	G	0.2803	0.002168	-0.0283546	0.00924808	0.866288	rs9811261	16	STAG1	0	intronic	0.501	NA	5	15	1	0	0
3:136415539:A:AAAGG	3-136415539	3	136415539	AAAGG	A	0.169	0.0003446	-0.0387076	0.0108152	0.864912	rs9818536	16	STAG1	0	intronic	1.702	NA	5	15	1	0	0
3:136417332:C:CAACA	rs60713535	3	136417332	CAACA	C	0.2783	NA	NA	NA	0.866938	rs9811261	16	STAG1	0	intronic	0.505	NA	5	15	1	0	0
3:136421291:A:C	rs13100192	3	136421291	C	A	0.1759	3.49e-08	-0.033809	0.00613036	0.819291	rs9818536	16	STAG1	0	intronic	0.224	7	5	15	1	0	0
3:136422893:A:AT	rs113353607	3	136422893	AT	A	0.331	NA	NA	NA	0.729042	rs9811261	16	STAG1	0	intronic	0.415	NA	5	15	1	0	0
3:136428567:A:ACC	3-136428567	3	136428567	ACC	A	0.1978	1.427e-05	0.0457852	0.0105496	0.956125	rs9818536	16	STAG1	0	intronic	1.416	NA	5	15	1	0	0
3:136429904:A:T	rs9809267	3	136429904	T	A	0.2276	5.081e-06	-0.041312	0.00905766	0.798393	rs9818536	16	STAG1	0	intronic	0.943	6	5	5	1	0	0
3:136429906:A:T	rs9809269	3	136429906	T	A	0.1829	1.945e-05	-0.0401689	0.00940503	0.936553	rs9818536	16	STAG1	0	intronic	0.154	6	5	5	1	0	0
3:136430406:G:GA	rs11285523	3	136430406	GA	G	0.3111	NA	NA	NA	0.897788	rs9811261	16	STAG1	0	intronic	1.089	NA	4	5	1	0	0
3:136432324:C:T	rs9875770	3	136432324	C	T	0.1978	1.301e-10	-0.0382865	0.00595713	0.956125	rs9818536	16	STAG1	0	intronic	4.476	7	2	5	1	0	0
3:136434833:A:C	rs75685279	3	136434833	C	A	0.1779	1.498e-08	0.0345317	0.00609886	0.80773	rs9818536	16	STAG1	0	intronic	6.37	6	5	5	1	0	0
3:136436323:C:T	rs9813590	3	136436323	C	T	0.327	8.505e-05	0.0209914	0.00534132	0.699373	rs9811261	16	STAG1	0	intronic	0.43	6	5	5	1	0	0
3:136436334:C:T	rs9813596	3	136436334	C	T	0.327	0.0001196	0.0206	0.00535482	0.699373	rs9811261	16	STAG1	0	intronic	1.451	6	5	5	1	0	0
3:136442384:A:C	rs192049058	3	136442384	C	A	0.1759	0.000138	-0.0349887	0.00917858	0.819291	rs9818536	16	STAG1	0	intronic	1.779	5	5	5	1	0	0
3:136443008:A:G	rs61790808	3	136443008	G	A	0.3241	0.006965	0.0236081	0.00874697	0.686029	rs9811261	16	STAG1	0	intronic	2.711	5	5	5	1	0	0
3:136450593:C:T	rs6771713	3	136450593	C	T	0.2793	3.022e-06	-0.0256498	0.00549364	0.870987	rs9811261	16	STAG1	0	intronic	6.052	1f	2	5	1	0	0
3:136451746:G:T	rs9289513	3	136451746	G	T	0.175	2.281e-08	-0.0341643	0.00611277	0.825617	rs9818536	16	STAG1	0	intronic	0.552	6	5	5	1	0	0
3:136455704:C:T	rs9838884	3	136455704	C	T	0.169	3.158e-08	-0.0339294	0.0061333	0.864912	rs9818536	16	STAG1:RP11-102M11.1	00:00:00	ncRNA_exonic	7.051	7	2	5	1	0	0
3:136456191:A:G	rs9881078	3	136456191	G	A	0.2793	3.328e-06	0.0255239	0.00549019	0.870987	rs9811261	16	STAG1	0	intronic	0.35	7	2	5	1	0	0
3:136458866:C:T	rs6799699	3	136458866	C	T	0.2783	3.252e-06	-0.0255755	0.00549537	0.866938	rs9811261	16	STAG1	0	intronic	1.054	7	5	5	1	0	0
3:136461544:A:G	rs28489907	3	136461544	G	A	0.326	0.0001127	0.020676	0.00535509	0.695386	rs9811261	16	STAG1	0	intronic	2.084	6	5	5	1	0	0
3:136464612:C:T	rs12107125	3	136464612	C	T	0.327	0.0001072	0.0207352	0.0053524	0.699373	rs9811261	16	STAG1	0	intronic	0.061	7	2	5	1	0	0
3:136464762:A:G	rs13062352	3	136464762	G	A	0.1759	3.33e-08	-0.0338168	0.00612291	0.819291	rs9818536	16	STAG1	0	intronic	10.4	7	2	5	1	0	0
3:136465679:C:T	rs140048840	3	136465679	C	T	0.1759	3.068e-08	-0.0339025	0.00612291	0.819291	rs9818536	16	STAG1	0	intronic	2.063	7	5	5	1	0	0
3:136466019:A:G	rs10155017	3	136466019	G	A	0.2972	5.889e-06	-0.0246042	0.00543139	0.787339	rs9811261	16	STAG1	0	intronic	2.562	5	2	5	1	0	0
3:136466108:C:G	rs10155016	3	136466108	G	C	0.2972	0.0009639	0.027712	0.00839503	0.787339	rs9811261	16	STAG1	0	intronic	0.327	4	2	5	1	0	0
3:136467561:A:T	rs35100027	3	136467561	T	A	0.1759	2.339e-08	-0.034356	0.00615148	0.819291	rs9818536	16	STAG1	0	intronic	1.469	6	5	5	1	0	0
3:136468637:C:T	rs34992220	3	136468637	C	T	0.327	0.0001376	0.0203474	0.00533632	0.699373	rs9811261	16	STAG1	0	intronic	2.855	5	1	7	1	0	0
3:136468759:A:AAAAG	3-136468759	3	136468759	AAAAG	A	0.169	0.000378	-0.0384429	0.0108137	0.864912	rs9818536	16	STAG1	0	intronic	0.945	NA	1	7	1	0	0
3:136470650:C:CG	rs373857018	3	136470650	CG	C	0.3161	NA	NA	NA	0.721089	rs9811261	16	STAG1	0	intronic	21.8	NA	1	1	1	0	0
3:136472573:C:T	rs9845862	3	136472573	C	T	0.1759	2.171e-08	0.034276	0.00612291	0.819291	rs9818536	16	RP11-102M11.2	0	ncRNA_exonic	11.56	4	1	2	1	0	0
3:136474267:A:G	rs9873536	3	136474267	G	A	0.169	2.186e-08	0.0343224	0.00613229	0.864912	rs9818536	16	RP11-102M11.2	0	ncRNA_exonic	0.666	7	5	15	1	0	0
3:136475426:C:T	rs9813376	3	136475426	C	T	0.171	2.296e-08	-0.0342672	0.00613229	0.851552	rs9818536	16	RP11-102M11.2	803	downstream	0.11	6	5	15	1	0	0
3:136476862:C:T	rs6789329	3	136476862	C	T	0.3141	1.659e-05	0.0232072	0.00538951	0.727202	rs9811261	16	RP11-102M11.2	2239	intergenic	6.216	6	1	15	1	0	0
3:136483890:G:T	rs6795372	3	136483890	G	T	0.327	0.0001053	0.0207546	0.00535187	0.699373	rs9811261	16	RP11-102M11.2	9267	intergenic	0.883	7	9	15	0	0	0
3:136486305:C:CCA	rs35515707	3	136486305	CCA	C	0.3151	NA	NA	NA	0.71446	rs9811261	16	RP11-102M11.2	11682	intergenic	2.341	NA	15	15	0	0	0
3:136487559:A:G	rs13314357	3	136487559	G	A	0.1759	5.116e-08	0.0336281	0.0061737	0.819291	rs9818536	16	RP11-102M11.2	12936	intergenic	0.572	6	15	15	0	0	0
3:136487727:A:G	rs34564818	3	136487727	G	A	0.1759	2.068e-08	-0.0343563	0.00612849	0.819291	rs9818536	16	RP11-102M11.2	13104	intergenic	7.454	7	15	15	0	0	0
3:136487989:A:G	rs9853960	3	136487989	G	A	0.3131	2.199e-05	-0.0228789	0.00539087	0.723256	rs9811261	16	RP11-102M11.2	13366	intergenic	1.517	6	15	15	0	0	0
3:136492149:C:T	rs9819856	3	136492149	C	T	0.1759	1.993e-08	0.0343624	0.00612194	0.819291	rs9818536	16	RP11-102M11.2	17526	intergenic	1.146	5	5	15	0	0	0
3:136492403:A:G	rs36109616	3	136492403	G	A	0.1769	1.984e-08	-0.0343627	0.00612198	0.813026	rs9818536	16	RP11-102M11.2	17780	intergenic	5.333	5	5	15	0	0	0
3:136492637:A:G	rs35198484	3	136492637	G	A	0.1769	1.806e-08	-0.0344667	0.00612198	0.813026	rs9818536	16	RP11-102M11.2	18014	intergenic	1.417	7	5	15	0	0	0
3:136493203:C:T	rs9289514	3	136493203	C	T	0.1769	1.957e-08	-0.034381	0.00612198	0.813026	rs9818536	16	RP11-102M11.2	18580	intergenic	5.072	7	9	15	0	0	0
3:136493661:C:G	rs12171317	3	136493661	G	C	0.169	1.606e-08	0.0347399	0.00614865	0.864912	rs9818536	16	RP11-102M11.2	19038	intergenic	1.687	7	15	15	0	0	0
3:136494128:A:G	rs71336079	3	136494128	G	A	0.169	1.538e-08	0.0352158	0.00622517	0.864912	rs9818536	16	RP11-102M11.2	19505	intergenic	3.495	6	9	15	0	0	0
3:136494150:A:G	rs79876804	3	136494150	G	A	0.1769	0.0001495	0.0363201	0.0095781	0.813026	rs9818536	16	RP11-102M11.2	19527	intergenic	0.423	5	9	15	0	0	0
3:136494151:A:T	rs75901823	3	136494151	T	A	0.1769	6.868e-05	-0.0386777	0.00971559	0.813026	rs9818536	16	RP11-102M11.2	19528	intergenic	0.405	5	9	15	0	0	0
3:136494670:A:G	rs35716521	3	136494670	G	A	0.1759	2.093e-08	-0.0343126	0.00612287	0.819291	rs9818536	16	RP11-102M11.2	20047	intergenic	1.44	7	15	15	0	0	0
3:136494825:C:CTATT	3-136494825	3	136494825	C	CTATT	0.3141	0.00165	0.0305922	0.00972107	0.727202	rs9811261	16	RP11-102M11.2	20202	intergenic	1.043	NA	15	15	0	0	0
3:136496070:A:G	rs71336080	3	136496070	G	A	0.1759	1.923e-08	-0.0344149	0.00612474	0.819291	rs9818536	16	RP11-102M11.2	21447	intergenic	2.23	7	5	15	0	0	0
3:136496136:A:C	rs35210994	3	136496136	C	A	0.1759	2.375e-08	0.0341779	0.00612287	0.819291	rs9818536	16	RP11-102M11.2	21513	intergenic	10.64	7	5	15	0	0	0
3:136497392:C:G	rs17365792	3	136497392	G	C	0.1759	1.724e-08	0.0346133	0.00613928	0.819291	rs9818536	16	RP11-102M11.2	22769	intergenic	9.045	6	5	15	0	0	0
3:136499728:A:G	rs10513014	3	136499728	G	A	0.3141	2.565e-05	-0.0226834	0.00538925	0.727202	rs9811261	16	RP11-102M11.2	25105	intergenic	1.345	NA	5	15	0	0	0
3:136503896:C:T	rs1872240	3	136503896	C	T	0.2763	9.829e-06	-0.0243322	0.00550379	0.857914	rs9811261	16	RP11-731C17.1	23496	intergenic	0.088	NA	5	15	0	0	0
3:136503911:A:G	rs1872239	3	136503911	G	A	0.1759	1.842e-08	-0.0344484	0.00612308	0.819291	rs9818536	16	RP11-731C17.1	23481	intergenic	3.252	NA	5	15	0	0	0
3:136504258:A:C	rs66509730	3	136504258	C	A	0.1769	1.665e-08	0.0345328	0.0061185	0.813026	rs9818536	16	RP11-731C17.1	23134	intergenic	1.809	5	5	15	0	0	0
3:136505915:A:T	rs35422852	3	136505915	T	A	0.1769	1.576e-08	0.0346962	0.00613767	0.813026	rs9818536	16	RP11-731C17.1	21477	intergenic	7.015	2b	1	7	0	0	0
3:136507090:C:T	rs35880395	3	136507090	C	T	0.1759	2.487e-08	-0.0341515	0.00612694	0.819291	rs9818536	16	RP11-731C17.1	20302	intergenic	8.472	5	5	15	0	0	0
3:136507637:C:CT	rs71304272	3	136507637	C	CT	0.173	NA	NA	NA	0.774694	rs9818536	16	RP11-731C17.1	19755	intergenic	1.13	NA	5	15	0	0	0
3:136508281:A:G	rs36177165	3	136508281	G	A	0.1759	3.454e-08	-0.0338438	0.00613446	0.819291	rs9818536	16	RP11-731C17.1	19111	intergenic	1.155	7	5	15	0	0	0
3:136513350:A:G	rs9865995	3	136513350	G	A	0.1759	1.7e-08	-0.0345605	0.00612775	0.819291	rs9818536	16	RP11-731C17.1	14042	intergenic	5.979	5	5	15	0	0	0
3:136514310:A:G	rs9871184	3	136514310	G	A	0.1759	1.571e-08	-0.0346357	0.00612588	0.819291	rs9818536	16	RP11-731C17.1	13082	intergenic	2.64	1f	5	15	0	0	0
3:136515659:C:G	rs115050567	3	136515659	G	C	0.1769	1.122e-08	-0.0350682	0.00614046	0.813026	rs9818536	16	RP11-731C17.1	11733	intergenic	7.25	7	5	15	0	0	0
3:136517154:C:T	rs9858560	3	136517154	C	T	0.1759	1.53e-08	-0.0346602	0.00612588	0.819291	rs9818536	16	RP11-731C17.1	10238	intergenic	4.683	6	5	15	0	0	0
3:136518670:C:T	rs13433683	3	136518670	C	T	0.1759	1.186e-08	0.0349353	0.00612686	0.807237	rs9818536	16	RP11-731C17.1	8722	intergenic	10.8	7	5	15	0	0	0
3:136519732:A:G	rs2176269	3	136519732	G	A	0.1759	2.92e-08	-0.0341478	0.00615719	0.807237	rs9818536	16	RP11-731C17.1	7660	intergenic	0.004	NA	5	15	0	0	0
3:136521165:C:CCCT	3-136521165	3	136521165	C	CCCT	0.175	0.0003406	0.0386935	0.0108022	0.813504	rs9818536	16	RP11-731C17.1	6227	intergenic	4.451	NA	2	15	0	0	0
3:136522221:C:G	rs9809988	3	136522221	G	C	0.1968	9.362e-11	0.0387224	0.00597844	0.949645	rs9818536	16	RP11-731C17.1	5171	intergenic	1.974	7	5	15	0	0	0
3:136531250:A:G	rs35096613	3	136531250	G	A	0.1968	1.569e-10	-0.0382719	0.00598092	0.949645	rs9818536	16	RP11-731C17.1	2784	intergenic	0.049	6	5	15	1	0	0
3:136531655:C:T	rs9850364	3	136531655	C	T	0.1978	1.384e-10	0.0382634	0.00596189	0.943589	rs9818536	16	RP11-731C17.1	3189	intergenic	10.16	6	5	15	1	0	0
3:136533548:A:T	rs9860879	3	136533548	T	A	0.1968	9.224e-11	-0.0387393	0.00597922	0.949645	rs9818536	16	SLC35G2	3940	intergenic	3.585	6	5	15	1	0	0
3:136536835:C:G	rs9828976	3	136536835	G	C	0.1978	5.672e-11	0.0392286	0.00598726	0.943589	rs9818536	16	SLC35G2	653	intergenic	5.331	6	1	15	1	0	0
3:136543708:A:G	rs13080786	3	136543708	G	A	0.1889	7.185e-11	0.0389908	0.00598293	0.987148	rs9818536	16	SLC35G2	0	intronic	3.899	6	5	15	1	0	0
3:136552627:A:G	rs73230099	3	136552627	G	A	0.1879	6.691e-11	0.0390559	0.00598375	0.980778	rs9818536	16	SLC35G2	0	intronic	2.55	5	5	15	1	0	0
3:136561625:A:T	rs73231903	3	136561625	T	A	0.1909	4.552e-11	-0.0394952	0.00599776	0.974313	rs9818536	16	SLC35G2:RP11-85F14.5	00:00:00	ncRNA_intronic	4.049	5	4	5	1	0	0
3:136574521:C:T	rs1052620	3	136574521	C	T	0.1889	7.241e-11	-0.038995	0.00598449	0.987148	rs9818536	16	SLC35G2:RP11-85F14.5	00:00:00	exonic	16.5	6	4	5	1	0	0
3:136618909:C:G	rs9867325	3	136618909	G	C	0.1889	6.014e-11	-0.0392538	0.00599935	0.987148	rs9818536	16	NCK1:RP11-85F14.1	00:00:00	ncRNA_exonic	4.208	4	2	5	1	0	0
3:136621338:A:G	rs9840500	3	136621338	G	A	0.1889	8.614e-11	0.0388281	0.00598367	0.987148	rs9818536	16	NCK1	0	intronic	3.719	7	5	15	1	0	0
3:136638975:A:G	rs9879531	3	136638975	G	A	0.1968	9.93e-11	0.0386506	0.00597567	0.937143	rs9818536	16	NCK1	0	intronic	8.036	3a	2	5	1	0	0
3:136656593:C:T	rs9877089	3	136656593	C	T	0.1581	1.322e-07	-0.0339341	0.00643179	0.802649	rs9818536	16	NCK1	0	intronic	4.587	5	5	5	1	0	0
3:136752590:A:G	rs13099657	3	136752590	G	A	0.1789	7.974e-09	-0.0360846	0.00625492	0.628049	rs9818536	16	IL20RB	22662	intergenic	3.631	1f	5	14	0	0	0
3:141566088:A:T	rs2861380	3	141566088	T	A	0.2097	5.014e-07	-0.049038	0.00975686	0.682735	rs6769754	17	HMGN2P25	17760	intergenic	0.214	7	5	15	0	0	0
3:141566096:C:T	rs6769754	3	141566096	C	T	0.2714	1.149e-08	-0.0323727	0.00567246	1	rs6769754	17	HMGN2P25	17752	intergenic	0.172	6	5	15	0	0	0
3:141573305:A:G	rs6440042	3	141573305	G	A	0.2227	1.626e-07	0.0500361	0.00955252	0.644995	rs6769754	17	HMGN2P25	10543	intergenic	0.454	7	5	15	0	0	0
3:141601297:C:T	rs4234470	3	141601297	C	T	0.1978	1.598e-11	0.0453057	0.00672291	0.886197	rs1529580	17	ATP1B3	0	intronic	2.561	5	4	5	1	0	0
3:141631043:A:AT	3-141631043	3	141631043	AT	A	0.2038	2.302e-06	-0.0519412	0.0109929	0.988335	rs1529580	17	ATP1B3	0	intronic	1.134	NA	4	4	1	0	0
3:141631151:C:G	rs1529580	3	141631151	G	C	0.2038	6.336e-14	-0.0523208	0.00697517	1	rs1529580	17	ATP1B3	0	intronic	0.723	7	4	4	1	0	0
3:141636530:A:G	rs9810697	3	141636530	G	A	0.1998	1.022e-13	0.0500855	0.00673374	0.942096	rs1529580	17	ATP1B3	0	intronic	0.69	7	4	5	1	0	0
3:141637438:A:G	rs6796436	3	141637438	G	A	0.2913	2.918e-11	-0.0374558	0.0056316	0.706084	rs9817526	17	ATP1B3:ATP1B3-AS1	00:00:00	ncRNA_intronic	0.346	7	4	5	1	0	0
3:141637526:C:T	rs6762767	3	141637526	C	T	0.1998	1.406e-13	0.0497919	0.00673227	0.942096	rs1529580	17	ATP1B3:ATP1B3-AS1	00:00:00	ncRNA_intronic	0.239	7	4	5	1	0	0
3:141638952:G:T	rs4683410	3	141638952	G	T	0.1998	1.395e-13	0.0498204	0.00673521	0.942096	rs1529580	17	ATP1B3	0	intronic	1.254	5	4	5	1	0	0
3:141641538:A:G	rs6769618	3	141641538	G	A	0.1998	1.039e-13	0.0500394	0.00672934	0.942096	rs1529580	17	ATP1B3	0	intronic	0.277	7	4	5	1	0	0
3:141642914:G:T	rs6798210	3	141642914	G	T	0.2913	2.467e-11	-0.0375904	0.00563152	0.706084	rs9817526	17	ATP1B3	0	intronic	2.315	7	4	5	1	0	0
3:141643694:C:T	rs4683648	3	141643694	C	T	0.1998	9.759e-13	0.0495351	0.00694352	0.942096	rs1529580	17	ATP1B3	0	intronic	11.56	7	4	5	1	0	0
3:141644175:C:T	rs4683650	3	141644175	C	T	0.2913	2.434e-11	0.0376092	0.00563265	0.706084	rs9817526	17	ATP1B3	0	intronic	4.234	6	4	5	1	0	0
3:141644274:C:G	rs1131029	3	141644274	G	C	0.2913	1.786e-11	-0.0379758	0.00564863	0.706084	rs9817526	17	ATP1B3	0	intronic	3.965	5	4	5	1	0	0
3:141647359:G:T	rs12695746	3	141647359	G	T	0.1998	1.17e-13	0.0498732	0.00672146	0.942096	rs1529580	17	ATP1B3	2002	intergenic	0.105	4	4	5	1	0	0
3:141648608:C:T	rs2902146	3	141648608	C	T	0.1978	1.797e-13	0.0495272	0.00672649	0.930826	rs1529580	17	ATP1B3	3251	intergenic	1.645	5	4	5	1	0	0
3:141650229:A:G	rs9856495	3	141650229	G	A	0.1948	5.3e-14	0.0501867	0.00667021	0.90223	rs1529580	17	ATP1B3	4872	intergenic	1.886	7	4	5	1	0	0
3:141650610:A:G	rs9289639	3	141650610	G	A	0.2763	2.355e-14	-0.0435817	0.00571188	0.765213	rs9817526	17	ATP1B3	5253	intergenic	1.378	7	4	5	1	0	0
3:141650645:C:T	rs1976634	3	141650645	C	T	0.1948	1.791e-14	0.0518449	0.00676385	0.90223	rs1529580	17	ATP1B3	5288	intergenic	0.157	NA	4	5	1	0	0
3:141650739:A:G	rs1976633	3	141650739	G	A	0.1948	1.279e-14	0.0521125	0.00676083	0.90223	rs1529580	17	ATP1B3	5382	intergenic	2.206	NA	4	5	1	0	0
3:141651274:C:CTGAATGAATGAATGAA	3-141651274	3	141651274	C	CTGAATGAATGAATGAA	0.2763	1.606e-06	-0.0546912	0.0113988	0.601466	rs9817526	17	ATP1B3	5917	intergenic	0.505	NA	4	5	1	0	0
3:141651788:G:T	rs13077550	3	141651788	G	T	0.2793	4.652e-14	-0.0429688	0.00569802	0.785992	rs9817526	17	ATP1B3	6431	intergenic	0.36	7	4	5	1	0	0
3:141652082:A:G	rs13082262	3	141652082	G	A	0.3728	1.108e-12	-0.0379308	0.00533036	0.643564	rs9817526	17	ATP1B3	6725	intergenic	0.146	7	4	5	1	0	0
3:141652360:T:TCAA	3:141652360:T:TCAA	3	141652360	TCAA	T	0.1988	NA	NA	NA	0.879093	rs1529580	17	ATP1B3	7003	intergenic	2.916	NA	4	5	1	0	0
3:141654685:C:T	rs9861009	3	141654685	C	T	0.2674	1.206e-14	0.044225	0.00573233	0.896461	rs9817526	17	RP11-271K21.11	8584	intergenic	0.251	6	5	5	1	0	0
3:141655201:A:G	rs9817526	3	141655201	G	A	0.2883	1.161e-15	-0.0449148	0.00560803	1	rs9817526	17	RP11-271K21.11	8068	intergenic	0.132	6	5	5	1	0	0
3:141657222:C:CTTT	rs33941578	3	141657222	C	CTTT	0.1352	NA	NA	NA	0.619932	rs1529580	17	RP11-271K21.11	6047	intergenic	1.061	NA	5	5	1	0	0
3:141658316:A:G	rs7628850	3	141658316	G	A	0.2803	2.207e-10	-0.0543584	0.00856578	0.96301	rs9817526	17	RP11-271K21.11	4953	intergenic	7.151	6	5	5	1	0	0
3:141658320:C:G	rs7628851	3	141658320	G	C	0.2803	1.099e-14	-0.0435406	0.00563486	0.96301	rs9817526	17	RP11-271K21.11	4949	intergenic	5.772	6	5	5	1	0	0
3:141659241:C:T	rs6440052	3	141659241	C	T	0.2584	3.478e-15	-0.0451655	0.00573749	0.849664	rs9817526	17	RP11-271K21.11	4028	intergenic	5.216	4	1	7	1	0	0
3:141659512:A:T	rs6440053	3	141659512	T	A	0.1759	1.15e-15	-0.0550318	0.00687038	0.796791	rs2063453	17	RP11-271K21.11	3757	intergenic	4.199	4	1	5	1	0	0
3:141660166:A:C	rs6765439	3	141660166	C	A	0.2584	5.03e-15	0.0450008	0.00575017	0.831596	rs9817526	17	RP11-271K21.11	3103	intergenic	5.223	4	1	5	1	0	0
3:141660675:A:T	rs10804681	3	141660675	T	A	0.1769	2.049e-15	0.0546396	0.0068833	0.802688	rs2063453	17	RP11-271K21.11	2594	intergenic	3.737	5	2	5	1	0	0
3:141660742:C:T	rs12636926	3	141660742	C	T	0.2594	6.885e-15	0.0447184	0.00574269	0.844591	rs9817526	17	RP11-271K21.11	2527	intergenic	0.435	5	2	5	1	0	0
3:141662924:C:CT	rs142895443	3	141662924	C	CT	0.2684	NA	NA	NA	0.891289	rs9817526	17	RP11-271K21.11	345	downstream	0.695	NA	5	5	1	0	0
3:141663683:C:T	rs1045279	3	141663683	C	T	0.171	3.18e-15	-0.0551092	0.00699001	0.825316	rs2063453	17	RP11-271K21.11:TFDP2	00:00:00	ncRNA_exonic	14.11	NA	4	5	1	0	0
3:141663752:A:G	rs9942	3	141663752	G	A	0.171	3.383e-15	0.0550278	0.00698677	0.825316	rs2063453	17	RP11-271K21.11:TFDP2	00:00:00	ncRNA_exonic	2.199	NA	4	5	1	0	0
3:141664025:C:CA	3-141664025	3	141664025	C	CA	0.171	1.413e-08	0.062748	0.0110628	0.825316	rs2063453	17	RP11-271K21.11:TFDP2	00:00:00	ncRNA_exonic	1.164	NA	4	5	1	0	0
3:141664047:G:T	rs3762727	3	141664047	G	T	0.2724	4.478e-15	0.0443739	0.00565922	0.908478	rs9817526	17	RP11-271K21.11:TFDP2	00:00:00	ncRNA_exonic	0.289	NA	4	5	1	0	0
3:141668453:A:C	rs2163294	3	141668453	C	A	0.3956	1.932e-08	0.0296995	0.00528649	1	rs2163294	17	TFDP2	0	UTR3	0.968	4	4	5	1	0	0
3:141673434:A:G	rs1967282	3	141673434	G	A	0.3121	1.371e-12	-0.0391142	0.00551915	0.687735	rs9817526	17	TFDP2	0	intronic	0.879	6	4	5	1	0	0
3:141673475:C:CA	rs11454904	3	141673475	CA	C	0.2366	NA	NA	NA	0.634098	rs2063453	17	TFDP2	0	intronic	1.353	NA	4	5	1	0	0
3:141673907:C:CA	3-141673907	3	141673907	C	CA	0.3121	4.98e-07	0.0464901	0.00924808	0.687735	rs9817526	17	TFDP2	0	intronic	6.596	NA	2	5	1	0	0
3:141674548:A:C	rs9815587	3	141674548	C	A	0.1769	2.404e-16	-0.0572262	0.00697881	0.924081	rs2063453	17	TFDP2	0	intronic	2.433	7	1	5	1	0	0
3:141674923:C:T	rs79674780	3	141674923	C	T	0.1769	4.93e-12	-0.0524314	0.00758996	0.924081	rs2063453	17	TFDP2	0	intronic	2.044	7	4	5	1	0	0
3:141675671:G:T	rs12637444	3	141675671	G	T	0.3121	3.191e-12	-0.0386343	0.00554374	0.687735	rs9817526	17	TFDP2	0	intronic	7.821	7	4	5	1	0	0
3:141675782:A:AC	3-141675782	3	141675782	AC	A	0.325	1.425e-07	0.0505408	0.00960487	0.61048	rs347686	17	TFDP2	0	intronic	0.62	NA	4	5	1	0	0
3:141678347:A:T	rs6440054	3	141678347	T	A	0.1769	1.461e-16	0.0578962	0.00700923	0.924081	rs2063453	17	TFDP2	0	intronic	0.246	5	4	5	1	0	0
3:141682825:C:G	rs3792409	3	141682825	G	C	0.2575	3.306e-15	-0.0458701	0.00582181	0.803873	rs347686	17	TFDP2	0	intronic	2.652	6	4	5	1	0	0
3:141683097:C:T	rs4683653	3	141683097	C	T	0.3121	3.187e-12	-0.0386408	0.00554467	0.687735	rs9817526	17	TFDP2	0	intronic	4.484	7	4	5	1	0	0
3:141684843:G:GT	3-141684843	3	141684843	GT	G	0.1769	2.32e-08	-0.0643225	0.0115149	0.924081	rs2063453	17	TFDP2	0	intronic	5.288	NA	4	5	1	0	0
3:141684843:A:G	rs74764982	3	141684843	G	A	0.1859	0.0005441	-0.0239246	0.00691861	0.924081	rs2063453	17	TFDP2	0	NA	7.521	6	4	5	1	0	0
3:141685947:C:T	rs34773643	3	141685947	C	T	0.1759	8.512e-16	0.0563269	0.00699974	0.917903	rs2063453	17	TFDP2	0	intronic	0.072	6	4	5	1	0	0
3:141687223:A:C	rs12330323	3	141687223	C	A	0.3002	5.025e-08	0.0485529	0.00890878	0.643735	rs9817526	17	TFDP2	0	intronic	0.571	6	5	5	1	0	0
3:141687350:C:CAT	rs535271824	3	141687350	C	CAT	0.1918	NA	NA	NA	0.812092	rs2063453	17	TFDP2	0	intronic	0.256	NA	5	5	1	0	0
3:141687875:C:CAT	3-141687875	3	141687875	C	CAT	0.1342	0.006834	0.0469736	0.0173655	0.686414	rs2063453	17	TFDP2	0	intronic	0.771	NA	5	5	1	0	0
3:141688115:GATAT:GATATAT	rs566593757	3	141688115	GATATAT	GATAT	0.1899	NA	NA	NA	0.843704	rs2063453	17	TFDP2	0	intronic	NA	NA	4	5	1	0	0
3:141688115:GATATAT:GATATATAT	rs576957205	3	141688115	GATATAT	GATATATAT	0.162	NA	NA	NA	0.843704	rs2063453	17	TFDP2	0	intronic	NA	NA	4	5	1	0	0
3:141688570:C:G	rs11569256	3	141688570	G	C	0.1769	5.936e-17	-0.058756	0.00702319	0.924081	rs2063453	17	TFDP2	0	intronic	3.656	6	4	5	1	0	0
3:141690353:C:T	rs2901948	3	141690353	C	T	0.3121	1.456e-12	0.0393504	0.00555874	0.687735	rs9817526	17	TFDP2	0	intronic	1.622	6	4	5	1	0	0
3:141690440:C:T	rs2861421	3	141690440	C	T	0.1769	6.742e-17	0.0584706	0.00700163	0.924081	rs2063453	17	TFDP2	0	intronic	9.29	7	4	5	1	0	0
3:141691407:A:G	rs3804771	3	141691407	G	A	0.1829	1.716e-08	0.038297	0.00679265	1	rs3804771	17	TFDP2	0	intronic	3.282	NA	2	5	1	0	0
3:141691494:A:G	rs2901949	3	141691494	G	A	0.1183	1.564e-08	0.0460407	0.00814304	1	rs2901949	17	TFDP2	0	intronic	6.833	4	2	5	1	0	0
3:141694097:A:T	rs4315664	3	141694097	T	A	0.1779	1.836e-16	-0.0577539	0.00701577	0.955103	rs2063453	17	TFDP2	0	intronic	0.907	6	4	5	1	0	0
3:141694139:C:T	rs4315665	3	141694139	C	T	0.1779	1.524e-16	0.0577471	0.00699541	0.955103	rs2063453	17	TFDP2	0	intronic	2.969	6	4	5	1	0	0
3:141694854:C:T	rs9289640	3	141694854	C	T	0.3111	3.108e-13	-0.0403988	0.00554168	0.653031	rs9817526	17	TFDP2	0	intronic	3.665	6	4	5	1	0	0
3:141697191:A:AC	rs62761262	3	141697191	AC	A	0.169	NA	NA	NA	0.898479	rs2063453	17	TFDP2	0	intronic	0.879	NA	4	5	1	0	0
3:141697872:C:T	rs7642874	3	141697872	C	T	0.3091	8.469e-13	0.0395272	0.00552596	0.643689	rs9817526	17	TFDP2	0	intronic	0.964	4	4	5	1	0	0
3:141699459:A:G	rs34092379	3	141699459	G	A	0.1779	5.483e-17	-0.0585361	0.00698855	0.955103	rs2063453	17	TFDP2	0	intronic	4.321	7	4	5	1	0	0
3:141700316:C:G	rs62283130	3	141700316	G	C	0.2575	8.114e-16	0.0469185	0.00582694	0.83186	rs347686	17	TFDP2	0	intronic	1.284	7	4	5	1	0	0
3:141701527:A:G	rs11569216	3	141701527	G	A	0.1779	1.005e-16	-0.058061	0.00699193	0.955103	rs2063453	17	TFDP2	0	intronic	12.72	NA	4	5	1	0	0
3:141703322:C:T	rs34486172	3	141703322	C	T	0.1789	6.067e-17	0.0585108	0.00699555	0.94908	rs2063453	17	TFDP2	0	intronic	0.229	7	4	5	1	0	0
3:141707113:G:T	rs12495978	3	141707113	G	T	0.1779	2.628e-17	-0.05892	0.0069629	0.954888	rs2063453	17	TFDP2	0	intronic	3.605	6	4	5	1	0	0
3:141708171:G:T	rs3811708	3	141708171	G	T	0.1769	6.387e-17	0.058468	0.00699546	0.961369	rs2063453	17	TFDP2	0	UTR3	0.823	5	4	5	1	0	0
3:141708804:C:T	rs35566385	3	141708804	C	T	0.3111	3.114e-13	-0.0400976	0.00550111	0.646991	rs9817526	17	TFDP2	0	intronic	3.784	6	4	5	1	0	0
3:141709036:C:T	rs62283132	3	141709036	C	T	0.1769	6.299e-17	0.0584605	0.00699372	0.961369	rs2063453	17	TFDP2	0	intronic	12.54	6	4	5	1	0	0
3:141712708:A:G	rs2271386	3	141712708	G	A	0.1809	1.654e-17	0.0592779	0.00696077	1	rs2063453	17	TFDP2	0	intronic	0.923	NA	4	5	1	0	0
3:141712780:C:T	rs3817176	3	141712780	C	T	0.1809	1.963e-17	0.0591532	0.00696248	1	rs2063453	17	TFDP2	0	intronic	6.021	NA	4	5	1	0	0
3:141714368:A:G	rs11569198	3	141714368	G	A	0.1809	1.215e-17	-0.0595069	0.00695906	1	rs2063453	17	TFDP2	0	intronic	2.79	NA	4	5	1	0	0
3:141715371:C:T	rs2063454	3	141715371	C	T	0.1809	1.327e-17	-0.0594083	0.00695566	1	rs2063453	17	TFDP2	0	intronic	1.243	NA	4	5	1	0	0
3:141715543:C:T	rs2063453	3	141715543	C	T	0.1809	1.214e-17	-0.0594848	0.00695566	1	rs2063453	17	TFDP2	0	intronic	5.628	NA	4	5	1	0	0
3:141716072:C:T	rs1511299	3	141716072	C	T	0.2604	1.15e-16	-0.0482354	0.00581991	0.874132	rs347686	17	TFDP2	0	intronic	8.838	NA	4	5	1	0	0
3:141717441:A:G	rs34514405	3	141717441	G	A	0.1809	1.268e-17	-0.05945	0.00695565	1	rs2063453	17	TFDP2	0	intronic	3.743	7	4	5	1	0	0
3:141717736:C:G	rs9877536	3	141717736	G	C	0.3141	4.363e-13	-0.0400073	0.00552281	0.637136	rs347686	17	TFDP2	0	intronic	0.718	4	4	5	1	0	0
3:141717755:C:G	rs35787200	3	141717755	G	C	0.1809	3.075e-17	0.0589647	0.00698303	1	rs2063453	17	TFDP2	0	intronic	4.137	2b	4	5	1	0	0
3:141719380:C:T	rs11706480	3	141719380	C	T	0.3141	1.868e-13	0.0406467	0.00552415	0.637136	rs347686	17	TFDP2	0	intronic	4.641	4	4	5	1	0	0
3:141720712:A:G	rs34186890	3	141720712	G	A	0.2614	1.514e-16	-0.0479932	0.00581383	0.869602	rs347686	17	TFDP2	0	intronic	4.552	6	4	15	1	0	0
3:141720853:C:T	rs35597264	3	141720853	C	T	0.2048	4.239e-09	0.059507	0.0101289	0.860971	rs2063453	17	TFDP2	0	intronic	0.868	6	4	15	1	0	0
3:141721762:C:G	rs34464850	3	141721762	G	C	0.1809	1.792e-17	0.0593465	0.0069762	1	rs2063453	17	TFDP2	0	intronic	1.311	7	4	15	1	0	0
3:141722208:A:G	rs34392664	3	141722208	G	A	0.3151	7.163e-14	-0.0412035	0.00550481	0.633581	rs347686	17	TFDP2	0	intronic	0.533	6	4	15	1	0	0
3:141722878:A:T	rs9942075	3	141722878	T	A	0.3231	1.31e-10	0.0352775	0.00548981	0.687688	rs347686	17	TFDP2	0	intronic	0.635	5	4	15	1	0	0
3:141724644:C:T	rs2861422	3	141724644	C	T	0.2704	1.492e-14	0.0442399	0.00575441	0.940503	rs347686	17	TFDP2	0	intronic	3.544	6	4	15	1	0	0
3:141724763:G:GAACA	3-141724763	3	141724763	GAACA	G	0.1899	2.448e-06	0.0561445	0.0119152	0.919725	rs2063453	17	TFDP2	0	intronic	4.235	NA	4	15	1	0	0
3:141725631:C:CT	3-141725631	3	141725631	C	CT	0.1909	1.168e-07	0.0596901	0.0112665	0.913914	rs2063453	17	TFDP2	0	intronic	0.74	NA	4	15	1	0	0
3:141725731:A:G	rs34579489	3	141725731	G	A	0.1968	7.299e-14	0.0505989	0.00676274	0.880095	rs2063453	17	TFDP2	0	intronic	0.231	7	4	15	1	0	0
3:141725823:A:G	rs56129773	3	141725823	G	A	0.1899	2.737e-14	0.0519642	0.00682841	0.919725	rs2063453	17	TFDP2	0	intronic	3.255	6	4	15	1	0	0
3:141727844:A:T	rs35486283	3	141727844	T	A	0.1899	5.413e-14	0.0515378	0.00685161	0.919725	rs2063453	17	TFDP2	0	intronic	1.967	7	4	15	1	0	0
3:141728308:C:T	rs6440057	3	141728308	C	T	0.2694	2.285e-14	-0.0440571	0.00577117	0.935754	rs347686	17	TFDP2	0	intronic	4.174	5	4	15	1	0	0
3:141730998:G:T	rs4683658	3	141730998	G	T	0.2704	8.696e-15	-0.0446419	0.00575504	0.940503	rs347686	17	TFDP2	0	intronic	1.046	6	4	15	1	0	0
3:141732694:A:AT	3-141732694	3	141732694	AT	A	0.2704	2.004e-07	-0.0499357	0.00960487	0.930659	rs347686	17	TFDP2	0	intronic	0.631	NA	4	15	1	0	0
3:141733417:G:T	rs6781340	3	141733417	G	T	0.3231	9.92e-12	-0.0372579	0.00547267	0.702222	rs347686	17	TFDP2	0	intronic	0.627	5	4	15	1	0	0
3:141735144:A:AT	rs34147232	3	141735144	A	AT	0.2704	NA	NA	NA	0.880155	rs347686	17	TFDP2	0	intronic	0.822	NA	5	15	1	0	0
3:141737771:G:GTTT	rs533593983	3	141737771	GTTT	G	0.2386	NA	NA	NA	0.701673	rs2063453	17	TFDP2	0	intronic	1.914	NA	4	15	1	0	0
3:141737842:C:T	rs13065446	3	141737842	C	T	0.3241	2.114e-11	-0.0367051	0.00548001	0.700289	rs347686	17	TFDP2	0	intronic	7.932	7	4	15	1	0	0
3:141737890:C:T	rs13069749	3	141737890	C	T	0.1899	1.889e-08	-0.0573988	0.0102097	0.919725	rs2063453	17	TFDP2	0	intronic	2.542	7	4	15	1	0	0
3:141739569:C:T	rs907293	3	141739569	C	T	0.1899	3.675e-14	-0.0516921	0.00682675	0.919725	rs2063453	17	TFDP2	0	intronic	0.936	7	4	15	1	0	0
3:141739826:C:CA	rs11328099	3	141739826	C	CA	0.329	NA	NA	NA	0.687458	rs347686	17	TFDP2	0	intronic	0.003	NA	4	5	1	0	0
3:141741823:A:G	rs12496412	3	141741823	G	A	0.3241	2.529e-11	-0.0365014	0.00547083	0.700289	rs347686	17	TFDP2	0	intronic	0.418	7	5	5	1	0	0
3:141741960:A:G	rs72990266	3	141741960	G	A	0.2694	5.413e-08	-0.0466175	0.00857413	0.935754	rs347686	17	TFDP2	0	intronic	4.299	6	5	5	1	0	0
3:141742185:C:T	rs6806443	3	141742185	C	T	0.1899	4.118e-14	0.0514481	0.00680801	0.919725	rs2063453	17	TFDP2	0	intronic	3.367	5	5	5	1	0	0
3:141742352:C:T	rs2862122	3	141742352	C	T	0.1899	4.318e-14	-0.0515488	0.00682675	0.919725	rs2063453	17	TFDP2	0	intronic	1.407	6	4	5	1	0	0
3:141743395:A:G	rs7619506	3	141743395	G	A	0.1899	6.253e-14	0.0510921	0.00680956	0.919725	rs2063453	17	TFDP2	0	intronic	6.143	5	3	5	1	0	0
3:141743677:C:T	rs7644155	3	141743677	C	T	0.2694	1.945e-14	-0.0439362	0.0057403	0.935754	rs347686	17	TFDP2	0	intronic	4.44	7	4	5	1	0	0
3:141743866:G:GA	rs10589827	3	141743866	G	GA	0.2087	NA	NA	NA	0.818802	rs2063453	17	TFDP2	0	intronic	2.415	NA	4	5	1	0	0
3:141743951:C:T	rs7644383	3	141743951	C	T	0.2694	8.586e-15	-0.0446823	0.00575877	0.935754	rs347686	17	TFDP2	0	intronic	0.37	6	4	5	1	0	0
3:141744942:A:G	rs6803884	3	141744942	G	A	0.1899	5.314e-14	-0.0513526	0.00682518	0.919725	rs2063453	17	TFDP2	0	intronic	1.366	5	1	5	1	0	0
3:141745790:G:T	rs4683417	3	141745790	G	T	0.1899	6.943e-14	-0.0511373	0.00682832	0.919725	rs2063453	17	TFDP2	0	intronic	11.3	5	1	15	1	0	0
3:141745922:C:CTAAG	3-141745922	3	141745922	C	CTAAG	0.1909	3.557e-06	-0.05525	0.0119176	0.913914	rs2063453	17	TFDP2	0	intronic	9.306	NA	1	15	1	0	0
3:141746132:A:AAAT	3-141746132	3	141746132	AAAT	A	0.2694	7.631e-06	-0.0458061	0.010236	0.935754	rs347686	17	TFDP2	0	intronic	15.03	NA	1	15	1	0	0
3:141747640:G:T	rs10935453	3	141747640	G	T	0.3241	9.797e-12	0.0372848	0.00547582	0.700289	rs347686	17	TFDP2	0	intronic	5.904	NA	1	15	1	0	0
3:141748306:G:GT	rs11569167	3	141748306	G	GT	0.3241	NA	NA	NA	0.685865	rs347686	17	TFDP2	0	intronic	14.4	NA	2	15	1	0	0
3:141749775:A:G	rs9850384	3	141749775	G	A	0.1899	NA	NA	NA	0.919725	rs2063453	17	TFDP2	0	intronic	2.014	7	5	15	1	0	0
3:141750539:A:G	rs963396	3	141750539	G	A	0.1899	7.553e-14	-0.0510626	0.00682837	0.919725	rs2063453	17	TFDP2	0	intronic	1.197	7	5	15	1	0	0
3:141750782:G:GA	3-141750782	3	141750782	GA	G	0.3241	5.173e-06	-0.0420586	0.00922741	0.700289	rs347686	17	TFDP2	0	intronic	4.464	NA	5	15	1	0	0
3:141750810:A:G	rs1397764	3	141750810	G	A	0.2694	4.45e-14	0.0434129	0.00575234	0.935754	rs347686	17	TFDP2	0	intronic	5.965	5	2	15	1	0	0
3:141751785:C:T	rs1820941	3	141751785	C	T	0.1849	7.874e-14	0.0513933	0.00687811	0.887223	rs2063453	17	TFDP2	0	intronic	4.832	NA	5	15	1	0	0
3:141752804:C:T	rs9848817	3	141752804	C	T	0.328	9.972e-12	0.0371612	0.00545926	0.727066	rs347686	17	TFDP2	0	intronic	13.64	6	5	15	1	0	0
3:141753298:C:T	rs6764833	3	141753298	C	T	0.2147	2.816e-13	-0.0472619	0.00647158	0.783857	rs2063453	17	TFDP2	0	intronic	4.375	7	5	15	1	0	0
3:141753559:C:CT	rs34863684	3	141753559	C	CT	0.2386	NA	NA	NA	0.68537	rs2063453	17	TFDP2	0	intronic	7.422	NA	5	15	1	0	0
3:141754558:A:G	rs6795301	3	141754558	G	A	0.2147	5.022e-13	0.0467836	0.00647524	0.783857	rs2063453	17	TFDP2	0	intronic	0.714	4	4	15	1	0	0
3:141754719:A:G	rs6795500	3	141754719	G	A	0.2147	5.522e-13	0.0466906	0.00647401	0.783857	rs2063453	17	TFDP2	0	intronic	7.452	6	4	15	1	0	0
3:141755343:A:G	rs6440058	3	141755343	G	A	0.2107	3.101e-11	0.0420211	0.00632658	0.766181	rs2063453	17	TFDP2	0	intronic	0.298	7	4	15	1	0	0
3:141755344:C:T	rs6440059	3	141755344	C	T	0.2107	1.892e-11	-0.0425208	0.00633315	0.766181	rs2063453	17	TFDP2	0	intronic	0.285	7	4	15	1	0	0
3:141756541:C:T	rs1543064	3	141756541	C	T	0.2157	5.363e-13	-0.0467165	0.00647401	0.779285	rs2063453	17	TFDP2	0	intronic	2.816	5	5	15	1	0	0
3:141756869:C:T	rs6778085	3	141756869	C	T	0.2147	4.272e-13	-0.0469078	0.00647272	0.783857	rs2063453	17	TFDP2	0	intronic	0.984	6	5	15	1	0	0
3:141757097:A:G	rs9863685	3	141757097	G	A	0.2147	5.032e-13	0.0467768	0.0064752	0.783857	rs2063453	17	TFDP2	0	intronic	0.922	7	5	15	1	0	0
3:141758956:A:AAC	rs62913860	3	141758956	A	AAC	0.2425	NA	NA	NA	0.778592	rs347686	17	TFDP2	0	intronic	1.32	NA	5	15	1	0	0
3:141759346:C:T	rs7630837	3	141759346	C	T	0.2147	1.528e-12	-0.0454743	0.0064302	0.783857	rs2063453	17	TFDP2	0	intronic	0.067	7	5	15	1	0	0
3:141759380:C:T	rs7630893	3	141759380	C	T	0.2753	2.346e-14	-0.043653	0.00572124	0.974781	rs347686	17	TFDP2	0	intronic	2.015	7	5	15	1	0	0
3:141759522:G:T	rs7633321	3	141759522	G	T	0.2147	5.532e-13	-0.0466727	0.00647153	0.783857	rs2063453	17	TFDP2	0	intronic	1.415	7	5	15	1	0	0
3:141760831:A:G	rs9880805	3	141760831	G	A	0.2147	3.267e-13	0.0471322	0.00647154	0.783857	rs2063453	17	TFDP2	0	intronic	0.452	5	5	15	1	0	0
3:141761472:C:CT	rs375709327	3	141761472	C	CT	0.2873	NA	NA	NA	0.80725	rs347686	17	TFDP2	0	intronic	0.465	NA	5	15	1	0	0
3:141762141:A:G	rs11714792	3	141762141	G	A	0.329	2.146e-11	-0.03641	0.00543758	0.723511	rs347686	17	TFDP2	0	intronic	0.636	6	5	15	1	0	0
3:141762853:A:T	rs6440060	3	141762853	T	A	0.2744	7.675e-15	0.0446468	0.00574383	0.969836	rs347686	17	TFDP2:RP11-343B5.1	00:00:00	ncRNA_exonic	9.938	7	4	15	1	0	0
3:141763144:C:T	rs7638352	3	141763144	C	T	0.2147	3.373e-13	0.0467533	0.00642304	0.783857	rs2063453	17	TFDP2	0	intronic	0.623	6	4	15	1	0	0
3:141763540:A:G	rs9289641	3	141763540	G	A	0.2147	2.27e-13	0.0474583	0.00647276	0.783857	rs2063453	17	TFDP2	0	intronic	4.022	7	4	15	1	0	0
3:141764454:C:CTT	rs149064151	3	141764454	C	CTT	0.1918	NA	NA	NA	0.65394	rs2063453	17	TFDP2	0	intronic	12.8	NA	4	15	1	0	0
3:141765427:C:CGTTGGT	3-141765427	3	141765427	C	CGTTGGT	0.2157	3.186e-05	0.0461737	0.0110994	0.779285	rs2063453	17	TFDP2	0	intronic	4.471	NA	2	15	1	0	0
3:141766090:C:T	rs9865777	3	141766090	C	T	0.2157	2.874e-13	0.0472422	0.00647153	0.779285	rs2063453	17	TFDP2	0	intronic	4.926	3a	2	15	1	0	0
3:141766305:C:G	rs6791514	3	141766305	G	C	0.2753	6.176e-14	0.0429509	0.00572373	0.974781	rs347686	17	TFDP2	0	intronic	2.97	1f	2	15	1	0	0
3:141766643:A:G	rs6794342	3	141766643	G	A	0.33	7.906e-12	-0.0373116	0.00545491	0.728263	rs347686	17	TFDP2	0	intronic	2.193	7	4	15	1	0	0
3:141767853:C:T	rs1355438	3	141767853	C	T	0.2763	8.896e-15	-0.0443717	0.00572242	0.979762	rs347686	17	TFDP2	0	intronic	3.461	NA	4	15	1	0	0
3:141768428:C:T	rs2862123	3	141768428	C	T	0.2157	4.075e-13	-0.0469109	0.00646779	0.779285	rs2063453	17	TFDP2	0	intronic	2.079	6	5	15	1	0	0
3:141769122:A:T	rs7612958	3	141769122	T	A	0.2147	4.539e-07	-0.0498258	0.00987628	0.783857	rs2063453	17	TFDP2	0	intronic	1.589	6	5	15	1	0	0
3:141769693:A:AAATC	3-141769693	3	141769693	AAATC	A	0.2773	1.162e-06	-0.0497241	0.0102271	0.984777	rs347686	17	TFDP2	0	intronic	3.047	NA	4	15	1	0	0
3:141770001:C:T	rs2862124	3	141770001	C	T	0.2157	6.246e-13	-0.0465462	0.00646924	0.779285	rs2063453	17	TFDP2	0	intronic	2.188	5	4	15	1	0	0
3:141770576:G:T	rs2862125	3	141770576	G	T	0.2256	1.359e-12	-0.0449232	0.00633793	0.744357	rs347686	17	TFDP2	0	intronic	6.329	7	4	15	1	0	0
3:141770834:G:T	rs2862126	3	141770834	G	T	0.168	1.848e-08	0.0401562	0.00713761	0.965027	rs1704990	17	TFDP2	0	intronic	4.198	7	4	15	1	0	0
3:141771215:T:TA	rs62921761	3	141771215	TA	T	0.2515	NA	NA	NA	0.626574	rs1704990	17	TFDP2	0	intronic	1.338	NA	4	15	1	0	0
3:141771243:C:T	rs7430954	3	141771243	C	T	0.167	0.009604	-0.023181	0.0089502	0.930046	rs1704990	17	TFDP2	0	intronic	0.088	7	4	15	1	0	0
3:141771248:A:G	rs2902144	3	141771248	G	A	0.167	0.003483	-0.025594	0.00875907	0.930046	rs1704990	17	TFDP2	0	intronic	0.087	7	4	15	1	0	0
3:141771255:C:T	rs2862127	3	141771255	C	T	0.166	7.195e-05	0.035144	0.0088524	0.937039	rs1704990	17	TFDP2	0	intronic	2.28	7	4	15	1	0	0
3:141772101:C:T	rs1912719	3	141772101	C	T	0.4652	3.409e-09	0.0306185	0.00517992	1	rs1912719	17	TFDP2	0	intronic	5.983	NA	4	15	1	0	0
3:141774899:A:G	rs1705624	3	141774899	G	A	0.2783	7.971e-14	-0.0426882	0.00571386	1	rs347686	17	TFDP2	0	intronic	2.114	7	4	15	1	0	0
3:141775028:C:T	rs9810187	3	141775028	C	T	0.4632	1.192e-05	0.0349411	0.00797924	0.99263	rs1912719	17	TFDP2	0	intronic	4.086	7	4	15	1	0	0
3:141775036:C:T	rs9810193	3	141775036	C	T	0.167	9.892e-06	0.0456994	0.0103392	0.986047	rs1704990	17	TFDP2	0	intronic	0.215	7	4	15	1	0	0
3:141775045:C:T	rs9865413	3	141775045	C	T	0.2753	8.335e-14	-0.0426445	0.0057126	0.984866	rs347686	17	TFDP2	0	intronic	0.133	6	4	15	1	0	0
3:141775152:T:TA	rs67145288	3	141775152	T	TA	0.3012	NA	NA	NA	0.605369	rs347686	17	TFDP2	0	intronic	2.457	NA	4	15	1	0	0
3:141775278:C:T	rs1704990	3	141775278	C	T	0.169	1.446e-08	0.0404826	0.00714231	1	rs1704990	17	TFDP2	0	intronic	0.332	NA	4	15	1	0	0
3:141778711:A:G	rs347687	3	141778711	G	A	0.4811	1.086e-07	0.0273769	0.00515379	0.797736	rs1912719	17	TFDP2	0	intronic	3.473	NA	4	15	1	0	0
3:141781127:C:T	rs347688	3	141781127	C	T	0.169	2.953e-08	-0.0395677	0.00713704	1	rs1704990	17	TFDP2	0	intronic	1.71	NA	4	15	1	0	0
3:141781245:A:G	rs4683664	3	141781245	A	G	0.17	NA	NA	NA	0.99302	rs1704990	17	TFDP2	0	intronic	0.138	6	4	15	1	0	0
3:141781988:C:T	rs347690	3	141781988	C	T	0.169	2.774e-08	-0.0396673	0.00714083	1	rs1704990	17	TFDP2	0	intronic	0.98	NA	4	15	1	0	0
3:141782677:T:TA	rs5853067	3	141782677	T	TA	0.4751	NA	NA	NA	0.76525	rs1912719	17	TFDP2	0	intronic	0.503	NA	4	15	1	0	0
3:141783996:A:AT	rs10711434	3	141783996	A	AT	0.1779	NA	NA	NA	0.939614	rs1704990	17	TFDP2	0	intronic	7.891	NA	4	15	1	0	0
3:141785395:G:T	rs347692	3	141785395	G	T	0.2783	5.636e-14	-0.04305	0.00572778	1	rs347686	17	TFDP2	0	intronic	2.965	NA	2	15	1	0	0
3:141786073:C:T	rs1705619	3	141786073	C	T	0.169	2.708e-08	-0.0396427	0.00713127	1	rs1704990	17	TFDP2	0	intronic	0.655	7	4	15	1	0	0
3:141788904:C:T	rs347678	3	141788904	C	T	0.2803	1.619e-13	-0.0417041	0.00565326	0.979738	rs347686	17	TFDP2	0	intronic	2.336	NA	4	15	1	0	0
3:141792314:C:CAA	rs542962555	3	141792314	CAA	C	0.1839	NA	NA	NA	0.979484	rs62284572	17	TFDP2	0	intronic	0.879	NA	4	15	1	0	0
3:141795052:C:CA	rs56018016	3	141795052	C	CA	0.2147	NA	NA	NA	0.753171	rs1704990	17	TFDP2	0	intronic	0.754	NA	5	15	1	0	0
3:141795573:C:T	rs7635444	3	141795573	C	T	0.3698	0.0001637	0.0200253	0.00531317	0.689954	rs1912719	17	TFDP2	0	intronic	8.377	7	5	15	1	0	0
3:141796252:A:C	rs73232681	3	141796252	C	A	0.1839	8.296e-09	-0.0363941	0.00631622	0.979484	rs62284572	17	TFDP2	0	intronic	3.354	7	4	15	1	0	0
3:141797347:C:T	rs347679	3	141797347	C	T	0.4801	1.36e-07	-0.027165	0.00515367	0.794755	rs1912719	17	TFDP2	0	intronic	4.198	7	4	15	1	0	0
3:141797852:C:T	rs1705627	3	141797852	C	T	0.169	3.621e-06	-0.0492578	0.0106342	0.986019	rs1704990	17	TFDP2	0	intronic	1.158	7	4	15	1	0	0
3:141797854:A:C	rs1705628	3	141797854	C	A	0.169	3.809e-06	0.049319	0.0106705	0.986019	rs1704990	17	TFDP2	0	intronic	0.145	7	4	15	1	0	0
3:141798332:C:T	rs347680	3	141798332	C	T	0.17	3.234e-08	-0.0394211	0.00713117	0.99302	rs1704990	17	TFDP2	0	intronic	4.864	5	4	15	1	0	0
3:141799690:C:G	rs58573615	3	141799690	G	C	0.1839	1.841e-08	-0.035645	0.00633577	0.979484	rs62284572	17	TFDP2	0	intronic	0.104	6	4	15	1	0	0
3:141799993:A:G	rs1704985	3	141799993	G	A	0.2783	5.366e-14	-0.0430608	0.00572388	1	rs347686	17	TFDP2	0	intronic	13.17	7	4	15	1	0	0
3:141800293:C:T	rs1705607	3	141800293	C	T	0.2783	9.078e-14	-0.042675	0.00572511	1	rs347686	17	TFDP2	0	intronic	5.976	6	4	15	1	0	0
3:141804355:C:T	rs347681	3	141804355	C	T	0.17	2.86e-08	-0.0395777	0.00713112	0.99302	rs1704990	17	TFDP2	0	intronic	2.449	6	4	15	1	0	0
3:141805388:A:G	rs347682	3	141805388	G	A	0.17	4.85e-08	-0.0390237	0.00715112	0.99302	rs1704990	17	TFDP2	0	intronic	2.405	5	2	15	1	0	0
3:141806532:C:T	rs347683	3	141806532	C	T	0.17	4.573e-08	0.0389242	0.00711984	0.99302	rs1704990	17	TFDP2	0	intronic	0.081	7	4	15	1	0	0
3:141806655:C:T	rs347684	3	141806655	C	T	0.17	3.571e-08	0.0393515	0.00714055	0.99302	rs1704990	17	TFDP2	0	intronic	4.337	2b	4	15	1	0	0
3:141807137:A:C	rs347685	3	141807137	C	A	0.2783	5.268e-14	-0.0430627	0.00572262	1	rs347686	17	TFDP2	0	intronic	1.806	7	4	15	1	0	0
3:141807747:A:G	rs113406766	3	141807747	G	A	0.1839	1.034e-08	-0.0362745	0.00633616	0.979484	rs62284572	17	TFDP2	0	intronic	0.057	5	4	15	1	0	0
3:141807982:A:C	rs347686	3	141807982	C	A	0.2783	5.262e-14	-0.0430722	0.00572388	1	rs347686	17	TFDP2	0	intronic	2.779	5	4	15	1	0	0
3:141809984:C:T	rs1705612	3	141809984	C	T	0.168	4.992e-08	0.0389303	0.00714055	0.993004	rs1704990	17	TFDP2	0	intronic	7.729	5	4	15	1	0	0
3:141810418:A:T	rs1704982	3	141810418	T	A	0.173	NA	NA	NA	0.959628	rs1704990	17	TFDP2	0	intronic	1.76	6	4	15	1	0	0
3:141810894:C:T	rs1705613	3	141810894	C	T	0.168	4.257e-08	-0.0391201	0.0071387	0.993004	rs1704990	17	TFDP2	0	intronic	1.596	6	4	15	1	0	0
3:141811257:C:T	rs1705614	3	141811257	C	T	0.2763	1.073e-13	-0.0425582	0.00572635	0.989875	rs347686	17	TFDP2	0	intronic	0.811	7	4	15	1	0	0
3:141811564:C:T	rs1705615	3	141811564	C	T	0.168	4.239e-08	-0.0391376	0.00714059	0.993004	rs1704990	17	TFDP2	0	intronic	0.573	5	5	15	1	0	0
3:141812759:A:G	rs9877817	3	141812759	G	A	0.2783	6.087e-14	-0.0429678	0.00572446	1	rs347686	17	TFDP2	0	intronic	8.138	7	5	15	1	0	0
3:141813172:A:G	rs7640665	3	141813172	G	A	0.2783	2.511e-08	-0.0484702	0.00869733	1	rs347686	17	TFDP2	0	intronic	1.641	7	5	15	1	0	0
3:141817436:A:G	rs1397763	3	141817436	G	A	0.17	3.233e-08	-0.0394115	0.00712943	0.99302	rs1704990	17	TFDP2	0	intronic	1.094	NA	2	15	1	0	0
3:141818567:A:C	rs4683666	3	141818567	C	A	0.168	2.405e-08	-0.0411138	0.00736806	0.993004	rs1704990	17	TFDP2	0	intronic	0.357	6	5	15	1	0	0
3:141818850:C:T	rs11705932	3	141818850	C	T	0.1819	1.548e-08	0.035731	0.00631736	0.993096	rs62284572	17	TFDP2	0	intronic	5.03	1f	5	15	1	0	0
3:141819925:C:T	rs4683668	3	141819925	C	T	0.17	2.818e-08	-0.0395813	0.0071292	0.99302	rs1704990	17	TFDP2	0	intronic	3.338	6	5	15	1	0	0
3:141822621:C:T	rs7426584	3	141822621	C	T	0.169	2.477e-08	-0.0397663	0.00713297	1	rs1704990	17	TFDP2	0	intronic	0.007	7	5	15	1	0	0
3:141823537:A:T	rs66630416	3	141823537	T	A	0.4682	0.0002932	0.0291396	0.00804739	0.624972	rs1912719	17	TFDP2	0	intronic	1.761	6	5	15	1	0	0
3:141824805:A:AG	3-141824805	3	141824805	AG	A	0.2783	7.943e-08	-0.0514566	0.00958581	0.989829	rs347686	17	TFDP2	0	intronic	1.401	NA	5	15	1	0	0
3:141824845:C:T	rs9857917	3	141824845	C	T	0.2793	6.677e-14	0.0428902	0.00572327	0.994965	rs347686	17	TFDP2	0	intronic	15.38	6	5	15	1	0	0
3:141824954:T:TG	3-141824954	3	141824954	TG	T	0.2435	1.027e-07	-0.0510157	0.00958581	0.831344	rs347686	17	TFDP2	0	intronic	7.933	NA	5	15	1	0	0
3:141825598:C:T	rs6773343	3	141825598	C	T	0.2783	6.659e-14	-0.0428307	0.00571533	1	rs347686	17	TFDP2	0	intronic	20.3	5	2	15	1	0	0
3:141828175:A:AT	rs11378143	3	141828175	AT	A	0.4632	NA	NA	NA	0.739118	rs1912719	17	TFDP2	0	intronic	4.99	NA	5	15	1	0	0
3:141829796:G:GA	rs10713378	3	141829796	G	GA	0.1809	NA	NA	NA	0.920639	rs1704990	17	TFDP2	0	intronic	10.17	NA	5	15	1	0	0
3:141830486:C:T	rs6440062	3	141830486	C	T	0.17	4.602e-08	-0.0389476	0.00712542	0.99302	rs1704990	17	TFDP2	0	intronic	0.815	5	5	15	1	0	0
3:141832981:C:T	rs62284572	3	141832981	C	T	0.1809	8.039e-09	0.0365027	0.00632848	1	rs62284572	17	TFDP2	0	intronic	2.558	7	4	15	1	0	0
3:141833320:C:T	rs13322825	3	141833320	C	T	0.4811	3.062e-07	-0.0264667	0.00516927	0.790344	rs1912719	17	TFDP2	0	intronic	0.3	6	5	15	1	0	0
3:141834784:C:T	rs62284574	3	141834784	C	T	0.1809	1.229e-08	0.0360155	0.00632294	1	rs62284572	17	TFDP2	0	intronic	3.142	4	5	15	1	0	0
3:141836812:C:T	rs13100252	3	141836812	C	T	0.4791	3.748e-07	-0.026266	0.00516945	0.791786	rs1912719	17	TFDP2	0	intronic	2.58	6	5	15	1	0	0
3:141838816:C:T	rs7644182	3	141838816	C	T	0.4801	2.66e-07	-0.026606	0.00517023	0.794755	rs1912719	17	TFDP2	0	intronic	2.088	6	5	15	1	0	0
3:141840692:T:TA	rs11290927	3	141840692	T	TA	0.2008	NA	NA	NA	0.811729	rs1704990	17	TFDP2	0	intronic	0.751	NA	5	15	1	0	0
3:141843165:A:T	rs7652340	3	141843165	T	A	0.3648	0.0003822	0.019034	0.00535868	0.672136	rs1912719	17	TFDP2	0	intronic	9.729	5	5	15	1	0	0
3:141845000:G:T	rs5028811	3	141845000	G	T	0.4791	2.311e-07	-0.0267357	0.00516931	0.791786	rs1912719	17	TFDP2	0	UTR5	0.897	6	1	15	1	0	0
3:141846293:C:T	rs9869592	3	141846293	C	T	0.4791	3.392e-07	-0.0263633	0.00516928	0.791786	rs1912719	17	TFDP2	0	intronic	0.094	6	5	15	1	0	0
3:141847717:A:G	rs9837768	3	141847717	G	A	0.4791	2.902e-07	0.0265188	0.00516935	0.791786	rs1912719	17	TFDP2	0	intronic	0.437	6	5	15	1	0	0
3:141847759:C:CTT	rs63010661	3	141847759	CTT	C	0.4771	NA	NA	NA	0.787082	rs1912719	17	TFDP2	0	intronic	0.752	NA	5	15	1	0	0
3:141847759:CT:CTT	rs537782607	3	141847759	CTT	CT	0.3459	NA	NA	NA	0.787082	rs1912719	17	TFDP2	0	NA	NA	NA	5	15	1	0	0
3:141847901:C:T	rs7611705	3	141847901	C	T	0.175	1.965e-07	-0.0370613	0.00712306	0.960056	rs1704990	17	TFDP2	0	intronic	2.482	5	5	15	1	0	0
3:141848335:C:T	rs4683421	3	141848335	C	T	0.4791	2.861e-07	-0.0265287	0.00516927	0.791786	rs1912719	17	TFDP2	0	intronic	0.75	7	5	15	1	0	0
3:141853190:C:CA	rs71878913	3	141853190	CA	C	0.3728	NA	NA	NA	0.671773	rs1912719	17	TFDP2	0	intronic	5.831	NA	5	15	1	0	0
3:141853440:G:T	rs62284579	3	141853440	G	T	0.3648	0.0001682	0.0200781	0.00533567	0.672136	rs1912719	17	TFDP2	0	intronic	8.874	6	4	15	1	0	0
3:141853926:C:T	rs6766782	3	141853926	C	T	0.174	1.152e-07	-0.037401	0.00705546	0.966583	rs1704990	17	TFDP2	0	intronic	6.173	5	4	15	1	0	0
3:141855761:C:T	rs6773377	3	141855761	C	T	0.175	1.26e-07	-0.0371937	0.00703759	0.960056	rs1704990	17	TFDP2	0	intronic	3.434	7	5	15	1	0	0
3:141859302:C:T	rs6784390	3	141859302	C	T	0.174	5.81e-07	-0.0355137	0.00710701	0.966583	rs1704990	17	TFDP2	0	intronic	9.765	7	4	15	1	0	0
3:142002869:C:T	rs6777420	3	142002869	C	T	0.1461	1.519e-07	0.038672	0.0073661	0.961672	rs56370391	17	XRN1	22579	intergenic	8.174	7	5	15	0	0	0
3:142004004:A:G	rs73238130	3	142004004	G	A	0.1461	2.844e-08	0.0409844	0.00738325	0.961672	rs56370391	17	XRN1	21444	intergenic	6.794	4	2	15	0	0	0
3:142006452:A:C	rs73238131	3	142006452	C	A	0.1451	4.09e-08	0.0404177	0.00736609	0.969384	rs56370391	17	XRN1	18996	intergenic	11.81	5	7	15	0	0	0
3:142015067:A:T	rs6440076	3	142015067	T	A	0.1461	0.0001633	0.0418512	0.0111011	0.961672	rs56370391	17	XRN1	10381	intergenic	0.748	6	15	15	0	0	0
3:142019751:A:G	rs111834982	3	142019751	G	A	0.1451	2.821e-08	-0.0408803	0.00736316	0.969384	rs56370391	17	XRN1	5697	intergenic	8.869	6	5	15	1	0	0
3:142021706:C:CA	rs138793897	3	142021706	C	CA	0.1899	NA	NA	NA	0.677622	rs56370391	17	XRN1	3742	intergenic	0.381	NA	5	15	1	0	0
3:142022265:C:T	rs114066728	3	142022265	C	T	0.1451	4.965e-08	-0.040198	0.00737172	0.969384	rs56370391	17	XRN1	3183	intergenic	7.29	6	5	15	1	0	0
3:142030227:G:GAA	3-142030227	3	142030227	GAA	G	0.1451	0.001778	0.0397069	0.0127062	0.969384	rs56370391	17	XRN1	0	UTR3	8	NA	4	5	1	0	0
3:142038959:C:T	rs73238136	3	142038959	C	T	0.1491	2.122e-08	-0.0409523	0.0073103	1	rs56370391	17	XRN1	0	intronic	2.872	3a	4	5	1	0	0
3:142041137:C:T	rs73238138	3	142041137	C	T	0.1491	3.109e-08	-0.0405537	0.00732677	1	rs56370391	17	XRN1	0	intronic	4.798	7	4	5	1	0	0
3:142043396:A:AT	3-142043396	3	142043396	AT	A	0.1491	0.0004889	-0.0419644	0.0120345	1	rs56370391	17	XRN1	0	intronic	0.367	NA	5	5	1	0	0
3:142046665:G:T	rs73238140	3	142046665	G	T	0.1491	2.208e-08	-0.040843	0.00729991	1	rs56370391	17	XRN1	0	intronic	5.843	5	4	5	1	0	0
3:142050201:T:TAA	3-142050201	3	142050201	TAA	T	0.1451	0.004957	0.035776	0.0127317	0.969384	rs56370391	17	XRN1	0	intronic	1.201	NA	4	4	1	0	0
3:142053561:A:G	rs112722008	3	142053561	G	A	0.1491	4.238e-08	-0.0400108	0.00729991	1	rs56370391	17	XRN1	0	intronic	1.102	6	4	5	1	0	0
3:142054935:A:G	rs73238143	3	142054935	G	A	0.1491	2.121e-08	-0.0409057	0.00730198	1	rs56370391	17	XRN1	0	intronic	5.247	7	4	5	1	0	0
3:142055274:A:AAAGG	3-142055274	3	142055274	AAAGG	A	0.1511	0.001832	-0.0392911	0.0126095	0.984706	rs56370391	17	XRN1	0	intronic	2.806	NA	4	5	1	0	0
3:142055624:A:C	rs73238144	3	142055624	C	A	0.1491	2.374e-08	-0.0407134	0.00729369	1	rs56370391	17	XRN1	0	intronic	2.231	7	4	5	1	0	0
3:142059684:A:T	rs116196326	3	142059684	T	A	0.1491	8.539e-08	-0.039192	0.00731877	1	rs56370391	17	XRN1	0	intronic	5.342	7	4	5	1	0	0
3:142060559:A:G	rs73238145	3	142060559	G	A	0.1491	2.924e-08	0.0404505	0.00729364	1	rs56370391	17	XRN1	0	intronic	12.19	6	4	5	1	0	0
3:142061446:A:G	rs73238148	3	142061446	G	A	0.1491	2.41e-08	0.0406876	0.00729168	1	rs56370391	17	XRN1	0	intronic	4.642	7	4	5	1	0	0
3:142062457:A:C	rs73238150	3	142062457	C	A	0.1491	2.972e-08	0.0404858	0.00730395	1	rs56370391	17	XRN1	0	intronic	1.44	7	4	5	1	0	0
3:142063689:A:G	rs6780665	3	142063689	G	A	0.1491	1.01e-07	0.038938	0.00731229	1	rs56370391	17	XRN1	0	intronic	0.56	6	4	5	1	0	0
3:142070013:A:G	rs11708870	3	142070013	G	A	0.1491	2.843e-08	-0.0404753	0.00729153	1	rs56370391	17	XRN1	0	intronic	3.802	7	4	5	1	0	0
3:142071081:C:T	rs73238152	3	142071081	C	T	0.1451	5.725e-08	0.0398897	0.00735023	0.969384	rs56370391	17	XRN1	0	intronic	1.817	6	4	5	1	0	0
3:142073145:A:G	rs73238155	3	142073145	G	A	0.1491	2.624e-08	0.0405773	0.00729153	1	rs56370391	17	XRN1	0	intronic	6.145	5	4	4	1	0	0
3:142077131:A:T	rs11707154	3	142077131	T	A	0.1491	1.851e-07	0.0379145	0.00727166	1	rs56370391	17	XRN1	0	intronic	9.906	7	4	4	1	0	0
3:142078215:A:G	rs73238158	3	142078215	G	A	0.1491	2.295e-08	0.0407105	0.00728534	1	rs56370391	17	XRN1	0	intronic	3.446	5	4	4	1	0	0
3:142078759:C:T	rs73238159	3	142078759	C	T	0.1451	5.162e-08	0.0399945	0.00734384	0.969384	rs56370391	17	XRN1	0	exonic	25.4	6	4	5	1	0	0
3:142079543:A:C	rs113785658	3	142079543	C	A	0.1491	2.639e-08	-0.0405471	0.0072874	1	rs56370391	17	XRN1	0	intronic	1.491	6	4	5	1	0	0
3:142081981:A:C	rs73238161	3	142081981	C	A	0.1491	2.237e-08	-0.04077	0.00728946	1	rs56370391	17	XRN1	0	intronic	5.09	7	4	5	1	0	0
3:142084647:A:G	rs56370391	3	142084647	G	A	0.1491	1.96e-08	-0.0408954	0.00728324	1	rs56370391	17	XRN1	0	intronic	2.708	7	4	5	1	0	0
3:142088497:A:T	rs199951373	3	142088497	A	T	0.1501	NA	NA	NA	0.992309	rs56370391	17	XRN1	0	intronic	2.026	5	4	5	1	0	0
3:142092190:A:G	rs115454798	3	142092190	A	G	0.1441	NA	NA	NA	0.961832	rs56370391	17	XRN1	0	intronic	3.463	6	4	5	1	0	0
3:142092192:A:G	rs115643498	3	142092192	G	A	0.1441	NA	NA	NA	0.961832	rs56370391	17	XRN1	0	intronic	0.456	6	4	5	1	0	0
3:142099367:A:G	rs73238169	3	142099367	G	A	0.1491	2.301e-08	0.0407542	0.00729316	1	rs56370391	17	XRN1	0	intronic	0.602	6	4	5	1	0	0
3:142100311:A:T	rs73238170	3	142100311	T	A	0.1491	8.655e-08	0.0391083	0.00730586	1	rs56370391	17	XRN1	0	intronic	6.392	6	4	5	1	0	0
3:142100428:A:C	rs7623513	3	142100428	C	A	0.1491	8.85e-06	-0.0476279	0.0107173	1	rs56370391	17	XRN1	0	intronic	5.044	6	4	5	1	0	0
3:142101688:A:AG	3-142101688	3	142101688	AG	A	0.1451	0.001713	0.0374385	0.0119383	0.969384	rs56370391	17	XRN1	0	intronic	1.393	NA	4	4	1	0	0
3:142104427:C:T	rs11709758	3	142104427	C	T	0.1491	2.825e-08	-0.0404344	0.00728285	1	rs56370391	17	XRN1	0	intronic	6.397	7	4	5	1	0	0
3:142107897:A:G	rs6769123	3	142107897	G	A	0.1491	3.039e-08	-0.0403511	0.00728491	1	rs56370391	17	XRN1	0	intronic	5.031	7	4	4	1	0	0
3:142110644:C:G	rs73238173	3	142110644	G	C	0.1491	1.974e-07	-0.0382879	0.00736023	1	rs56370391	17	XRN1	0	intronic	5.086	6	4	5	1	0	0
3:142110818:C:T	rs7642634	3	142110818	C	T	0.1461	7.445e-08	-0.0394958	0.00734123	0.961672	rs56370391	17	XRN1	0	intronic	1.979	5	4	5	1	0	0
3:142111435:C:T	rs7631518	3	142111435	C	T	0.1451	NA	NA	NA	0.969384	rs56370391	17	XRN1	0	intronic	0.197	6	4	5	1	0	0
3:142114256:A:G	rs73238176	3	142114256	G	A	0.1491	4.617e-08	0.0398346	0.00728903	1	rs56370391	17	XRN1	0	intronic	0.523	4	4	4	1	0	0
3:142116151:A:G	rs2291363	3	142116151	G	A	0.1491	3.395e-08	-0.0402583	0.00729316	1	rs56370391	17	XRN1	0	intronic	9.323	6	4	4	1	0	0
3:142118914:A:G	rs7633870	3	142118914	G	A	0.1491	4.179e-08	-0.0399431	0.00728491	1	rs56370391	17	XRN1	0	intronic	5.239	5	2	5	1	0	0
3:142123392:A:G	rs73238180	3	142123392	G	A	0.1153	2.911e-06	0.0375049	0.008019	0.617812	rs56370391	17	XRN1	0	intronic	0.428	7	4	5	1	0	0
3:142123841:C:T	rs2306700	3	142123841	C	T	0.1481	1.888e-07	0.0376604	0.00722847	0.946517	rs56370391	17	XRN1	0	exonic	16.31	7	4	4	1	0	0
3:142130957:C:T	rs144223614	3	142130957	C	T	0.1491	4.718e-08	0.0398468	0.00729527	1	rs56370391	17	XRN1	0	intronic	1.467	7	4	4	1	0	0
3:142133218:C:T	rs11714528	3	142133218	C	T	0.1491	6.576e-08	0.0393756	0.00728908	1	rs56370391	17	XRN1	0	intronic	5.513	6	4	5	1	0	0
3:142134712:G:T	rs11720007	3	142134712	G	T	0.1491	4.569e-08	-0.0398383	0.00728706	1	rs56370391	17	XRN1	0	intronic	5.498	6	4	5	1	0	0
3:142138294:C:T	rs11714244	3	142138294	C	T	0.1481	4.132e-08	0.0400267	0.00729749	0.992285	rs56370391	17	XRN1	0	intronic	2.803	7	4	4	1	0	0
3:142140511:G:T	rs11720762	3	142140511	G	T	0.1491	4.365e-08	-0.0398964	0.00728701	1	rs56370391	17	XRN1	0	intronic	9.111	7	4	4	1	0	0
3:142140762:G:GT	3-142140762	3	142140762	GT	G	0.1491	0.0005256	-0.0410187	0.0118312	1	rs56370391	17	XRN1	0	intronic	1.853	NA	4	4	1	0	0
3:142141177:C:T	rs73238185	3	142141177	C	T	0.1491	8.592e-08	-0.0390811	0.00729942	1	rs56370391	17	XRN1	0	intronic	6.144	5	4	4	1	0	0
3:142141180:A:C	rs73238186	3	142141180	C	A	0.1491	7.393e-08	-0.0392782	0.00729942	1	rs56370391	17	XRN1	0	intronic	5.553	5	4	4	1	0	0
3:142143674:C:T	rs73238187	3	142143674	C	T	0.1491	4.606e-08	-0.0398201	0.00728506	1	rs56370391	17	XRN1	0	intronic	9.601	6	4	5	1	0	0
3:142146369:A:G	rs56088529	3	142146369	G	A	0.1491	5.617e-08	-0.0395545	0.00728309	1	rs56370391	17	XRN1	0	intronic	9.415	6	4	5	1	0	0
3:142147129:C:T	rs111253465	3	142147129	C	T	0.1491	4.236e-08	-0.0397844	0.0072586	1	rs56370391	17	XRN1	0	intronic	2.31	6	4	5	1	0	0
3:142147152:A:G	rs112037494	3	142147152	G	A	0.1491	5.85e-08	0.0395185	0.00728721	1	rs56370391	17	XRN1	0	intronic	0.29	7	4	5	1	0	0
3:142148372:A:G	rs55687115	3	142148372	G	A	0.1491	4.96e-08	0.0397262	0.0072852	1	rs56370391	17	XRN1	0	intronic	1.426	7	4	5	1	0	0
3:142151049:A:AATTAAT	rs370129456	3	142151049	AATTAAT	A	0.1153	NA	NA	NA	0.755147	rs56370391	17	XRN1	0	intronic	0.258	NA	4	5	1	0	0
3:142151066:A:ATT	rs374588076	3	142151066	ATT	A	0.1441	NA	NA	NA	0.961832	rs56370391	17	XRN1	0	intronic	0.3	NA	4	5	1	0	0
3:142157535:A:G	rs112828099	3	142157535	G	A	0.1571	6.157e-07	0.0351362	0.00704697	0.94152	rs56370391	17	XRN1	0	intronic	2.66	7	5	5	1	0	0
3:142159885:A:G	rs11711179	3	142159885	G	A	0.1481	3.308e-08	0.0403463	0.00730381	0.992285	rs56370391	17	XRN1	0	intronic	0.11	7	4	5	1	0	0
3:142160032:C:T	rs11711164	3	142160032	C	T	0.1481	3.075e-08	0.0404415	0.00730386	0.992285	rs56370391	17	XRN1	0	intronic	4.406	7	4	5	1	0	0
3:142164017:C:T	rs11719737	3	142164017	C	T	0.1461	4.034e-08	-0.0400684	0.00729976	0.976932	rs56370391	17	XRN1	0	intronic	3.296	7	1	5	1	0	0
3:142171525:A:C	rs73238195	3	142171525	C	A	0.174	0.0001295	-0.0261765	0.00683996	0.742763	rs56370391	17	ATR	0	UTR3	0.532	6	4	5	1	0	0
3:142175321:C:T	rs113288103	3	142175321	C	T	0.172	0.0001431	0.0261272	0.00687015	0.728178	rs56370391	17	ATR	0	intronic	0.095	6	4	5	1	0	0
3:142178144:C:T	rs2229032	3	142178144	C	T	0.172	0.0001421	0.0261227	0.00686537	0.728178	rs56370391	17	ATR	0	exonic	8.403	NA	4	4	1	0	0
3:142181543:C:G	rs111381449	3	142181543	G	C	0.173	0.000383	-0.0243729	0.00686175	0.735449	rs56370391	17	ATR	0	intronic	0.054	6	4	5	1	0	0
3:142194755:C:G	rs10935464	3	142194755	G	C	0.172	0.0004129	0.0243089	0.00688248	0.728178	rs56370391	17	ATR	0	intronic	6.06	7	5	5	1	0	0
3:142197079:A:G	rs147812234	3	142197079	G	A	0.173	0.003018	-0.0303691	0.0102391	0.735449	rs56370391	17	ATR	0	intronic	3.032	7	5	5	1	0	0
3:142197463:C:T	rs149131818	3	142197463	C	T	0.172	4.268e-05	0.0291862	0.0071325	0.728178	rs56370391	17	ATR	0	intronic	0.054	6	5	5	1	0	0
3:142197969:A:AG	3-142197969	3	142197969	AG	A	0.172	0.01694	0.0275335	0.0115299	0.728178	rs56370391	17	ATR	0	intronic	7.897	NA	5	5	1	0	0
3:142197971:A:T	rs201446535	3	142197971	T	A	0.172	NA	NA	NA	0.728178	rs56370391	17	ATR	0	intronic	9.3	7	5	5	1	0	0
3:142202636:C:T	rs3922731	3	142202636	C	T	0.173	0.0002099	-0.0254498	0.00686532	0.735449	rs56370391	17	ATR	0	intronic	0.3	NA	4	5	1	0	0
3:142202716:A:AAT	3:142202716:A:AAT	3	142202716	A	AAT	0.02485	NA	NA	NA	0.753099	rs56370391	17	ATR	0	intronic	0.303	NA	4	5	1	0	0
3:142202716:A:AATAT	3:142202716:A:AATAT	3	142202716	A	AATAT	0.16	NA	NA	NA	0.753099	rs56370391	17	ATR	0	NA	0.287	NA	4	5	1	0	0
3:142204634:C:T	rs73238200	3	142204634	C	T	0.172	0.0002065	0.0254651	0.00686205	0.728178	rs56370391	17	ATR	0	intronic	1.66	7	4	5	1	0	0
3:142204728:C:T	rs73238201	3	142204728	C	T	0.1958	0.001878	0.0205003	0.00659386	0.614376	rs56370391	17	ATR	0	intronic	0.727	7	4	5	1	0	0
3:142205344:C:T	rs73238202	3	142205344	C	T	0.172	0.0002074	0.0254582	0.00686205	0.728178	rs56370391	17	ATR	0	intronic	7.628	7	4	5	1	0	0
3:142215173:C:T	rs561712403	3	142215173	T	C	0.1282	NA	NA	NA	0.711284	rs56370391	17	ATR	0	intronic	0.718	NA	4	5	1	0	0
3:142222770:A:G	rs73240305	3	142222770	G	A	0.174	0.0001739	-0.0257361	0.00685565	0.7301	rs56370391	17	ATR	0	intronic	12.11	7	4	5	1	0	0
3:142240223:A:G	rs73240309	3	142240223	G	A	0.174	0.0002295	-0.0252442	0.0068524	0.7301	rs56370391	17	ATR	0	intronic	0.896	6	4	5	1	0	0
3:142240459:C:T	rs73240310	3	142240459	C	T	0.174	0.0002005	-0.0254891	0.0068556	0.7301	rs56370391	17	ATR	0	intronic	11.87	7	4	4	1	0	0
3:142244645:A:C	rs79576118	3	142244645	C	A	0.174	0.0001799	-0.0258081	0.00688951	0.7301	rs56370391	17	ATR	0	intronic	3.303	6	4	5	1	0	0
3:142244647:C:T	rs75100831	3	142244647	C	T	0.174	0.0002646	-0.0250973	0.00687974	0.7301	rs56370391	17	ATR	0	intronic	3.809	6	4	5	1	0	0
3:142255090:C:T	rs73240314	3	142255090	C	T	0.174	0.01481	-0.0185434	0.00760909	0.7301	rs56370391	17	ATR	0	intronic	4.176	7	4	4	1	0	0
3:142264782:C:T	rs66597875	3	142264782	C	T	0.174	0.0002557	-0.0250284	0.00684585	0.7301	rs56370391	17	ATR	0	intronic	5.312	6	4	5	1	0	0
3:142266061:A:G	rs73240316	3	142266061	G	A	0.174	0.002444	-0.0309108	0.0102016	0.7301	rs56370391	17	ATR	0	intronic	0.231	6	4	5	1	0	0
3:142267887:A:AG	3-142267887	3	142267887	AG	A	0.174	0.039	0.0233129	0.011295	0.7301	rs56370391	17	ATR	0	intronic	0.608	NA	4	5	1	0	0
3:142277427:A:G	rs73240318	3	142277427	G	A	0.174	0.01253	-0.0193696	0.00775716	0.7301	rs56370391	17	ATR	0	intronic	8.344	5	4	5	1	0	0
3:142280923:G:GT	3-142280923	3	142280923	GT	G	0.174	0.04196	-0.0229838	0.0112998	0.7301	rs56370391	17	ATR	0	intronic	4.65	NA	4	5	1	0	0
3:142282717:A:G	rs60001529	3	142282717	G	A	0.174	0.0002043	0.025449	0.00685218	0.7301	rs56370391	17	ATR	0	intronic	3.072	6	4	5	1	0	0
3:142293878:T:TA	3-142293878	3	142293878	TA	T	0.174	0.04688	-0.0224575	0.0113022	0.7301	rs56370391	17	ATR	0	intronic	1.75	NA	1	5	1	0	0
3:142294634:C:T	rs77081474	3	142294634	C	T	0.174	0.0002529	-0.025078	0.00685378	0.7301	rs56370391	17	ATR	0	intronic	4.234	5	1	5	1	0	0
3:142294803:A:T	rs73240323	3	142294803	T	A	0.174	0.0004271	0.0242234	0.00687578	0.7301	rs56370391	17	ATR	0	intronic	5.003	5	1	5	1	0	0
3:142299855:C:T	rs9858204	3	142299855	C	T	0.175	0.0006919	0.0232713	0.00685862	0.69744	rs56370391	17	RPL6P9	0	ncRNA_intronic	1.026	7	1	15	1	0	0
3:142304694:C:G	rs55994893	3	142304694	G	C	0.174	0.001002	0.022669	0.00689026	0.702654	rs56370391	17	RPL6P9	3452	intergenic	3.488	7	5	15	1	0	0
3:142304764:C:T	rs56397702	3	142304764	C	T	0.173	0.0006225	0.0235252	0.00687469	0.70792	rs56370391	17	RPL6P9	3522	intergenic	1.492	7	5	15	1	0	0
3:142310205:C:T	rs73240328	3	142310205	C	T	0.175	0.0006591	0.0233661	0.00686028	0.69744	rs56370391	17	RNA5SP143	313	downstream	7.16	7	5	15	1	0	0
3:142315114:A:C	rs28365824	3	142315114	C	A	0.174	0.000567	0.0236916	0.00687312	0.702654	rs56370391	17	PLS1	114	upstream	5.921	2b	1	1	1	0	0
3:142315446:A:G	rs73228752	3	142315446	G	A	0.1302	1.359e-06	0.0367245	0.00760185	0.672486	rs56370391	17	PLS1	0	intronic	9.683	4	1	1	1	0	0
3:142320081:A:G	rs73228757	3	142320081	G	A	0.173	0.0004961	-0.0239618	0.00687965	0.70792	rs56370391	17	PLS1	0	intronic	3.586	6	5	15	1	0	0
3:142320559:A:G	rs73228758	3	142320559	G	A	0.174	0.0007091	-0.0232835	0.0068764	0.702654	rs56370391	17	PLS1	0	intronic	4.31	5	5	15	1	0	0
3:142320779:C:T	rs73228759	3	142320779	C	T	0.1292	1.765e-06	-0.0367689	0.00769385	0.67935	rs56370391	17	PLS1	0	intronic	8.111	5	1	15	1	0	0
3:142321717:C:T	rs9813377	3	142321717	C	T	0.1769	0.0001091	0.0265773	0.00686928	0.668211	rs56370391	17	PLS1	0	intronic	0.342	5	1	15	1	0	0
3:142322055:A:G	rs7647212	3	142322055	G	A	0.1769	7.444e-05	0.0271842	0.00686124	0.656323	rs56370391	17	PLS1	0	intronic	2.79	7	1	15	1	0	0
3:142322333:A:G	rs7647497	3	142322333	G	A	0.1769	0.0001019	0.0267192	0.00687576	0.656323	rs56370391	17	PLS1	0	intronic	1.362	7	1	15	1	0	0
3:142322611:C:CAA	rs5853074	3	142322611	CAA	C	0.1769	NA	NA	NA	0.656323	rs56370391	17	PLS1	0	intronic	1.089	NA	1	15	1	0	0
3:142323770:A:T	rs9844137	3	142323770	T	A	0.1769	0.008495	0.0272019	0.0103351	0.656323	rs56370391	17	PLS1	0	intronic	3.72	7	5	15	1	0	0
3:142325220:A:C	rs73228762	3	142325220	C	A	0.1392	3.173e-06	-0.0347549	0.00745974	0.736789	rs56370391	17	PLS1	0	intronic	1.619	5	5	15	1	0	0
3:142325748:A:T	rs6440095	3	142325748	T	A	0.1769	0.0002123	-0.025466	0.00687527	0.656323	rs56370391	17	PLS1	0	intronic	4.038	6	5	15	1	0	0
3:142326121:C:CAT	rs56864786	3	142326121	C	CAT	0.1769	NA	NA	NA	0.656323	rs56370391	17	PLS1	0	intronic	2.923	NA	5	15	1	0	0
3:142327107:C:T	rs9816128	3	142327107	C	T	0.1769	0.0001108	0.0265133	0.00685808	0.656323	rs56370391	17	PLS1	0	intronic	2.794	4	5	15	1	0	0
3:142327240:C:G	rs9816275	3	142327240	G	C	0.1769	0.0002894	-0.0249403	0.00688009	0.656323	rs56370391	17	PLS1	0	intronic	3.255	4	5	15	1	0	0
3:142327824:C:T	rs7633021	3	142327824	C	T	0.1769	0.0001216	-0.0263556	0.00685807	0.656323	rs56370391	17	PLS1	0	intronic	8.216	4	5	15	1	0	0
3:142328277:A:AC	3-142328277	3	142328277	AC	A	0.1769	0.03151	-0.0244255	0.0113554	0.656323	rs56370391	17	PLS1	0	intronic	7.255	NA	5	15	1	0	0
3:142328919:C:G	rs9826463	3	142328919	G	C	0.1769	0.0002221	-0.0254251	0.00688652	0.656323	rs56370391	17	PLS1	0	intronic	1.032	7	5	15	1	0	0
3:142330863:C:T	rs56383228	3	142330863	C	T	0.1769	0.0001154	-0.0264449	0.00685813	0.656323	rs56370391	17	PLS1	0	intronic	2.052	7	5	15	1	0	0
3:142331360:A:G	rs6440096	3	142331360	G	A	0.1769	0.0001079	-0.0265237	0.00685013	0.656323	rs56370391	17	PLS1	0	intronic	0.831	7	5	15	1	0	0
3:142331719:C:G	rs6440097	3	142331719	G	C	0.1769	0.0002541	0.0251854	0.00688501	0.656323	rs56370391	17	PLS1	0	intronic	2.755	7	5	15	1	0	0
3:142332110:A:G	rs9683274	3	142332110	G	A	0.1421	4.139e-06	-0.0342421	0.00743747	0.717014	rs56370391	17	PLS1	0	intronic	4.287	7	5	15	1	0	0
3:142332376:A:C	rs56161530	3	142332376	C	A	0.1402	3.028e-06	0.0348199	0.00745768	0.730116	rs56370391	17	PLS1	0	intronic	0.768	4	5	15	1	0	0
3:142332635:C:G	rs28709617	3	142332635	G	C	0.1769	0.0002402	-0.0252877	0.00688662	0.656323	rs56370391	17	PLS1	0	intronic	0.895	2b	5	15	1	0	0
3:142333064:C:T	rs28378300	3	142333064	C	T	0.1769	0.0001142	-0.0264839	0.00686468	0.656323	rs56370391	17	PLS1	0	intronic	3.905	7	2	15	1	0	0
3:142333164:A:C	rs28647471	3	142333164	C	A	0.1769	0.0001049	-0.0266281	0.00686468	0.656323	rs56370391	17	PLS1	0	intronic	3.107	7	2	15	1	0	0
3:142333969:A:G	rs4398471	3	142333969	G	A	0.1759	0.0001474	-0.0261695	0.00689578	0.646568	rs56370391	17	PLS1	0	intronic	9.04	6	5	15	1	0	0
3:142334730:C:T	rs7638338	3	142334730	C	T	0.1759	0.0001602	-0.0260067	0.00688919	0.646568	rs56370391	17	PLS1	0	intronic	4.298	5	5	15	1	0	0
3:142335332:A:G	rs9868309	3	142335332	G	A	0.1759	0.0001627	-0.0260162	0.00689902	0.646568	rs56370391	17	PLS1	0	intronic	10.72	6	5	15	1	0	0
3:142335548:A:G	rs115683937	3	142335548	G	A	0.1382	5.619e-06	0.0340767	0.00750587	0.72828	rs56370391	17	PLS1	0	intronic	2.881	7	5	15	1	0	0
3:142336362:A:G	rs11711434	3	142336362	G	A	0.1392	6.466e-06	0.033859	0.00750588	0.721544	rs56370391	17	PLS1	0	intronic	0.012	6	5	15	1	0	0
3:142338536:A:G	rs9847445	3	142338536	G	A	0.1799	0.0002013	0.0255293	0.00686826	0.633293	rs56370391	17	PLS1	0	intronic	0.158	6	2	15	1	0	0
3:142339050:C:T	rs58910647	3	142339050	C	T	0.1759	0.0001298	-0.0263583	0.00688746	0.646568	rs56370391	17	PLS1	0	intronic	3.716	7	5	15	1	0	0
3:142340201:A:G	rs9857567	3	142340201	G	A	0.1759	0.0001613	0.0260172	0.00689564	0.646568	rs56370391	17	PLS1	0	intronic	1.677	4	5	15	1	0	0
3:142340879:A:G	rs13316756	3	142340879	G	A	0.1759	0.0001525	-0.0261076	0.006894	0.646568	rs56370391	17	PLS1	0	intronic	2.523	7	2	15	1	0	0
3:142341201:C:T	rs9862686	3	142341201	C	T	0.1759	0.0001505	0.0261345	0.00689564	0.646568	rs56370391	17	PLS1	0	intronic	2.055	5	5	15	1	0	0
3:142341896:A:G	rs73228782	3	142341896	G	A	0.1382	5.767e-06	0.0340492	0.0075081	0.72828	rs56370391	17	PLS1	0	intronic	0.078	6	2	15	1	0	0
3:142342945:A:G	rs4582093	3	142342945	G	A	0.1759	0.0001405	-0.0262514	0.00689555	0.646568	rs56370391	17	PLS1	0	intronic	0.323	7	1	15	1	0	0
3:142343691:C:G	rs2140433	3	142343691	G	C	0.1759	0.0008779	-0.022896	0.00688187	0.646568	rs56370391	17	PLS1	0	intronic	13.63	5	1	15	1	0	0
3:142343781:A:AG	rs5853076	3	142343781	AG	A	0.1759	NA	NA	NA	0.646568	rs56370391	17	PLS1	0	intronic	15.79	NA	1	15	1	0	0
3:142343791:G:T	rs2140434	3	142343791	G	T	0.1759	0.0001737	-0.0259175	0.00690213	0.646568	rs56370391	17	PLS1	0	intronic	17.02	5	1	15	1	0	0
3:142343980:C:T	rs2177397	3	142343980	C	T	0.1759	0.0001124	-0.0266312	0.00689569	0.646568	rs56370391	17	PLS1	0	intronic	7.567	5	1	15	1	0	0
3:142344039:A:G	rs17623058	3	142344039	G	A	0.1392	6.703e-06	0.033819	0.00751032	0.721544	rs56370391	17	PLS1	0	intronic	4.015	5	1	15	1	0	0
3:142344089:A:AT	3-142344089	3	142344089	AT	A	0.1759	0.04001	-0.0234512	0.0114173	0.646568	rs56370391	17	PLS1	0	intronic	6.245	NA	1	15	1	0	0
3:142344689:A:G	rs6797237	3	142344689	G	A	0.1759	0.0001431	0.0262361	0.00689879	0.646568	rs56370391	17	PLS1	0	intronic	0.617	7	1	15	1	0	0
3:142345203:C:G	rs6797745	3	142345203	G	C	0.1759	0.0003177	0.0249382	0.00692727	0.646568	rs56370391	17	PLS1	0	intronic	3.001	7	1	15	1	0	0
3:142345397:A:C	rs6773213	3	142345397	C	A	0.1759	0.0001484	-0.0261795	0.00690025	0.646568	rs56370391	17	PLS1	0	intronic	3.159	7	1	15	1	0	0
3:142345817:C:T	rs6800573	3	142345817	C	T	0.1759	0.0001391	0.0262917	0.00690071	0.646568	rs56370391	17	PLS1	0	intronic	8.719	5	5	15	1	0	0
3:142346132:A:C	rs7622648	3	142346132	C	A	0.1759	0.0001347	-0.0263469	0.00690071	0.646568	rs56370391	17	PLS1	0	intronic	0.302	6	5	15	1	0	0
3:142351463:C:T	rs73228788	3	142351463	C	T	0.1382	0.004304	0.0316959	0.0111019	0.72828	rs56370391	17	PLS1	0	intronic	0.044	7	5	15	1	0	0
3:142357698:C:T	rs56328361	3	142357698	C	T	0.1312	8.531e-06	0.0344358	0.00773664	0.635365	rs56370391	17	PLS1	0	intronic	0.99	7	5	15	1	0	0
3:142360913:C:G	rs1403726	3	142360913	G	C	0.1352	2.488e-05	-0.0322896	0.00765883	0.609388	rs56370391	17	PLS1	0	intronic	1.975	7	5	15	1	0	0
3:190591418:G:T	rs13079050	3	190591418	G	T	0.08748	1.51e-11	0.0590696	0.00875495	0.963044	rs9821713	18	GMNC	0	intergenic	0.385	6	9	15	1	0	0
3:190592486:C:T	rs9814367	3	190592486	C	T	0.08648	2.305e-11	-0.0584376	0.0087416	0.975103	rs9821713	18	GMNC	0	intergenic	3.455	7	9	15	1	0	0
3:190592836:A:C	rs35679428	3	190592836	C	A	0.4712	3.686e-09	-0.0321974	0.00545904	0.727543	rs1159211	18	GMNC	0	intergenic	1.026	5	9	15	1	0	0
3:190593282:C:T	rs34030983	3	190593282	C	T	0.08748	2.507e-11	0.0583066	0.00873769	0.963936	rs9821713	18	GMNC	0	intergenic	0.887	5	9	15	1	0	0
3:190593439:A:T	rs13090681	3	190593439	T	A	0.08648	2.69e-11	-0.0583393	0.00875571	0.975103	rs9821713	18	GMNC	0	intergenic	1.434	3a	9	15	1	0	0
3:190594454:C:T	rs9880346	3	190594454	C	T	0.08648	NA	NA	NA	0.975103	rs9821713	18	GMNC	0	intergenic	7.562	5	9	15	1	0	0
3:190595257:A:C	rs13322873	3	190595257	C	A	0.08549	4.863e-07	0.0661917	0.0131541	0.961988	rs9821713	18	GMNC	0	intergenic	7.786	5	9	15	1	0	0
3:190595760:C:T	rs13323015	3	190595760	C	T	0.4702	5.24e-10	-0.0324631	0.00522587	0.730381	rs1159211	18	GMNC	0	intergenic	2.615	4	9	15	1	0	0
3:190595781:C:T	rs9857963	3	190595781	C	T	0.08648	3.755e-12	0.0606084	0.00872565	0.975103	rs9821713	18	GMNC	0	intergenic	2.474	3a	9	15	1	0	0
3:190596086:C:T	rs9862175	3	190596086	C	T	0.4712	4.97e-10	-0.0325074	0.00522627	0.734048	rs1159211	18	GMNC	0	intergenic	1.418	4	9	15	1	0	0
3:190596402:C:CA	rs538135044	3	190596402	C	CA	0.09145	NA	NA	NA	0.917223	rs9821713	18	GMNC	0	intergenic	0.915	NA	14	15	1	0	0
3:190596677:G:T	rs13434373	3	190596677	G	T	0.08648	8.658e-12	-0.059542	0.00872154	0.975103	rs9821713	18	GMNC	0	intergenic	5.889	5	14	15	1	0	0
3:190597420:C:CT	3-190597420	3	190597420	C	CT	0.08748	1.616e-07	0.0729287	0.0139204	0.963044	rs9821713	18	GMNC	0	intergenic	0.824	NA	14	15	1	0	0
3:190598348:A:C	rs9873268	3	190598348	C	A	0.08648	2.041e-12	0.0614706	0.00874155	0.975103	rs9821713	18	GMNC	0	intergenic	0.65	6	14	15	1	0	0
3:190598722:C:T	rs62286348	3	190598722	C	T	0.08648	1.631e-12	-0.0617701	0.00874559	0.975103	rs9821713	18	GMNC	0	intergenic	2.871	7	14	15	1	0	0
3:190599685:A:T	rs6444469	3	190599685	T	A	0.4493	4.715e-10	-0.0327785	0.00526309	0.793557	rs1159211	18	GMNC	0	intergenic	2.061	6	14	15	1	0	0
3:190601010:G:T	rs62286349	3	190601010	G	T	0.08648	1.246e-12	-0.0620663	0.00874173	0.975103	rs9821713	18	GMNC	0	NA	1.333	4	14	15	1	0	0
3:190601149:A:C	rs56068001	3	190601149	C	A	0.4483	1.226e-10	0.0337457	0.00524327	0.795762	rs1159211	18	GMNC	0	NA	3.836	3a	14	15	1	0	0
3:190601402:C:CTTCT	rs370555616	3	190601402	CTTCT	C	0.4751	NA	NA	NA	0.727504	rs1159211	18	GMNC	0	NA	0.464	NA	14	15	1	0	0
3:190601487:G:T	rs76316471	3	190601487	G	T	0.08648	1.336e-12	-0.062015	0.00874559	0.975103	rs9821713	18	GMNC	0	NA	3.977	7	14	15	1	0	0
3:190601893:C:T	rs9838279	3	190601893	C	T	0.4493	9.902e-11	0.0339069	0.00524225	0.80042	rs1159211	18	GMNC	0	NA	1.35	5	14	15	1	0	0
3:190602087:A:G	rs9818981	3	190602087	G	A	0.08946	1.314e-12	0.0615248	0.00867401	0.939665	rs9821713	18	GMNC	0	NA	0.511	4	7	15	1	0	0
3:190604241:C:T	rs9849583	3	190604241	C	T	0.4493	6.385e-11	0.0342402	0.00524031	0.80042	rs1159211	18	GMNC	0	NA	1.862	6	14	15	1	0	0
3:190605157:A:T	rs9290958	3	190605157	T	A	0.08648	3.871e-13	0.0635352	0.0087514	0.975103	rs9821713	18	GMNC	0	NA	4.776	6	7	15	1	0	0
3:190606963:A:C	rs1393060	3	190606963	C	A	0.4493	6.341e-11	-0.0342557	0.00524189	0.80042	rs1159211	18	GMNC	0	NA	0.955	7	14	15	1	0	0
3:190607847:T:TC	3-190607847	3	190607847	TC	T	0.4493	1.14e-06	-0.0429291	0.00882226	0.80042	rs1159211	18	GMNC	0	NA	3.262	NA	14	15	1	0	0
3:190609852:A:T	rs9844152	3	190609852	T	A	0.08648	3.709e-13	-0.0635295	0.0087434	0.975103	rs9821713	18	GMNC	0	NA	2.143	6	14	15	1	0	0
3:190609958:T:TATGAG	3-190609958	3	190609958	TATGAG	T	0.4503	2.719e-05	-0.039628	0.00944423	0.798223	rs1159211	18	GMNC	0	NA	4.343	NA	14	15	1	0	0
3:190610002:A:G	rs9844338	3	190610002	G	A	0.08648	3.206e-13	-0.0635922	0.00872919	0.975103	rs9821713	18	GMNC	0	intergenic	0.976	7	14	15	1	0	0
3:190611414:A:G	rs62286352	3	190611414	G	A	0.08648	7.337e-13	0.062701	0.00874125	0.975103	rs9821713	18	GMNC	1195	intergenic	0.569	6	9	15	1	0	0
3:190611625:C:T	rs6804748	3	190611625	C	T	0.4503	6.066e-11	0.0342805	0.00524006	0.798223	rs1159211	18	GMNC	1406	intergenic	3.677	7	9	15	1	0	0
3:190611871:A:G	rs9854712	3	190611871	G	A	0.08648	4.561e-13	-0.0631529	0.00872519	0.975103	rs9821713	18	GMNC	1652	intergenic	4.834	7	9	15	1	0	0
3:190612276:A:G	rs13315587	3	190612276	G	A	0.08648	4.021e-13	0.0633012	0.00872519	0.975103	rs9821713	18	GMNC	2057	intergenic	0.2	7	9	15	1	0	0
3:190612496:C:T	rs2202100	3	190612496	C	T	0.4503	4.008e-11	0.0346131	0.00524123	0.798223	rs1159211	18	GMNC	2277	intergenic	1.083	NA	9	15	1	0	0
3:190613450:A:G	rs13075101	3	190613450	G	A	0.4483	2.205e-11	0.0350881	0.0052433	0.797602	rs1159211	18	GMNC	3231	intergenic	4.945	6	9	15	1	0	0
3:190613545:A:G	rs34303823	3	190613545	G	A	0.08648	4.85e-13	-0.0630454	0.00872118	0.975103	rs9821713	18	GMNC	3326	intergenic	8.236	6	9	15	1	0	0
3:190613714:A:G	rs6799249	3	190613714	G	A	0.4503	5.05e-11	-0.0344315	0.00524152	0.798223	rs1159211	18	GMNC	3495	intergenic	1.317	7	9	15	1	0	0
3:190614221:A:C	rs28816787	3	190614221	C	A	0.08748	4.696e-13	-0.0631197	0.00872543	0.963936	rs9821713	18	GMNC	4002	intergenic	7.232	5	9	15	1	0	0
3:190614317:A:G	rs9828756	3	190614317	G	A	0.08648	3.682e-13	0.0634059	0.00872518	0.975103	rs9821713	18	GMNC	4098	intergenic	1.749	6	9	15	1	0	0
3:190616258:A:T	rs13083648	3	190616258	T	A	0.4533	8.032e-11	-0.0341828	0.00525889	0.803615	rs1159211	18	GMNC	6039	intergenic	3.32	7	9	15	1	0	0
3:190616776:C:T	rs28873531	3	190616776	C	T	0.4533	5.007e-11	0.0344399	0.0052412	0.803615	rs1159211	18	GMNC	6557	intergenic	4.307	6	9	15	1	0	0
3:190617450:C:T	rs9816578	3	190617450	C	T	0.08648	4.382e-13	0.0631675	0.00872118	0.975103	rs9821713	18	GMNC	7231	intergenic	2.394	5	9	15	1	0	0
3:190617655:A:C	rs149889882	3	190617655	C	A	0.08648	2.124e-12	0.0682497	0.00971388	0.975103	rs9821713	18	GMNC	7436	intergenic	0.796	7	9	15	1	0	0
3:190617853:A:G	rs114228759	3	190617853	G	A	0.08648	1.846e-12	0.0683814	0.009705	0.975103	rs9821713	18	GMNC	7634	intergenic	0.208	5	9	15	1	0	0
3:190617975:C:T	rs114885783	3	190617975	C	T	0.08648	2.2e-12	0.0681388	0.009705	0.975103	rs9821713	18	GMNC	7756	intergenic	3.859	7	9	15	1	0	0
3:190619507:C:G	rs9827488	3	190619507	G	C	0.08648	6.612e-13	0.0627814	0.00873541	0.975103	rs9821713	18	GMNC	9288	intergenic	0.106	5	9	15	1	0	0
3:190619643:C:T	rs9827516	3	190619643	C	T	0.08748	4.58e-13	0.0629981	0.008705	0.963044	rs9821713	18	GMNC	9424	intergenic	0.526	5	9	15	1	0	0
3:190620146:A:G	rs34113929	3	190620146	G	A	0.4513	2.089e-11	-0.0351339	0.00524387	0.802901	rs1159211	18	GMNC	9927	intergenic	12.4	5	9	15	1	0	0
3:190620374:C:T	rs6802105	3	190620374	C	T	0.4513	4.458e-11	-0.0345348	0.00524208	0.801994	rs1159211	18	GMNC	10155	intergenic	1.494	4	9	15	0	0	0
3:190621019:A:C	rs1501600	3	190621019	C	A	0.4533	5.484e-11	0.0359005	0.00547515	0.796749	rs1159211	18	GMNC	10800	intergenic	8.291	7	9	15	0	0	0
3:190623136:A:G	rs62288073	3	190623136	G	A	0.07654	8.421e-13	0.0637441	0.00891027	0.87531	rs9821713	18	GMNC	12917	intergenic	0.441	7	9	15	0	0	0
3:190623368:T:TCC	3-190623368	3	190623368	TCC	T	0.4533	1.434e-05	0.0409888	0.0094466	0.803615	rs1159211	18	GMNC	13149	intergenic	1.092	NA	9	15	0	0	0
3:190624703:A:C	rs9290959	3	190624703	C	A	0.08648	5.796e-13	0.0627499	0.00870922	0.975103	rs9821713	18	GMNC	14484	intergenic	0.503	5	9	15	0	0	0
3:190626464:A:AT	rs34228163	3	190626464	A	AT	0.4294	NA	NA	NA	0.744859	rs1159211	18	GMNC	16245	intergenic	1.068	NA	14	15	0	0	0
3:190627012:C:T	rs9840870	3	190627012	C	T	0.08648	1.032e-12	0.0620619	0.00870922	0.975103	rs9821713	18	GMNC	16793	intergenic	0.941	7	13	15	0	0	0
3:190627232:C:T	rs866986	3	190627232	C	T	0.4533	1.867e-11	-0.0352068	0.00524223	0.804521	rs1159211	18	GMNC	17013	intergenic	0.542	7	13	15	0	0	0
3:190629385:C:T	rs9852162	3	190629385	C	T	0.4881	0.002055	-0.0160393	0.00520418	0.693376	rs1159211	18	GMNC	19166	intergenic	7.289	2b	7	15	0	0	0
3:190629975:G:T	rs13070564	3	190629975	G	T	0.3996	1.91e-13	-0.0397252	0.00540112	0.968899	rs1159211	18	GMNC	19756	intergenic	0.412	6	7	15	0	0	0
3:190631981:A:C	rs9829689	3	190631981	C	A	0.08648	7.046e-13	-0.0625247	0.00870939	0.975103	rs9821713	18	GMNC	21762	intergenic	6.563	6	14	15	0	0	0
3:190632012:A:G	rs9867760	3	190632012	G	A	0.07555	1.376e-12	0.0632049	0.00891969	0.86314	rs9821713	18	GMNC	21793	intergenic	1.482	7	14	15	0	0	0
3:190632775:A:C	rs9868693	3	190632775	C	A	0.4891	0.00158	-0.0164462	0.00520449	0.69196	rs1159211	18	GMNC	22556	intergenic	0.822	7	14	15	0	0	0
3:190634018:G:T	rs28870076	3	190634018	G	T	0.08648	6.525e-13	0.0626118	0.00870939	0.975103	rs9821713	18	GMNC	23799	intergenic	3.586	7	14	15	0	0	0
3:190634325:C:T	rs9878648	3	190634325	C	T	0.4871	0.001934	-0.0161337	0.00520442	0.696032	rs1159211	18	GMNC	24106	intergenic	3.023	7	14	15	0	0	0
3:190635421:A:G	rs9856237	3	190635421	G	A	0.08648	6.502e-13	0.0626205	0.00870939	0.975103	rs9821713	18	GMNC	25202	intergenic	0.803	6	14	15	0	0	0
3:190635692:A:AT	rs375660646	3	190635692	AT	A	0.4364	NA	NA	NA	0.852045	rs1159211	18	GMNC	25473	intergenic	0.47	NA	14	15	0	0	0
3:190636430:G:T	rs9881265	3	190636430	G	T	0.4881	0.001891	0.0161687	0.00520397	0.699794	rs1159211	18	GMNC	26211	intergenic	1.106	7	14	15	0	0	0
3:190636749:A:T	rs61500084	3	190636749	T	A	0.3996	1.008e-13	-0.0399195	0.00536553	0.976507	rs1159211	18	GMNC	26530	intergenic	1.323	6	14	15	0	0	0
3:190637833:A:C	rs6778263	3	190637833	C	A	0.4881	0.002328	-0.0158493	0.00520502	0.699794	rs1159211	18	GMNC	27614	intergenic	0.714	6	9	15	0	0	0
3:190638053:A:C	rs9871399	3	190638053	C	A	0.08648	4.712e-12	0.0626547	0.009062	0.975103	rs9821713	18	GMNC	27834	intergenic	1.548	7	9	15	0	0	0
3:190638183:A:C	rs9871595	3	190638183	C	A	0.08648	6.366e-13	0.062638	0.00870939	0.975103	rs9821713	18	GMNC	27964	intergenic	1.614	6	9	15	0	0	0
3:190638289:A:C	rs9833898	3	190638289	C	A	0.4881	0.005583	0.0221511	0.00799391	0.699794	rs1159211	18	GMNC	28070	intergenic	2.774	6	9	15	0	0	0
3:190638421:C:T	rs146550622	3	190638421	C	T	0.4006	1.198e-13	0.0396831	0.00535028	0.972584	rs1159211	18	GMNC	28202	intergenic	1.731	7	9	15	0	0	0
3:190638524:A:G	rs115490360	3	190638524	G	A	0.08648	7.876e-07	0.0648585	0.0131346	0.975103	rs9821713	18	GMNC	28305	intergenic	1.005	7	9	15	0	0	0
3:190638729:A:G	rs149377836	3	190638729	G	A	0.08648	3.152e-12	0.0674095	0.00967	0.975103	rs9821713	18	GMNC	28510	intergenic	1.516	7	9	15	0	0	0
3:190638818:G:T	rs144711006	3	190638818	G	T	0.4006	1.435e-13	-0.0395996	0.00535637	0.972584	rs1159211	18	GMNC	28599	intergenic	1.654	7	9	15	0	0	0
3:190638851:C:T	rs138309098	3	190638851	C	T	0.3996	3.787e-10	-0.0395961	0.00632222	0.968595	rs1159211	18	GMNC	28632	intergenic	1.913	7	9	15	0	0	0
3:190639326:C:T	rs139338719	3	190639326	C	T	0.08648	3.438e-12	0.0672631	0.00966563	0.975103	rs9821713	18	GMNC	29107	intergenic	1.81	6	9	15	0	0	0
3:190640121:G:T	rs139178672	3	190640121	G	T	0.3887	7.28e-09	-0.0502323	0.0086847	0.926676	rs1159211	18	GMNC	29902	intergenic	1.575	7	14	15	0	0	0
3:190640134:A:T	rs144007989	3	190640134	T	A	0.3887	7.129e-09	0.0502864	0.00868805	0.926676	rs1159211	18	GMNC	29915	intergenic	3.265	7	14	15	0	0	0
3:190640155:A:C	rs146420778	3	190640155	C	A	0.3996	4.123e-09	0.0499256	0.00849219	0.968733	rs1159211	18	GMNC	29936	intergenic	2.605	7	14	15	0	0	0
3:190640157:A:AG	3-190640157	3	190640157	AG	A	0.08648	1.708e-07	0.0728471	0.0139314	0.975103	rs9821713	18	GMNC	29938	intergenic	1.896	NA	14	15	0	0	0
3:190640357:G:T	rs114777398	3	190640357	G	T	0.4006	1.858e-10	-0.0402328	0.006313	0.972584	rs1159211	18	GMNC	30138	intergenic	2.029	7	9	15	0	0	0
3:190640446:A:G	rs113591830	3	190640446	G	A	0.08151	NA	NA	NA	0.887797	rs9821713	18	GMNC	30227	intergenic	1.19	6	9	15	0	0	0
3:190640453:C:T	rs200392844	3	190640453	T	C	0.4493	NA	NA	NA	0.618012	rs1159211	18	GMNC	30234	intergenic	2.096	7	9	15	0	0	0
3:190640455:C:T	rs201565449	3	190640455	T	C	0.4503	NA	NA	NA	0.615074	rs1159211	18	GMNC	30236	intergenic	2.145	7	9	15	0	0	0
3:190640456:A:G	rs199551185	3	190640456	G	A	0.4483	NA	NA	NA	0.615158	rs1159211	18	GMNC	30237	intergenic	1.269	7	9	15	0	0	0
3:190640485:C:T	rs150434736	3	190640485	C	T	0.3738	0.01011	-0.0359026	0.013959	0.886157	rs1159211	18	GMNC	30266	intergenic	0.884	6	9	15	0	0	0
3:190640618:C:T	rs570330397	3	190640618	C	T	0.07952	NA	NA	NA	0.887501	rs9821713	18	GMNC	30399	intergenic	2.359	NA	9	15	0	0	0
3:190640634:C:T	rs56234707	3	190640634	T	C	0.3976	NA	NA	NA	0.968859	rs1159211	18	GMNC	30415	intergenic	3.47	7	9	15	0	0	0
3:190640759:C:G	rs193250936	3	190640759	G	C	0.08748	4.022e-07	-0.0689463	0.0136042	0.963044	rs9821713	18	GMNC	30540	intergenic	1.597	7	9	15	0	0	0
3:190640774:T:TC	3-190640774	3	190640774	TC	T	0.06561	1.583e-07	-0.0852305	0.0162561	0.692539	rs9821713	18	GMNC	30555	intergenic	1.716	NA	9	15	0	0	0
3:190640826:C:T	rs144823050	3	190640826	C	T	0.4881	0.005041	-0.0224191	0.00799539	0.699794	rs1159211	18	GMNC	30607	intergenic	2.61	6	9	15	0	0	0
3:190640875:A:C	rs190184306	3	190640875	C	A	0.07555	1.022e-06	-0.0672553	0.0137621	0.814629	rs9821713	18	GMNC	30656	intergenic	3.225	6	9	15	0	0	0
3:190640881:C:T	rs201379805	3	190640881	C	T	0.07555	NA	NA	NA	0.814629	rs9821713	18	GMNC	30662	intergenic	2.209	6	9	15	0	0	0
3:190640882:A:G	rs200021867	3	190640882	A	G	0.07555	NA	NA	NA	0.814629	rs9821713	18	GMNC	30663	intergenic	3.382	6	9	15	0	0	0
3:190640936:A:G	rs141962260	3	190640936	G	A	0.4006	2.594e-09	-0.0488518	0.0082035	0.972584	rs1159211	18	GMNC	30717	intergenic	1.658	7	9	15	0	0	0
3:190641068:G:T	rs58531798	3	190641068	G	T	0.3986	3.168e-09	0.0507495	0.00856821	0.972534	rs1159211	18	GMNC	30849	intergenic	2.779	7	9	15	0	0	0
3:190641109:A:G	rs12727448	3	190641109	G	A	0.3986	1.678e-09	0.0518012	0.00859628	0.972534	rs1159211	18	GMNC	30890	intergenic	3.645	7	9	15	0	0	0
3:190641141:A:G	rs35865519	3	190641141	G	A	0.4871	0.007135	-0.0222586	0.00827456	0.694816	rs1159211	18	GMNC	30922	intergenic	2.736	7	9	15	0	0	0
3:190641349:A:G	rs34796569	3	190641349	G	A	0.4881	NA	NA	NA	0.699794	rs1159211	18	GMNC	31130	intergenic	0.579	6	9	15	0	0	0
3:190641446:C:T	rs77019812	3	190641446	C	T	0.4066	NA	NA	NA	0.664889	rs1159211	18	GMNC	31227	intergenic	0.832	NA	14	15	0	0	0
3:190641456:A:G	rs79956440	3	190641456	G	A	0.3917	NA	NA	NA	0.623943	rs1159211	18	GMNC	31237	intergenic	0.772	6	14	15	0	0	0
3:190641457:A:T	rs76236343	3	190641457	A	T	0.3917	NA	NA	NA	0.623943	rs1159211	18	GMNC	31238	intergenic	1.173	6	14	15	0	0	0
3:190641551:A:G	rs78362860	3	190641551	A	G	0.08748	NA	NA	NA	0.938549	rs9821713	18	GMNC	31332	intergenic	0.953	6	14	15	0	0	0
3:190641682:A:G	rs147611663	3	190641682	G	A	0.08549	3.4e-07	0.0681833	0.0133693	0.962411	rs9821713	18	GMNC	31463	intergenic	0.879	7	14	15	0	0	0
3:190641719:A:C	rs34886272	3	190641719	C	A	0.4016	3.069e-09	0.0499324	0.00842315	0.968826	rs1159211	18	GMNC	31500	intergenic	1.185	7	14	15	0	0	0
3:190641727:A:G	rs146466571	3	190641727	G	A	0.08549	3.313e-07	0.068312	0.0133814	0.962411	rs9821713	18	GMNC	31508	intergenic	0.82	7	14	15	0	0	0
3:190641908:A:G	rs36126498	3	190641908	G	A	0.4861	0.007781	-0.0217137	0.00815999	0.696278	rs1159211	18	GMNC	31689	intergenic	0.651	7	14	15	0	0	0
3:190642014:A:C	rs138347452	3	190642014	C	A	0.4881	0.01175	-0.0205631	0.00815998	0.699794	rs1159211	18	GMNC	31795	intergenic	0.433	7	14	15	0	0	0
3:190642268:C:T	rs146137221	3	190642268	C	T	0.08648	7.913e-08	-0.0706134	0.0131521	0.950354	rs9821713	18	GMNC	32049	intergenic	0.664	7	14	15	0	0	0
3:190642350:C:G	rs138920201	3	190642350	G	C	0.08549	7.542e-08	0.0710667	0.0132143	0.962411	rs9821713	18	GMNC	32131	intergenic	0.515	7	14	15	0	0	0
3:190642383:A:G	rs142467409	3	190642383	G	A	0.4841	0.0189	-0.0193806	0.00825407	0.682447	rs1159211	18	GMNC	32164	intergenic	1.029	7	14	15	0	0	0
3:190642391:A:G	rs145958888	3	190642391	G	A	0.3976	5.677e-09	0.0499203	0.00856854	0.953225	rs1159211	18	GMNC	32172	intergenic	1.588	7	14	15	0	0	0
3:190642428:A:G	rs187620717	3	190642428	A	G	0.3966	NA	NA	NA	0.957177	rs1159211	18	GMNC	32209	intergenic	1.323	7	14	15	0	0	0
3:190642504:G:T	rs61295543	3	190642504	G	T	0.3111	NA	NA	NA	0.731862	rs1159211	18	GMNC	32285	intergenic	0.455	6	14	15	0	0	0
3:190642530:A:G	rs57712768	3	190642530	A	G	0.3141	NA	NA	NA	0.731274	rs1159211	18	GMNC	32311	intergenic	1.092	7	14	15	0	0	0
3:190642692:G:T	rs145293717	3	190642692	G	T	0.08549	2.866e-07	0.0678108	0.0132133	0.962411	rs9821713	18	GMNC	32473	intergenic	0.432	5	14	15	0	0	0
3:190642837:C:T	rs142125160	3	190642837	C	T	0.3807	0.0001779	-0.0415248	0.0110762	0.894908	rs1159211	18	GMNC	32618	intergenic	0.926	7	14	15	0	0	0
3:190642839:A:G	rs144745948	3	190642839	G	A	0.3807	5.309e-05	-0.0452904	0.011205	0.894908	rs1159211	18	GMNC	32620	intergenic	0.907	7	14	15	0	0	0
3:190642900:A:C	rs145777074	3	190642900	C	A	0.08549	1.404e-11	0.0685938	0.01015	0.962411	rs9821713	18	GMNC	32681	intergenic	0.629	7	14	15	0	0	0
3:190642972:C:G	rs143679590	3	190642972	G	C	0.08748	2.11e-07	-0.0697551	0.0134429	0.963044	rs9821713	18	GMNC	32753	intergenic	0.618	6	14	15	0	0	0
3:190643020:A:G	rs199636876	3	190643020	A	G	0.4652	NA	NA	NA	0.653189	rs1159211	18	GMNC	32801	intergenic	1.706	6	9	15	0	0	0
3:190643022:C:T	rs56778014	3	190643022	T	C	0.4652	NA	NA	NA	0.653189	rs1159211	18	GMNC	32803	intergenic	1.765	7	9	15	0	0	0
3:190643025:C:T	rs60052860	3	190643025	T	C	0.4652	NA	NA	NA	0.653189	rs1159211	18	GMNC	32806	intergenic	1.653	7	9	15	0	0	0
3:190643093:C:G	rs148086225	3	190643093	G	C	0.06958	2.944e-07	-0.0703257	0.0137167	0.815748	rs9821713	18	GMNC	32874	intergenic	0.531	7	9	15	0	0	0
3:190643193:G:T	rs60386222	3	190643193	G	T	0.3996	6.35e-09	-0.0484113	0.00833672	0.968733	rs1159211	18	GMNC	32974	intergenic	0.531	7	9	15	0	0	0
3:190643305:C:T	rs62288104	3	190643305	C	T	0.3996	6.325e-14	-0.0404347	0.00539057	0.976507	rs1159211	18	GMNC	33086	intergenic	0.899	5	9	15	0	0	0
3:190643358:A:G	rs13075182	3	190643358	G	A	0.4881	0.001024	-0.0172213	0.00524401	0.699794	rs1159211	18	GMNC	33139	intergenic	0.834	5	9	15	0	0	0
3:190643896:C:CT	rs71635338	3	190643896	C	CT	0.4016	NA	NA	NA	0.944727	rs1159211	18	GMNC	33677	intergenic	4.694	NA	9	15	0	0	0
3:190644370:C:CT	3-190644370	3	190644370	C	CT	0.08648	2.793e-07	0.0711755	0.0138555	0.975103	rs9821713	18	GMNC	34151	intergenic	8.634	NA	7	15	0	0	0
3:190644548:G:T	rs13081641	3	190644548	G	T	0.4016	6.939e-05	-0.0338987	0.00852153	0.976737	rs1159211	18	GMNC	34329	intergenic	0.742	NA	7	15	0	0	0
3:190644828:A:G	rs34481566	3	190644828	G	A	0.08648	4.781e-13	0.0628062	0.00868569	0.975103	rs9821713	18	GMNC	34609	intergenic	2.2	7	9	15	0	0	0
3:190646282:T:TA	rs10706986	3	190646282	TA	T	0.4135	NA	NA	NA	0.931431	rs1159211	18	GMNC	36063	intergenic	0.785	NA	9	15	0	0	0
3:190646467:A:C	rs13061231	3	190646467	C	A	0.08648	4.221e-13	-0.0629825	0.00868963	0.975103	rs9821713	18	GMNC	36248	intergenic	0.461	6	9	15	0	0	0
3:190646505:A:C	rs9811251	3	190646505	C	A	0.4881	0.001584	-0.0165403	0.00523594	0.699794	rs1159211	18	GMNC	36286	intergenic	1.114	6	9	15	0	0	0
3:190647187:C:T	rs13066753	3	190647187	C	T	0.3996	6.347e-14	-0.040454	0.00539315	0.976507	rs1159211	18	GMNC	36968	intergenic	6.055	6	15	15	0	0	0
3:190647581:A:C	rs7616662	3	190647581	C	A	0.08847	2.399e-13	-0.0628793	0.00858538	0.951234	rs9821713	18	GMNC	37362	intergenic	0.839	7	15	15	0	0	0
3:190648889:A:C	rs13078126	3	190648889	C	A	0.3996	6.153e-14	0.040452	0.00539001	0.976507	rs1159211	18	GMNC	38670	intergenic	2.694	6	14	15	0	0	0
3:190649021:C:G	rs9826603	3	190649021	G	C	0.4881	0.002359	-0.015976	0.00525353	0.699794	rs1159211	18	GMNC	38802	intergenic	0.238	6	14	15	0	0	0
3:190649814:A:G	rs62288106	3	190649814	G	A	0.08648	2.174e-13	0.0636779	0.00867782	0.975103	rs9821713	18	GMNC	39595	intergenic	9.157	6	14	15	0	0	0
3:190650826:T:TG	rs111381383	3	190650826	TG	T	0.4036	NA	NA	NA	0.961264	rs1159211	18	GMNC	40607	intergenic	0.086	NA	9	15	0	0	0
3:190650833:A:G	rs61067594	3	190650833	G	A	0.4046	NA	NA	NA	0.949145	rs1159211	18	GMNC	40614	intergenic	0.771	6	9	15	0	0	0
3:190652328:C:G	rs10937450	3	190652328	G	C	0.4026	1.845e-13	-0.0398058	0.0054084	0.972698	rs1159211	18	GMNC	42109	intergenic	0.525	7	7	15	0	0	0
3:190652830:C:T	rs34859790	3	190652830	C	T	0.3996	5.775e-14	-0.0404951	0.00539001	0.976507	rs1159211	18	GMNC	42611	intergenic	3.47	6	7	15	0	0	0
3:190653006:A:G	rs13060370	3	190653006	G	A	0.3996	5.994e-14	-0.0404767	0.00539114	0.976507	rs1159211	18	GMNC	42787	intergenic	1.213	6	9	15	0	0	0
3:190654424:C:T	rs13089287	3	190654424	C	T	0.3996	5.755e-14	0.0405045	0.00539053	0.976507	rs1159211	18	GMNC	44205	intergenic	0.471	7	9	15	0	0	0
3:190655448:A:AT	rs35637997	3	190655448	AT	A	0.3996	NA	NA	NA	0.976321	rs1159211	18	GMNC	45229	intergenic	3.681	NA	9	15	0	0	0
3:190655515:A:C	rs1909960	3	190655515	C	A	0.3976	5.796e-14	0.0405725	0.0054003	0.984243	rs1159211	18	GMNC	45296	intergenic	7.151	6	9	15	0	0	0
3:190655758:A:T	rs9868783	3	190655758	A	T	0.4742	NA	NA	NA	0.629051	rs1159211	18	GMNC	45539	intergenic	2.324	6	9	15	0	0	0
3:190655759:A:T	rs78054167	3	190655759	A	T	0.3837	NA	NA	NA	0.922902	rs1159211	18	GMNC	45540	intergenic	1.064	6	9	15	0	0	0
3:190655760:A:T	rs74712405	3	190655760	A	T	0.3827	NA	NA	NA	0.919195	rs1159211	18	GMNC	45541	intergenic	2.373	6	9	15	0	0	0
3:190656144:A:G	rs9835898	3	190656144	G	A	0.4831	0.0014	-0.016737	0.00523851	0.70963	rs1159211	18	GMNC	45925	intergenic	1.822	7	9	15	0	0	0
3:190656393:G:T	rs2363038	3	190656393	G	T	0.3986	8.689e-14	-0.0402367	0.00539439	0.988138	rs1159211	18	GMNC	46174	intergenic	1.817	7	14	15	0	0	0
3:190656524:A:G	rs2088882	3	190656524	G	A	0.3986	5.781e-14	0.0405828	0.00540167	0.996061	rs1159211	18	GMNC	46305	intergenic	0.431	7	14	15	0	0	0
3:190656984:C:T	rs883842	3	190656984	C	T	0.3986	5.147e-14	-0.0406593	0.00540108	0.996061	rs1159211	18	GMNC	46765	intergenic	0.969	NA	9	15	0	0	0
3:190657094:C:T	rs883841	3	190657094	C	T	0.3986	3.934e-14	-0.0408483	0.00540108	0.996061	rs1159211	18	GMNC	46875	intergenic	2.316	NA	9	15	0	0	0
3:190657163:C:T	rs1316356	3	190657163	C	T	0.3986	4.599e-14	0.0407381	0.00540078	0.996061	rs1159211	18	GMNC	46944	intergenic	0.902	NA	9	15	0	0	0
3:190657360:A:T	rs905124	3	190657360	T	A	0.3986	1.03e-13	-0.0403273	0.00542252	0.996061	rs1159211	18	GMNC	47141	intergenic	2.25	6	9	15	0	0	0
3:190657737:A:G	rs34306572	3	190657737	G	A	0.3986	NA	NA	NA	0.996061	rs1159211	18	GMNC	47518	intergenic	1.031	7	9	15	0	0	0
3:190657741:A:AGT	3-190657741	3	190657741	AGT	A	0.3986	4.97e-06	-0.0440428	0.00964582	0.996061	rs1159211	18	GMNC	47522	intergenic	0.865	NA	9	15	0	0	0
3:190657895:A:G	rs13100545	3	190657895	G	A	0.4006	6.065e-14	0.0404913	0.00539381	0.996052	rs1159211	18	GMNC	47676	intergenic	0.741	7	9	15	0	0	0
3:190658964:A:G	rs35592123	3	190658964	G	A	0.4006	4.451e-14	-0.040753	0.0053999	0.996073	rs1159211	18	GMNC	48745	intergenic	1.114	6	9	15	0	0	0
3:190659591:A:G	rs13065568	3	190659591	G	A	0.3986	4.948e-14	-0.0406885	0.00540137	0.996061	rs1159211	18	GMNC	49372	intergenic	10.27	5	7	15	0	0	0
3:190660837:A:G	rs1158947	3	190660837	G	A	0.3986	4.623e-14	-0.0407394	0.00540167	0.996061	rs1159211	18	GMNC	50618	intergenic	1.818	6	14	15	0	0	0
3:190661299:G:GA	3-190661299	3	190661299	GA	G	0.3996	2.962e-08	-0.049926	0.00900542	1	rs1159211	18	GMNC	51080	intergenic	0.171	NA	14	15	0	0	0
3:190661914:C:T	rs35955860	3	190661914	C	T	0.3996	4.73e-14	0.040712	0.00540019	1	rs1159211	18	GMNC	51695	intergenic	0.737	6	14	15	0	0	0
3:190661998:C:T	rs6775893	3	190661998	C	T	0.4851	0.001493	-0.0166381	0.0052387	0.719563	rs1159211	18	GMNC	51779	intergenic	5.419	6	14	15	0	0	0
[truncated: 8,214 more rows]
