# Supplementary material for: Genetic variants for head size share genes and pathways with cancer
Source: Cell Rep Med. 2024 May 3;5(5):101529. doi: 10.1016/j.xcrm.2024.101529 (PMC11148644; doi:10.1016/j.xcrm.2024.101529)
Supplement: Table S8. Lead variants of the combined discovery and validation GWAS meta-analysis, related to Figure 1A and 1B [file mmc5.xlsx]

## Sheet: Sheet1
Table S8. Lead variants of the combined discovery and validation GWAS meta-analysis. Related to Figure 1A and 1B.
rs ID	Genomic Locus	Chromosome	Base pair	P value	nIndSigSNPs	IndSigSNPs
rs2032563	1	1	7801288	7.672e-09	2	rs2032563;rs1044245
rs6682560	2	1	23357282	2.412e-09	1	rs6682560
rs3134614	3	1	40363054	5.674e-11	1	rs3134614
rs12116800	4	1	51027554	4.776e-12	5	rs12116800;rs12116800;rs12136012;rs12136012;rs12116800
rs76147000	5	1	112980140	1.252e-08	1	rs76147000
rs10753232	6	1	180950126	4.728e-09	2	rs10753232;rs12752307
rs12039365	7	1	204488687	3.455e-08	1	rs12039365
rs7517340	8	1	243710190	2.687e-15	6	rs7517340;rs77030218;rs73117478;rs3006933;rs9428966;rs10927031
rs6736289	9	2	10195540	8.412e-12	1	rs6736289
rs11685359	10	2	20349433	3.86e-09	1	rs11685359
rs41288837	11	2	85531116	1.125e-11	3	rs41288837;rs80301448;rs59211453
rs4832160	11	2	85539170	8.163e-12	3	rs4832160;rs3755019;rs59211453
rs62157778	12	2	88934090	7.411e-09	1	rs62157778
rs140285472	13	2	98512189	2.132e-09	1	rs140285472
rs6432801	14	2	165481022	4.672e-08	1	rs6432801
rs16823797	15	2	183698599	5.84e-09	1	rs16823797
rs78272361	15	2	183700883	1.609e-16	4	rs78272361;rs2118588;rs7607737;rs79074459
rs288324	15	2	183701588	1.137e-08	1	rs288324
rs284532	16	2	217332057	2.072e-09	2	rs284532;rs13015080
2-220006932	17	2	220006932	3.237e-10	1	2-220006932
rs1201451	18	2	233419396	2.641e-08	1	rs1201451
rs4974091	19	3	49025101	1.511e-10	1	rs4974091
rs145897003	20	3	52210649	6.703e-10	1	rs145897003
rs33964154	20	3	52596914	1.738e-08	1	rs33964154
rs114895876	21	3	127352970	4.462e-10	1	rs114895876
rs9810051	22	3	136108603	7.346e-16	6	rs9810051;rs66890203;rs28489326;rs7628848;rs34153877;rs9811261
rs7650602	23	3	141147414	5.982e-09	1	rs7650602
rs34514405	24	3	141717441	2.174e-22	13	rs34514405;rs6440060;rs2862126;rs1912719;rs73232681;rs6769754;rs1529580;rs13082262;rs2163294;rs12330323;rs3804771;rs2901949;rs2862121
rs111834982	24	3	142019751	1.087e-10	2	rs111834982;rs114617180
rs7616662	25	3	190647581	3.009e-14	1	rs7616662
rs883841	25	3	190657094	4.411e-17	1	rs883841
rs362307	26	4	3241845	8.76e-10	1	rs362307
rs2301718	27	4	106009763	5.161e-13	3	rs2301718;rs10007915;rs17035311
rs4863493	28	4	140053879	1.59e-09	1	rs4863493
rs11747644	29	5	81130158	4.418e-08	1	rs11747644
rs2229992	30	5	112162854	3.463e-12	5	rs2229992;rs1093611;rs13156251;rs56335290;rs454886
rs2406410	31	5	132065880	3.31e-08	1	rs2406410
rs2237076	32	5	139720831	9.069e-09	1	rs2237076
rs253293	33	5	149937956	1.15e-09	1	rs253293
rs79372650	34	5	172768779	1.095e-08	2	rs79372650;rs79863196
rs180819997	35	6	37142328	2.865e-10	2	rs180819997;rs139432297
rs1935952	36	6	108998905	1.816e-40	13	rs1935952;rs3800232;rs34684005;rs532093;rs557544;rs4946938;rs9480861;rs6927268;rs6911407;rs4317448;rs12209092;rs71558326;rs77061140
rs12207616	37	6	111608797	1.066e-09	2	rs12207616;rs62420457
rs11154343	38	6	126412953	1.293e-16	6	rs11154343;rs4897169;rs11154347;rs6934510;rs1268122;rs6900796
rs17631225	38	6	126760702	1.502e-11	4	rs17631225;rs4273712;6-126989323;rs41285260
rs1490384	38	6	126851160	2.727e-57	11	rs1490384;rs4273712;rs1262476;rs12199006;rs9375477;rs9491675;rs9401873;rs647463;rs4897175;rs41285260;rs9401877
rs72971162	38	6	127035424	3.528e-08	1	rs72971162
rs17650496	38	6	127270764	2.439e-17	5	rs17650496;rs72980836;rs9375477;rs9491675;rs116971072
rs9491689	38	6	127398595	1.979e-14	6	rs9491689;rs2011008;rs12199006;rs9375477;rs9491675;rs1930939
rs7763054	39	6	128274667	3.309e-08	1	rs7763054
rs225714	40	6	142546938	3.989e-10	1	rs225714
rs11769806	41	7	23480132	9.501e-12	1	rs11769806
rs3956705	42	7	32953295	1.278e-11	4	rs3956705;rs34888260;rs3750082;rs12701260
rs4724083	43	7	42007071	1.01e-09	1	rs4724083
rs2072235	44	7	50737384	7.493e-19	8	rs2072235;rs2244480;rs2237477;rs79617314;rs7792075;rs7806555;rs4504586;rs2237464
rs74504435	45	7	54949256	9.506e-22	4	rs74504435;rs11765408;rs138154852;rs28701637
rs42035	46	7	92239531	4.493e-12	3	rs42035;rs60814640;rs42032
rs7781436	46	7	92317752	3.335e-08	2	rs7781436;rs60814640
rs35926075	46	7	92367869	1.289e-08	1	rs35926075
rs2536201	47	7	120958384	1.13e-09	2	rs2536201;rs7801915
rs62482612	48	7	156273348	2.303e-08	1	rs62482612
rs58153210	49	8	26271120	4.901e-08	1	rs58153210
rs240941	50	8	28557762	3.645e-08	1	rs240941
rs10958478	51	8	57198009	3.2e-10	2	rs10958478;rs62515408
rs383209	52	8	130877818	4.819e-11	1	rs383209
rs12334478	53	8	141998765	2.641e-08	1	rs12334478
rs2306386	54	8	145742879	1.619e-09	2	rs2306386;rs2958492
rs418382	55	9	118980297	4.305e-08	1	rs418382
rs1076148	56	9	136927657	1.066e-09	1	rs1076148
rs12251016	57	10	21821918	1.444e-11	3	rs12251016;rs2807979;rs66934412
rs1234214	58	10	89698190	1.639e-12	3	rs1234214;rs7901779;rs11202579
rs10883848	59	10	104973061	1.618e-23	10	rs10883848;rs1712516;rs41287490;rs6584550;rs2482506;rs6584526;rs11191401;rs7902218;rs7908450;rs12779263
rs7901749	60	10	111983278	1.606e-10	4	rs7901749;rs10509912;rs11195062;rs61882777
rs10787231	60	10	112158780	1.356e-11	3	rs10787231;rs11195062;rs11195116
rs10835234	61	11	1499981	1.744e-10	3	rs10835234;rs7103979;rs10837376
rs12277225	62	11	68340967	4.645e-15	6	rs12277225;rs2510380;rs10791984;rs882979;rs599301;rs3781586
rs12575067	63	11	119065310	2.487e-08	1	rs12575067
rs3217870	64	12	4400111	1.113e-18	4	rs3217870;rs3217896;rs3217905;rs3217836
rs3217893	64	12	4403876	7.253e-10	3	rs3217893;rs3217896;rs3217792
rs2066827	65	12	12871099	4.212e-22	1	rs2066827
rs2241726	66	12	49444545	8.746e-12	3	rs2241726;rs1054442;rs876333
rs111939932	67	12	53843771	5.285e-17	7	rs111939932;rs33921258;rs11170653;rs34489875;rs35969387;rs10876431;rs7131938
rs2271194	68	12	56477694	1.166e-18	7	rs2271194;rs798829;rs4759228;rs11171747;rs2069408;rs11171710;rs773110
rs17178006	69	12	65718299	1.348e-08	1	rs17178006
rs2446768	70	12	66239717	5.349e-13	8	rs2446768;rs7958929;rs12298541;rs112204843;rs2446767;rs2947793;rs61921573;rs2854603
rs112717745	70	12	66292771	1.817e-09	2	rs112717745;rs7966340
rs1480468	70	12	66342117	1.935e-09	7	rs1480468;rs61921611;rs2358954;rs2446767;rs2947793;rs2854603;rs112204843
rs7306710	70	12	66376091	1.193e-35	12	rs7306710;rs2358954;rs11175990;rs10748027;rs10400419;rs11175992;rs61921573;rs12298541;rs343086;rs7966340;rs76456255;rs61921611
rs35227403	71	12	68216239	1.651e-13	2	rs35227403;rs12810001
rs7310309	72	12	79811429	5.145e-11	3	rs7310309;rs73152064;rs1465051
rs1558734	73	12	97567995	2.244e-08	1	rs1558734
rs11111293	74	12	102921296	2.267e-15	1	rs11111293
rs12821431	75	12	123783994	6.154e-15	6	rs12821431;rs73231956;rs1716183;rs1051434;rs1716162;rs1790099
rs640223	76	13	51342782	2.521e-09	1	rs640223
rs112436470	77	13	81638276	4.125e-09	2	rs112436470;rs2478208
rs1043209	78	14	23373986	3.595e-10	1	rs1043209
rs7180729	79	15	63874881	1.416e-09	1	rs7180729
rs11629584	80	15	90128966	4.783e-11	1	rs11629584
rs3848369	81	16	415078	2.683e-10	3	rs3848369;rs2301522;rs10794639
rs4985124	82	16	15125441	1.897e-09	1	rs4985124
rs78378222	83	17	7571752	3.205e-15	3	rs78378222;rs35850753;rs138420351
rs8067165	84	17	8031936	6.853e-09	1	rs8067165
rs9903464	85	17	16052381	2.801e-11	1	rs9903464
rs12449730	86	17	27881366	1.618e-13	2	rs12449730;rs71371115
rs7501777	87	17	42638677	1.202e-08	1	rs7501777
rs112550936	88	17	43716155	1.891e-08	1	rs112550936
rs117319001	88	17	43798360	2.912e-13	1	rs117319001
rs62057156	88	17	43904948	8.004e-29	11	rs62057156;rs116808243;rs78831643;rs114232784;rs141293023;rs35937770;rs199500;rs199497;rs116034563;rs116756658;rs12944712
rs17698176	88	17	44819595	1.338e-14	8	rs17698176;rs116808243;rs78831643;rs114232784;rs141293023;rs115050875;rs8079695;rs35937770
rs11079849	89	17	47090785	3.325e-10	3	rs11079849;rs2969;rs1973408
rs76847569	89	17	47096662	1.514e-09	2	rs76847569;rs2969
rs1372854	90	17	54575131	1.225e-09	1	rs1372854
rs3923086	91	17	63549488	3.656e-09	1	rs3923086
rs7232135	92	18	13047983	8.797e-10	3	rs7232135;rs7236987;rs3809912
rs895330	93	19	4060707	2.996e-09	1	rs895330
rs2779165	94	19	4915447	2.165e-08	1	rs2779165
rs897804	95	19	12876964	8.189e-11	3	rs897804;rs11670895;rs35542154
rs147343957	95	19	13160556	6.806e-10	2	rs147343957;rs11670895
rs3827132	96	20	3138280	8.436e-09	4	rs3827132;rs13041542;rs6051621;rs2422858
rs4813630	96	20	3155408	2.06e-10	3	rs4813630;rs6051621;rs6084282
rs1205344	97	20	32918298	1.549e-10	2	rs1205344;rs6088618
rs6129731	98	20	39660687	3.154e-11	3	rs6129731;rs7270832;rs2179372
rs9808812	99	21	38775101	2.326e-08	1	rs9808812
rs5756181	100	22	22305008	3.802e-09	2	rs5756181;rs9610500
rs3208937	101	22	31602139	1.646e-09	1	rs3208937
rs62240962	102	22	42259524	1.132e-12	3	rs62240962;rs78302660;rs137992872
