# Supplementary material for: Genetic variants for head size share genes and pathways with cancer
Source: Cell Rep Med. 2024 May 3;5(5):101529. doi: 10.1016/j.xcrm.2024.101529 (PMC11148644; doi:10.1016/j.xcrm.2024.101529)
Supplement: Table S9. Effects of lead genetic variants on bone size area measured using dual-energy X-ray absorptiometry (DXA), related to Figure 1C and the STAR Methods section "Effects on anthropomorphic measures and regional brain volumes" [file mmc6.xlsx]

## Sheet: Sheet1
Table S9. Effects of lead genetic variants and a polygenic score of the lead variants on bone size area measured using dual-energy X-ray absorptiometry (DXA). Related to Figure 1C and the STAR Methods' section "Effects on anthropomorphic measures and regional brain volumes".
Model 1: age+age^2+sex+PCs. Model 2: model 1+height.
P-value significance threshold = 0.05 / (90 x 8.71) = 6.38e-5.
Outcome	Determinant	Model	N	Beta	SE	T	P
Arm_bone_area_combined	rs1043209.14.23373986_G_A	1	3309	1.43943	0.922618	1.56016	0.118818
Arm_bone_area_combined	rs1043209.14.23373986_G_A	2	3307	1.76208	0.7077	2.48987	0.012828
Arm_bone_area_combined	rs1076148.9.136927657_T_C	1	3309	-1.55204	1.00397	-1.5459	0.122224
Arm_bone_area_combined	rs1076148.9.136927657_T_C	2	3307	-0.214701	0.771404	-0.278325	0.78078
Arm_bone_area_combined	rs10787231.rs10787231	1	3309	0.139834	0.912124	0.153306	0.878167
Arm_bone_area_combined	rs10787231.rs10787231	2	3307	0.397911	0.700401	0.568119	0.569993
Arm_bone_area_combined	rs10888691.1.50991426_G_C	1	3309	-1.66009	1.89081	-0.877976	0.380021
Arm_bone_area_combined	rs10888691.1.50991426_G_C	2	3307	-2.34593	1.4508	-1.61699	0.105975
Arm_bone_area_combined	rs10958478.8.57198009_A_T	1	3309	-1.27431	1.07083	-1.19002	0.234125
Arm_bone_area_combined	rs10958478.8.57198009_A_T	2	3307	-0.393133	0.822312	-0.478083	0.632623
Arm_bone_area_combined	rs11012732.10.21830104_A_G	1	3309	1.75278	0.944885	1.85502	0.0636826
Arm_bone_area_combined	rs11012732.10.21830104_A_G	2	3307	1.8748	0.725233	2.58511	0.00977743
Arm_bone_area_combined	rs11111293.12.102921296_T_C	1	3309	0.264459	1.08026	0.244809	0.806619
Arm_bone_area_combined	rs11111293.12.102921296_T_C	2	3307	-0.0223811	0.829215	-0.0269907	0.978469
Arm_bone_area_combined	rs111295525.7.135187742_A_G	1	3309	1.40078	1.51984	0.921659	0.356774
Arm_bone_area_combined	rs111295525.7.135187742_A_G	2	3307	0.868141	1.16659	0.744169	0.456827
Arm_bone_area_combined	rs11154343.6.126412953_C_T	1	3309	0.115898	0.981381	0.118096	0.905998
Arm_bone_area_combined	rs11154343.6.126412953_C_T	2	3307	-0.117192	0.753737	-0.155481	0.876451
Arm_bone_area_combined	rs11249636.5.178927516_C_T	1	3309	0.694613	1.32428	0.52452	0.599952
Arm_bone_area_combined	rs11249636.5.178927516_C_T	2	3307	1.36661	1.01629	1.34471	0.178813
Arm_bone_area_combined	rs112717745.12.66292771_C_T	1	3309	1.71974	1.71698	1.00161	0.316607
Arm_bone_area_combined	rs112717745.12.66292771_C_T	2	3307	0.986666	1.31889	0.748102	0.454452
Arm_bone_area_combined	rs114895876.3.127352970_A_G	1	3309	-0.386413	4.45775	-0.0866834	0.930928
Arm_bone_area_combined	rs114895876.3.127352970_A_G	2	3307	0.180148	3.4211	0.0526578	0.958008
Arm_bone_area_combined	rs11685359.2.20349433_C_T	1	3309	-0.309269	1.30317	-0.23732	0.812423
Arm_bone_area_combined	rs11685359.2.20349433_C_T	2	3307	-0.45912	1.00044	-0.458917	0.646324
Arm_bone_area_combined	rs11769806.7.23480132_A_T	1	3309	1.28286	1.06223	1.20771	0.227246
Arm_bone_area_combined	rs11769806.7.23480132_A_T	2	3307	1.24412	0.815242	1.52608	0.127086
Arm_bone_area_combined	rs12277225.11.68340967_T_C	1	3309	1.34253	1.00536	1.33537	0.181847
Arm_bone_area_combined	rs12277225.11.68340967_T_C	2	3307	0.94903	0.77178	1.22966	0.21891
Arm_bone_area_combined	rs1234214.10.89698190_C_A	1	3309	-1.54761	0.925434	-1.67231	0.0945578
Arm_bone_area_combined	rs1234214.10.89698190_C_A	2	3307	-0.16583	0.711575	-0.233047	0.81574
Arm_bone_area_combined	rs12449730.17.27881366_G_A	1	3309	0.799409	1.20065	0.665814	0.505576
Arm_bone_area_combined	rs12449730.17.27881366_G_A	2	3307	0.148508	0.921696	0.161125	0.872005
Arm_bone_area_combined	rs13015080.2.217384482_G_A	1	3309	-1.25253	0.98396	-1.27295	0.203127
Arm_bone_area_combined	rs13015080.2.217384482_G_A	2	3307	-0.61639	0.756376	-0.814925	0.415174
Arm_bone_area_combined	rs145897003.3.52210649_G_A	1	3309	-1.39274	3.2221	-0.432245	0.665591
Arm_bone_area_combined	rs145897003.3.52210649_G_A	2	3307	-1.62947	2.47269	-0.658987	0.50995
Arm_bone_area_combined	rs148340480.19.13159859_C_G	1	3309	1.04658	1.90501	0.549383	0.58278
Arm_bone_area_combined	rs148340480.19.13159859_C_G	2	3307	1.00872	1.46201	0.689956	0.49027
Arm_bone_area_combined	rs150266910.1.23442265_C_T	1	3309	1.10495	1.1707	0.943844	0.345319
Arm_bone_area_combined	rs150266910.1.23442265_C_T	2	3307	0.543813	0.898832	0.605022	0.545206
Arm_bone_area_combined	rs151057105.7.54944920_C_T	1	3309	-0.990339	1.58311	-0.625565	0.531644
Arm_bone_area_combined	rs151057105.7.54944920_C_T	2	3307	-1.83825	1.21544	-1.51242	0.130523
Arm_bone_area_combined	rs1628768.10.105012994_T_C	1	3309	0.959885	1.08623	0.883684	0.376931
Arm_bone_area_combined	rs1628768.10.105012994_T_C	2	3307	0.997663	0.833688	1.19669	0.231515
Arm_bone_area_combined	rs17178006.rs17178006	1	3309	0.29545	1.39796	0.211343	0.832633
Arm_bone_area_combined	rs17178006.rs17178006	2	3307	-0.235146	1.07299	-0.21915	0.826547
Arm_bone_area_combined	rs17650496.6.127270764_A_G	1	3309	-1.39067	2.03603	-0.68303	0.494636
Arm_bone_area_combined	rs17650496.6.127270764_A_G	2	3307	-0.364406	1.56283	-0.233171	0.815643
Arm_bone_area_combined	rs17698176.17.44819595_T_G	1	3309	-0.415065	1.09401	-0.379399	0.704416
Arm_bone_area_combined	rs17698176.17.44819595_T_G	2	3307	0.461464	0.839946	0.549397	0.58277
Arm_bone_area_combined	rs180819997.6.37142328_G_A	1	3309	-2.89638	4.75125	-0.609604	0.542166
Arm_bone_area_combined	rs180819997.6.37142328_G_A	2	3307	-3.18917	3.64613	-0.874673	0.381815
Arm_bone_area_combined	rs190958130.6.127052822_C_G	1	3309	1.4653	2.24872	0.651616	0.514694
Arm_bone_area_combined	rs190958130.6.127052822_C_G	2	3307	1.62224	1.72568	0.940058	0.347257
Arm_bone_area_combined	rs191632554.17.43981742_T_A	1	3309	4.085	6.94056	0.588569	0.556191
Arm_bone_area_combined	rs191632554.17.43981742_T_A	2	3307	4.38557	5.3262	0.823396	0.410342
Arm_bone_area_combined	rs1935952.6.108998905_G_C	1	3309	1.10321	0.987944	1.11668	0.264214
Arm_bone_area_combined	rs1935952.6.108998905_G_C	2	3307	1.83706	0.757942	2.42375	0.0154147
Arm_bone_area_combined	rs2011008.6.127425944_G_C	1	3309	-1.48276	1.00481	-1.47567	0.140127
Arm_bone_area_combined	rs2011008.6.127425944_G_C	2	3307	-0.977835	0.771386	-1.26763	0.205018
Arm_bone_area_combined	rs2063453.3.141715543_T_C	1	3309	0.693286	1.27962	0.541792	0.587998
Arm_bone_area_combined	rs2063453.3.141715543_T_C	2	3307	0.716777	0.982115	0.72983	0.465546
Arm_bone_area_combined	rs2066827.rs2066827	1	3309	0.303598	1.07919	0.28132	0.778482
Arm_bone_area_combined	rs2066827.rs2066827	2	3307	-0.110388	0.828418	-0.133252	0.894002
Arm_bone_area_combined	rs2072235.7.50737384_C_T	1	3309	2.53648	1.10694	2.29144	0.0220006
Arm_bone_area_combined	rs2072235.7.50737384_C_T	2	3307	1.42497	0.850264	1.67592	0.0938488
Arm_bone_area_combined	rs2237075.5.139721351_T_C	1	3309	1.08372	1.0316	1.05052	0.293556
Arm_bone_area_combined	rs2237075.5.139721351_T_C	2	3307	-0.313991	0.79245	-0.396228	0.691962
Arm_bone_area_combined	rs2241726.12.49444545_G_A	1	3309	-0.182422	0.932516	-0.195624	0.844917
Arm_bone_area_combined	rs2241726.12.49444545_G_A	2	3307	-0.183347	0.716026	-0.256061	0.797919
Arm_bone_area_combined	rs225714.6.142546938_A_G	1	3309	-2.02222	1.08287	-1.86747	0.0619245
Arm_bone_area_combined	rs225714.6.142546938_A_G	2	3307	-0.194209	0.832524	-0.233277	0.815561
Arm_bone_area_combined	rs2271194.12.56477694_A_T	1	3309	-0.274635	0.918478	-0.29901	0.764951
Arm_bone_area_combined	rs2271194.12.56477694_A_T	2	3307	0.0684468	0.70507	0.0970781	0.92267
Arm_bone_area_combined	rs2301718.4.106009763_G_A	1	3309	-2.54842	1.14969	-2.21661	0.0267174
Arm_bone_area_combined	rs2301718.4.106009763_G_A	2	3307	-1.27395	0.883334	-1.4422	0.14934
Arm_bone_area_combined	rs2446066.12.53778650_G_T	1	3309	0.280932	1.18224	0.237627	0.812185
Arm_bone_area_combined	rs2446066.12.53778650_G_T	2	3307	-0.20989	0.907463	-0.231293	0.817101
Arm_bone_area_combined	rs2489624.6.127456394_G_A	1	3309	-3.99998	2.87773	-1.38997	0.16463
Arm_bone_area_combined	rs2489624.6.127456394_G_A	2	3307	-1.87208	2.20936	-0.847343	0.396865
Arm_bone_area_combined	rs28636834.12.123871070_A_C	1	3309	1.23589	1.14014	1.08398	0.278453
Arm_bone_area_combined	rs28636834.12.123871070_A_C	2	3307	1.73926	0.874971	1.98779	0.0469175
Arm_bone_area_combined	rs288326.rs288326	1	3309	0.669895	1.42937	0.468665	0.63934
Arm_bone_area_combined	rs288326.rs288326	2	3307	-0.533167	1.09734	-0.485873	0.62709
Arm_bone_area_combined	rs2884218.1.210557309_T_C	1	3309	-0.660517	1.00139	-0.659597	0.509559
Arm_bone_area_combined	rs2884218.1.210557309_T_C	2	3307	-0.127103	0.768883	-0.165309	0.868711
Arm_bone_area_combined	rs3134614.rs3134614	1	3309	1.08018	1.37806	0.78384	0.43319
Arm_bone_area_combined	rs3134614.rs3134614	2	3307	0.916911	1.05767	0.866918	0.38605
Arm_bone_area_combined	rs3217870.12.4400111_C_T	1	3309	0.0864213	0.92278	0.0936532	0.92539
Arm_bone_area_combined	rs3217870.12.4400111_C_T	2	3307	-0.0947376	0.708325	-0.133749	0.893609
Arm_bone_area_combined	rs343093.12.66255005_G_C	1	3309	0.725174	1.33016	0.545177	0.585668
Arm_bone_area_combined	rs343093.12.66255005_G_C	2	3307	0.65614	1.02117	0.642539	0.520568
Arm_bone_area_combined	rs34888260.7.32876315_T_A	1	3309	0.272714	0.96279	0.283254	0.777
Arm_bone_area_combined	rs34888260.7.32876315_T_A	2	3307	0.237835	0.739118	0.321782	0.747638
Arm_bone_area_combined	rs35227403.12.68216239_T_A	1	3309	-2.68644	1.95711	-1.37265	0.169954
Arm_bone_area_combined	rs35227403.12.68216239_T_A	2	3307	-2.46783	1.50183	-1.64321	0.100435
Arm_bone_area_combined	rs35542154.19.12782418_A_G	1	3309	0.856318	0.952607	0.89892	0.368761
Arm_bone_area_combined	rs35542154.19.12782418_A_G	2	3307	0.0279123	0.731586	0.0381531	0.969568
Arm_bone_area_combined	rs35926075.7.92367869_C_T	1	3309	0.125161	1.20136	0.104183	0.91703
Arm_bone_area_combined	rs35926075.7.92367869_C_T	2	3307	-0.533639	0.92231	-0.57859	0.562906
Arm_bone_area_combined	rs362307.4.3241845_C_T	1	3309	0.399501	1.73442	0.230337	0.817844
Arm_bone_area_combined	rs362307.4.3241845_C_T	2	3307	0.340732	1.33115	0.255968	0.797991
Arm_bone_area_combined	rs3991498.7.99904969_A_G	1	3309	-1.21619	1.13897	-1.0678	0.285687
Arm_bone_area_combined	rs3991498.7.99904969_A_G	2	3307	-0.646426	0.874369	-0.739305	0.459774
Arm_bone_area_combined	rs41288837.rs41288837	1	3309	0.436563	3.01159	0.144961	0.88475
Arm_bone_area_combined	rs41288837.rs41288837	2	3307	0.176829	2.3113	0.0765063	0.939021
Arm_bone_area_combined	rs42038.7.92243719_C_T	1	3309	-3.08931	1.00483	-3.07446	0.00212607
Arm_bone_area_combined	rs42038.7.92243719_C_T	2	3307	-1.64404	0.772503	-2.1282	0.0333947
Arm_bone_area_combined	rs4273712.rs4273712	1	3309	-2.38648	1.03882	-2.29729	0.0216643
Arm_bone_area_combined	rs4273712.rs4273712	2	3307	-0.623993	0.798863	-0.781101	0.434799
Arm_bone_area_combined	rs4564621.17.43895501_G_C	1	3309	-0.0253646	1.0911	-0.0232468	0.981455
Arm_bone_area_combined	rs4564621.17.43895501_G_C	2	3307	-0.491121	0.837529	-0.586393	0.557652
Arm_bone_area_combined	rs4832160.2.85539170_A_C	1	3309	0.696782	0.913286	0.762939	0.445554
Arm_bone_area_combined	rs4832160.2.85539170_A_C	2	3307	0.252922	0.701226	0.360686	0.718357
Arm_bone_area_combined	rs55906059.22.42184143_C_T	1	3309	3.3268	1.59029	2.09194	0.03652
Arm_bone_area_combined	rs55906059.22.42184143_C_T	2	3307	0.627178	1.22335	0.512674	0.608213
Arm_bone_area_combined	rs55938136.17.43798360_A_G	1	3309	-0.0206683	1.09067	-0.0189501	0.984882
Arm_bone_area_combined	rs55938136.17.43798360_A_G	2	3307	-0.490324	0.8372	-0.585671	0.558137
Arm_bone_area_combined	rs56335290.5.112036634_C_A	1	3309	-1.09176	1.06318	-1.02688	0.304552
Arm_bone_area_combined	rs56335290.5.112036634_C_A	2	3307	-0.961495	0.816054	-1.17822	0.238792
Arm_bone_area_combined	rs5756181.22.22305008_T_C	1	3309	-0.759347	1.03951	-0.730485	0.465146
Arm_bone_area_combined	rs5756181.22.22305008_T_C	2	3307	0.0238961	0.798171	0.0299385	0.976118
Arm_bone_area_combined	rs58153210.8.26271120_C_T	1	3309	0.135638	0.923841	0.14682	0.883283
Arm_bone_area_combined	rs58153210.8.26271120_C_T	2	3307	0.132964	0.709331	0.18745	0.851319
Arm_bone_area_combined	rs6124328.20.39826928_A_G	1	3309	0.42385	0.9918	0.427354	0.669149
Arm_bone_area_combined	rs6124328.20.39826928_A_G	2	3307	0.032798	0.761777	0.0430545	0.965661
Arm_bone_area_combined	rs62135193.2.48755477_C_T	1	3309	0.294652	0.917308	0.321214	0.748068
Arm_bone_area_combined	rs62135193.2.48755477_C_T	2	3307	0.0914317	0.704154	0.129846	0.896696
Arm_bone_area_combined	rs62262517.3.49134914_T_G	1	3309	0.870043	0.971729	0.895356	0.370662
Arm_bone_area_combined	rs62262517.3.49134914_T_G	2	3307	0.585731	0.746349	0.784795	0.43263
Arm_bone_area_combined	rs62482612.rs62482612	1	3309	-0.640677	0.911705	-0.702724	0.482277
Arm_bone_area_combined	rs62482612.rs62482612	2	3307	-0.641616	0.699643	-0.917062	0.359177
Arm_bone_area_combined	rs6429430.1.243834477_T_G	1	3309	-2.87037	1.17408	-2.44477	0.0145463
Arm_bone_area_combined	rs6429430.1.243834477_T_G	2	3307	-0.508462	0.903249	-0.562926	0.573524
Arm_bone_area_combined	rs6463758.7.8117636_A_G	1	3309	1.06626	0.926142	1.15129	0.249694
Arm_bone_area_combined	rs6463758.7.8117636_A_G	2	3307	1.0844	0.710979	1.52522	0.127301
Arm_bone_area_combined	rs6736289.2.10195540_G_C	1	3309	-0.583769	1.13339	-0.515066	0.606542
Arm_bone_area_combined	rs6736289.2.10195540_G_C	2	3307	-1.14885	0.869873	-1.32071	0.18669
Arm_bone_area_combined	rs7232135.rs7232135	1	3309	1.4285	1.15435	1.23749	0.215993
Arm_bone_area_combined	rs7232135.rs7232135	2	3307	0.347487	0.886613	0.391926	0.695138
Arm_bone_area_combined	rs72814160.10.89637682_T_C	1	3309	4.83782	2.1297	2.27159	0.0231752
Arm_bone_area_combined	rs72814160.10.89637682_T_C	2	3307	2.83183	1.63555	1.73142	0.0834702
Arm_bone_area_combined	rs7306710.12.66376091_T_C	1	3309	3.58203	0.92731	3.86282	0.00011424
Arm_bone_area_combined	rs7306710.12.66376091_T_C	2	3307	1.50505	0.714532	2.10634	0.0352499
Arm_bone_area_combined	rs7310309.12.79811429_T_C	1	3309	-0.394733	1.29663	-0.304431	0.760819
Arm_bone_area_combined	rs7310309.12.79811429_T_C	2	3307	0.0232181	0.99568	0.0233188	0.981397
Arm_bone_area_combined	rs73238136.3.142038959_T_C	1	3309	2.51789	1.29195	1.94891	0.0513908
Arm_bone_area_combined	rs73238136.3.142038959_T_C	2	3307	2.46944	0.991235	2.49127	0.0127775
Arm_bone_area_combined	rs73977799.2.183699768_G_A	1	3309	-0.293159	1.70159	-0.172285	0.863224
Arm_bone_area_combined	rs73977799.2.183699768_G_A	2	3307	-0.157589	1.30594	-0.120671	0.903959
Arm_bone_area_combined	rs7501777.17.42638677_T_G	1	3309	-2.16084	1.30663	-1.65375	0.0982727
Arm_bone_area_combined	rs7501777.17.42638677_T_G	2	3307	-0.560759	1.00404	-0.558503	0.576539
Arm_bone_area_combined	rs76847569.17.47096662_G_A	1	3309	0.640032	1.66992	0.38327	0.701544
Arm_bone_area_combined	rs76847569.17.47096662_G_A	2	3307	0.299192	1.28249	0.233289	0.815551
Arm_bone_area_combined	rs7781436.7.92317752_C_T	1	3309	-1.91821	1.10837	-1.73065	0.0836069
Arm_bone_area_combined	rs7781436.7.92317752_C_T	2	3307	-1.53332	0.851682	-1.80034	0.0718977
Arm_bone_area_combined	rs78378222.17.7571752_T_G	1	3309	-4.6781	4.27012	-1.09554	0.273359
Arm_bone_area_combined	rs78378222.17.7571752_T_G	2	3307	-2.64571	3.27763	-0.807201	0.419609
Arm_bone_area_combined	rs7988627.13.81631782_G_A	1	3309	0.962129	0.933959	1.03016	0.30301
Arm_bone_area_combined	rs7988627.13.81631782_G_A	2	3307	0.0737392	0.717275	0.102805	0.918124
Arm_bone_area_combined	rs867529.rs867529	1	3309	-2.18264	1.02465	-2.13014	0.0332341
Arm_bone_area_combined	rs867529.rs867529	2	3307	-0.492162	0.787825	-0.62471	0.532205
Arm_bone_area_combined	rs893725.15.90128223_A_C	1	3309	2.20584	0.932055	2.36664	0.0180079
Arm_bone_area_combined	rs893725.15.90128223_A_C	2	3307	0.615791	0.716888	0.858978	0.390415
Arm_bone_area_combined	rs9374035.rs9374035	1	3309	-0.00102786	0.94243	-0.00109065	0.99913
Arm_bone_area_combined	rs9374035.rs9374035	2	3307	0.217087	0.723416	0.300087	0.76413
Arm_bone_area_combined	rs9401873.6.126623120_T_C	1	3309	-0.507681	0.962799	-0.527297	0.598023
Arm_bone_area_combined	rs9401873.6.126623120_T_C	2	3307	-0.554121	0.739344	-0.749477	0.453623
Arm_bone_area_combined	rs9818536.3.136115295_C_T	1	3309	0.990769	1.08832	0.910367	0.362696
Arm_bone_area_combined	rs9818536.3.136115295_C_T	2	3307	-0.317074	0.835915	-0.379313	0.70448
Arm_bone_area_combined	rs9821713.3.190678438_G_C	1	3309	-0.414645	1.57153	-0.263848	0.791914
Arm_bone_area_combined	rs9821713.3.190678438_G_C	2	3307	1.75191	1.20661	1.45193	0.146617
Arm_bone_area_combined	rs9842055.3.190678743_T_G	1	3309	-1.2285	0.913518	-1.3448	0.178782
Arm_bone_area_combined	rs9842055.3.190678743_T_G	2	3307	-1.41035	0.701102	-2.01163	0.0443406
Arm_bone_area_left	rs1043209.14.23373986_G_A	1	2789	0.495734	0.52958	0.93609	0.349308
Arm_bone_area_left	rs1043209.14.23373986_G_A	2	2787	0.676306	0.417544	1.61972	0.105405
Arm_bone_area_left	rs1076148.9.136927657_T_C	1	2789	-1.04026	0.571255	-1.82101	0.0687122
Arm_bone_area_left	rs1076148.9.136927657_T_C	2	2787	-0.354958	0.451133	-0.786813	0.431458
Arm_bone_area_left	rs10787231.rs10787231	1	2789	-0.0255055	0.524481	-0.04863	0.961218
Arm_bone_area_left	rs10787231.rs10787231	2	2787	0.197275	0.41392	0.4766	0.633684
Arm_bone_area_left	rs10888691.1.50991426_G_C	1	2789	-1.15384	1.06732	-1.08107	0.27976
Arm_bone_area_left	rs10888691.1.50991426_G_C	2	2787	-1.61632	0.84144	-1.9209	0.0548466
Arm_bone_area_left	rs10958478.8.57198009_A_T	1	2789	-0.704386	0.614908	-1.14551	0.252095
Arm_bone_area_left	rs10958478.8.57198009_A_T	2	2787	-0.14669	0.485349	-0.302236	0.762495
Arm_bone_area_left	rs11012732.10.21830104_A_G	1	2789	0.527783	0.546716	0.965369	0.334444
Arm_bone_area_left	rs11012732.10.21830104_A_G	2	2787	0.671952	0.431369	1.55772	0.119413
Arm_bone_area_left	rs11111293.12.102921296_T_C	1	2789	0.136875	0.61593	0.222225	0.824155
Arm_bone_area_left	rs11111293.12.102921296_T_C	2	2787	0.215347	0.485827	0.443259	0.657613
Arm_bone_area_left	rs111295525.7.135187742_A_G	1	2789	0.411068	0.876228	0.469134	0.639011
Arm_bone_area_left	rs111295525.7.135187742_A_G	2	2787	0.0655792	0.691162	0.0948824	0.924415
Arm_bone_area_left	rs11154343.6.126412953_C_T	1	2789	-0.372109	0.563125	-0.660792	0.5088
Arm_bone_area_left	rs11154343.6.126412953_C_T	2	2787	-0.128277	0.444567	-0.288545	0.772951
Arm_bone_area_left	rs11249636.5.178927516_C_T	1	2789	-0.0888796	0.763203	-0.116456	0.9073
Arm_bone_area_left	rs11249636.5.178927516_C_T	2	2787	0.239579	0.602008	0.397967	0.690685
Arm_bone_area_left	rs112717745.12.66292771_C_T	1	2789	0.665599	0.972924	0.684123	0.493955
Arm_bone_area_left	rs112717745.12.66292771_C_T	2	2787	0.187958	0.768119	0.244699	0.806707
Arm_bone_area_left	rs114895876.3.127352970_A_G	1	2789	-1.72065	2.50449	-0.687026	0.492124
Arm_bone_area_left	rs114895876.3.127352970_A_G	2	2787	-0.502697	1.97548	-0.254469	0.799152
Arm_bone_area_left	rs11685359.2.20349433_C_T	1	2789	0.143279	0.744071	0.19256	0.847317
Arm_bone_area_left	rs11685359.2.20349433_C_T	2	2787	0.18902	0.587028	0.321995	0.747481
Arm_bone_area_left	rs11769806.7.23480132_A_T	1	2789	0.555873	0.60775	0.914642	0.360459
Arm_bone_area_left	rs11769806.7.23480132_A_T	2	2787	0.345568	0.479446	0.720765	0.471115
Arm_bone_area_left	rs12277225.11.68340967_T_C	1	2789	1.21599	0.57836	2.10249	0.0356005
Arm_bone_area_left	rs12277225.11.68340967_T_C	2	2787	0.868089	0.456352	1.90223	0.057244
Arm_bone_area_left	rs1234214.10.89698190_C_A	1	2789	-0.338458	0.531294	-0.637045	0.524148
Arm_bone_area_left	rs1234214.10.89698190_C_A	2	2787	0.206012	0.419535	0.491049	0.623431
Arm_bone_area_left	rs12449730.17.27881366_G_A	1	2789	-0.117937	0.685925	-0.171938	0.863499
Arm_bone_area_left	rs12449730.17.27881366_G_A	2	2787	-0.392593	0.541004	-0.725675	0.468099
Arm_bone_area_left	rs13015080.2.217384482_G_A	1	2789	-0.754889	0.561855	-1.34356	0.179199
Arm_bone_area_left	rs13015080.2.217384482_G_A	2	2787	-0.386457	0.443962	-0.870474	0.384117
Arm_bone_area_left	rs145897003.3.52210649_G_A	1	2789	-0.284382	1.85165	-0.153583	0.87795
Arm_bone_area_left	rs145897003.3.52210649_G_A	2	2787	-0.495659	1.46024	-0.339436	0.734307
Arm_bone_area_left	rs148340480.19.13159859_C_G	1	2789	0.0978368	1.09527	0.0893268	0.928829
Arm_bone_area_left	rs148340480.19.13159859_C_G	2	2787	0.347761	0.863794	0.402597	0.687276
Arm_bone_area_left	rs150266910.1.23442265_C_T	1	2789	0.236228	0.674175	0.350396	0.726068
Arm_bone_area_left	rs150266910.1.23442265_C_T	2	2787	0.0802517	0.531861	0.150888	0.880075
Arm_bone_area_left	rs151057105.7.54944920_C_T	1	2789	-0.736401	0.909154	-0.809985	0.418018
Arm_bone_area_left	rs151057105.7.54944920_C_T	2	2787	-1.16803	0.717298	-1.62838	0.103559
Arm_bone_area_left	rs1628768.10.105012994_T_C	1	2789	0.239359	0.621177	0.385331	0.700022
Arm_bone_area_left	rs1628768.10.105012994_T_C	2	2787	0.548366	0.489945	1.11924	0.263135
Arm_bone_area_left	rs17178006.rs17178006	1	2789	-0.154917	0.801325	-0.193326	0.846718
Arm_bone_area_left	rs17178006.rs17178006	2	2787	-0.216758	0.631995	-0.342974	0.731644
Arm_bone_area_left	rs17650496.6.127270764_A_G	1	2789	-0.612588	1.1886	-0.515385	0.606325
Arm_bone_area_left	rs17650496.6.127270764_A_G	2	2787	0.0365693	0.937578	0.039004	0.96889
Arm_bone_area_left	rs17698176.17.44819595_T_G	1	2789	0.0522625	0.630778	0.082854	0.933974
Arm_bone_area_left	rs17698176.17.44819595_T_G	2	2787	0.0981963	0.497573	0.197351	0.843567
Arm_bone_area_left	rs180819997.6.37142328_G_A	1	2789	-1.77827	2.8318	-0.627965	0.530079
Arm_bone_area_left	rs180819997.6.37142328_G_A	2	2787	-2.43066	2.23298	-1.08852	0.276458
Arm_bone_area_left	rs190958130.6.127052822_C_G	1	2789	0.0919265	1.27427	0.0721405	0.942495
Arm_bone_area_left	rs190958130.6.127052822_C_G	2	2787	0.665594	1.00496	0.662308	0.507829
Arm_bone_area_left	rs191632554.17.43981742_T_A	1	2789	1.06865	3.94624	0.270802	0.786563
Arm_bone_area_left	rs191632554.17.43981742_T_A	2	2787	1.67327	3.11201	0.537682	0.59084
Arm_bone_area_left	rs1935952.6.108998905_G_C	1	2789	0.186485	0.568567	0.327991	0.742943
Arm_bone_area_left	rs1935952.6.108998905_G_C	2	2787	0.687637	0.448463	1.53332	0.125311
Arm_bone_area_left	rs2011008.6.127425944_G_C	1	2789	-0.723483	0.578726	-1.25013	0.211357
Arm_bone_area_left	rs2011008.6.127425944_G_C	2	2787	-0.401625	0.456611	-0.879578	0.379164
Arm_bone_area_left	rs2063453.3.141715543_T_C	1	2789	0.653207	0.733236	0.890855	0.373084
Arm_bone_area_left	rs2063453.3.141715543_T_C	2	2787	0.689172	0.57827	1.19178	0.233448
Arm_bone_area_left	rs2066827.rs2066827	1	2789	0.0386625	0.616656	0.0626971	0.950012
Arm_bone_area_left	rs2066827.rs2066827	2	2787	-0.285041	0.486445	-0.585969	0.557944
Arm_bone_area_left	rs2072235.7.50737384_C_T	1	2789	1.04389	0.633125	1.64879	0.0993039
Arm_bone_area_left	rs2072235.7.50737384_C_T	2	2787	0.352717	0.499864	0.705624	0.480481
Arm_bone_area_left	rs2237075.5.139721351_T_C	1	2789	0.357496	0.593861	0.601987	0.547232
Arm_bone_area_left	rs2237075.5.139721351_T_C	2	2787	-0.184419	0.468606	-0.393549	0.693944
Arm_bone_area_left	rs2241726.12.49444545_G_A	1	2789	-0.406168	0.541451	-0.750147	0.45323
Arm_bone_area_left	rs2241726.12.49444545_G_A	2	2787	-0.31674	0.42729	-0.741277	0.458588
Arm_bone_area_left	rs225714.6.142546938_A_G	1	2789	-1.15967	0.619899	-1.87075	0.061485
Arm_bone_area_left	rs225714.6.142546938_A_G	2	2787	-0.133856	0.489929	-0.273216	0.784707
Arm_bone_area_left	rs2271194.12.56477694_A_T	1	2789	-0.150376	0.527399	-0.285127	0.775568
Arm_bone_area_left	rs2271194.12.56477694_A_T	2	2787	-0.00805901	0.41604	-0.0193708	0.984547
Arm_bone_area_left	rs2301718.4.106009763_G_A	1	2789	-0.565459	0.660235	-0.856452	0.391821
Arm_bone_area_left	rs2301718.4.106009763_G_A	2	2787	0.00423732	0.521098	0.00813152	0.993513
Arm_bone_area_left	rs2446066.12.53778650_G_T	1	2789	-0.27951	0.675329	-0.413888	0.678988
Arm_bone_area_left	rs2446066.12.53778650_G_T	2	2787	-0.621434	0.532597	-1.1668	0.243392
Arm_bone_area_left	rs2489624.6.127456394_G_A	1	2789	-1.95102	1.62859	-1.19798	0.231026
Arm_bone_area_left	rs2489624.6.127456394_G_A	2	2787	-0.678949	1.285	-0.528367	0.597287
Arm_bone_area_left	rs28636834.12.123871070_A_C	1	2789	0.84007	0.658047	1.27661	0.201846
Arm_bone_area_left	rs28636834.12.123871070_A_C	2	2787	1.20639	0.518877	2.32501	0.0201431
Arm_bone_area_left	rs288326.rs288326	1	2789	-0.40508	0.821557	-0.493064	0.622007
Arm_bone_area_left	rs288326.rs288326	2	2787	-0.66482	0.647902	-1.02611	0.304928
Arm_bone_area_left	rs2884218.1.210557309_T_C	1	2789	-0.34946	0.575309	-0.60743	0.543615
Arm_bone_area_left	rs2884218.1.210557309_T_C	2	2787	-0.168565	0.453919	-0.371355	0.710402
Arm_bone_area_left	rs3134614.rs3134614	1	2789	0.666727	0.794781	0.838882	0.401608
Arm_bone_area_left	rs3134614.rs3134614	2	2787	0.616703	0.626824	0.983854	0.325273
Arm_bone_area_left	rs3217870.12.4400111_C_T	1	2789	-0.0198223	0.5292	-0.0374571	0.970123
Arm_bone_area_left	rs3217870.12.4400111_C_T	2	2787	0.046871	0.417444	0.112281	0.910609
Arm_bone_area_left	rs343093.12.66255005_G_C	1	2789	-0.165221	0.759897	-0.217425	0.827893
Arm_bone_area_left	rs343093.12.66255005_G_C	2	2787	-0.269181	0.599515	-0.448997	0.653469
Arm_bone_area_left	rs34888260.7.32876315_T_A	1	2789	0.177678	0.551163	0.322369	0.747197
Arm_bone_area_left	rs34888260.7.32876315_T_A	2	2787	0.123539	0.434837	0.284104	0.776352
Arm_bone_area_left	rs35227403.12.68216239_T_A	1	2789	-1.99312	1.13225	-1.76032	0.0784634
Arm_bone_area_left	rs35227403.12.68216239_T_A	2	2787	-1.02201	0.893553	-1.14376	0.252823
Arm_bone_area_left	rs35542154.19.12782418_A_G	1	2789	0.204903	0.549975	0.372568	0.709498
Arm_bone_area_left	rs35542154.19.12782418_A_G	2	2787	-0.297172	0.434014	-0.684706	0.493586
Arm_bone_area_left	rs35926075.7.92367869_C_T	1	2789	0.610169	0.684018	0.892036	0.372451
Arm_bone_area_left	rs35926075.7.92367869_C_T	2	2787	0.0945936	0.539859	0.175219	0.86092
Arm_bone_area_left	rs362307.4.3241845_C_T	1	2789	0.80641	0.998018	0.808011	0.419154
Arm_bone_area_left	rs362307.4.3241845_C_T	2	2787	0.53302	0.787169	0.677135	0.498377
Arm_bone_area_left	rs3991498.7.99904969_A_G	1	2789	-0.813282	0.649897	-1.2514	0.210893
Arm_bone_area_left	rs3991498.7.99904969_A_G	2	2787	-0.511127	0.512717	-0.996899	0.3189
Arm_bone_area_left	rs41288837.rs41288837	1	2789	-0.0991948	1.72384	-0.0575429	0.954117
Arm_bone_area_left	rs41288837.rs41288837	2	2787	-0.0498799	1.35952	-0.0366894	0.970735
Arm_bone_area_left	rs42038.7.92243719_C_T	1	2789	-1.94565	0.572246	-3.40003	0.000683279
Arm_bone_area_left	rs42038.7.92243719_C_T	2	2787	-1.09835	0.452355	-2.42808	0.0152422
Arm_bone_area_left	rs4273712.rs4273712	1	2789	-1.24486	0.60137	-2.07004	0.0385409
Arm_bone_area_left	rs4273712.rs4273712	2	2787	-0.457418	0.475093	-0.962797	0.335733
Arm_bone_area_left	rs4564621.17.43895501_G_C	1	2789	0.517928	0.62233	0.832241	0.405344
Arm_bone_area_left	rs4564621.17.43895501_G_C	2	2787	0.253358	0.490965	0.51604	0.605868
Arm_bone_area_left	rs4832160.2.85539170_A_C	1	2789	0.50219	0.525472	0.955693	0.339311
Arm_bone_area_left	rs4832160.2.85539170_A_C	2	2787	0.213965	0.414656	0.516006	0.605891
Arm_bone_area_left	rs55906059.22.42184143_C_T	1	2789	1.88795	0.919369	2.05353	0.0401148
Arm_bone_area_left	rs55906059.22.42184143_C_T	2	2787	0.532814	0.726874	0.733022	0.463607
Arm_bone_area_left	rs55938136.17.43798360_A_G	1	2789	0.522741	0.622043	0.84036	0.400779
Arm_bone_area_left	rs55938136.17.43798360_A_G	2	2787	0.255862	0.49074	0.521379	0.602144
Arm_bone_area_left	rs56335290.5.112036634_C_A	1	2789	-0.339895	0.60949	-0.55767	0.577115
Arm_bone_area_left	rs56335290.5.112036634_C_A	2	2787	-0.413396	0.480731	-0.859931	0.389901
Arm_bone_area_left	rs5756181.22.22305008_T_C	1	2789	-0.385148	0.590886	-0.651814	0.514575
Arm_bone_area_left	rs5756181.22.22305008_T_C	2	2787	0.0103305	0.466243	0.0221568	0.982324
Arm_bone_area_left	rs58153210.8.26271120_C_T	1	2789	-0.00132446	0.533027	-0.00248478	0.998018
Arm_bone_area_left	rs58153210.8.26271120_C_T	2	2787	-0.121229	0.420617	-0.288216	0.773203
Arm_bone_area_left	rs6124328.20.39826928_A_G	1	2789	0.0256529	0.569738	0.0450258	0.96409
Arm_bone_area_left	rs6124328.20.39826928_A_G	2	2787	-0.35138	0.449769	-0.781246	0.434725
Arm_bone_area_left	rs62135193.2.48755477_C_T	1	2789	-0.154475	0.525418	-0.294005	0.768776
Arm_bone_area_left	rs62135193.2.48755477_C_T	2	2787	-0.287255	0.414446	-0.693105	0.488301
Arm_bone_area_left	rs62262517.3.49134914_T_G	1	2789	0.404587	0.556434	0.727108	0.467221
Arm_bone_area_left	rs62262517.3.49134914_T_G	2	2787	0.300402	0.439213	0.683957	0.494059
Arm_bone_area_left	rs62482612.rs62482612	1	2789	-0.425063	0.525271	-0.809227	0.418454
Arm_bone_area_left	rs62482612.rs62482612	2	2787	-0.297222	0.414262	-0.717473	0.473143
Arm_bone_area_left	rs6429430.1.243834477_T_G	1	2789	-1.3221	0.681491	-1.94001	0.0524801
Arm_bone_area_left	rs6429430.1.243834477_T_G	2	2787	-0.465855	0.538197	-0.865584	0.386793
Arm_bone_area_left	rs6463758.7.8117636_A_G	1	2789	0.648059	0.530462	1.22169	0.221929
Arm_bone_area_left	rs6463758.7.8117636_A_G	2	2787	0.778732	0.418429	1.86109	0.0628376
Arm_bone_area_left	rs6736289.2.10195540_G_C	1	2789	-0.0688257	0.648996	-0.106049	0.915551
Arm_bone_area_left	rs6736289.2.10195540_G_C	2	2787	-0.292701	0.51195	-0.571738	0.567546
Arm_bone_area_left	rs7232135.rs7232135	1	2789	0.963978	0.660555	1.45935	0.144583
Arm_bone_area_left	rs7232135.rs7232135	2	2787	0.667888	0.521192	1.28146	0.200138
Arm_bone_area_left	rs72814160.10.89637682_T_C	1	2789	2.52291	1.2244	2.06053	0.0394405
Arm_bone_area_left	rs72814160.10.89637682_T_C	2	2787	1.62771	0.966118	1.6848	0.0921396
Arm_bone_area_left	rs7306710.12.66376091_T_C	1	2789	1.61554	0.534478	3.02265	0.00252857
Arm_bone_area_left	rs7306710.12.66376091_T_C	2	2787	0.452666	0.423388	1.06915	0.285095
Arm_bone_area_left	rs7310309.12.79811429_T_C	1	2789	0.119476	0.742391	0.160934	0.872157
Arm_bone_area_left	rs7310309.12.79811429_T_C	2	2787	0.395877	0.585834	0.675748	0.499257
Arm_bone_area_left	rs73238136.3.142038959_T_C	1	2789	1.07193	0.739293	1.44994	0.147188
Arm_bone_area_left	rs73238136.3.142038959_T_C	2	2787	1.04355	0.582983	1.79002	0.0735592
Arm_bone_area_left	rs73977799.2.183699768_G_A	1	2789	-0.244878	0.993567	-0.246463	0.805342
Arm_bone_area_left	rs73977799.2.183699768_G_A	2	2787	-0.356693	0.783571	-0.455215	0.64899
Arm_bone_area_left	rs7501777.17.42638677_T_G	1	2789	-1.4446	0.746869	-1.93421	0.0531888
Arm_bone_area_left	rs7501777.17.42638677_T_G	2	2787	-0.557569	0.589947	-0.945117	0.344681
Arm_bone_area_left	rs76847569.17.47096662_G_A	1	2789	0.36702	0.946615	0.387719	0.698254
Arm_bone_area_left	rs76847569.17.47096662_G_A	2	2787	0.508643	0.747078	0.680844	0.496027
Arm_bone_area_left	rs7781436.7.92317752_C_T	1	2789	-1.30563	0.638241	-2.04566	0.0408836
Arm_bone_area_left	rs7781436.7.92317752_C_T	2	2787	-1.05607	0.504103	-2.09495	0.036266
Arm_bone_area_left	rs78378222.17.7571752_T_G	1	2789	-1.87865	2.35404	-0.798052	0.424909
Arm_bone_area_left	rs78378222.17.7571752_T_G	2	2787	-0.996453	1.85671	-0.536676	0.591535
Arm_bone_area_left	rs7988627.13.81631782_G_A	1	2789	0.865591	0.536992	1.61193	0.107091
Arm_bone_area_left	rs7988627.13.81631782_G_A	2	2787	0.233486	0.424053	0.550607	0.581948
Arm_bone_area_left	rs867529.rs867529	1	2789	-1.31583	0.587624	-2.23924	0.0252188
Arm_bone_area_left	rs867529.rs867529	2	2787	-0.410662	0.464422	-0.884242	0.376642
Arm_bone_area_left	rs893725.15.90128223_A_C	1	2789	1.19107	0.533782	2.23138	0.0257355
Arm_bone_area_left	rs893725.15.90128223_A_C	2	2787	0.444212	0.421833	1.05305	0.292409
Arm_bone_area_left	rs9374035.rs9374035	1	2789	0.260992	0.538128	0.484999	0.627715
Arm_bone_area_left	rs9374035.rs9374035	2	2787	0.487042	0.424432	1.14751	0.251269
Arm_bone_area_left	rs9401873.6.126623120_T_C	1	2789	-0.0886091	0.548351	-0.161592	0.871639
Arm_bone_area_left	rs9401873.6.126623120_T_C	2	2787	-0.103053	0.43277	-0.238125	0.811802
Arm_bone_area_left	rs9818536.3.136115295_C_T	1	2789	0.364556	0.623319	0.584863	0.558687
Arm_bone_area_left	rs9818536.3.136115295_C_T	2	2787	-0.436524	0.492016	-0.887214	0.37504
Arm_bone_area_left	rs9821713.3.190678438_G_C	1	2789	-0.125105	0.900131	-0.138985	0.889472
Arm_bone_area_left	rs9821713.3.190678438_G_C	2	2787	1.04394	0.710223	1.46987	0.141711
Arm_bone_area_left	rs9842055.3.190678743_T_G	1	2789	-0.823728	0.527361	-1.56198	0.118406
Arm_bone_area_left	rs9842055.3.190678743_T_G	2	2787	-0.93841	0.415888	-2.2564	0.024123
Arm_bone_area_right	rs1043209.14.23373986_G_A	1	2789	0.507934	0.527748	0.962457	0.335904
Arm_bone_area_right	rs1043209.14.23373986_G_A	2	2787	0.657498	0.411296	1.5986	0.110023
Arm_bone_area_right	rs1076148.9.136927657_T_C	1	2789	-1.02521	0.569521	-1.80012	0.07195
Arm_bone_area_right	rs1076148.9.136927657_T_C	2	2787	-0.341947	0.444548	-0.769202	0.441839
Arm_bone_area_right	rs10787231.rs10787231	1	2789	0.29001	0.522592	0.554946	0.578977
Arm_bone_area_right	rs10787231.rs10787231	2	2787	0.476357	0.407603	1.16868	0.242633
Arm_bone_area_right	rs10888691.1.50991426_G_C	1	2789	-1.00141	1.06327	-0.941822	0.346365
Arm_bone_area_right	rs10888691.1.50991426_G_C	2	2787	-1.43166	0.828631	-1.72774	0.0841462
Arm_bone_area_right	rs10958478.8.57198009_A_T	1	2789	-0.860159	0.61245	-1.40445	0.160295
Arm_bone_area_right	rs10958478.8.57198009_A_T	2	2787	-0.241884	0.477897	-0.506142	0.612797
Arm_bone_area_right	rs11012732.10.21830104_A_G	1	2789	1.04026	0.54443	1.91074	0.0561409
Arm_bone_area_right	rs11012732.10.21830104_A_G	2	2787	1.15629	0.42443	2.72435	0.00648323
Arm_bone_area_right	rs11111293.12.102921296_T_C	1	2789	-0.901808	0.613299	-1.47042	0.141561
Arm_bone_area_right	rs11111293.12.102921296_T_C	2	2787	-0.776817	0.478143	-1.62465	0.10435
Arm_bone_area_right	rs111295525.7.135187742_A_G	1	2789	1.04307	0.869698	1.19935	0.230494
Arm_bone_area_right	rs111295525.7.135187742_A_G	2	2787	0.726136	0.678098	1.07084	0.284333
Arm_bone_area_right	rs11154343.6.126412953_C_T	1	2789	-0.459925	0.561346	-0.819324	0.412672
Arm_bone_area_right	rs11154343.6.126412953_C_T	2	2787	-0.314936	0.43801	-0.719017	0.472191
Arm_bone_area_right	rs11249636.5.178927516_C_T	1	2789	0.293376	0.760259	0.385889	0.699608
Arm_bone_area_right	rs11249636.5.178927516_C_T	2	2787	0.613825	0.592672	1.03569	0.300436
Arm_bone_area_right	rs112717745.12.66292771_C_T	1	2789	1.12115	0.968225	1.15794	0.246988
Arm_bone_area_right	rs112717745.12.66292771_C_T	2	2787	0.620976	0.755609	0.821823	0.411248
Arm_bone_area_right	rs114895876.3.127352970_A_G	1	2789	-1.01498	2.49503	-0.406801	0.684185
Arm_bone_area_right	rs114895876.3.127352970_A_G	2	2787	0.270579	1.94522	0.1391	0.889381
Arm_bone_area_right	rs11685359.2.20349433_C_T	1	2789	-0.0610563	0.742715	-0.0822069	0.934488
Arm_bone_area_right	rs11685359.2.20349433_C_T	2	2787	-0.077648	0.5792	-0.134061	0.893364
Arm_bone_area_right	rs11769806.7.23480132_A_T	1	2789	0.846755	0.605287	1.39893	0.161945
Arm_bone_area_right	rs11769806.7.23480132_A_T	2	2787	0.64028	0.471974	1.3566	0.175018
Arm_bone_area_right	rs12277225.11.68340967_T_C	1	2789	0.408701	0.576524	0.708905	0.478443
Arm_bone_area_right	rs12277225.11.68340967_T_C	2	2787	0.0672152	0.449626	0.149491	0.881177
Arm_bone_area_right	rs1234214.10.89698190_C_A	1	2789	-0.743853	0.529116	-1.40584	0.159883
Arm_bone_area_right	rs1234214.10.89698190_C_A	2	2787	-0.192276	0.413123	-0.46542	0.641667
Arm_bone_area_right	rs12449730.17.27881366_G_A	1	2789	1.14074	0.682988	1.67022	0.0949882
Arm_bone_area_right	rs12449730.17.27881366_G_A	2	2787	0.812625	0.532581	1.52582	0.127168
Arm_bone_area_right	rs13015080.2.217384482_G_A	1	2789	-0.78224	0.559314	-1.39857	0.162053
Arm_bone_area_right	rs13015080.2.217384482_G_A	2	2787	-0.443107	0.436842	-1.01434	0.310508
Arm_bone_area_right	rs145897003.3.52210649_G_A	1	2789	1.02168	1.8444	0.553934	0.579669
Arm_bone_area_right	rs145897003.3.52210649_G_A	2	2787	0.836004	1.43775	0.581467	0.560973
Arm_bone_area_right	rs148340480.19.13159859_C_G	1	2789	0.169499	1.09106	0.155353	0.876554
Arm_bone_area_right	rs148340480.19.13159859_C_G	2	2787	0.465209	0.850527	0.546966	0.584446
Arm_bone_area_right	rs150266910.1.23442265_C_T	1	2789	0.12368	0.672672	0.183863	0.854134
Arm_bone_area_right	rs150266910.1.23442265_C_T	2	2787	-0.129984	0.52456	-0.247797	0.80431
Arm_bone_area_right	rs151057105.7.54944920_C_T	1	2789	-0.806204	0.906258	-0.889596	0.37376
Arm_bone_area_right	rs151057105.7.54944920_C_T	2	2787	-1.30122	0.706702	-1.84126	0.0656907
Arm_bone_area_right	rs1628768.10.105012994_T_C	1	2789	0.120376	0.618783	0.194537	0.84577
Arm_bone_area_right	rs1628768.10.105012994_T_C	2	2787	0.484646	0.482448	1.00456	0.315198
Arm_bone_area_right	rs17178006.rs17178006	1	2789	-0.366739	0.796465	-0.460459	0.645223
Arm_bone_area_right	rs17178006.rs17178006	2	2787	-0.454967	0.620886	-0.732771	0.46376
Arm_bone_area_right	rs17650496.6.127270764_A_G	1	2789	-0.983722	1.18394	-0.830888	0.406108
Arm_bone_area_right	rs17650496.6.127270764_A_G	2	2787	-0.280338	0.923191	-0.303662	0.761408
Arm_bone_area_right	rs17698176.17.44819595_T_G	1	2789	0.391533	0.628235	0.623227	0.533186
Arm_bone_area_right	rs17698176.17.44819595_T_G	2	2787	0.457782	0.489809	0.934614	0.350069
Arm_bone_area_right	rs180819997.6.37142328_G_A	1	2789	-0.0251146	2.82112	-0.00890235	0.992898
Arm_bone_area_right	rs180819997.6.37142328_G_A	2	2787	-0.643624	2.19915	-0.292669	0.769797
Arm_bone_area_right	rs190958130.6.127052822_C_G	1	2789	-0.218255	1.26937	-0.17194	0.863497
Arm_bone_area_right	rs190958130.6.127052822_C_G	2	2787	0.403889	0.9896	0.408134	0.683207
Arm_bone_area_right	rs191632554.17.43981742_T_A	1	2789	2.50755	3.93083	0.637918	0.52358
Arm_bone_area_right	rs191632554.17.43981742_T_A	2	2787	3.1649	3.06383	1.03299	0.301699
Arm_bone_area_right	rs1935952.6.108998905_G_C	1	2789	0.419055	0.566799	0.739336	0.459765
Arm_bone_area_right	rs1935952.6.108998905_G_C	2	2787	0.95708	0.441771	2.16646	0.0303607
Arm_bone_area_right	rs2011008.6.127425944_G_C	1	2789	-0.779573	0.576408	-1.35247	0.176336
Arm_bone_area_right	rs2011008.6.127425944_G_C	2	2787	-0.478223	0.449517	-1.06386	0.287485
Arm_bone_area_right	rs2063453.3.141715543_T_C	1	2789	0.655338	0.730634	0.896944	0.369826
Arm_bone_area_right	rs2063453.3.141715543_T_C	2	2787	0.687686	0.569564	1.20739	0.227384
Arm_bone_area_right	rs2066827.rs2066827	1	2789	0.161989	0.614296	0.263699	0.792032
Arm_bone_area_right	rs2066827.rs2066827	2	2787	-0.188723	0.479026	-0.393973	0.693631
Arm_bone_area_right	rs2072235.7.50737384_C_T	1	2789	1.86344	0.629897	2.95832	0.0031193
Arm_bone_area_right	rs2072235.7.50737384_C_T	2	2787	1.20144	0.491604	2.44393	0.0145903
Arm_bone_area_right	rs2237075.5.139721351_T_C	1	2789	0.56129	0.591535	0.94887	0.342769
Arm_bone_area_right	rs2237075.5.139721351_T_C	2	2787	-0.0148773	0.461463	-0.0322394	0.974283
Arm_bone_area_right	rs2241726.12.49444545_G_A	1	2789	-0.0443083	0.539421	-0.0821404	0.934541
Arm_bone_area_right	rs2241726.12.49444545_G_A	2	2787	0.0202241	0.420772	0.0480642	0.961669
Arm_bone_area_right	rs225714.6.142546938_A_G	1	2789	-1.40299	0.617353	-2.27258	0.0231274
Arm_bone_area_right	rs225714.6.142546938_A_G	2	2787	-0.364307	0.482392	-0.755211	0.450187
Arm_bone_area_right	rs2271194.12.56477694_A_T	1	2789	0.0820979	0.525222	0.156311	0.875799
Arm_bone_area_right	rs2271194.12.56477694_A_T	2	2787	0.20318	0.409514	0.49615	0.619828
Arm_bone_area_right	rs2301718.4.106009763_G_A	1	2789	-0.921539	0.657554	-1.40147	0.161187
Arm_bone_area_right	rs2301718.4.106009763_G_A	2	2787	-0.303611	0.513097	-0.591722	0.554085
Arm_bone_area_right	rs2446066.12.53778650_G_T	1	2789	0.387712	0.6727	0.576352	0.564424
Arm_bone_area_right	rs2446066.12.53778650_G_T	2	2787	0.0420222	0.524548	0.0801114	0.936154
Arm_bone_area_right	rs2489624.6.127456394_G_A	1	2789	-1.04184	1.62264	-0.642063	0.520885
Arm_bone_area_right	rs2489624.6.127456394_G_A	2	2787	0.291796	1.26536	0.230603	0.81764
Arm_bone_area_right	rs28636834.12.123871070_A_C	1	2789	0.538689	0.655572	0.821709	0.411313
Arm_bone_area_right	rs28636834.12.123871070_A_C	2	2787	0.921081	0.511082	1.80222	0.0716196
Arm_bone_area_right	rs288326.rs288326	1	2789	-0.173606	0.818456	-0.212114	0.832033
Arm_bone_area_right	rs288326.rs288326	2	2787	-0.389474	0.638054	-0.610409	0.541641
Arm_bone_area_right	rs2884218.1.210557309_T_C	1	2789	-0.288425	0.573164	-0.503215	0.614853
Arm_bone_area_right	rs2884218.1.210557309_T_C	2	2787	-0.117959	0.446996	-0.263893	0.791882
Arm_bone_area_right	rs3134614.rs3134614	1	2789	-0.0888544	0.791828	-0.112214	0.910662
Arm_bone_area_right	rs3134614.rs3134614	2	2787	-0.123109	0.617311	-0.199428	0.841943
Arm_bone_area_right	rs3217870.12.4400111_C_T	1	2789	-0.00867455	0.527066	-0.0164582	0.98687
Arm_bone_area_right	rs3217870.12.4400111_C_T	2	2787	0.0718284	0.410961	0.174782	0.861264
Arm_bone_area_right	rs343093.12.66255005_G_C	1	2789	0.780649	0.756878	1.03141	0.30244
Arm_bone_area_right	rs343093.12.66255005_G_C	2	2787	0.662835	0.590239	1.12299	0.261537
Arm_bone_area_right	rs34888260.7.32876315_T_A	1	2789	0.06727	0.549124	0.122504	0.902509
Arm_bone_area_right	rs34888260.7.32876315_T_A	2	2787	0.0373645	0.428226	0.0872542	0.930476
Arm_bone_area_right	rs35227403.12.68216239_T_A	1	2789	-2.31372	1.12845	-2.05036	0.0404234
Arm_bone_area_right	rs35227403.12.68216239_T_A	2	2787	-1.40965	0.880194	-1.60152	0.109375
Arm_bone_area_right	rs35542154.19.12782418_A_G	1	2789	0.497475	0.547701	0.908296	0.363801
Arm_bone_area_right	rs35542154.19.12782418_A_G	2	2787	-0.00959162	0.427329	-0.0224455	0.982094
Arm_bone_area_right	rs35926075.7.92367869_C_T	1	2789	0.693384	0.681306	1.01773	0.308896
Arm_bone_area_right	rs35926075.7.92367869_C_T	2	2787	0.166958	0.531521	0.314113	0.753459
Arm_bone_area_right	rs362307.4.3241845_C_T	1	2789	0.714961	0.994187	0.719142	0.472114
Arm_bone_area_right	rs362307.4.3241845_C_T	2	2787	0.479148	0.775082	0.618191	0.5365
Arm_bone_area_right	rs3991498.7.99904969_A_G	1	2789	-0.172058	0.647646	-0.265666	0.790516
Arm_bone_area_right	rs3991498.7.99904969_A_G	2	2787	0.146899	0.50499	0.290895	0.771153
Arm_bone_area_right	rs41288837.rs41288837	1	2789	0.112569	1.711	0.0657912	0.947549
Arm_bone_area_right	rs41288837.rs41288837	2	2787	0.171627	1.33381	0.128674	0.897625
Arm_bone_area_right	rs42038.7.92243719_C_T	1	2789	-2.2285	0.568777	-3.91806	9.14154e-05
Arm_bone_area_right	rs42038.7.92243719_C_T	2	2787	-1.35504	0.444453	-3.04878	0.00231937
Arm_bone_area_right	rs4273712.rs4273712	1	2789	-1.1775	0.599139	-1.96531	0.0494776
Arm_bone_area_right	rs4273712.rs4273712	2	2787	-0.319331	0.467911	-0.682462	0.495004
Arm_bone_area_right	rs4564621.17.43895501_G_C	1	2789	-0.134807	0.619981	-0.217437	0.827884
Arm_bone_area_right	rs4564621.17.43895501_G_C	2	2787	-0.398039	0.483377	-0.823454	0.41032
Arm_bone_area_right	rs4832160.2.85539170_A_C	1	2789	0.165167	0.523944	0.315238	0.752605
Arm_bone_area_right	rs4832160.2.85539170_A_C	2	2787	-0.0569505	0.408618	-0.139373	0.889165
Arm_bone_area_right	rs55906059.22.42184143_C_T	1	2789	1.91724	0.916411	2.09212	0.036518
Arm_bone_area_right	rs55906059.22.42184143_C_T	2	2787	0.45619	0.716257	0.636908	0.524237
Arm_bone_area_right	rs55938136.17.43798360_A_G	1	2789	-0.13228	0.619698	-0.213458	0.830985
Arm_bone_area_right	rs55938136.17.43798360_A_G	2	2787	-0.397855	0.483157	-0.82345	0.410323
Arm_bone_area_right	rs56335290.5.112036634_C_A	1	2789	-0.239382	0.607178	-0.394253	0.693424
Arm_bone_area_right	rs56335290.5.112036634_C_A	2	2787	-0.270649	0.4734	-0.571713	0.567563
Arm_bone_area_right	rs5756181.22.22305008_T_C	1	2789	-0.454016	0.588629	-0.771311	0.440588
Arm_bone_area_right	rs5756181.22.22305008_T_C	2	2787	-0.00797039	0.459134	-0.0173596	0.986151
Arm_bone_area_right	rs58153210.8.26271120_C_T	1	2789	-0.113474	0.530602	-0.21386	0.830672
Arm_bone_area_right	rs58153210.8.26271120_C_T	2	2787	-0.239804	0.413852	-0.579444	0.562337
Arm_bone_area_right	rs6124328.20.39826928_A_G	1	2789	0.264481	0.567884	0.46573	0.641445
Arm_bone_area_right	rs6124328.20.39826928_A_G	2	2787	-0.203241	0.443209	-0.458566	0.646582
Arm_bone_area_right	rs62135193.2.48755477_C_T	1	2789	-0.0531345	0.523585	-0.101482	0.919175
Arm_bone_area_right	rs62135193.2.48755477_C_T	2	2787	-0.241015	0.408248	-0.590364	0.554995
Arm_bone_area_right	rs62262517.3.49134914_T_G	1	2789	0.706929	0.55435	1.27524	0.202331
Arm_bone_area_right	rs62262517.3.49134914_T_G	2	2787	0.556314	0.432517	1.28623	0.198472
Arm_bone_area_right	rs62482612.rs62482612	1	2789	-0.528901	0.523217	-1.01086	0.31217
Arm_bone_area_right	rs62482612.rs62482612	2	2787	-0.370695	0.407889	-0.908814	0.363527
Arm_bone_area_right	rs6429430.1.243834477_T_G	1	2789	-1.08151	0.679037	-1.59272	0.111337
Arm_bone_area_right	rs6429430.1.243834477_T_G	2	2787	-0.163074	0.53005	-0.307658	0.758365
Arm_bone_area_right	rs6463758.7.8117636_A_G	1	2789	0.2416	0.528479	0.457161	0.647591
Arm_bone_area_right	rs6463758.7.8117636_A_G	2	2787	0.345788	0.412154	0.838977	0.401555
Arm_bone_area_right	rs6736289.2.10195540_G_C	1	2789	-0.272938	0.646414	-0.422233	0.672887
Arm_bone_area_right	rs6736289.2.10195540_G_C	2	2787	-0.547512	0.503973	-1.08639	0.2774
Arm_bone_area_right	rs7232135.rs7232135	1	2789	0.490161	0.658318	0.744566	0.456597
Arm_bone_area_right	rs7232135.rs7232135	2	2787	0.187138	0.513427	0.364487	0.715522
Arm_bone_area_right	rs72814160.10.89637682_T_C	1	2789	2.06061	1.21998	1.68905	0.0913215
Arm_bone_area_right	rs72814160.10.89637682_T_C	2	2787	1.18678	0.951491	1.24729	0.212397
Arm_bone_area_right	rs7306710.12.66376091_T_C	1	2789	1.80133	0.532258	3.38432	0.000723452
Arm_bone_area_right	rs7306710.12.66376091_T_C	2	2787	0.656204	0.416745	1.57459	0.115464
Arm_bone_area_right	rs7310309.12.79811429_T_C	1	2789	0.0437053	0.739472	0.0591033	0.952874
Arm_bone_area_right	rs7310309.12.79811429_T_C	2	2787	0.324677	0.576799	0.562895	0.573552
Arm_bone_area_right	rs73238136.3.142038959_T_C	1	2789	1.509	0.736403	2.04914	0.0405419
Arm_bone_area_right	rs73238136.3.142038959_T_C	2	2787	1.47543	0.573867	2.57103	0.0101913
Arm_bone_area_right	rs73977799.2.183699768_G_A	1	2789	-0.47609	0.990574	-0.480621	0.630824
Arm_bone_area_right	rs73977799.2.183699768_G_A	2	2787	-0.634378	0.772157	-0.821567	0.411394
Arm_bone_area_right	rs7501777.17.42638677_T_G	1	2789	-1.38198	0.744275	-1.85682	0.0634427
Arm_bone_area_right	rs7501777.17.42638677_T_G	2	2787	-0.499104	0.581081	-0.858924	0.390457
Arm_bone_area_right	rs76847569.17.47096662_G_A	1	2789	-0.083241	0.942995	-0.0882731	0.929666
Arm_bone_area_right	rs76847569.17.47096662_G_A	2	2787	0.0854725	0.735675	0.116182	0.907516
Arm_bone_area_right	rs7781436.7.92317752_C_T	1	2789	-0.890244	0.63604	-1.39967	0.161725
Arm_bone_area_right	rs7781436.7.92317752_C_T	2	2787	-0.645329	0.496598	-1.2995	0.19388
Arm_bone_area_right	rs78378222.17.7571752_T_G	1	2789	-2.21789	2.34201	-0.947003	0.34372
Arm_bone_area_right	rs78378222.17.7571752_T_G	2	2787	-1.29162	1.82593	-0.70738	0.47939
Arm_bone_area_right	rs7988627.13.81631782_G_A	1	2789	0.311355	0.53532	0.581625	0.560866
Arm_bone_area_right	rs7988627.13.81631782_G_A	2	2787	-0.387338	0.417689	-0.927336	0.353832
Arm_bone_area_right	rs867529.rs867529	1	2789	-1.03047	0.585535	-1.75988	0.078538
Arm_bone_area_right	rs867529.rs867529	2	2787	-0.122363	0.457301	-0.267577	0.789045
Arm_bone_area_right	rs893725.15.90128223_A_C	1	2789	1.16265	0.53184	2.18609	0.0288918
Arm_bone_area_right	rs893725.15.90128223_A_C	2	2787	0.383008	0.415493	0.921816	0.356705
Arm_bone_area_right	rs9374035.rs9374035	1	2789	-0.15879	0.536132	-0.296178	0.767117
Arm_bone_area_right	rs9374035.rs9374035	2	2787	0.035595	0.418053	0.0851447	0.932152
Arm_bone_area_right	rs9401873.6.126623120_T_C	1	2789	-0.236351	0.54622	-0.432702	0.665265
Arm_bone_area_right	rs9401873.6.126623120_T_C	2	2787	-0.22728	0.426108	-0.533385	0.59381
Arm_bone_area_right	rs9818536.3.136115295_C_T	1	2789	0.379003	0.620872	0.610436	0.541623
Arm_bone_area_right	rs9818536.3.136115295_C_T	2	2787	-0.39959	0.484415	-0.824892	0.409504
Arm_bone_area_right	rs9821713.3.190678438_G_C	1	2789	-1.01385	0.896483	-1.13092	0.258188
Arm_bone_area_right	rs9821713.3.190678438_G_C	2	2787	0.221609	0.699633	0.316751	0.751457
Arm_bone_area_right	rs9842055.3.190678743_T_G	1	2789	-0.305263	0.525249	-0.581176	0.561169
Arm_bone_area_right	rs9842055.3.190678743_T_G	2	2787	-0.44333	0.409575	-1.08242	0.279162
Head_bone_area	rs1043209.14.23373986_G_A	1	3305	0.0282337	0.356818	0.0791263	0.936937
Head_bone_area	rs1043209.14.23373986_G_A	2	3303	0.0816017	0.341813	0.238732	0.811328
Head_bone_area	rs1076148.9.136927657_T_C	1	3305	-0.492443	0.388649	-1.26706	0.205222
Head_bone_area	rs1076148.9.136927657_T_C	2	3303	-0.267447	0.372643	-0.717702	0.472992
Head_bone_area	rs10787231.rs10787231	1	3305	-0.153168	0.352703	-0.434271	0.66412
Head_bone_area	rs10787231.rs10787231	2	3303	-0.0979289	0.33807	-0.28967	0.772087
Head_bone_area	rs10888691.1.50991426_G_C	1	3305	0.81905	0.730946	1.12053	0.262568
Head_bone_area	rs10888691.1.50991426_G_C	2	3303	0.695002	0.700258	0.992494	0.32103
Head_bone_area	rs10958478.8.57198009_A_T	1	3305	-0.998867	0.413822	-2.41376	0.015843
Head_bone_area	rs10958478.8.57198009_A_T	2	3303	-0.843872	0.396655	-2.12747	0.0334549
Head_bone_area	rs11012732.10.21830104_A_G	1	3305	0.446888	0.365478	1.22275	0.221511
Head_bone_area	rs11012732.10.21830104_A_G	2	3303	0.48551	0.350283	1.38605	0.165826
Head_bone_area	rs11111293.12.102921296_T_C	1	3305	0.0929388	0.41787	0.222411	0.824008
Head_bone_area	rs11111293.12.102921296_T_C	2	3303	0.0354595	0.400361	0.0885688	0.92943
Head_bone_area	rs111295525.7.135187742_A_G	1	3305	-0.0111795	0.588969	-0.0189814	0.984857
Head_bone_area	rs111295525.7.135187742_A_G	2	3303	-0.122908	0.564247	-0.217827	0.827578
Head_bone_area	rs11154343.6.126412953_C_T	1	3305	0.384981	0.379694	1.01392	0.310693
Head_bone_area	rs11154343.6.126412953_C_T	2	3303	0.363823	0.363987	0.999549	0.317602
Head_bone_area	rs11249636.5.178927516_C_T	1	3305	0.810957	0.512146	1.58345	0.113415
Head_bone_area	rs11249636.5.178927516_C_T	2	3303	0.942747	0.490609	1.92159	0.0547439
Head_bone_area	rs112717745.12.66292771_C_T	1	3305	1.09073	0.663609	1.64363	0.100347
Head_bone_area	rs112717745.12.66292771_C_T	2	3303	0.973597	0.636241	1.53023	0.126055
Head_bone_area	rs114895876.3.127352970_A_G	1	3305	1.71761	1.72307	0.996829	0.318921
Head_bone_area	rs114895876.3.127352970_A_G	2	3303	1.81213	1.65048	1.09794	0.27231
Head_bone_area	rs11685359.2.20349433_C_T	1	3305	1.52911	0.503359	3.03781	0.00240172
Head_bone_area	rs11685359.2.20349433_C_T	2	3303	1.51147	0.482291	3.13393	0.00174001
Head_bone_area	rs11769806.7.23480132_A_T	1	3305	0.415763	0.411217	1.01106	0.312064
Head_bone_area	rs11769806.7.23480132_A_T	2	3303	0.381877	0.393985	0.969268	0.332483
Head_bone_area	rs12277225.11.68340967_T_C	1	3305	0.941474	0.389099	2.41963	0.0155903
Head_bone_area	rs12277225.11.68340967_T_C	2	3303	0.865899	0.372838	2.32245	0.0202692
Head_bone_area	rs1234214.10.89698190_C_A	1	3305	0.218932	0.358365	0.610921	0.541294
Head_bone_area	rs1234214.10.89698190_C_A	2	3303	0.453669	0.343698	1.31996	0.186939
Head_bone_area	rs12449730.17.27881366_G_A	1	3305	-0.828583	0.46388	-1.7862	0.0741589
Head_bone_area	rs12449730.17.27881366_G_A	2	3303	-0.931115	0.444359	-2.09541	0.0362108
Head_bone_area	rs13015080.2.217384482_G_A	1	3305	0.236746	0.381078	0.621252	0.534477
Head_bone_area	rs13015080.2.217384482_G_A	2	3303	0.344464	0.365554	0.942306	0.346105
Head_bone_area	rs145897003.3.52210649_G_A	1	3305	-0.675574	1.25025	-0.54035	0.588992
Head_bone_area	rs145897003.3.52210649_G_A	2	3303	-0.740146	1.1976	-0.618025	0.536601
Head_bone_area	rs148340480.19.13159859_C_G	1	3305	1.12221	0.737003	1.52266	0.127939
Head_bone_area	rs148340480.19.13159859_C_G	2	3303	1.08571	0.706002	1.53783	0.124185
Head_bone_area	rs150266910.1.23442265_C_T	1	3305	0.45987	0.452516	1.01625	0.309584
Head_bone_area	rs150266910.1.23442265_C_T	2	3303	0.384452	0.433618	0.886616	0.37535
Head_bone_area	rs151057105.7.54944920_C_T	1	3305	-0.927352	0.612263	-1.51463	0.129962
Head_bone_area	rs151057105.7.54944920_C_T	2	3303	-1.06957	0.58679	-1.82275	0.0684312
Head_bone_area	rs1628768.10.105012994_T_C	1	3305	-0.611861	0.420394	-1.45545	0.145641
Head_bone_area	rs1628768.10.105012994_T_C	2	3303	-0.625249	0.40275	-1.55245	0.120651
Head_bone_area	rs17178006.rs17178006	1	3305	0.25005	0.540238	0.462852	0.643501
Head_bone_area	rs17178006.rs17178006	2	3303	0.179182	0.517554	0.34621	0.729207
Head_bone_area	rs17650496.6.127270764_A_G	1	3305	-1.77601	0.789457	-2.24966	0.0245363
Head_bone_area	rs17650496.6.127270764_A_G	2	3303	-1.61359	0.756356	-2.13338	0.0329674
Head_bone_area	rs17698176.17.44819595_T_G	1	3305	-0.473082	0.423432	-1.11726	0.263967
Head_bone_area	rs17698176.17.44819595_T_G	2	3303	-0.326615	0.405815	-0.804839	0.420971
Head_bone_area	rs180819997.6.37142328_G_A	1	3305	1.49129	1.8367	0.811944	0.416883
Head_bone_area	rs180819997.6.37142328_G_A	2	3303	1.43271	1.75938	0.814326	0.415517
Head_bone_area	rs190958130.6.127052822_C_G	1	3305	0.958445	0.869246	1.10262	0.270274
Head_bone_area	rs190958130.6.127052822_C_G	2	3303	0.979897	0.832641	1.17686	0.239338
Head_bone_area	rs191632554.17.43981742_T_A	1	3305	-3.03864	2.68279	-1.13264	0.257446
Head_bone_area	rs191632554.17.43981742_T_A	2	3303	-2.99073	2.56979	-1.1638	0.244588
Head_bone_area	rs1935952.6.108998905_G_C	1	3305	-1.42078	0.381129	-3.72783	0.000196384
Head_bone_area	rs1935952.6.108998905_G_C	2	3303	-1.31273	0.365251	-3.59406	0.000330334
Head_bone_area	rs2011008.6.127425944_G_C	1	3305	-0.871916	0.388421	-2.24477	0.0248488
Head_bone_area	rs2011008.6.127425944_G_C	2	3303	-0.7893	0.372183	-2.12073	0.0340193
Head_bone_area	rs2063453.3.141715543_T_C	1	3305	-1.5853	0.493992	-3.20917	0.00134396
Head_bone_area	rs2063453.3.141715543_T_C	2	3303	-1.57115	0.473196	-3.32029	0.000909045
Head_bone_area	rs2066827.rs2066827	1	3305	0.67212	0.41722	1.61095	0.107286
Head_bone_area	rs2066827.rs2066827	2	3303	0.605094	0.399762	1.51364	0.130214
Head_bone_area	rs2072235.7.50737384_C_T	1	3305	0.00129998	0.428917	0.00303084	0.997582
Head_bone_area	rs2072235.7.50737384_C_T	2	3303	-0.196899	0.411062	-0.479	0.63197
Head_bone_area	rs2237075.5.139721351_T_C	1	3305	0.181596	0.398986	0.455144	0.649035
Head_bone_area	rs2237075.5.139721351_T_C	2	3303	-0.0519947	0.382487	-0.135939	0.891878
Head_bone_area	rs2241726.12.49444545_G_A	1	3305	-0.736835	0.360172	-2.04579	0.0408567
Head_bone_area	rs2241726.12.49444545_G_A	2	3303	-0.735592	0.345169	-2.13111	0.0331542
Head_bone_area	rs225714.6.142546938_A_G	1	3305	-0.940798	0.419442	-2.24298	0.0249646
Head_bone_area	rs225714.6.142546938_A_G	2	3303	-0.629496	0.402432	-1.56423	0.11786
Head_bone_area	rs2271194.12.56477694_A_T	1	3305	0.167172	0.355223	0.47061	0.637951
Head_bone_area	rs2271194.12.56477694_A_T	2	3303	0.233889	0.340346	0.68721	0.491999
Head_bone_area	rs2301718.4.106009763_G_A	1	3305	-0.835858	0.445326	-1.87696	0.0606124
Head_bone_area	rs2301718.4.106009763_G_A	2	3303	-0.619644	0.426967	-1.45127	0.146799
Head_bone_area	rs2446066.12.53778650_G_T	1	3305	-0.27351	0.457233	-0.598185	0.549758
Head_bone_area	rs2446066.12.53778650_G_T	2	3303	-0.34959	0.438034	-0.798088	0.424877
Head_bone_area	rs2489624.6.127456394_G_A	1	3305	-0.700718	1.11278	-0.629699	0.528935
Head_bone_area	rs2489624.6.127456394_G_A	2	3303	-0.335571	1.06619	-0.314738	0.752981
Head_bone_area	rs28636834.12.123871070_A_C	1	3305	-0.0174606	0.441477	-0.0395505	0.968454
Head_bone_area	rs28636834.12.123871070_A_C	2	3303	0.0637833	0.423054	0.150769	0.880167
Head_bone_area	rs288326.rs288326	1	3305	0.263751	0.552642	0.477255	0.633212
Head_bone_area	rs288326.rs288326	2	3303	0.0578214	0.529572	0.109185	0.913062
Head_bone_area	rs2884218.1.210557309_T_C	1	3305	0.593876	0.38712	1.53409	0.125104
Head_bone_area	rs2884218.1.210557309_T_C	2	3303	0.677852	0.370914	1.82752	0.0677123
Head_bone_area	rs3134614.rs3134614	1	3305	0.200365	0.53286	0.376019	0.706927
Head_bone_area	rs3134614.rs3134614	2	3303	0.166285	0.510478	0.325744	0.744639
Head_bone_area	rs3217870.12.4400111_C_T	1	3305	0.432847	0.356926	1.21271	0.225328
Head_bone_area	rs3217870.12.4400111_C_T	2	3303	0.400827	0.341972	1.1721	0.24124
Head_bone_area	rs343093.12.66255005_G_C	1	3305	-0.478005	0.514443	-0.929169	0.352869
Head_bone_area	rs343093.12.66255005_G_C	2	3303	-0.489011	0.492948	-0.992014	0.321264
Head_bone_area	rs34888260.7.32876315_T_A	1	3305	0.265375	0.372329	0.712744	0.476055
Head_bone_area	rs34888260.7.32876315_T_A	2	3303	0.258175	0.356765	0.723655	0.469329
Head_bone_area	rs35227403.12.68216239_T_A	1	3305	1.03877	0.757469	1.37137	0.170352
Head_bone_area	rs35227403.12.68216239_T_A	2	3303	1.07309	0.725563	1.47898	0.139241
Head_bone_area	rs35542154.19.12782418_A_G	1	3305	0.262963	0.368395	0.713808	0.475397
Head_bone_area	rs35542154.19.12782418_A_G	2	3303	0.120394	0.353108	0.340955	0.733159
Head_bone_area	rs35926075.7.92367869_C_T	1	3305	-0.364989	0.465083	-0.784782	0.432638
Head_bone_area	rs35926075.7.92367869_C_T	2	3303	-0.46757	0.445645	-1.0492	0.294163
Head_bone_area	rs362307.4.3241845_C_T	1	3305	1.24287	0.671244	1.85159	0.0641735
Head_bone_area	rs362307.4.3241845_C_T	2	3303	1.2236	0.643001	1.90296	0.0571332
Head_bone_area	rs3991498.7.99904969_A_G	1	3305	0.173225	0.440475	0.393268	0.694147
Head_bone_area	rs3991498.7.99904969_A_G	2	3303	0.285507	0.422017	0.67653	0.498752
Head_bone_area	rs41288837.rs41288837	1	3305	-1.2816	1.16409	-1.10095	0.271
Head_bone_area	rs41288837.rs41288837	2	3303	-1.33238	1.11507	-1.19488	0.232219
Head_bone_area	rs42038.7.92243719_C_T	1	3305	0.0656197	0.389151	0.168623	0.866104
Head_bone_area	rs42038.7.92243719_C_T	2	3303	0.312072	0.373091	0.83645	0.402962
Head_bone_area	rs4273712.rs4273712	1	3305	-0.697987	0.401871	-1.73684	0.0825083
Head_bone_area	rs4273712.rs4273712	2	3303	-0.392513	0.385577	-1.01799	0.308759
Head_bone_area	rs4564621.17.43895501_G_C	1	3305	0.466363	0.421895	1.1054	0.269067
Head_bone_area	rs4564621.17.43895501_G_C	2	3303	0.388677	0.404251	0.961474	0.336384
Head_bone_area	rs4832160.2.85539170_A_C	1	3305	-0.103372	0.353521	-0.292405	0.769995
Head_bone_area	rs4832160.2.85539170_A_C	2	3303	-0.176779	0.33876	-0.521841	0.601816
Head_bone_area	rs55906059.22.42184143_C_T	1	3305	-0.420871	0.61642	-0.682767	0.494802
Head_bone_area	rs55906059.22.42184143_C_T	2	3303	-0.862837	0.591274	-1.45929	0.144582
Head_bone_area	rs55938136.17.43798360_A_G	1	3305	0.467759	0.421728	1.10915	0.267446
Head_bone_area	rs55938136.17.43798360_A_G	2	3303	0.389393	0.404092	0.963626	0.335304
Head_bone_area	rs56335290.5.112036634_C_A	1	3305	0.0652899	0.411651	0.158605	0.87399
Head_bone_area	rs56335290.5.112036634_C_A	2	3303	0.0618643	0.394397	0.156858	0.875366
Head_bone_area	rs5756181.22.22305008_T_C	1	3305	-0.141495	0.402338	-0.351682	0.725099
Head_bone_area	rs5756181.22.22305008_T_C	2	3303	-0.017732	0.385556	-0.0459908	0.96332
Head_bone_area	rs58153210.8.26271120_C_T	1	3305	0.299141	0.357295	0.837239	0.402519
Head_bone_area	rs58153210.8.26271120_C_T	2	3303	0.293086	0.342412	0.855946	0.39209
Head_bone_area	rs6124328.20.39826928_A_G	1	3305	0.592088	0.383232	1.54499	0.122445
Head_bone_area	rs6124328.20.39826928_A_G	2	3303	0.52724	0.367404	1.43504	0.151371
Head_bone_area	rs62135193.2.48755477_C_T	1	3305	-0.518235	0.354827	-1.46053	0.14424
Head_bone_area	rs62135193.2.48755477_C_T	2	3303	-0.541176	0.339942	-1.59197	0.111488
Head_bone_area	rs62262517.3.49134914_T_G	1	3305	-0.355377	0.375821	-0.945604	0.34442
Head_bone_area	rs62262517.3.49134914_T_G	2	3303	-0.406577	0.360257	-1.12858	0.259159
Head_bone_area	rs62482612.rs62482612	1	3305	0.0279385	0.352666	0.0792207	0.936862
Head_bone_area	rs62482612.rs62482612	2	3303	0.00909068	0.337818	0.02691	0.978533
Head_bone_area	rs6429430.1.243834477_T_G	1	3305	-1.1426	0.454029	-2.51659	0.0118968
Head_bone_area	rs6429430.1.243834477_T_G	2	3303	-0.741464	0.435808	-1.70136	0.0889706
Head_bone_area	rs6463758.7.8117636_A_G	1	3305	0.171725	0.358486	0.479028	0.63195
Head_bone_area	rs6463758.7.8117636_A_G	2	3303	0.179897	0.343547	0.523646	0.60056
Head_bone_area	rs6736289.2.10195540_G_C	1	3305	-0.5177	0.438301	-1.18115	0.237627
Head_bone_area	rs6736289.2.10195540_G_C	2	3303	-0.615747	0.419922	-1.46634	0.142652
Head_bone_area	rs7232135.rs7232135	1	3305	0.74028	0.446373	1.65843	0.0973253
Head_bone_area	rs7232135.rs7232135	2	3303	0.555904	0.427898	1.29915	0.193983
Head_bone_area	rs72814160.10.89637682_T_C	1	3305	-0.6917	0.825013	-0.838412	0.40186
Head_bone_area	rs72814160.10.89637682_T_C	2	3303	-1.04047	0.790436	-1.31632	0.188157
Head_bone_area	rs7306710.12.66376091_T_C	1	3305	0.861197	0.359111	2.39813	0.0165341
Head_bone_area	rs7306710.12.66376091_T_C	2	3303	0.500093	0.345028	1.44942	0.147314
Head_bone_area	rs7310309.12.79811429_T_C	1	3305	-0.629058	0.501286	-1.25489	0.209608
Head_bone_area	rs7310309.12.79811429_T_C	2	3303	-0.559439	0.480473	-1.16435	0.244366
Head_bone_area	rs73238136.3.142038959_T_C	1	3305	-0.332036	0.500158	-0.663862	0.506825
Head_bone_area	rs73238136.3.142038959_T_C	2	3303	-0.330182	0.479145	-0.689107	0.490805
Head_bone_area	rs73977799.2.183699768_G_A	1	3305	-0.465138	0.657867	-0.707039	0.479593
Head_bone_area	rs73977799.2.183699768_G_A	2	3303	-0.437372	0.630198	-0.694022	0.487717
Head_bone_area	rs7501777.17.42638677_T_G	1	3305	0.420558	0.506059	0.831046	0.406008
Head_bone_area	rs7501777.17.42638677_T_G	2	3303	0.693219	0.485082	1.42908	0.153077
Head_bone_area	rs76847569.17.47096662_G_A	1	3305	1.06485	0.645386	1.64995	0.0990483
Head_bone_area	rs76847569.17.47096662_G_A	2	3303	0.999034	0.618658	1.61484	0.106441
Head_bone_area	rs7781436.7.92317752_C_T	1	3305	-1.13856	0.429129	-2.65319	0.00801184
Head_bone_area	rs7781436.7.92317752_C_T	2	3303	-1.07103	0.411612	-2.60205	0.00930836
Head_bone_area	rs78378222.17.7571752_T_G	1	3305	-2.13845	1.66128	-1.28723	0.198105
Head_bone_area	rs78378222.17.7571752_T_G	2	3303	-1.82242	1.59152	-1.14508	0.25226
Head_bone_area	rs7988627.13.81631782_G_A	1	3305	0.430137	0.361195	1.19087	0.233789
Head_bone_area	rs7988627.13.81631782_G_A	2	3303	0.284442	0.346205	0.821601	0.411364
Head_bone_area	rs867529.rs867529	1	3305	-0.232649	0.396499	-0.586758	0.557407
Head_bone_area	rs867529.rs867529	2	3303	0.0689797	0.380311	0.181377	0.856083
Head_bone_area	rs893725.15.90128223_A_C	1	3305	0.654171	0.360603	1.8141	0.069753
Head_bone_area	rs893725.15.90128223_A_C	2	3303	0.377093	0.346045	1.08972	0.275916
Head_bone_area	rs9374035.rs9374035	1	3305	-0.317211	0.364334	-0.870658	0.384004
Head_bone_area	rs9374035.rs9374035	2	3303	-0.274741	0.349083	-0.787038	0.431316
Head_bone_area	rs9401873.6.126623120_T_C	1	3305	-0.0451511	0.372659	-0.121159	0.903572
Head_bone_area	rs9401873.6.126623120_T_C	2	3303	-0.0547584	0.357201	-0.153299	0.878172
Head_bone_area	rs9818536.3.136115295_C_T	1	3305	0.0638192	0.420201	0.151878	0.879293
Head_bone_area	rs9818536.3.136115295_C_T	2	3303	-0.151342	0.40277	-0.375753	0.707125
Head_bone_area	rs9821713.3.190678438_G_C	1	3305	-1.30105	0.607216	-2.14264	0.0322147
Head_bone_area	rs9821713.3.190678438_G_C	2	3303	-0.93208	0.582261	-1.60079	0.109518
Head_bone_area	rs9842055.3.190678743_T_G	1	3305	0.201997	0.353452	0.571498	0.567701
Head_bone_area	rs9842055.3.190678743_T_G	2	3303	0.172054	0.338703	0.507981	0.611501
L1-L4_area	rs1043209.14.23373986_G_A	1	3288	0.160771	0.141309	1.13772	0.255319
L1-L4_area	rs1043209.14.23373986_G_A	2	3286	0.196667	0.109657	1.79347	0.0729892
L1-L4_area	rs1076148.9.136927657_T_C	1	3288	-0.12912	0.153745	-0.839835	0.401062
L1-L4_area	rs1076148.9.136927657_T_C	2	3286	0.0756743	0.119446	0.633545	0.526422
L1-L4_area	rs10787231.rs10787231	1	3288	-0.0741286	0.139674	-0.530726	0.595644
L1-L4_area	rs10787231.rs10787231	2	3286	-0.0264979	0.108486	-0.244251	0.807052
L1-L4_area	rs10888691.1.50991426_G_C	1	3288	0.107116	0.289648	0.369813	0.711546
L1-L4_area	rs10888691.1.50991426_G_C	2	3286	-0.0355074	0.224856	-0.157911	0.874536
L1-L4_area	rs10958478.8.57198009_A_T	1	3288	-0.241422	0.163952	-1.47252	0.140978
L1-L4_area	rs10958478.8.57198009_A_T	2	3286	-0.114974	0.127339	-0.902897	0.366647
L1-L4_area	rs11012732.10.21830104_A_G	1	3288	-0.0454499	0.14476	-0.313967	0.753566
L1-L4_area	rs11012732.10.21830104_A_G	2	3286	-0.00951487	0.112435	-0.0846254	0.932564
L1-L4_area	rs11111293.12.102921296_T_C	1	3288	0.0211962	0.165257	0.128262	0.897949
L1-L4_area	rs11111293.12.102921296_T_C	2	3286	-0.0149956	0.128297	-0.116882	0.906961
L1-L4_area	rs111295525.7.135187742_A_G	1	3288	0.028033	0.232735	0.12045	0.904134
L1-L4_area	rs111295525.7.135187742_A_G	2	3286	-0.0680425	0.180672	-0.376608	0.706489
L1-L4_area	rs11154343.6.126412953_C_T	1	3288	-0.0767689	0.15035	-0.510602	0.609664
L1-L4_area	rs11154343.6.126412953_C_T	2	3286	-0.121265	0.116779	-1.03842	0.299152
L1-L4_area	rs11249636.5.178927516_C_T	1	3288	-0.155279	0.202865	-0.76543	0.44407
L1-L4_area	rs11249636.5.178927516_C_T	2	3286	-0.101045	0.157489	-0.641598	0.521179
L1-L4_area	rs112717745.12.66292771_C_T	1	3288	0.0193561	0.264377	0.0732139	0.94164
L1-L4_area	rs112717745.12.66292771_C_T	2	3286	-0.0792718	0.205379	-0.385978	0.699538
L1-L4_area	rs114895876.3.127352970_A_G	1	3288	0.762035	0.675677	1.12781	0.259483
L1-L4_area	rs114895876.3.127352970_A_G	2	3286	0.785851	0.524383	1.49862	0.134068
L1-L4_area	rs11685359.2.20349433_C_T	1	3288	0.0745322	0.199511	0.373575	0.708745
L1-L4_area	rs11685359.2.20349433_C_T	2	3286	0.0543966	0.154915	0.351138	0.725507
L1-L4_area	rs11769806.7.23480132_A_T	1	3288	0.0640695	0.163082	0.392867	0.694443
L1-L4_area	rs11769806.7.23480132_A_T	2	3286	0.0720813	0.126604	0.569343	0.569162
L1-L4_area	rs12277225.11.68340967_T_C	1	3288	0.614148	0.154055	3.98656	6.85004e-05
L1-L4_area	rs12277225.11.68340967_T_C	2	3286	0.518641	0.119563	4.3378	1.48259e-05
L1-L4_area	rs1234214.10.89698190_C_A	1	3288	-0.338402	0.141576	-2.39026	0.0168926
L1-L4_area	rs1234214.10.89698190_C_A	2	3286	-0.128182	0.110128	-1.16394	0.244534
L1-L4_area	rs12449730.17.27881366_G_A	1	3288	0.0721649	0.183933	0.392343	0.69483
L1-L4_area	rs12449730.17.27881366_G_A	2	3286	-0.0112913	0.1428	-0.0790708	0.936981
L1-L4_area	rs13015080.2.217384482_G_A	1	3288	-0.107707	0.150599	-0.715193	0.474541
L1-L4_area	rs13015080.2.217384482_G_A	2	3286	-0.0090763	0.117082	-0.0775207	0.938214
L1-L4_area	rs145897003.3.52210649_G_A	1	3288	0.118541	0.493514	0.240198	0.810192
L1-L4_area	rs145897003.3.52210649_G_A	2	3286	0.0654911	0.383067	0.170965	0.864262
L1-L4_area	rs148340480.19.13159859_C_G	1	3288	-0.0806688	0.2915	-0.276737	0.782
L1-L4_area	rs148340480.19.13159859_C_G	2	3286	-0.071141	0.226271	-0.314405	0.753233
L1-L4_area	rs150266910.1.23442265_C_T	1	3288	-0.0700117	0.179605	-0.389809	0.696703
L1-L4_area	rs150266910.1.23442265_C_T	2	3286	-0.136095	0.139436	-0.976039	0.329117
L1-L4_area	rs151057105.7.54944920_C_T	1	3288	0.0411826	0.243411	0.16919	0.865658
L1-L4_area	rs151057105.7.54944920_C_T	2	3286	-0.0514292	0.189055	-0.272034	0.785613
L1-L4_area	rs1628768.10.105012994_T_C	1	3288	0.0454552	0.166485	0.273028	0.784849
L1-L4_area	rs1628768.10.105012994_T_C	2	3286	0.0257296	0.129251	0.199068	0.842222
L1-L4_area	rs17178006.rs17178006	1	3288	-0.0876532	0.21436	-0.408906	0.682635
L1-L4_area	rs17178006.rs17178006	2	3286	-0.125107	0.16639	-0.751889	0.452172
L1-L4_area	rs17650496.6.127270764_A_G	1	3288	-0.264553	0.3116	-0.849014	0.395936
L1-L4_area	rs17650496.6.127270764_A_G	2	3286	-0.124838	0.241906	-0.51606	0.605848
L1-L4_area	rs17698176.17.44819595_T_G	1	3288	0.161201	0.167521	0.962272	0.335984
L1-L4_area	rs17698176.17.44819595_T_G	2	3286	0.302575	0.130003	2.32745	0.020002
L1-L4_area	rs180819997.6.37142328_G_A	1	3288	-0.293001	0.736827	-0.397653	0.690912
L1-L4_area	rs180819997.6.37142328_G_A	2	3286	-0.364407	0.571906	-0.637181	0.524052
L1-L4_area	rs190958130.6.127052822_C_G	1	3288	-0.304029	0.343811	-0.884291	0.376604
L1-L4_area	rs190958130.6.127052822_C_G	2	3286	-0.254235	0.266867	-0.952667	0.340829
L1-L4_area	rs191632554.17.43981742_T_A	1	3288	-0.498976	1.05955	-0.470931	0.637721
L1-L4_area	rs191632554.17.43981742_T_A	2	3286	-0.435018	0.822412	-0.528954	0.596873
L1-L4_area	rs1935952.6.108998905_G_C	1	3288	-0.156622	0.15112	-1.03641	0.300089
L1-L4_area	rs1935952.6.108998905_G_C	2	3286	-0.0774596	0.117343	-0.66011	0.509229
L1-L4_area	rs2011008.6.127425944_G_C	1	3288	-0.241503	0.153539	-1.57291	0.115836
L1-L4_area	rs2011008.6.127425944_G_C	2	3286	-0.151276	0.119225	-1.26882	0.204594
L1-L4_area	rs2063453.3.141715543_T_C	1	3288	-0.206921	0.195914	-1.05618	0.290963
L1-L4_area	rs2063453.3.141715543_T_C	2	3286	-0.176806	0.152082	-1.16257	0.245089
L1-L4_area	rs2066827.rs2066827	1	3288	0.347001	0.165358	2.09849	0.0359385
L1-L4_area	rs2066827.rs2066827	2	3286	0.268358	0.128386	2.09024	0.036673
L1-L4_area	rs2072235.7.50737384_C_T	1	3288	0.0231275	0.169829	0.136181	0.891687
L1-L4_area	rs2072235.7.50737384_C_T	2	3286	-0.152071	0.131868	-1.1532	0.248911
L1-L4_area	rs2237075.5.139721351_T_C	1	3288	0.0861972	0.158088	0.545248	0.58562
L1-L4_area	rs2237075.5.139721351_T_C	2	3286	-0.109177	0.122785	-0.889172	0.373976
L1-L4_area	rs2241726.12.49444545_G_A	1	3288	0.00450625	0.142788	0.0315591	0.974826
L1-L4_area	rs2241726.12.49444545_G_A	2	3286	-0.000274728	0.11089	-0.00247748	0.998023
L1-L4_area	rs225714.6.142546938_A_G	1	3288	-0.184027	0.165513	-1.11186	0.26628
L1-L4_area	rs225714.6.142546938_A_G	2	3286	0.0904927	0.128646	0.703425	0.481841
L1-L4_area	rs2271194.12.56477694_A_T	1	3288	-0.0827023	0.140292	-0.589502	0.555565
L1-L4_area	rs2271194.12.56477694_A_T	2	3286	-0.0208559	0.10893	-0.191461	0.848177
L1-L4_area	rs2301718.4.106009763_G_A	1	3288	-0.156437	0.175844	-0.889634	0.373728
L1-L4_area	rs2301718.4.106009763_G_A	2	3286	0.0194772	0.136597	0.142589	0.886623
L1-L4_area	rs2446066.12.53778650_G_T	1	3288	-0.106804	0.181067	-0.589857	0.555327
L1-L4_area	rs2446066.12.53778650_G_T	2	3286	-0.209814	0.140538	-1.49294	0.135549
L1-L4_area	rs2489624.6.127456394_G_A	1	3288	-0.6587	0.440548	-1.49518	0.134963
L1-L4_area	rs2489624.6.127456394_G_A	2	3286	-0.361544	0.342071	-1.05693	0.290624
L1-L4_area	rs28636834.12.123871070_A_C	1	3288	-0.134738	0.174655	-0.771453	0.440494
L1-L4_area	rs28636834.12.123871070_A_C	2	3286	-0.0733214	0.135624	-0.540623	0.588804
L1-L4_area	rs288326.rs288326	1	3288	0.27974	0.218466	1.28047	0.20047
L1-L4_area	rs288326.rs288326	2	3286	0.118762	0.169653	0.700026	0.483961
L1-L4_area	rs2884218.1.210557309_T_C	1	3288	0.0132158	0.153603	0.0860387	0.931441
L1-L4_area	rs2884218.1.210557309_T_C	2	3286	0.0820493	0.119264	0.687962	0.491525
L1-L4_area	rs3134614.rs3134614	1	3288	0.17245	0.210911	0.817642	0.413621
L1-L4_area	rs3134614.rs3134614	2	3286	0.146296	0.163722	0.893564	0.371621
L1-L4_area	rs3217870.12.4400111_C_T	1	3288	0.185415	0.141254	1.31264	0.189396
L1-L4_area	rs3217870.12.4400111_C_T	2	3286	0.13775	0.109668	1.25605	0.209186
L1-L4_area	rs343093.12.66255005_G_C	1	3288	-0.00183939	0.203527	-0.00903757	0.99279
L1-L4_area	rs343093.12.66255005_G_C	2	3286	-0.0268065	0.158033	-0.169626	0.865315
L1-L4_area	rs34888260.7.32876315_T_A	1	3288	0.0117773	0.147094	0.0800664	0.936189
L1-L4_area	rs34888260.7.32876315_T_A	2	3286	0.0128398	0.114211	0.112422	0.910496
L1-L4_area	rs35227403.12.68216239_T_A	1	3288	0.251198	0.299822	0.837826	0.40219
L1-L4_area	rs35227403.12.68216239_T_A	2	3286	0.285615	0.232699	1.2274	0.21976
L1-L4_area	rs35542154.19.12782418_A_G	1	3288	0.0634889	0.145907	0.435133	0.663494
L1-L4_area	rs35542154.19.12782418_A_G	2	3286	-0.0666616	0.11332	-0.588262	0.556397
L1-L4_area	rs35926075.7.92367869_C_T	1	3288	0.256459	0.183865	1.39482	0.163165
L1-L4_area	rs35926075.7.92367869_C_T	2	3286	0.164589	0.142788	1.15268	0.249125
L1-L4_area	rs362307.4.3241845_C_T	1	3288	-0.41331	0.266653	-1.54999	0.12124
L1-L4_area	rs362307.4.3241845_C_T	2	3286	-0.454412	0.206913	-2.19615	0.0281509
L1-L4_area	rs3991498.7.99904969_A_G	1	3288	-0.00522831	0.175038	-0.0298697	0.976173
L1-L4_area	rs3991498.7.99904969_A_G	2	3286	0.0992427	0.135889	0.730322	0.465246
L1-L4_area	rs41288837.rs41288837	1	3288	0.147574	0.458443	0.321902	0.747547
L1-L4_area	rs41288837.rs41288837	2	3286	0.144819	0.355849	0.406968	0.684058
L1-L4_area	rs42038.7.92243719_C_T	1	3288	-0.461881	0.153982	-2.99958	0.00272383
L1-L4_area	rs42038.7.92243719_C_T	2	3286	-0.263167	0.119701	-2.19853	0.0279809
L1-L4_area	rs4273712.rs4273712	1	3288	-0.284189	0.159359	-1.78333	0.0746253
L1-L4_area	rs4273712.rs4273712	2	3286	-0.0336568	0.123902	-0.27164	0.785916
L1-L4_area	rs4564621.17.43895501_G_C	1	3288	-0.191425	0.167528	-1.14264	0.253271
L1-L4_area	rs4564621.17.43895501_G_C	2	3286	-0.252407	0.130017	-1.94133	0.0523034
L1-L4_area	rs4832160.2.85539170_A_C	1	3288	-0.00756482	0.139943	-0.0540563	0.956894
L1-L4_area	rs4832160.2.85539170_A_C	2	3286	-0.0671236	0.108659	-0.617746	0.536786
L1-L4_area	rs55906059.22.42184143_C_T	1	3288	0.53744	0.24308	2.21096	0.0271071
L1-L4_area	rs55906059.22.42184143_C_T	2	3286	0.151293	0.189115	0.800004	0.423766
L1-L4_area	rs55938136.17.43798360_A_G	1	3288	-0.189921	0.167462	-1.13411	0.256831
L1-L4_area	rs55938136.17.43798360_A_G	2	3286	-0.2515	0.129966	-1.93512	0.0530614
L1-L4_area	rs56335290.5.112036634_C_A	1	3288	-0.0763497	0.163241	-0.467712	0.640021
L1-L4_area	rs56335290.5.112036634_C_A	2	3286	-0.0827451	0.126728	-0.652932	0.513846
L1-L4_area	rs5756181.22.22305008_T_C	1	3288	-0.203825	0.159361	-1.27902	0.200981
L1-L4_area	rs5756181.22.22305008_T_C	2	3286	-0.103287	0.12376	-0.834577	0.404017
L1-L4_area	rs58153210.8.26271120_C_T	1	3288	0.0606347	0.141433	0.428716	0.668158
L1-L4_area	rs58153210.8.26271120_C_T	2	3286	0.0689632	0.109829	0.627914	0.530104
L1-L4_area	rs6124328.20.39826928_A_G	1	3288	0.0768524	0.151708	0.506581	0.612483
L1-L4_area	rs6124328.20.39826928_A_G	2	3286	0.0231958	0.117853	0.196821	0.84398
L1-L4_area	rs62135193.2.48755477_C_T	1	3288	0.0335708	0.140239	0.239383	0.810824
L1-L4_area	rs62135193.2.48755477_C_T	2	3286	0.00696818	0.108879	0.0639996	0.948974
L1-L4_area	rs62262517.3.49134914_T_G	1	3288	-0.130414	0.148502	-0.878197	0.379901
L1-L4_area	rs62262517.3.49134914_T_G	2	3286	-0.160477	0.115335	-1.39141	0.164197
L1-L4_area	rs62482612.rs62482612	1	3288	0.126553	0.139644	0.90626	0.364865
L1-L4_area	rs62482612.rs62482612	2	3286	0.114271	0.108386	1.0543	0.291824
L1-L4_area	rs6429430.1.243834477_T_G	1	3288	-0.299288	0.17983	-1.66429	0.0961508
L1-L4_area	rs6429430.1.243834477_T_G	2	3286	0.0209672	0.139824	0.149954	0.88081
L1-L4_area	rs6463758.7.8117636_A_G	1	3288	-0.117171	0.141864	-0.825937	0.4089
L1-L4_area	rs6463758.7.8117636_A_G	2	3286	-0.0880209	0.110167	-0.798976	0.424362
L1-L4_area	rs6736289.2.10195540_G_C	1	3288	0.367749	0.173505	2.11953	0.0341203
L1-L4_area	rs6736289.2.10195540_G_C	2	3286	0.285566	0.134713	2.11981	0.034097
L1-L4_area	rs7232135.rs7232135	1	3288	0.366588	0.176779	2.07371	0.0381843
L1-L4_area	rs7232135.rs7232135	2	3286	0.180478	0.137364	1.31387	0.188982
L1-L4_area	rs72814160.10.89637682_T_C	1	3288	-0.169133	0.326241	-0.51843	0.604193
L1-L4_area	rs72814160.10.89637682_T_C	2	3286	-0.499063	0.253197	-1.97105	0.0488023
L1-L4_area	rs7306710.12.66376091_T_C	1	3288	0.400688	0.14215	2.81877	0.00484978
L1-L4_area	rs7306710.12.66376091_T_C	2	3286	0.0928164	0.110721	0.83829	0.401929
L1-L4_area	rs7310309.12.79811429_T_C	1	3288	-0.202466	0.198412	-1.02043	0.3076
L1-L4_area	rs7310309.12.79811429_T_C	2	3286	-0.132686	0.154104	-0.861011	0.389295
L1-L4_area	rs73238136.3.142038959_T_C	1	3288	-0.112652	0.197577	-0.57017	0.568602
L1-L4_area	rs73238136.3.142038959_T_C	2	3286	-0.0905027	0.153375	-0.590076	0.55518
L1-L4_area	rs73977799.2.183699768_G_A	1	3288	-0.169369	0.260295	-0.650681	0.515298
L1-L4_area	rs73977799.2.183699768_G_A	2	3286	-0.178252	0.202038	-0.882271	0.377695
L1-L4_area	rs7501777.17.42638677_T_G	1	3288	-0.281745	0.199922	-1.40928	0.158848
L1-L4_area	rs7501777.17.42638677_T_G	2	3286	-0.0477843	0.155363	-0.307565	0.758433
L1-L4_area	rs76847569.17.47096662_G_A	1	3288	0.347455	0.255968	1.35741	0.174744
L1-L4_area	rs76847569.17.47096662_G_A	2	3286	0.254899	0.198835	1.28196	0.199947
L1-L4_area	rs7781436.7.92317752_C_T	1	3288	-0.180076	0.169857	-1.06016	0.289149
L1-L4_area	rs7781436.7.92317752_C_T	2	3286	-0.125634	0.132018	-0.951642	0.341349
L1-L4_area	rs78378222.17.7571752_T_G	1	3288	-0.513371	0.647805	-0.792477	0.42814
L1-L4_area	rs78378222.17.7571752_T_G	2	3286	-0.132567	0.502936	-0.263585	0.792116
L1-L4_area	rs7988627.13.81631782_G_A	1	3288	0.0905599	0.142914	0.633667	0.526343
L1-L4_area	rs7988627.13.81631782_G_A	2	3286	-0.0388016	0.110993	-0.349586	0.726672
L1-L4_area	rs867529.rs867529	1	3288	-0.385444	0.156604	-2.46127	0.0138957
L1-L4_area	rs867529.rs867529	2	3286	-0.130863	0.121796	-1.07444	0.282705
L1-L4_area	rs893725.15.90128223_A_C	1	3288	0.29313	0.142662	2.05471	0.0399857
L1-L4_area	rs893725.15.90128223_A_C	2	3286	0.0739564	0.110946	0.666598	0.505076
L1-L4_area	rs9374035.rs9374035	1	3288	0.120145	0.144243	0.832936	0.404942
L1-L4_area	rs9374035.rs9374035	2	3286	0.144048	0.111969	1.2865	0.19836
L1-L4_area	rs9401873.6.126623120_T_C	1	3288	0.0986988	0.147264	0.670216	0.502767
L1-L4_area	rs9401873.6.126623120_T_C	2	3286	0.0819767	0.114379	0.716708	0.473605
L1-L4_area	rs9818536.3.136115295_C_T	1	3288	-0.00675141	0.166229	-0.0406151	0.967605
L1-L4_area	rs9818536.3.136115295_C_T	2	3286	-0.198415	0.129069	-1.53728	0.124322
L1-L4_area	rs9821713.3.190678438_G_C	1	3288	-0.10993	0.240536	-0.457023	0.647684
L1-L4_area	rs9821713.3.190678438_G_C	2	3286	0.217135	0.186814	1.1623	0.245197
L1-L4_area	rs9842055.3.190678743_T_G	1	3288	0.138626	0.140032	0.989955	0.322269
L1-L4_area	rs9842055.3.190678743_T_G	2	3286	0.107263	0.108736	0.98646	0.32398
Leg_bone_area_combined	rs1043209.14.23373986_G_A	1	3313	-1.00113	1.64946	-0.606944	0.54393
Leg_bone_area_combined	rs1043209.14.23373986_G_A	2	3311	-0.278666	0.991092	-0.281171	0.778597
Leg_bone_area_combined	rs1076148.9.136927657_T_C	1	3313	-1.52127	1.79625	-0.846912	0.397105
Leg_bone_area_combined	rs1076148.9.136927657_T_C	2	3311	1.44375	1.07988	1.33695	0.181333
Leg_bone_area_combined	rs10787231.rs10787231	1	3313	-0.794927	1.62991	-0.487712	0.625786
Leg_bone_area_combined	rs10787231.rs10787231	2	3311	-0.227189	0.979867	-0.231857	0.816664
Leg_bone_area_combined	rs10888691.1.50991426_G_C	1	3313	1.2379	3.3831	0.365906	0.714458
Leg_bone_area_combined	rs10888691.1.50991426_G_C	2	3311	-0.37737	2.03275	-0.185645	0.852735
Leg_bone_area_combined	rs10958478.8.57198009_A_T	1	3313	-1.67918	1.91525	-0.87674	0.380691
Leg_bone_area_combined	rs10958478.8.57198009_A_T	2	3311	0.331656	1.1513	0.288071	0.773311
Leg_bone_area_combined	rs11012732.10.21830104_A_G	1	3313	-1.68157	1.68916	-0.995504	0.319564
Leg_bone_area_combined	rs11012732.10.21830104_A_G	2	3311	-1.20995	1.01541	-1.19159	0.233509
Leg_bone_area_combined	rs11111293.12.102921296_T_C	1	3313	3.15998	1.93134	1.63616	0.101902
Leg_bone_area_combined	rs11111293.12.102921296_T_C	2	3311	2.44088	1.16027	2.10371	0.0354788
Leg_bone_area_combined	rs111295525.7.135187742_A_G	1	3313	0.208496	2.71927	0.0766733	0.938888
Leg_bone_area_combined	rs111295525.7.135187742_A_G	2	3311	-1.06997	1.63383	-0.654887	0.512586
Leg_bone_area_combined	rs11154343.6.126412953_C_T	1	3313	0.210931	1.75433	0.120235	0.904304
Leg_bone_area_combined	rs11154343.6.126412953_C_T	2	3311	-0.172338	1.05479	-0.163386	0.870224
Leg_bone_area_combined	rs11249636.5.178927516_C_T	1	3313	0.369402	2.3684	0.155971	0.876065
Leg_bone_area_combined	rs11249636.5.178927516_C_T	2	3311	1.91822	1.42283	1.34817	0.177696
Leg_bone_area_combined	rs112717745.12.66292771_C_T	1	3313	-0.616367	3.06968	-0.200792	0.840874
Leg_bone_area_combined	rs112717745.12.66292771_C_T	2	3311	-2.28073	1.8454	-1.2359	0.216582
Leg_bone_area_combined	rs114895876.3.127352970_A_G	1	3313	-11.1809	7.9734	-1.40227	0.160928
Leg_bone_area_combined	rs114895876.3.127352970_A_G	2	3311	-9.99548	4.78866	-2.08732	0.0369353
Leg_bone_area_combined	rs11685359.2.20349433_C_T	1	3313	0.366735	2.32706	0.157596	0.874785
Leg_bone_area_combined	rs11685359.2.20349433_C_T	2	3311	0.251882	1.39857	0.1801	0.857085
Leg_bone_area_combined	rs11769806.7.23480132_A_T	1	3313	1.23785	1.90013	0.651458	0.514796
Leg_bone_area_combined	rs11769806.7.23480132_A_T	2	3311	1.01224	1.14173	0.88658	0.37537
Leg_bone_area_combined	rs12277225.11.68340967_T_C	1	3313	3.29421	1.79771	1.83245	0.0669742
Leg_bone_area_combined	rs12277225.11.68340967_T_C	2	3311	2.38205	1.08007	2.20545	0.027491
Leg_bone_area_combined	rs1234214.10.89698190_C_A	1	3313	-5.06282	1.6535	-3.06188	0.00221718
Leg_bone_area_combined	rs1234214.10.89698190_C_A	2	3311	-2.11051	0.995564	-2.11992	0.0340874
Leg_bone_area_combined	rs12449730.17.27881366_G_A	1	3313	1.34573	2.14694	0.626815	0.530824
Leg_bone_area_combined	rs12449730.17.27881366_G_A	2	3311	0.0138029	1.29021	0.0106982	0.991465
Leg_bone_area_combined	rs13015080.2.217384482_G_A	1	3313	-1.87413	1.75999	-1.06486	0.287019
Leg_bone_area_combined	rs13015080.2.217384482_G_A	2	3311	-0.558984	1.0591	-0.527793	0.597678
Leg_bone_area_combined	rs145897003.3.52210649_G_A	1	3313	-2.95847	5.76484	-0.513193	0.607851
Leg_bone_area_combined	rs145897003.3.52210649_G_A	2	3311	-3.57028	3.46305	-1.03096	0.302634
Leg_bone_area_combined	rs148340480.19.13159859_C_G	1	3313	1.24688	3.40822	0.365844	0.714505
Leg_bone_area_combined	rs148340480.19.13159859_C_G	2	3311	1.06559	2.04768	0.520386	0.60283
Leg_bone_area_combined	rs150266910.1.23442265_C_T	1	3313	-0.320055	2.09318	-0.152904	0.878483
Leg_bone_area_combined	rs150266910.1.23442265_C_T	2	3311	-1.35697	1.25776	-1.07888	0.28072
Leg_bone_area_combined	rs151057105.7.54944920_C_T	1	3313	-0.104984	2.83063	-0.0370886	0.970417
Leg_bone_area_combined	rs151057105.7.54944920_C_T	2	3311	-2.02622	1.70142	-1.1909	0.23378
Leg_bone_area_combined	rs1628768.10.105012994_T_C	1	3313	1.06946	1.94285	0.550461	0.582041
Leg_bone_area_combined	rs1628768.10.105012994_T_C	2	3311	1.08582	1.16736	0.930149	0.352362
Leg_bone_area_combined	rs17178006.rs17178006	1	3313	-0.0333329	2.49788	-0.0133445	0.989354
Leg_bone_area_combined	rs17178006.rs17178006	2	3311	-0.853541	1.50079	-0.568728	0.569579
Leg_bone_area_combined	rs17650496.6.127270764_A_G	1	3313	-2.63747	3.64267	-0.724048	0.469088
Leg_bone_area_combined	rs17650496.6.127270764_A_G	2	3311	-0.43159	2.1889	-0.197172	0.843705
Leg_bone_area_combined	rs17698176.17.44819595_T_G	1	3313	-0.544883	1.95668	-0.278473	0.780666
Leg_bone_area_combined	rs17698176.17.44819595_T_G	2	3311	1.30026	1.17585	1.1058	0.268893
Leg_bone_area_combined	rs180819997.6.37142328_G_A	1	3313	3.70685	8.50106	0.436046	0.662832
Leg_bone_area_combined	rs180819997.6.37142328_G_A	2	3311	2.95002	5.1073	0.577608	0.563568
Leg_bone_area_combined	rs190958130.6.127052822_C_G	1	3313	-1.77972	4.0233	-0.442352	0.658264
Leg_bone_area_combined	rs190958130.6.127052822_C_G	2	3311	-1.53215	2.41714	-0.63387	0.526209
Leg_bone_area_combined	rs191632554.17.43981742_T_A	1	3313	-3.89983	12.4184	-0.314037	0.753513
Leg_bone_area_combined	rs191632554.17.43981742_T_A	2	3311	-3.36951	7.46073	-0.451632	0.651564
Leg_bone_area_combined	rs1935952.6.108998905_G_C	1	3313	-2.14747	1.7649	-1.21677	0.22378
Leg_bone_area_combined	rs1935952.6.108998905_G_C	2	3311	-0.696515	1.06086	-0.656559	0.51151
Leg_bone_area_combined	rs2011008.6.127425944_G_C	1	3313	-0.678298	1.79779	-0.377295	0.705978
Leg_bone_area_combined	rs2011008.6.127425944_G_C	2	3311	0.471166	1.08036	0.436121	0.662778
Leg_bone_area_combined	rs2063453.3.141715543_T_C	1	3313	-1.12908	2.28783	-0.493516	0.621681
Leg_bone_area_combined	rs2063453.3.141715543_T_C	2	3311	-0.963847	1.37462	-0.701172	0.483245
Leg_bone_area_combined	rs2066827.rs2066827	1	3313	1.98382	1.92987	1.02796	0.304046
Leg_bone_area_combined	rs2066827.rs2066827	2	3311	1.07733	1.15976	0.928928	0.352995
Leg_bone_area_combined	rs2072235.7.50737384_C_T	1	3313	3.13738	1.98063	1.58403	0.113282
Leg_bone_area_combined	rs2072235.7.50737384_C_T	2	3311	0.608155	1.19099	0.51063	0.609645
Leg_bone_area_combined	rs2237075.5.139721351_T_C	1	3313	2.42754	1.8448	1.31588	0.188304
Leg_bone_area_combined	rs2237075.5.139721351_T_C	2	3311	-0.680336	1.10946	-0.613211	0.539779
Leg_bone_area_combined	rs2241726.12.49444545_G_A	1	3313	0.682299	1.66675	0.409359	0.682303
Leg_bone_area_combined	rs2241726.12.49444545_G_A	2	3311	0.788218	1.00183	0.786779	0.431468
Leg_bone_area_combined	rs225714.6.142546938_A_G	1	3313	-3.98091	1.93629	-2.05595	0.0398659
Leg_bone_area_combined	rs225714.6.142546938_A_G	2	3311	-0.0199381	1.16546	-0.0171076	0.986352
Leg_bone_area_combined	rs2271194.12.56477694_A_T	1	3313	-1.24063	1.64148	-0.755803	0.449821
Leg_bone_area_combined	rs2271194.12.56477694_A_T	2	3311	-0.342678	0.98653	-0.347357	0.728345
Leg_bone_area_combined	rs2301718.4.106009763_G_A	1	3313	-5.7113	2.05537	-2.77872	0.0054882
Leg_bone_area_combined	rs2301718.4.106009763_G_A	2	3311	-2.96556	1.23607	-2.39919	0.0164867
Leg_bone_area_combined	rs2446066.12.53778650_G_T	1	3313	2.31532	2.11413	1.09517	0.273524
Leg_bone_area_combined	rs2446066.12.53778650_G_T	2	3311	1.2757	1.27041	1.00416	0.315373
Leg_bone_area_combined	rs2489624.6.127456394_G_A	1	3313	-0.484343	5.1502	-0.0940436	0.92508
Leg_bone_area_combined	rs2489624.6.127456394_G_A	2	3311	4.16428	3.09396	1.34594	0.178414
Leg_bone_area_combined	rs28636834.12.123871070_A_C	1	3313	1.83282	2.03919	0.898796	0.368827
Leg_bone_area_combined	rs28636834.12.123871070_A_C	2	3311	2.84193	1.22476	2.32039	0.0203803
Leg_bone_area_combined	rs288326.rs288326	1	3313	4.50448	2.55388	1.76378	0.0778616
Leg_bone_area_combined	rs288326.rs288326	2	3311	1.93492	1.53521	1.26036	0.207628
Leg_bone_area_combined	rs2884218.1.210557309_T_C	1	3313	-1.56399	1.79091	-0.873293	0.382567
Leg_bone_area_combined	rs2884218.1.210557309_T_C	2	3311	-0.432297	1.0765	-0.401576	0.688022
Leg_bone_area_combined	rs3134614.rs3134614	1	3313	-0.0188528	2.46375	-0.0076521	0.993895
Leg_bone_area_combined	rs3134614.rs3134614	2	3311	-0.468042	1.48033	-0.316175	0.75189
Leg_bone_area_combined	rs3217870.12.4400111_C_T	1	3313	0.942299	1.64985	0.571143	0.567941
Leg_bone_area_combined	rs3217870.12.4400111_C_T	2	3311	0.458391	0.99144	0.462349	0.643862
Leg_bone_area_combined	rs343093.12.66255005_G_C	1	3313	-0.666127	2.37948	-0.279947	0.779536
Leg_bone_area_combined	rs343093.12.66255005_G_C	2	3311	-0.67989	1.43005	-0.475431	0.634511
Leg_bone_area_combined	rs34888260.7.32876315_T_A	1	3313	0.459963	1.72115	0.267241	0.7893
Leg_bone_area_combined	rs34888260.7.32876315_T_A	2	3311	0.473563	1.03436	0.457831	0.647104
Leg_bone_area_combined	rs35227403.12.68216239_T_A	1	3313	0.996067	3.50234	0.284401	0.776121
Leg_bone_area_combined	rs35227403.12.68216239_T_A	2	3311	1.38063	2.10412	0.656155	0.51177
Leg_bone_area_combined	rs35542154.19.12782418_A_G	1	3313	2.74066	1.70333	1.609	0.107711
Leg_bone_area_combined	rs35542154.19.12782418_A_G	2	3311	0.938191	1.02421	0.916018	0.359725
Leg_bone_area_combined	rs35926075.7.92367869_C_T	1	3313	1.14659	2.14836	0.533705	0.593581
Leg_bone_area_combined	rs35926075.7.92367869_C_T	2	3311	-0.236168	1.29129	-0.182893	0.854893
Leg_bone_area_combined	rs362307.4.3241845_C_T	1	3313	-3.26476	3.10251	-1.0523	0.29274
Leg_bone_area_combined	rs362307.4.3241845_C_T	2	3311	-3.47688	1.86341	-1.86587	0.0621475
Leg_bone_area_combined	rs3991498.7.99904969_A_G	1	3313	-2.29518	2.03669	-1.12692	0.259858
Leg_bone_area_combined	rs3991498.7.99904969_A_G	2	3311	-0.84575	1.22408	-0.690926	0.48966
Leg_bone_area_combined	rs41288837.rs41288837	1	3313	-4.47562	5.38765	-0.830719	0.406192
Leg_bone_area_combined	rs41288837.rs41288837	2	3311	-5.13147	3.23606	-1.58572	0.1129
Leg_bone_area_combined	rs42038.7.92243719_C_T	1	3313	-4.42633	1.79818	-2.46156	0.0138842
Leg_bone_area_combined	rs42038.7.92243719_C_T	2	3311	-1.1844	1.08221	-1.09442	0.273851
Leg_bone_area_combined	rs4273712.rs4273712	1	3313	-4.14107	1.85804	-2.22873	0.025899
Leg_bone_area_combined	rs4273712.rs4273712	2	3311	-0.203556	1.1186	-0.181974	0.855615
Leg_bone_area_combined	rs4564621.17.43895501_G_C	1	3313	0.234017	1.95134	0.119927	0.904549
Leg_bone_area_combined	rs4564621.17.43895501_G_C	2	3311	-0.842964	1.17257	-0.718903	0.472252
Leg_bone_area_combined	rs4832160.2.85539170_A_C	1	3313	1.67252	1.63293	1.02425	0.305794
Leg_bone_area_combined	rs4832160.2.85539170_A_C	2	3311	0.63479	0.98155	0.646722	0.517857
Leg_bone_area_combined	rs55906059.22.42184143_C_T	1	3313	6.43594	2.84148	2.265	0.0235773
Leg_bone_area_combined	rs55906059.22.42184143_C_T	2	3311	0.645391	1.71124	0.377148	0.706088
Leg_bone_area_combined	rs55938136.17.43798360_A_G	1	3313	0.237723	1.95057	0.121874	0.903007
Leg_bone_area_combined	rs55938136.17.43798360_A_G	2	3311	-0.847933	1.17211	-0.723425	0.46947
Leg_bone_area_combined	rs56335290.5.112036634_C_A	1	3313	-1.03519	1.90178	-0.544326	0.586254
Leg_bone_area_combined	rs56335290.5.112036634_C_A	2	3311	-0.852393	1.14276	-0.745909	0.455776
Leg_bone_area_combined	rs5756181.22.22305008_T_C	1	3313	-2.75181	1.8587	-1.4805	0.138835
Leg_bone_area_combined	rs5756181.22.22305008_T_C	2	3311	-1.04687	1.11738	-0.936893	0.348882
Leg_bone_area_combined	rs58153210.8.26271120_C_T	1	3313	-0.235736	1.65223	-0.142678	0.886553
Leg_bone_area_combined	rs58153210.8.26271120_C_T	2	3311	-0.33855	0.993104	-0.340901	0.7332
Leg_bone_area_combined	rs6124328.20.39826928_A_G	1	3313	0.555574	1.77273	0.3134	0.753997
Leg_bone_area_combined	rs6124328.20.39826928_A_G	2	3311	-0.247061	1.06588	-0.23179	0.816715
Leg_bone_area_combined	rs62135193.2.48755477_C_T	1	3313	-0.334664	1.64083	-0.203961	0.838397
Leg_bone_area_combined	rs62135193.2.48755477_C_T	2	3311	-0.72887	0.985943	-0.739262	0.459801
Leg_bone_area_combined	rs62262517.3.49134914_T_G	1	3313	0.0321508	1.73649	0.0185148	0.985229
Leg_bone_area_combined	rs62262517.3.49134914_T_G	2	3311	-0.670575	1.04402	-0.6423	0.520723
Leg_bone_area_combined	rs62482612.rs62482612	1	3313	-0.751856	1.63012	-0.461226	0.644667
Leg_bone_area_combined	rs62482612.rs62482612	2	3311	-0.870954	0.979279	-0.889384	0.373862
Leg_bone_area_combined	rs6429430.1.243834477_T_G	1	3313	-4.79353	2.09981	-2.28284	0.022503
Leg_bone_area_combined	rs6429430.1.243834477_T_G	2	3311	0.482622	1.26451	0.381667	0.702733
Leg_bone_area_combined	rs6463758.7.8117636_A_G	1	3313	0.227045	1.65695	0.137026	0.891018
Leg_bone_area_combined	rs6463758.7.8117636_A_G	2	3311	0.361616	0.99592	0.363098	0.716555
Leg_bone_area_combined	rs6736289.2.10195540_G_C	1	3313	-0.445123	2.02725	-0.21957	0.82622
Leg_bone_area_combined	rs6736289.2.10195540_G_C	2	3311	-1.59729	1.21799	-1.31142	0.189808
Leg_bone_area_combined	rs7232135.rs7232135	1	3313	2.21081	2.06473	1.07075	0.284359
Leg_bone_area_combined	rs7232135.rs7232135	2	3311	-0.177158	1.24142	-0.142706	0.886531
Leg_bone_area_combined	rs72814160.10.89637682_T_C	1	3313	5.44377	3.81201	1.42806	0.153369
Leg_bone_area_combined	rs72814160.10.89637682_T_C	2	3311	0.882946	2.29174	0.385273	0.70006
Leg_bone_area_combined	rs7306710.12.66376091_T_C	1	3313	4.84166	1.65971	2.91717	0.00355609
Leg_bone_area_combined	rs7306710.12.66376091_T_C	2	3311	0.102594	1.00092	0.1025	0.918366
Leg_bone_area_combined	rs7310309.12.79811429_T_C	1	3313	-3.03683	2.31828	-1.30995	0.190304
Leg_bone_area_combined	rs7310309.12.79811429_T_C	2	3311	-2.00511	1.39355	-1.43885	0.150287
Leg_bone_area_combined	rs73238136.3.142038959_T_C	1	3313	1.15325	2.30993	0.499257	0.617632
Leg_bone_area_combined	rs73238136.3.142038959_T_C	2	3311	1.35935	1.38778	0.979514	0.327398
Leg_bone_area_combined	rs73977799.2.183699768_G_A	1	3313	-1.56028	3.04195	-0.512921	0.608041
Leg_bone_area_combined	rs73977799.2.183699768_G_A	2	3311	-1.05634	1.82764	-0.577978	0.563318
Leg_bone_area_combined	rs7501777.17.42638677_T_G	1	3313	-5.0854	2.33665	-2.17636	0.0295987
Leg_bone_area_combined	rs7501777.17.42638677_T_G	2	3311	-1.66693	1.40577	-1.18578	0.235795
Leg_bone_area_combined	rs76847569.17.47096662_G_A	1	3313	1.60035	2.98742	0.535695	0.592205
Leg_bone_area_combined	rs76847569.17.47096662_G_A	2	3311	0.689542	1.79613	0.383904	0.701074
Leg_bone_area_combined	rs7781436.7.92317752_C_T	1	3313	-0.550029	1.9833	-0.277331	0.781543
Leg_bone_area_combined	rs7781436.7.92317752_C_T	2	3311	0.506728	1.19309	0.424719	0.671069
Leg_bone_area_combined	rs78378222.17.7571752_T_G	1	3313	-6.75113	7.64051	-0.883597	0.376978
Leg_bone_area_combined	rs78378222.17.7571752_T_G	2	3311	-2.3028	4.59111	-0.501577	0.615999
Leg_bone_area_combined	rs7988627.13.81631782_G_A	1	3313	1.9135	1.66975	1.14598	0.251887
Leg_bone_area_combined	rs7988627.13.81631782_G_A	2	3311	0.0433526	1.00389	0.0431846	0.965557
Leg_bone_area_combined	rs867529.rs867529	1	3313	-4.83761	1.83191	-2.64075	0.00831123
Leg_bone_area_combined	rs867529.rs867529	2	3311	-1.03661	1.10297	-0.939836	0.34737
Leg_bone_area_combined	rs893725.15.90128223_A_C	1	3313	4.52539	1.66562	2.71695	0.00662304
Leg_bone_area_combined	rs893725.15.90128223_A_C	2	3311	1.08396	1.00307	1.08064	0.279936
Leg_bone_area_combined	rs9374035.rs9374035	1	3313	-0.10374	1.68542	-0.0615513	0.950924
Leg_bone_area_combined	rs9374035.rs9374035	2	3311	0.448709	1.01279	0.443041	0.657765
Leg_bone_area_combined	rs9401873.6.126623120_T_C	1	3313	0.718374	1.72221	0.417124	0.676615
Leg_bone_area_combined	rs9401873.6.126623120_T_C	2	3311	0.557337	1.03535	0.538311	0.590399
Leg_bone_area_combined	rs9818536.3.136115295_C_T	1	3313	2.96318	1.94242	1.52551	0.127227
Leg_bone_area_combined	rs9818536.3.136115295_C_T	2	3311	0.159149	1.1682	0.136235	0.891644
Leg_bone_area_combined	rs9821713.3.190678438_G_C	1	3313	-3.85219	2.81067	-1.37056	0.170606
Leg_bone_area_combined	rs9821713.3.190678438_G_C	2	3311	0.868696	1.69027	0.513939	0.607329
Leg_bone_area_combined	rs9842055.3.190678743_T_G	1	3313	-0.723784	1.63361	-0.443058	0.657752
Leg_bone_area_combined	rs9842055.3.190678743_T_G	2	3311	-1.0231	0.981693	-1.04218	0.297404
Leg_bone_area_left	rs1043209.14.23373986_G_A	1	2791	-1.15167	0.909058	-1.26688	0.205304
Leg_bone_area_left	rs1043209.14.23373986_G_A	2	2789	-0.704476	0.567779	-1.24076	0.2148
Leg_bone_area_left	rs1076148.9.136927657_T_C	1	2791	-0.556138	0.981251	-0.566765	0.57092
Leg_bone_area_left	rs1076148.9.136927657_T_C	2	2789	0.911889	0.613124	1.48728	0.137054
Leg_bone_area_left	rs10787231.rs10787231	1	2791	-0.231549	0.899951	-0.25729	0.796974
Leg_bone_area_left	rs10787231.rs10787231	2	2789	0.21751	0.562453	0.386716	0.698996
Leg_bone_area_left	rs10888691.1.50991426_G_C	1	2791	0.744325	1.83374	0.405906	0.684843
Leg_bone_area_left	rs10888691.1.50991426_G_C	2	2789	-0.410748	1.14538	-0.358612	0.719913
Leg_bone_area_left	rs10958478.8.57198009_A_T	1	2791	-1.04598	1.0549	-0.991541	0.321508
Leg_bone_area_left	rs10958478.8.57198009_A_T	2	2789	0.255105	0.659343	0.386908	0.698854
Leg_bone_area_left	rs11012732.10.21830104_A_G	1	2791	-1.06382	0.936889	-1.13548	0.256274
Leg_bone_area_left	rs11012732.10.21830104_A_G	2	2789	-0.696146	0.585543	-1.18889	0.234585
Leg_bone_area_left	rs11111293.12.102921296_T_C	1	2791	0.433121	1.05658	0.409926	0.681892
Leg_bone_area_left	rs11111293.12.102921296_T_C	2	2789	0.625668	0.6599	0.948125	0.343148
Leg_bone_area_left	rs111295525.7.135187742_A_G	1	2791	0.202079	1.49833	0.134869	0.892725
Leg_bone_area_left	rs111295525.7.135187742_A_G	2	2789	-0.550541	0.935836	-0.588288	0.556387
Leg_bone_area_left	rs11154343.6.126412953_C_T	1	2791	-0.818221	0.965552	-0.847412	0.396838
Leg_bone_area_left	rs11154343.6.126412953_C_T	2	2789	-0.281406	0.603661	-0.466165	0.641134
Leg_bone_area_left	rs11249636.5.178927516_C_T	1	2791	0.19251	1.30849	0.147124	0.883045
Leg_bone_area_left	rs11249636.5.178927516_C_T	2	2789	1.02164	0.817152	1.25024	0.211316
Leg_bone_area_left	rs112717745.12.66292771_C_T	1	2791	-0.278544	1.66809	-0.166984	0.867395
Leg_bone_area_left	rs112717745.12.66292771_C_T	2	2789	-1.38926	1.04248	-1.33265	0.182757
Leg_bone_area_left	rs114895876.3.127352970_A_G	1	2791	-8.79042	4.29463	-2.04684	0.0407678
Leg_bone_area_left	rs114895876.3.127352970_A_G	2	2789	-6.11186	2.68187	-2.27895	0.0227453
Leg_bone_area_left	rs11685359.2.20349433_C_T	1	2791	0.0327575	1.27659	0.0256601	0.97953
Leg_bone_area_left	rs11685359.2.20349433_C_T	2	2789	0.133481	0.79757	0.16736	0.867099
Leg_bone_area_left	rs11769806.7.23480132_A_T	1	2791	0.951534	1.04261	0.912648	0.361507
Leg_bone_area_left	rs11769806.7.23480132_A_T	2	2789	0.451153	0.65135	0.692642	0.488592
Leg_bone_area_left	rs12277225.11.68340967_T_C	1	2791	1.63224	0.992515	1.64455	0.100176
Leg_bone_area_left	rs12277225.11.68340967_T_C	2	2789	0.942287	0.620108	1.51955	0.128737
Leg_bone_area_left	rs1234214.10.89698190_C_A	1	2791	-1.88483	0.910656	-2.06975	0.0385679
Leg_bone_area_left	rs1234214.10.89698190_C_A	2	2789	-0.763649	0.569672	-1.34051	0.18019
Leg_bone_area_left	rs12449730.17.27881366_G_A	1	2791	1.11644	1.17645	0.948996	0.342705
Leg_bone_area_left	rs12449730.17.27881366_G_A	2	2789	0.466186	0.734941	0.634317	0.525926
Leg_bone_area_left	rs13015080.2.217384482_G_A	1	2791	-1.67851	0.963127	-1.74277	0.0814846
Leg_bone_area_left	rs13015080.2.217384482_G_A	2	2789	-0.902821	0.602643	-1.4981	0.134221
Leg_bone_area_left	rs145897003.3.52210649_G_A	1	2791	-2.36629	3.17689	-0.744844	0.456429
Leg_bone_area_left	rs145897003.3.52210649_G_A	2	2789	-2.80658	1.9835	-1.41496	0.157192
Leg_bone_area_left	rs148340480.19.13159859_C_G	1	2791	0.601041	1.87926	0.319829	0.749122
Leg_bone_area_left	rs148340480.19.13159859_C_G	2	2789	1.1684	1.17351	0.995642	0.319511
Leg_bone_area_left	rs150266910.1.23442265_C_T	1	2791	-0.29097	1.15625	-0.251649	0.801331
Leg_bone_area_left	rs150266910.1.23442265_C_T	2	2789	-0.552616	0.722261	-0.765119	0.444266
Leg_bone_area_left	rs151057105.7.54944920_C_T	1	2791	-1.03628	1.56	-0.664283	0.506564
Leg_bone_area_left	rs151057105.7.54944920_C_T	2	2789	-1.97849	0.97437	-2.03053	0.0423976
Leg_bone_area_left	rs1628768.10.105012994_T_C	1	2791	-0.54055	1.06562	-0.507265	0.612009
Leg_bone_area_left	rs1628768.10.105012994_T_C	2	2789	0.163989	0.665742	0.246324	0.805449
Leg_bone_area_left	rs17178006.rs17178006	1	2791	0.077393	1.37062	0.0564657	0.954975
Leg_bone_area_left	rs17178006.rs17178006	2	2789	0.0313792	0.856046	0.036656	0.970762
Leg_bone_area_left	rs17650496.6.127270764_A_G	1	2791	-2.66637	2.03893	-1.30773	0.191073
Leg_bone_area_left	rs17650496.6.127270764_A_G	2	2789	-1.22523	1.27375	-0.961907	0.33618
Leg_bone_area_left	rs17698176.17.44819595_T_G	1	2791	0.781819	1.08193	0.722616	0.469977
Leg_bone_area_left	rs17698176.17.44819595_T_G	2	2789	0.863652	0.675716	1.27813	0.201311
Leg_bone_area_left	rs180819997.6.37142328_G_A	1	2791	3.98148	4.85886	0.819427	0.412613
Leg_bone_area_left	rs180819997.6.37142328_G_A	2	2789	2.59131	3.03448	0.853956	0.393203
Leg_bone_area_left	rs190958130.6.127052822_C_G	1	2791	-1.75802	2.18622	-0.804136	0.421387
Leg_bone_area_left	rs190958130.6.127052822_C_G	2	2789	-0.486559	1.36561	-0.356295	0.721647
Leg_bone_area_left	rs191632554.17.43981742_T_A	1	2791	-3.14394	6.77122	-0.46431	0.642462
Leg_bone_area_left	rs191632554.17.43981742_T_A	2	2789	-1.8059	4.22876	-0.427052	0.669374
Leg_bone_area_left	rs1935952.6.108998905_G_C	1	2791	-1.84964	0.974919	-1.89722	0.0579023
Leg_bone_area_left	rs1935952.6.108998905_G_C	2	2789	-0.744524	0.609431	-1.22167	0.221936
Leg_bone_area_left	rs2011008.6.127425944_G_C	1	2791	-0.744922	0.992975	-0.750192	0.453202
Leg_bone_area_left	rs2011008.6.127425944_G_C	2	2789	-0.0403843	0.62039	-0.0650951	0.948103
Leg_bone_area_left	rs2063453.3.141715543_T_C	1	2791	-0.307064	1.25817	-0.244056	0.807206
Leg_bone_area_left	rs2063453.3.141715543_T_C	2	2789	-0.198511	0.785862	-0.252603	0.800593
Leg_bone_area_left	rs2066827.rs2066827	1	2791	0.812507	1.05778	0.768123	0.44248
Leg_bone_area_left	rs2066827.rs2066827	2	2789	0.0812365	0.6609	0.122918	0.902181
Leg_bone_area_left	rs2072235.7.50737384_C_T	1	2791	1.71435	1.08608	1.57847	0.114572
Leg_bone_area_left	rs2072235.7.50737384_C_T	2	2789	0.228781	0.679061	0.336907	0.736212
Leg_bone_area_left	rs2237075.5.139721351_T_C	1	2791	0.503962	1.01879	0.494668	0.620874
Leg_bone_area_left	rs2237075.5.139721351_T_C	2	2789	-0.659249	0.636494	-1.03575	0.300408
Leg_bone_area_left	rs2241726.12.49444545_G_A	1	2791	-0.140585	0.928781	-0.151366	0.879698
Leg_bone_area_left	rs2241726.12.49444545_G_A	2	2789	0.115613	0.580429	0.199185	0.842133
Leg_bone_area_left	rs225714.6.142546938_A_G	1	2791	-2.25494	1.06328	-2.12075	0.0340314
Leg_bone_area_left	rs225714.6.142546938_A_G	2	2789	-0.0299355	0.665595	-0.0449755	0.96413
Leg_bone_area_left	rs2271194.12.56477694_A_T	1	2791	-0.765608	0.904556	-0.846391	0.397407
Leg_bone_area_left	rs2271194.12.56477694_A_T	2	2789	-0.386433	0.565096	-0.683836	0.494135
Leg_bone_area_left	rs2301718.4.106009763_G_A	1	2791	-2.31209	1.132	-2.04248	0.0411979
Leg_bone_area_left	rs2301718.4.106009763_G_A	2	2789	-1.06344	0.70767	-1.50274	0.13302
Leg_bone_area_left	rs2446066.12.53778650_G_T	1	2791	0.83871	1.15834	0.724059	0.46909
Leg_bone_area_left	rs2446066.12.53778650_G_T	2	2789	0.111825	0.723642	0.15453	0.877203
Leg_bone_area_left	rs2489624.6.127456394_G_A	1	2791	-0.754988	2.79517	-0.270104	0.7871
Leg_bone_area_left	rs2489624.6.127456394_G_A	2	2789	2.03836	1.74573	1.16762	0.24306
Leg_bone_area_left	rs28636834.12.123871070_A_C	1	2791	0.128243	1.12915	0.113575	0.909583
Leg_bone_area_left	rs28636834.12.123871070_A_C	2	2789	0.881981	0.705343	1.25043	0.211249
Leg_bone_area_left	rs288326.rs288326	1	2791	1.7122	1.40861	1.21553	0.224269
Leg_bone_area_left	rs288326.rs288326	2	2789	1.27292	0.879711	1.44697	0.148018
Leg_bone_area_left	rs2884218.1.210557309_T_C	1	2791	-0.511678	0.986192	-0.518842	0.603912
Leg_bone_area_left	rs2884218.1.210557309_T_C	2	2789	-0.140272	0.616172	-0.22765	0.819935
Leg_bone_area_left	rs3134614.rs3134614	1	2791	-0.249383	1.36323	-0.182935	0.854862
Leg_bone_area_left	rs3134614.rs3134614	2	2789	-0.381406	0.851423	-0.447963	0.654215
Leg_bone_area_left	rs3217870.12.4400111_C_T	1	2791	0.474657	0.907989	0.522756	0.601186
Leg_bone_area_left	rs3217870.12.4400111_C_T	2	2789	0.576282	0.567111	1.01617	0.309636
Leg_bone_area_left	rs343093.12.66255005_G_C	1	2791	-0.130255	1.30381	-0.0999036	0.920428
Leg_bone_area_left	rs343093.12.66255005_G_C	2	2789	-0.326562	0.814571	-0.400901	0.688524
Leg_bone_area_left	rs34888260.7.32876315_T_A	1	2791	-0.0599805	0.945798	-0.0634179	0.949438
Leg_bone_area_left	rs34888260.7.32876315_T_A	2	2789	-0.10523	0.590894	-0.178086	0.858668
Leg_bone_area_left	rs35227403.12.68216239_T_A	1	2791	-1.44002	1.9428	-0.741209	0.458629
Leg_bone_area_left	rs35227403.12.68216239_T_A	2	2789	0.683192	1.21382	0.562847	0.573585
Leg_bone_area_left	rs35542154.19.12782418_A_G	1	2791	1.47419	0.943264	1.56286	0.118199
Leg_bone_area_left	rs35542154.19.12782418_A_G	2	2789	0.460796	0.589681	0.781434	0.434614
Leg_bone_area_left	rs35926075.7.92367869_C_T	1	2791	0.610464	1.17347	0.520221	0.602951
Leg_bone_area_left	rs35926075.7.92367869_C_T	2	2789	-0.462844	0.733279	-0.631198	0.527963
Leg_bone_area_left	rs362307.4.3241845_C_T	1	2791	-0.735302	1.71253	-0.429366	0.66769
Leg_bone_area_left	rs362307.4.3241845_C_T	2	2789	-1.30453	1.06935	-1.21992	0.222597
Leg_bone_area_left	rs3991498.7.99904969_A_G	1	2791	-1.07389	1.11501	-0.963122	0.33557
Leg_bone_area_left	rs3991498.7.99904969_A_G	2	2789	-0.327266	0.696627	-0.469786	0.638545
Leg_bone_area_left	rs41288837.rs41288837	1	2791	-3.97256	2.94626	-1.34834	0.17766
Leg_bone_area_left	rs41288837.rs41288837	2	2789	-3.90349	1.83916	-2.12243	0.0338899
Leg_bone_area_left	rs42038.7.92243719_C_T	1	2791	-2.70864	0.980928	-2.7613	0.00579489
Leg_bone_area_left	rs42038.7.92243719_C_T	2	2789	-0.80134	0.614103	-1.3049	0.192036
Leg_bone_area_left	rs4273712.rs4273712	1	2791	-2.29072	1.03157	-2.22061	0.0264574
Leg_bone_area_left	rs4273712.rs4273712	2	2789	-0.487488	0.645516	-0.755192	0.450198
Leg_bone_area_left	rs4564621.17.43895501_G_C	1	2791	0.989707	1.06755	0.927082	0.353964
Leg_bone_area_left	rs4564621.17.43895501_G_C	2	2789	0.375632	0.666968	0.563193	0.573349
Leg_bone_area_left	rs4832160.2.85539170_A_C	1	2791	1.24236	0.90181	1.37763	0.168429
Leg_bone_area_left	rs4832160.2.85539170_A_C	2	2789	0.601001	0.56356	1.06644	0.286319
Leg_bone_area_left	rs55906059.22.42184143_C_T	1	2791	3.49995	1.57832	2.21752	0.0266682
Leg_bone_area_left	rs55906059.22.42184143_C_T	2	2789	0.34892	0.988462	0.352993	0.724121
Leg_bone_area_left	rs55938136.17.43798360_A_G	1	2791	0.991086	1.06706	0.9288	0.353073
Leg_bone_area_left	rs55938136.17.43798360_A_G	2	2789	0.372003	0.666665	0.558006	0.576886
Leg_bone_area_left	rs56335290.5.112036634_C_A	1	2791	-0.0371389	1.04572	-0.035515	0.971672
Leg_bone_area_left	rs56335290.5.112036634_C_A	2	2789	-0.234985	0.653202	-0.359743	0.719067
Leg_bone_area_left	rs5756181.22.22305008_T_C	1	2791	-1.06368	1.0136	-1.04941	0.294081
Leg_bone_area_left	rs5756181.22.22305008_T_C	2	2789	-0.141904	0.633438	-0.224022	0.822757
Leg_bone_area_left	rs58153210.8.26271120_C_T	1	2791	0.282053	0.914152	0.30854	0.757694
Leg_bone_area_left	rs58153210.8.26271120_C_T	2	2789	-0.0420089	0.571271	-0.0735359	0.941385
Leg_bone_area_left	rs6124328.20.39826928_A_G	1	2791	0.374489	0.977373	0.383159	0.701631
Leg_bone_area_left	rs6124328.20.39826928_A_G	2	2789	-0.498821	0.611014	-0.816383	0.414351
Leg_bone_area_left	rs62135193.2.48755477_C_T	1	2791	-0.455841	0.901265	-0.505779	0.613052
Leg_bone_area_left	rs62135193.2.48755477_C_T	2	2789	-0.753666	0.562854	-1.33901	0.180678
Leg_bone_area_left	rs62262517.3.49134914_T_G	1	2791	0.221774	0.954157	0.232429	0.816222
Leg_bone_area_left	rs62262517.3.49134914_T_G	2	2789	-0.0514955	0.596419	-0.0863412	0.931201
Leg_bone_area_left	rs62482612.rs62482612	1	2791	-0.36117	0.901352	-0.400698	0.688673
Leg_bone_area_left	rs62482612.rs62482612	2	2789	-0.121303	0.562926	-0.215487	0.829404
Leg_bone_area_left	rs6429430.1.243834477_T_G	1	2791	-0.917464	1.16969	-0.784362	0.432894
Leg_bone_area_left	rs6429430.1.243834477_T_G	2	2789	1.04265	0.730975	1.42638	0.15387
Leg_bone_area_left	rs6463758.7.8117636_A_G	1	2791	0.248219	0.910073	0.272746	0.785069
Leg_bone_area_left	rs6463758.7.8117636_A_G	2	2789	0.51973	0.568595	0.914059	0.360765
Leg_bone_area_left	rs6736289.2.10195540_G_C	1	2791	0.107714	1.11331	0.096751	0.922931
Leg_bone_area_left	rs6736289.2.10195540_G_C	2	2789	-0.405154	0.695455	-0.582573	0.560228
Leg_bone_area_left	rs7232135.rs7232135	1	2791	0.585054	1.13388	0.515975	0.605913
Leg_bone_area_left	rs7232135.rs7232135	2	2789	-0.116691	0.708459	-0.164711	0.869184
Leg_bone_area_left	rs72814160.10.89637682_T_C	1	2791	2.59513	2.10192	1.23465	0.217067
Leg_bone_area_left	rs72814160.10.89637682_T_C	2	2789	0.6731	1.31336	0.512503	0.608339
Leg_bone_area_left	rs7306710.12.66376091_T_C	1	2791	2.3678	0.91682	2.58263	0.00985578
Leg_bone_area_left	rs7306710.12.66376091_T_C	2	2789	-0.203722	0.574967	-0.35432	0.723126
Leg_bone_area_left	rs7310309.12.79811429_T_C	1	2791	-2.21312	1.27328	-1.73813	0.0822987
Leg_bone_area_left	rs7310309.12.79811429_T_C	2	2789	-1.47127	0.795697	-1.84903	0.06456
Leg_bone_area_left	rs73238136.3.142038959_T_C	1	2791	0.296909	1.26849	0.234066	0.814951
Leg_bone_area_left	rs73238136.3.142038959_T_C	2	2789	0.341085	0.792265	0.430519	0.666851
Leg_bone_area_left	rs73977799.2.183699768_G_A	1	2791	-0.147005	1.70587	-0.0861759	0.931333
Leg_bone_area_left	rs73977799.2.183699768_G_A	2	2789	-0.499235	1.06536	-0.468609	0.639386
Leg_bone_area_left	rs7501777.17.42638677_T_G	1	2791	-2.16942	1.2816	-1.69274	0.0906168
Leg_bone_area_left	rs7501777.17.42638677_T_G	2	2789	-0.231656	0.801653	-0.288972	0.772624
Leg_bone_area_left	rs76847569.17.47096662_G_A	1	2791	-0.409778	1.62422	-0.252292	0.800834
Leg_bone_area_left	rs76847569.17.47096662_G_A	2	2789	-0.111917	1.01516	-0.110245	0.912223
Leg_bone_area_left	rs7781436.7.92317752_C_T	1	2791	-0.642056	1.09574	-0.585959	0.55795
Leg_bone_area_left	rs7781436.7.92317752_C_T	2	2789	0.0112678	0.685425	0.0164391	0.986885
Leg_bone_area_left	rs78378222.17.7571752_T_G	1	2791	-2.19697	4.03463	-0.544528	0.586122
Leg_bone_area_left	rs78378222.17.7571752_T_G	2	2789	-0.257914	2.51999	-0.102347	0.918489
Leg_bone_area_left	rs7988627.13.81631782_G_A	1	2791	1.40998	0.921219	1.53055	0.125993
Leg_bone_area_left	rs7988627.13.81631782_G_A	2	2789	0.0199247	0.576091	0.034586	0.972412
Leg_bone_area_left	rs867529.rs867529	1	2791	-2.80597	1.00759	-2.78484	0.00539172
Leg_bone_area_left	rs867529.rs867529	2	2789	-0.810018	0.630828	-1.28406	0.199229
Leg_bone_area_left	rs893725.15.90128223_A_C	1	2791	2.0037	0.915214	2.18932	0.0286562
Leg_bone_area_left	rs893725.15.90128223_A_C	2	2789	0.498317	0.572715	0.870096	0.384323
Leg_bone_area_left	rs9374035.rs9374035	1	2791	-0.173465	0.923335	-0.187868	0.850994
Leg_bone_area_left	rs9374035.rs9374035	2	2789	0.273139	0.576787	0.473553	0.635856
Leg_bone_area_left	rs9401873.6.126623120_T_C	1	2791	0.0535957	0.940696	0.0569745	0.95457
Leg_bone_area_left	rs9401873.6.126623120_T_C	2	2789	0.0412231	0.587923	0.0701166	0.944106
Leg_bone_area_left	rs9818536.3.136115295_C_T	1	2791	1.94901	1.06759	1.82562	0.0680146
Leg_bone_area_left	rs9818536.3.136115295_C_T	2	2789	0.268844	0.667735	0.402622	0.687257
Leg_bone_area_left	rs9821713.3.190678438_G_C	1	2791	-2.35158	1.54379	-1.52325	0.12781
Leg_bone_area_left	rs9821713.3.190678438_G_C	2	2789	0.219868	0.965369	0.227755	0.819853
Leg_bone_area_left	rs9842055.3.190678743_T_G	1	2791	-0.659498	0.904727	-0.728947	0.466096
Leg_bone_area_left	rs9842055.3.190678743_T_G	2	2789	-0.937032	0.565052	-1.65831	0.0973674
Leg_bone_area_right	rs1043209.14.23373986_G_A	1	2790	-0.917725	0.910923	-1.00747	0.313798
Leg_bone_area_right	rs1043209.14.23373986_G_A	2	2788	-0.446451	0.555255	-0.804048	0.421438
Leg_bone_area_right	rs1076148.9.136927657_T_C	1	2790	-0.895209	0.982411	-0.911237	0.36225
Leg_bone_area_right	rs1076148.9.136927657_T_C	2	2788	0.623297	0.599238	1.04015	0.298361
Leg_bone_area_right	rs10787231.rs10787231	1	2790	-0.335755	0.901616	-0.372392	0.70963
Leg_bone_area_right	rs10787231.rs10787231	2	2788	0.0366742	0.549913	0.066691	0.946833
Leg_bone_area_right	rs10888691.1.50991426_G_C	1	2790	0.173843	1.83537	0.0947186	0.924545
Leg_bone_area_right	rs10888691.1.50991426_G_C	2	2788	-0.797903	1.1186	-0.713303	0.475718
Leg_bone_area_right	rs10958478.8.57198009_A_T	1	2790	-1.09758	1.0571	-1.0383	0.299222
Leg_bone_area_right	rs10958478.8.57198009_A_T	2	2788	0.210123	0.64479	0.325878	0.744541
Leg_bone_area_right	rs11012732.10.21830104_A_G	1	2790	-0.734134	0.938889	-0.781918	0.434329
Leg_bone_area_right	rs11012732.10.21830104_A_G	2	2788	-0.385829	0.572669	-0.673739	0.500533
Leg_bone_area_right	rs11111293.12.102921296_T_C	1	2790	0.920455	1.05873	0.869395	0.384706
Leg_bone_area_right	rs11111293.12.102921296_T_C	2	2788	1.09966	0.645128	1.70457	0.0883874
Leg_bone_area_right	rs111295525.7.135187742_A_G	1	2790	0.527549	1.50129	0.351396	0.725318
Leg_bone_area_right	rs111295525.7.135187742_A_G	2	2788	-0.208117	0.915134	-0.227416	0.820117
Leg_bone_area_right	rs11154343.6.126412953_C_T	1	2790	-0.515017	0.967561	-0.532284	0.594572
Leg_bone_area_right	rs11154343.6.126412953_C_T	2	2788	-0.00255278	0.590302	-0.00432453	0.99655
Leg_bone_area_right	rs11249636.5.178927516_C_T	1	2790	-0.219097	1.31113	-0.167106	0.867299
Leg_bone_area_right	rs11249636.5.178927516_C_T	2	2788	0.657881	0.799186	0.823189	0.410471
Leg_bone_area_right	rs112717745.12.66292771_C_T	1	2790	-0.0342326	1.67296	-0.0204623	0.983676
Leg_bone_area_right	rs112717745.12.66292771_C_T	2	2788	-1.30622	1.02037	-1.28015	0.200601
Leg_bone_area_right	rs114895876.3.127352970_A_G	1	2790	-9.00307	4.30294	-2.09231	0.0365014
Leg_bone_area_right	rs114895876.3.127352970_A_G	2	2788	-6.24109	2.62212	-2.38017	0.017372
Leg_bone_area_right	rs11685359.2.20349433_C_T	1	2790	-0.202406	1.27957	-0.158182	0.874325
Leg_bone_area_right	rs11685359.2.20349433_C_T	2	2788	-0.178402	0.780151	-0.228676	0.819137
Leg_bone_area_right	rs11769806.7.23480132_A_T	1	2790	1.6852	1.04444	1.61349	0.106751
Leg_bone_area_right	rs11769806.7.23480132_A_T	2	2788	1.14029	0.636653	1.79107	0.0733913
Leg_bone_area_right	rs12277225.11.68340967_T_C	1	2790	1.68368	0.99453	1.69294	0.0905792
Leg_bone_area_right	rs12277225.11.68340967_T_C	2	2788	0.958902	0.606382	1.58135	0.113912
Leg_bone_area_right	rs1234214.10.89698190_C_A	1	2790	-2.5399	0.911895	-2.7853	0.00538398
Leg_bone_area_right	rs1234214.10.89698190_C_A	2	2788	-1.40451	0.556574	-2.52349	0.0116751
Leg_bone_area_right	rs12449730.17.27881366_G_A	1	2790	1.15414	1.17857	0.979276	0.327529
Leg_bone_area_right	rs12449730.17.27881366_G_A	2	2788	0.589705	0.718463	0.820788	0.411838
Leg_bone_area_right	rs13015080.2.217384482_G_A	1	2790	-1.32492	0.965357	-1.37246	0.17003
Leg_bone_area_right	rs13015080.2.217384482_G_A	2	2788	-0.519383	0.589516	-0.881033	0.378376
Leg_bone_area_right	rs145897003.3.52210649_G_A	1	2790	-0.128567	3.18346	-0.0403859	0.967788
Leg_bone_area_right	rs145897003.3.52210649_G_A	2	2788	-0.549102	1.94014	-0.283021	0.777182
Leg_bone_area_right	rs148340480.19.13159859_C_G	1	2790	0.695492	1.88303	0.369348	0.711896
Leg_bone_area_right	rs148340480.19.13159859_C_G	2	2788	1.31459	1.14745	1.14566	0.252033
Leg_bone_area_right	rs150266910.1.23442265_C_T	1	2790	0.0349904	1.15883	0.0301945	0.975914
Leg_bone_area_right	rs150266910.1.23442265_C_T	2	2788	-0.284367	0.706466	-0.402521	0.687332
Leg_bone_area_right	rs151057105.7.54944920_C_T	1	2790	-0.522453	1.56317	-0.334227	0.738233
Leg_bone_area_right	rs151057105.7.54944920_C_T	2	2788	-1.48757	0.95303	-1.56088	0.118665
Leg_bone_area_right	rs1628768.10.105012994_T_C	1	2790	-0.601532	1.06778	-0.563346	0.573245
Leg_bone_area_right	rs1628768.10.105012994_T_C	2	2788	0.147114	0.651019	0.225974	0.821238
Leg_bone_area_right	rs17178006.rs17178006	1	2790	-0.472465	1.37333	-0.34403	0.73085
Leg_bone_area_right	rs17178006.rs17178006	2	2788	-0.492824	0.837015	-0.588788	0.556052
Leg_bone_area_right	rs17650496.6.127270764_A_G	1	2790	-1.687	2.04638	-0.824384	0.409792
Leg_bone_area_right	rs17650496.6.127270764_A_G	2	2788	-0.385094	1.24749	-0.308695	0.757577
Leg_bone_area_right	rs17698176.17.44819595_T_G	1	2790	0.852603	1.08415	0.786428	0.431684
Leg_bone_area_right	rs17698176.17.44819595_T_G	2	2788	0.970816	0.66072	1.46933	0.141857
Leg_bone_area_right	rs180819997.6.37142328_G_A	1	2790	4.65431	4.86818	0.956068	0.339121
Leg_bone_area_right	rs180819997.6.37142328_G_A	2	2788	3.2522	2.96685	1.09618	0.273096
Leg_bone_area_right	rs190958130.6.127052822_C_G	1	2790	-2.06596	2.19045	-0.943169	0.345677
Leg_bone_area_right	rs190958130.6.127052822_C_G	2	2788	-0.743091	1.33527	-0.55651	0.577907
Leg_bone_area_right	rs191632554.17.43981742_T_A	1	2790	-3.85103	6.7844	-0.56763	0.570332
Leg_bone_area_right	rs191632554.17.43981742_T_A	2	2788	-2.46578	4.13475	-0.596356	0.550986
Leg_bone_area_right	rs1935952.6.108998905_G_C	1	2790	-1.86881	0.976954	-1.91289	0.0558647
Leg_bone_area_right	rs1935952.6.108998905_G_C	2	2788	-0.79051	0.595936	-1.3265	0.184783
Leg_bone_area_right	rs2011008.6.127425944_G_C	1	2790	-0.774746	0.994996	-0.778642	0.436257
Leg_bone_area_right	rs2011008.6.127425944_G_C	2	2788	-0.0658465	0.60666	-0.108539	0.913576
Leg_bone_area_right	rs2063453.3.141715543_T_C	1	2790	-0.393337	1.26112	-0.311894	0.755144
Leg_bone_area_right	rs2063453.3.141715543_T_C	2	2788	-0.34941	0.768691	-0.454552	0.649467
Leg_bone_area_right	rs2066827.rs2066827	1	2790	0.915166	1.05991	0.863435	0.387973
Leg_bone_area_right	rs2066827.rs2066827	2	2788	0.265466	0.646239	0.410787	0.681261
Leg_bone_area_right	rs2072235.7.50737384_C_T	1	2790	1.84509	1.08823	1.69549	0.0900944
Leg_bone_area_right	rs2072235.7.50737384_C_T	2	2788	0.365922	0.664005	0.551083	0.581621
Leg_bone_area_right	rs2237075.5.139721351_T_C	1	2790	0.998239	1.0208	0.977899	0.328209
Leg_bone_area_right	rs2237075.5.139721351_T_C	2	2788	-0.209733	0.622566	-0.336885	0.736229
Leg_bone_area_right	rs2241726.12.49444545_G_A	1	2790	0.14994	0.930646	0.161114	0.872015
Leg_bone_area_right	rs2241726.12.49444545_G_A	2	2788	0.386021	0.567524	0.680184	0.496445
Leg_bone_area_right	rs225714.6.142546938_A_G	1	2790	-1.72852	1.06587	-1.6217	0.104982
Leg_bone_area_right	rs225714.6.142546938_A_G	2	2788	0.528312	0.650822	0.811761	0.416998
Leg_bone_area_right	rs2271194.12.56477694_A_T	1	2790	-0.509482	0.906218	-0.562207	0.57402
Leg_bone_area_right	rs2271194.12.56477694_A_T	2	2788	-0.203885	0.552463	-0.369047	0.71212
Leg_bone_area_right	rs2301718.4.106009763_G_A	1	2790	-2.66083	1.13422	-2.34595	0.0190486
Leg_bone_area_right	rs2301718.4.106009763_G_A	2	2788	-1.5007	0.691782	-2.16932	0.030143
Leg_bone_area_right	rs2446066.12.53778650_G_T	1	2790	1.42683	1.16075	1.22923	0.219089
Leg_bone_area_right	rs2446066.12.53778650_G_T	2	2788	0.650392	0.707687	0.919039	0.358155
Leg_bone_area_right	rs2489624.6.127456394_G_A	1	2790	-0.43408	2.80949	-0.154505	0.877223
Leg_bone_area_right	rs2489624.6.127456394_G_A	2	2788	2.08377	1.71219	1.21702	0.2237
Leg_bone_area_right	rs28636834.12.123871070_A_C	1	2790	0.136286	1.1316	0.120436	0.904146
Leg_bone_area_right	rs28636834.12.123871070_A_C	2	2788	0.862294	0.689823	1.25002	0.211397
Leg_bone_area_right	rs288326.rs288326	1	2790	1.69207	1.41294	1.19756	0.231191
Leg_bone_area_right	rs288326.rs288326	2	2788	1.05408	0.861245	1.2239	0.221094
Leg_bone_area_right	rs2884218.1.210557309_T_C	1	2790	-1.0517	0.988184	-1.06427	0.287298
Leg_bone_area_right	rs2884218.1.210557309_T_C	2	2788	-0.583455	0.602534	-0.968335	0.332962
Leg_bone_area_right	rs3134614.rs3134614	1	2790	-0.395815	1.36601	-0.289759	0.772022
Leg_bone_area_right	rs3134614.rs3134614	2	2788	-0.571574	0.832551	-0.686534	0.492434
Leg_bone_area_right	rs3217870.12.4400111_C_T	1	2790	0.0387924	0.909648	0.0426455	0.965987
Leg_bone_area_right	rs3217870.12.4400111_C_T	2	2788	0.187389	0.554512	0.337934	0.735438
Leg_bone_area_right	rs343093.12.66255005_G_C	1	2790	-0.242549	1.30647	-0.185652	0.852731
Leg_bone_area_right	rs343093.12.66255005_G_C	2	2788	-0.479348	0.796525	-0.601799	0.547357
Leg_bone_area_right	rs34888260.7.32876315_T_A	1	2790	0.733471	0.947588	0.77404	0.438973
Leg_bone_area_right	rs34888260.7.32876315_T_A	2	2788	0.669162	0.57766	1.1584	0.2468
Leg_bone_area_right	rs35227403.12.68216239_T_A	1	2790	-1.39536	1.94666	-0.716796	0.47356
Leg_bone_area_right	rs35227403.12.68216239_T_A	2	2788	0.794237	1.18687	0.669186	0.503432
Leg_bone_area_right	rs35542154.19.12782418_A_G	1	2790	1.5177	0.944964	1.60609	0.108367
Leg_bone_area_right	rs35542154.19.12782418_A_G	2	2788	0.432349	0.576541	0.749902	0.453377
Leg_bone_area_right	rs35926075.7.92367869_C_T	1	2790	0.810285	1.17572	0.689182	0.490767
Leg_bone_area_right	rs35926075.7.92367869_C_T	2	2788	-0.29318	0.717029	-0.408881	0.682658
Leg_bone_area_right	rs362307.4.3241845_C_T	1	2790	-0.863204	1.71591	-0.503059	0.614962
Leg_bone_area_right	rs362307.4.3241845_C_T	2	2788	-1.41391	1.04557	-1.35229	0.176391
Leg_bone_area_right	rs3991498.7.99904969_A_G	1	2790	-1.76819	1.11713	-1.5828	0.113581
Leg_bone_area_right	rs3991498.7.99904969_A_G	2	2788	-1.04721	0.681041	-1.53767	0.124244
Leg_bone_area_right	rs41288837.rs41288837	1	2790	-3.38527	2.95233	-1.14665	0.251627
Leg_bone_area_right	rs41288837.rs41288837	2	2788	-3.28577	1.79871	-1.82674	0.0678468
Leg_bone_area_right	rs42038.7.92243719_C_T	1	2790	-2.42155	0.983132	-2.46309	0.0138345
Leg_bone_area_right	rs42038.7.92243719_C_T	2	2788	-0.541934	0.600522	-0.902438	0.366902
Leg_bone_area_right	rs4273712.rs4273712	1	2790	-2.15395	1.0338	-2.08352	0.0372948
Leg_bone_area_right	rs4273712.rs4273712	2	2788	-0.331862	0.631266	-0.52571	0.599132
Leg_bone_area_right	rs4564621.17.43895501_G_C	1	2790	0.515015	1.07218	0.480342	0.631022
Leg_bone_area_right	rs4564621.17.43895501_G_C	2	2788	-0.26268	0.653691	-0.401841	0.687832
Leg_bone_area_right	rs4832160.2.85539170_A_C	1	2790	1.08849	0.903704	1.20448	0.228507
Leg_bone_area_right	rs4832160.2.85539170_A_C	2	2788	0.528585	0.551079	0.959183	0.33755
Leg_bone_area_right	rs55906059.22.42184143_C_T	1	2790	3.48254	1.5815	2.20205	0.0277437
Leg_bone_area_right	rs55906059.22.42184143_C_T	2	2788	0.287845	0.966558	0.297804	0.765875
Leg_bone_area_right	rs55938136.17.43798360_A_G	1	2790	0.517869	1.07169	0.483227	0.628973
Leg_bone_area_right	rs55938136.17.43798360_A_G	2	2788	-0.264798	0.653391	-0.405267	0.685313
Leg_bone_area_right	rs56335290.5.112036634_C_A	1	2790	-0.246511	1.04786	-0.235251	0.814031
Leg_bone_area_right	rs56335290.5.112036634_C_A	2	2788	-0.43758	0.63872	-0.685089	0.493345
Leg_bone_area_right	rs5756181.22.22305008_T_C	1	2790	-1.47459	1.01543	-1.45218	0.146566
Leg_bone_area_right	rs5756181.22.22305008_T_C	2	2788	-0.620249	0.61926	-1.0016	0.316625
Leg_bone_area_right	rs58153210.8.26271120_C_T	1	2790	0.279094	0.916119	0.304648	0.760657
Leg_bone_area_right	rs58153210.8.26271120_C_T	2	2788	-0.0937998	0.558693	-0.167892	0.866681
Leg_bone_area_right	rs6124328.20.39826928_A_G	1	2790	0.542083	0.979987	0.553153	0.580203
Leg_bone_area_right	rs6124328.20.39826928_A_G	2	2788	-0.481014	0.597934	-0.80446	0.4212
Leg_bone_area_right	rs62135193.2.48755477_C_T	1	2790	-0.619788	0.903338	-0.686108	0.492702
Leg_bone_area_right	rs62135193.2.48755477_C_T	2	2788	-0.881768	0.550483	-1.60181	0.109312
Leg_bone_area_right	rs62262517.3.49134914_T_G	1	2790	0.121972	0.956231	0.127555	0.898511
Leg_bone_area_right	rs62262517.3.49134914_T_G	2	2788	-0.167435	0.583291	-0.287053	0.774093
Leg_bone_area_right	rs62482612.rs62482612	1	2790	-0.36506	0.903168	-0.404199	0.686097
Leg_bone_area_right	rs62482612.rs62482612	2	2788	-0.0279672	0.550471	-0.050806	0.959484
Leg_bone_area_right	rs6429430.1.243834477_T_G	1	2790	-1.16091	1.17203	-0.990512	0.32201
Leg_bone_area_right	rs6429430.1.243834477_T_G	2	2788	0.86982	0.714906	1.21669	0.223825
Leg_bone_area_right	rs6463758.7.8117636_A_G	1	2790	-0.328139	0.911565	-0.359973	0.718894
Leg_bone_area_right	rs6463758.7.8117636_A_G	2	2788	-0.00569789	0.555885	-0.0102501	0.991822
Leg_bone_area_right	rs6736289.2.10195540_G_C	1	2790	0.251646	1.11553	0.225585	0.821541
Leg_bone_area_right	rs6736289.2.10195540_G_C	2	2788	-0.297341	0.680061	-0.437228	0.66198
Leg_bone_area_right	rs7232135.rs7232135	1	2790	1.01707	1.13592	0.895374	0.370664
Leg_bone_area_right	rs7232135.rs7232135	2	2788	0.39239	0.692624	0.566526	0.571082
Leg_bone_area_right	rs72814160.10.89637682_T_C	1	2790	3.10601	2.10581	1.47497	0.140334
Leg_bone_area_right	rs72814160.10.89637682_T_C	2	2788	1.17287	1.28406	0.913404	0.36111
Leg_bone_area_right	rs7306710.12.66376091_T_C	1	2790	2.42304	0.918969	2.63669	0.00841841
Leg_bone_area_right	rs7306710.12.66376091_T_C	2	2788	-0.16597	0.562413	-0.295103	0.767937
Leg_bone_area_right	rs7310309.12.79811429_T_C	1	2790	-2.16092	1.27551	-1.69417	0.0903448
Leg_bone_area_right	rs7310309.12.79811429_T_C	2	2788	-1.50714	0.777775	-1.93776	0.0527541
Leg_bone_area_right	rs73238136.3.142038959_T_C	1	2790	0.959062	1.27135	0.754366	0.450694
Leg_bone_area_right	rs73238136.3.142038959_T_C	2	2788	0.934987	0.774798	1.20675	0.227631
Leg_bone_area_right	rs73977799.2.183699768_G_A	1	2790	-0.549301	1.70961	-0.321302	0.748006
Leg_bone_area_right	rs73977799.2.183699768_G_A	2	2788	-0.914633	1.04186	-0.877887	0.380081
Leg_bone_area_right	rs7501777.17.42638677_T_G	1	2790	-1.80471	1.28474	-1.40472	0.160215
Leg_bone_area_right	rs7501777.17.42638677_T_G	2	2788	0.106102	0.784096	0.135318	0.892371
Leg_bone_area_right	rs76847569.17.47096662_G_A	1	2790	-0.330637	1.62746	-0.203162	0.839023
Leg_bone_area_right	rs76847569.17.47096662_G_A	2	2788	-0.0300618	0.992655	-0.0302843	0.975843
Leg_bone_area_right	rs7781436.7.92317752_C_T	1	2790	-0.619279	1.09806	-0.563978	0.572815
Leg_bone_area_right	rs7781436.7.92317752_C_T	2	2788	0.0473945	0.670302	0.0707061	0.943637
Leg_bone_area_right	rs78378222.17.7571752_T_G	1	2790	-3.35819	4.04226	-0.830769	0.406175
Leg_bone_area_right	rs78378222.17.7571752_T_G	2	2788	-1.36237	2.46391	-0.552928	0.580357
Leg_bone_area_right	rs7988627.13.81631782_G_A	1	2790	1.90794	0.922707	2.06776	0.0387548
Leg_bone_area_right	rs7988627.13.81631782_G_A	2	2788	0.482982	0.563228	0.857525	0.391229
Leg_bone_area_right	rs867529.rs867529	1	2790	-3.02411	1.00949	-2.99567	0.0027626
Leg_bone_area_right	rs867529.rs867529	2	2788	-0.953624	0.616853	-1.54595	0.122231
Leg_bone_area_right	rs893725.15.90128223_A_C	1	2790	1.98318	0.91708	2.1625	0.0306649
Leg_bone_area_right	rs893725.15.90128223_A_C	2	2788	0.45739	0.56004	0.816709	0.414165
Leg_bone_area_right	rs9374035.rs9374035	1	2790	0.154262	0.9253	0.166715	0.867606
Leg_bone_area_right	rs9374035.rs9374035	2	2788	0.571025	0.563986	1.01248	0.311396
Leg_bone_area_right	rs9401873.6.126623120_T_C	1	2790	0.240653	0.942737	0.25527	0.798533
Leg_bone_area_right	rs9401873.6.126623120_T_C	2	2788	0.250968	0.574977	0.436483	0.66252
Leg_bone_area_right	rs9818536.3.136115295_C_T	1	2790	1.72365	1.0699	1.61104	0.107284
Leg_bone_area_right	rs9818536.3.136115295_C_T	2	2788	0.0923191	0.652926	0.141393	0.88757
Leg_bone_area_right	rs9821713.3.190678438_G_C	1	2790	-1.45738	1.54825	-0.941306	0.34663
Leg_bone_area_right	rs9821713.3.190678438_G_C	2	2788	1.08262	0.944302	1.14647	0.251699
Leg_bone_area_right	rs9842055.3.190678743_T_G	1	2790	-0.690455	0.90634	-0.761805	0.446241
Leg_bone_area_right	rs9842055.3.190678743_T_G	2	2788	-0.900599	0.552414	-1.6303	0.103152
Pelvis_bone_area	rs1043209.14.23373986_G_A	1	3307	0.300357	0.756432	0.397071	0.691341
Pelvis_bone_area	rs1043209.14.23373986_G_A	2	3305	0.502529	0.60193	0.834863	0.403856
Pelvis_bone_area	rs1076148.9.136927657_T_C	1	3307	-1.4145	0.823792	-1.71705	0.0860631
Pelvis_bone_area	rs1076148.9.136927657_T_C	2	3305	-0.451742	0.6563	-0.688317	0.491302
Pelvis_bone_area	rs10787231.rs10787231	1	3307	0.293016	0.746992	0.392261	0.694891
Pelvis_bone_area	rs10787231.rs10787231	2	3305	0.501364	0.59475	0.842982	0.3993
Pelvis_bone_area	rs10888691.1.50991426_G_C	1	3307	1.40162	1.55073	0.903844	0.366144
Pelvis_bone_area	rs10888691.1.50991426_G_C	2	3305	0.781776	1.23423	0.633414	0.526508
Pelvis_bone_area	rs10958478.8.57198009_A_T	1	3307	-1.81005	0.877079	-2.06373	0.0391218
Pelvis_bone_area	rs10958478.8.57198009_A_T	2	3305	-1.08972	0.698482	-1.56012	0.118828
Pelvis_bone_area	rs11012732.10.21830104_A_G	1	3307	0.10923	0.774357	0.14106	0.887831
Pelvis_bone_area	rs11012732.10.21830104_A_G	2	3305	0.245542	0.616581	0.398231	0.690485
Pelvis_bone_area	rs11111293.12.102921296_T_C	1	3307	0.0316025	0.886087	0.0356652	0.971551
Pelvis_bone_area	rs11111293.12.102921296_T_C	2	3305	-0.22873	0.70526	-0.32432	0.745717
Pelvis_bone_area	rs111295525.7.135187742_A_G	1	3307	1.51846	1.24579	1.21888	0.222977
Pelvis_bone_area	rs111295525.7.135187742_A_G	2	3305	1.09489	0.991528	1.10424	0.269569
Pelvis_bone_area	rs11154343.6.126412953_C_T	1	3307	-0.292774	0.804378	-0.363976	0.7159
Pelvis_bone_area	rs11154343.6.126412953_C_T	2	3305	-0.416652	0.640563	-0.650447	0.515449
Pelvis_bone_area	rs11249636.5.178927516_C_T	1	3307	-0.145265	1.08518	-0.133863	0.893519
Pelvis_bone_area	rs11249636.5.178927516_C_T	2	3305	0.422568	0.863726	0.489238	0.624705
Pelvis_bone_area	rs112717745.12.66292771_C_T	1	3307	1.63081	1.40767	1.15852	0.246737
Pelvis_bone_area	rs112717745.12.66292771_C_T	2	3305	1.1545	1.12118	1.02971	0.303219
Pelvis_bone_area	rs114895876.3.127352970_A_G	1	3307	-3.25665	3.65187	-0.891776	0.372578
Pelvis_bone_area	rs114895876.3.127352970_A_G	2	3305	-2.7958	2.90603	-0.962069	0.336085
Pelvis_bone_area	rs11685359.2.20349433_C_T	1	3307	-0.0341281	1.06779	-0.0319614	0.974505
Pelvis_bone_area	rs11685359.2.20349433_C_T	2	3305	-0.149615	0.850017	-0.176014	0.860294
Pelvis_bone_area	rs11769806.7.23480132_A_T	1	3307	0.419318	0.871441	0.481178	0.630422
Pelvis_bone_area	rs11769806.7.23480132_A_T	2	3305	0.271184	0.693612	0.390973	0.695842
Pelvis_bone_area	rs12277225.11.68340967_T_C	1	3307	2.48858	0.822981	3.02387	0.00251489
Pelvis_bone_area	rs12277225.11.68340967_T_C	2	3305	2.19739	0.654849	3.35558	0.000800969
Pelvis_bone_area	rs1234214.10.89698190_C_A	1	3307	-1.60177	0.75866	-2.11131	0.0348205
Pelvis_bone_area	rs1234214.10.89698190_C_A	2	3305	-0.577823	0.60488	-0.955269	0.339512
Pelvis_bone_area	rs12449730.17.27881366_G_A	1	3307	0.744164	0.983776	0.756436	0.449442
Pelvis_bone_area	rs12449730.17.27881366_G_A	2	3305	0.236963	0.783094	0.302598	0.762215
Pelvis_bone_area	rs13015080.2.217384482_G_A	1	3307	0.736675	0.806583	0.913328	0.361137
Pelvis_bone_area	rs13015080.2.217384482_G_A	2	3305	1.31985	0.642519	2.05419	0.0400364
Pelvis_bone_area	rs145897003.3.52210649_G_A	1	3307	-0.231654	2.64006	-0.0877459	0.930084
Pelvis_bone_area	rs145897003.3.52210649_G_A	2	3305	-0.385344	2.10088	-0.18342	0.854479
Pelvis_bone_area	rs148340480.19.13159859_C_G	1	3307	-1.07929	1.56237	-0.6908	0.48974
Pelvis_bone_area	rs148340480.19.13159859_C_G	2	3305	-1.10042	1.24329	-0.885082	0.376177
Pelvis_bone_area	rs150266910.1.23442265_C_T	1	3307	0.166217	0.95931	0.173267	0.862452
Pelvis_bone_area	rs150266910.1.23442265_C_T	2	3305	-0.27854	0.763648	-0.36475	0.715322
Pelvis_bone_area	rs151057105.7.54944920_C_T	1	3307	0.329558	1.29641	0.254208	0.799351
Pelvis_bone_area	rs151057105.7.54944920_C_T	2	3305	-0.296805	1.03234	-0.287508	0.773741
Pelvis_bone_area	rs1628768.10.105012994_T_C	1	3307	0.582016	0.890204	0.653801	0.513286
Pelvis_bone_area	rs1628768.10.105012994_T_C	2	3305	0.609642	0.708495	0.860475	0.38959
Pelvis_bone_area	rs17178006.rs17178006	1	3307	1.24805	1.14475	1.09024	0.275686
Pelvis_bone_area	rs17178006.rs17178006	2	3305	0.932744	0.911075	1.02378	0.306013
Pelvis_bone_area	rs17650496.6.127270764_A_G	1	3307	-0.945276	1.66829	-0.566613	0.571015
Pelvis_bone_area	rs17650496.6.127270764_A_G	2	3305	-0.125823	1.32782	-0.0947593	0.924512
Pelvis_bone_area	rs17698176.17.44819595_T_G	1	3307	0.0293127	0.896493	0.0326971	0.973918
Pelvis_bone_area	rs17698176.17.44819595_T_G	2	3305	0.770162	0.713621	1.07923	0.280563
Pelvis_bone_area	rs180819997.6.37142328_G_A	1	3307	-7.35146	3.89082	-1.88944	0.058921
Pelvis_bone_area	rs180819997.6.37142328_G_A	2	3305	-7.56948	3.0951	-2.44563	0.0145119
Pelvis_bone_area	rs190958130.6.127052822_C_G	1	3307	-1.90895	1.84223	-1.03621	0.300178
Pelvis_bone_area	rs190958130.6.127052822_C_G	2	3305	-1.77105	1.46594	-1.20813	0.227085
Pelvis_bone_area	rs191632554.17.43981742_T_A	1	3307	2.59623	5.68654	0.456558	0.648019
Pelvis_bone_area	rs191632554.17.43981742_T_A	2	3305	2.8446	4.52506	0.628632	0.529633
Pelvis_bone_area	rs1935952.6.108998905_G_C	1	3307	-0.0850429	0.809217	-0.105093	0.916308
Pelvis_bone_area	rs1935952.6.108998905_G_C	2	3305	0.444048	0.644138	0.689367	0.490641
Pelvis_bone_area	rs2011008.6.127425944_G_C	1	3307	-1.16568	0.823489	-1.41554	0.157005
Pelvis_bone_area	rs2011008.6.127425944_G_C	2	3305	-0.747044	0.655545	-1.13958	0.254545
Pelvis_bone_area	rs2063453.3.141715543_T_C	1	3307	-0.556217	1.04822	-0.530631	0.59571
Pelvis_bone_area	rs2063453.3.141715543_T_C	2	3305	-0.50983	0.834233	-0.611136	0.541152
Pelvis_bone_area	rs2066827.rs2066827	1	3307	0.434803	0.884468	0.491599	0.623036
Pelvis_bone_area	rs2066827.rs2066827	2	3305	0.0298091	0.704047	0.0423397	0.96623
Pelvis_bone_area	rs2072235.7.50737384_C_T	1	3307	1.20694	0.907548	1.32989	0.183647
Pelvis_bone_area	rs2072235.7.50737384_C_T	2	3305	0.366459	0.722725	0.507052	0.612152
Pelvis_bone_area	rs2237075.5.139721351_T_C	1	3307	0.266043	0.845478	0.314666	0.753035
Pelvis_bone_area	rs2237075.5.139721351_T_C	2	3305	-0.859481	0.673221	-1.27667	0.201809
Pelvis_bone_area	rs2241726.12.49444545_G_A	1	3307	-1.56386	0.763225	-2.04902	0.0405395
Pelvis_bone_area	rs2241726.12.49444545_G_A	2	3305	-1.47962	0.607515	-2.43553	0.0149225
Pelvis_bone_area	rs225714.6.142546938_A_G	1	3307	-1.78749	0.887277	-2.01458	0.0440293
Pelvis_bone_area	rs225714.6.142546938_A_G	2	3305	-0.362971	0.707365	-0.513132	0.607893
Pelvis_bone_area	rs2271194.12.56477694_A_T	1	3307	0.135388	0.753033	0.17979	0.857328
Pelvis_bone_area	rs2271194.12.56477694_A_T	2	3305	0.396321	0.599362	0.661238	0.508506
Pelvis_bone_area	rs2301718.4.106009763_G_A	1	3307	-0.808615	0.942725	-0.857742	0.391097
Pelvis_bone_area	rs2301718.4.106009763_G_A	2	3305	0.156464	0.750812	0.208393	0.834935
Pelvis_bone_area	rs2446066.12.53778650_G_T	1	3307	0.31803	0.970162	0.327811	0.743075
Pelvis_bone_area	rs2446066.12.53778650_G_T	2	3305	-0.0810892	0.772181	-0.105013	0.916372
Pelvis_bone_area	rs2489624.6.127456394_G_A	1	3307	-3.65001	2.35761	-1.54818	0.121674
Pelvis_bone_area	rs2489624.6.127456394_G_A	2	3305	-1.98476	1.87688	-1.05748	0.290371
Pelvis_bone_area	rs28636834.12.123871070_A_C	1	3307	-0.925242	0.934289	-0.990317	0.322092
Pelvis_bone_area	rs28636834.12.123871070_A_C	2	3305	-0.526909	0.743833	-0.70837	0.478766
Pelvis_bone_area	rs288326.rs288326	1	3307	0.654379	1.17071	0.55896	0.576227
Pelvis_bone_area	rs288326.rs288326	2	3305	-0.265281	0.931968	-0.284646	0.775933
Pelvis_bone_area	rs2884218.1.210557309_T_C	1	3307	-0.0153138	0.820572	-0.0186624	0.985112
Pelvis_bone_area	rs2884218.1.210557309_T_C	2	3305	0.352268	0.653222	0.539277	0.589732
Pelvis_bone_area	rs3134614.rs3134614	1	3307	-0.268626	1.12888	-0.237958	0.811928
Pelvis_bone_area	rs3134614.rs3134614	2	3305	-0.425231	0.8984	-0.47332	0.636016
Pelvis_bone_area	rs3217870.12.4400111_C_T	1	3307	0.400027	0.756201	0.528995	0.596845
Pelvis_bone_area	rs3217870.12.4400111_C_T	2	3305	0.165032	0.60192	0.274177	0.783966
Pelvis_bone_area	rs343093.12.66255005_G_C	1	3307	-0.783995	1.09017	-0.719152	0.472099
Pelvis_bone_area	rs343093.12.66255005_G_C	2	3305	-0.87778	0.867767	-1.01154	0.311833
Pelvis_bone_area	rs34888260.7.32876315_T_A	1	3307	-0.0310136	0.788526	-0.0393311	0.968629
Pelvis_bone_area	rs34888260.7.32876315_T_A	2	3305	-0.0619685	0.627687	-0.0987252	0.921362
Pelvis_bone_area	rs35227403.12.68216239_T_A	1	3307	-1.21676	1.60384	-0.758654	0.448114
Pelvis_bone_area	rs35227403.12.68216239_T_A	2	3305	-1.02774	1.27632	-0.805239	0.42074
Pelvis_bone_area	rs35542154.19.12782418_A_G	1	3307	0.115359	0.781239	0.147661	0.882619
Pelvis_bone_area	rs35542154.19.12782418_A_G	2	3305	-0.480431	0.621967	-0.772438	0.439911
Pelvis_bone_area	rs35926075.7.92367869_C_T	1	3307	1.3993	0.984014	1.42203	0.155112
Pelvis_bone_area	rs35926075.7.92367869_C_T	2	3305	0.970399	0.783419	1.23867	0.215555
Pelvis_bone_area	rs362307.4.3241845_C_T	1	3307	-0.588443	1.42111	-0.414073	0.678848
Pelvis_bone_area	rs362307.4.3241845_C_T	2	3305	-0.611933	1.13093	-0.541089	0.588483
Pelvis_bone_area	rs3991498.7.99904969_A_G	1	3307	-1.06134	0.933196	-1.13732	0.255489
Pelvis_bone_area	rs3991498.7.99904969_A_G	2	3305	-0.595084	0.742865	-0.801066	0.423151
Pelvis_bone_area	rs41288837.rs41288837	1	3307	1.97214	2.4672	0.799344	0.424148
Pelvis_bone_area	rs41288837.rs41288837	2	3305	1.78504	1.96333	0.909188	0.363318
Pelvis_bone_area	rs42038.7.92243719_C_T	1	3307	-1.72949	0.824143	-2.09853	0.0359344
Pelvis_bone_area	rs42038.7.92243719_C_T	2	3305	-0.578189	0.656892	-0.88019	0.378821
Pelvis_bone_area	rs4273712.rs4273712	1	3307	-1.96362	0.851318	-2.30656	0.021141
Pelvis_bone_area	rs4273712.rs4273712	2	3305	-0.531549	0.678925	-0.782927	0.433726
Pelvis_bone_area	rs4564621.17.43895501_G_C	1	3307	0.138718	0.894931	0.155004	0.876828
Pelvis_bone_area	rs4564621.17.43895501_G_C	2	3305	-0.243481	0.71234	-0.341805	0.73252
Pelvis_bone_area	rs4832160.2.85539170_A_C	1	3307	0.925975	0.748609	1.23693	0.216202
Pelvis_bone_area	rs4832160.2.85539170_A_C	2	3305	0.544588	0.596031	0.913691	0.360946
Pelvis_bone_area	rs55906059.22.42184143_C_T	1	3307	3.5272	1.3032	2.70657	0.00683316
Pelvis_bone_area	rs55906059.22.42184143_C_T	2	3305	1.47592	1.03971	1.41954	0.155836
Pelvis_bone_area	rs55938136.17.43798360_A_G	1	3307	0.143446	0.894577	0.160351	0.872614
Pelvis_bone_area	rs55938136.17.43798360_A_G	2	3305	-0.241759	0.712059	-0.33952	0.734239
Pelvis_bone_area	rs56335290.5.112036634_C_A	1	3307	0.16937	0.871442	0.194355	0.84591
Pelvis_bone_area	rs56335290.5.112036634_C_A	2	3305	0.236889	0.693603	0.341533	0.732724
Pelvis_bone_area	rs5756181.22.22305008_T_C	1	3307	-1.01426	0.851827	-1.19069	0.233863
Pelvis_bone_area	rs5756181.22.22305008_T_C	2	3305	-0.359708	0.678302	-0.530306	0.595936
Pelvis_bone_area	rs58153210.8.26271120_C_T	1	3307	0.163995	0.756935	0.216657	0.828489
Pelvis_bone_area	rs58153210.8.26271120_C_T	2	3305	0.147281	0.602635	0.244395	0.80694
Pelvis_bone_area	rs6124328.20.39826928_A_G	1	3307	0.116603	0.813719	0.143296	0.886065
Pelvis_bone_area	rs6124328.20.39826928_A_G	2	3305	-0.160895	0.64805	-0.248276	0.803936
Pelvis_bone_area	rs62135193.2.48755477_C_T	1	3307	0.135753	0.751562	0.180628	0.856671
Pelvis_bone_area	rs62135193.2.48755477_C_T	2	3305	-0.028326	0.598214	-0.0473509	0.962236
Pelvis_bone_area	rs62262517.3.49134914_T_G	1	3307	0.0243715	0.796027	0.0306164	0.975577
Pelvis_bone_area	rs62262517.3.49134914_T_G	2	3305	-0.203388	0.633947	-0.320828	0.748361
Pelvis_bone_area	rs62482612.rs62482612	1	3307	-1.43658	0.746957	-1.92324	0.0545359
Pelvis_bone_area	rs62482612.rs62482612	2	3305	-1.51692	0.594155	-2.55308	0.0107222
Pelvis_bone_area	rs6429430.1.243834477_T_G	1	3307	-3.72067	0.960808	-3.87243	0.000109845
Pelvis_bone_area	rs6429430.1.243834477_T_G	2	3305	-1.85831	0.766917	-2.42309	0.0154425
Pelvis_bone_area	rs6463758.7.8117636_A_G	1	3307	0.138205	0.75975	0.181908	0.855666
Pelvis_bone_area	rs6463758.7.8117636_A_G	2	3305	0.075473	0.604868	0.124776	0.900709
Pelvis_bone_area	rs6736289.2.10195540_G_C	1	3307	-0.494794	0.929736	-0.532188	0.594632
Pelvis_bone_area	rs6736289.2.10195540_G_C	2	3305	-0.85242	0.739941	-1.15201	0.2494
Pelvis_bone_area	rs7232135.rs7232135	1	3307	0.861013	0.946286	0.909887	0.362948
Pelvis_bone_area	rs7232135.rs7232135	2	3305	-0.0268511	0.753591	-0.0356308	0.971579
Pelvis_bone_area	rs72814160.10.89637682_T_C	1	3307	1.64066	1.74606	0.939639	0.347472
Pelvis_bone_area	rs72814160.10.89637682_T_C	2	3305	0.104429	1.39014	0.0751211	0.940123
Pelvis_bone_area	rs7306710.12.66376091_T_C	1	3307	2.35132	0.7609	3.09019	0.00201696
Pelvis_bone_area	rs7306710.12.66376091_T_C	2	3305	0.765848	0.607702	1.26024	0.207673
Pelvis_bone_area	rs7310309.12.79811429_T_C	1	3307	-1.14334	1.06255	-1.07603	0.281991
Pelvis_bone_area	rs7310309.12.79811429_T_C	2	3305	-0.812275	0.84608	-0.960044	0.337103
Pelvis_bone_area	rs73238136.3.142038959_T_C	1	3307	-0.772244	1.05887	-0.729306	0.465866
Pelvis_bone_area	rs73238136.3.142038959_T_C	2	3305	-0.737666	0.84268	-0.875381	0.38143
Pelvis_bone_area	rs73977799.2.183699768_G_A	1	3307	2.63624	1.3951	1.88965	0.0588929
Pelvis_bone_area	rs73977799.2.183699768_G_A	2	3305	2.62536	1.10989	2.36544	0.0180664
Pelvis_bone_area	rs7501777.17.42638677_T_G	1	3307	-2.59663	1.07073	-2.42511	0.015357
Pelvis_bone_area	rs7501777.17.42638677_T_G	2	3305	-1.42418	0.8532	-1.66923	0.0951675
Pelvis_bone_area	rs76847569.17.47096662_G_A	1	3307	-0.268133	1.36825	-0.195968	0.844647
Pelvis_bone_area	rs76847569.17.47096662_G_A	2	3305	-0.545599	1.08955	-0.500758	0.616575
Pelvis_bone_area	rs7781436.7.92317752_C_T	1	3307	0.930778	0.90863	1.02437	0.305733
Pelvis_bone_area	rs7781436.7.92317752_C_T	2	3305	1.25969	0.723787	1.74042	0.0818789
Pelvis_bone_area	rs78378222.17.7571752_T_G	1	3307	-8.63461	3.49593	-2.4699	0.0135652
Pelvis_bone_area	rs78378222.17.7571752_T_G	2	3305	-7.04996	2.78208	-2.53406	0.0113207
Pelvis_bone_area	rs7988627.13.81631782_G_A	1	3307	0.0433823	0.765568	0.0566669	0.954814
Pelvis_bone_area	rs7988627.13.81631782_G_A	2	3305	-0.604623	0.60944	-0.992096	0.321224
Pelvis_bone_area	rs867529.rs867529	1	3307	-1.82927	0.839658	-2.17859	0.0294325
Pelvis_bone_area	rs867529.rs867529	2	3305	-0.519768	0.669433	-0.776431	0.43755
Pelvis_bone_area	rs893725.15.90128223_A_C	1	3307	2.15263	0.7632	2.82054	0.00482298
Pelvis_bone_area	rs893725.15.90128223_A_C	2	3305	0.920453	0.60875	1.51204	0.13062
Pelvis_bone_area	rs9374035.rs9374035	1	3307	-0.215409	0.77245	-0.278864	0.780366
Pelvis_bone_area	rs9374035.rs9374035	2	3305	-0.118302	0.614832	-0.192414	0.847429
Pelvis_bone_area	rs9401873.6.126623120_T_C	1	3307	0.893478	0.78901	1.1324	0.257547
Pelvis_bone_area	rs9401873.6.126623120_T_C	2	3305	0.917135	0.628201	1.45994	0.144402
Pelvis_bone_area	rs9818536.3.136115295_C_T	1	3307	0.227075	0.891172	0.254805	0.79889
Pelvis_bone_area	rs9818536.3.136115295_C_T	2	3305	-0.838357	0.709567	-1.1815	0.237487
Pelvis_bone_area	rs9821713.3.190678438_G_C	1	3307	-0.34896	1.28767	-0.271002	0.786407
Pelvis_bone_area	rs9821713.3.190678438_G_C	2	3305	1.35013	1.02524	1.31689	0.187966
Pelvis_bone_area	rs9842055.3.190678743_T_G	1	3307	0.0326542	0.748798	0.0436088	0.965219
Pelvis_bone_area	rs9842055.3.190678743_T_G	2	3305	-0.116955	0.596101	-0.196199	0.844466
Ribs_bone_area	rs1043209.14.23373986_G_A	1	3303	0.0799151	0.875119	0.091319	0.927245
Ribs_bone_area	rs1043209.14.23373986_G_A	2	3301	0.186767	0.840251	0.222275	0.824113
Ribs_bone_area	rs1076148.9.136927657_T_C	1	3303	-0.900092	0.952131	-0.945345	0.344552
Ribs_bone_area	rs1076148.9.136927657_T_C	2	3301	-0.343286	0.914996	-0.375177	0.707553
Ribs_bone_area	rs10787231.rs10787231	1	3303	0.261601	0.86437	0.302649	0.762176
Ribs_bone_area	rs10787231.rs10787231	2	3301	0.336214	0.830391	0.404887	0.685587
Ribs_bone_area	rs10888691.1.50991426_G_C	1	3303	-2.58445	1.7934	-1.44109	0.149655
Ribs_bone_area	rs10888691.1.50991426_G_C	2	3301	-2.92431	1.72185	-1.69836	0.0895344
Ribs_bone_area	rs10958478.8.57198009_A_T	1	3303	-1.09945	1.01536	-1.08282	0.27897
Ribs_bone_area	rs10958478.8.57198009_A_T	2	3301	-0.71399	0.975398	-0.731998	0.464222
Ribs_bone_area	rs11012732.10.21830104_A_G	1	3303	-1.41898	0.895436	-1.58467	0.113136
Ribs_bone_area	rs11012732.10.21830104_A_G	2	3301	-1.31425	0.860294	-1.52767	0.12669
Ribs_bone_area	rs11111293.12.102921296_T_C	1	3303	0.868841	1.02425	0.848268	0.396351
Ribs_bone_area	rs11111293.12.102921296_T_C	2	3301	0.773758	0.983613	0.78665	0.431544
Ribs_bone_area	rs111295525.7.135187742_A_G	1	3303	1.56743	1.44399	1.08548	0.277787
Ribs_bone_area	rs111295525.7.135187742_A_G	2	3301	1.26094	1.38672	0.909294	0.363261
Ribs_bone_area	rs11154343.6.126412953_C_T	1	3303	-0.795074	0.93093	-0.854064	0.393132
Ribs_bone_area	rs11154343.6.126412953_C_T	2	3301	-0.888732	0.894458	-0.993599	0.320491
Ribs_bone_area	rs11249636.5.178927516_C_T	1	3303	1.30654	1.25554	1.04062	0.298127
Ribs_bone_area	rs11249636.5.178927516_C_T	2	3301	1.62912	1.20561	1.35129	0.176695
Ribs_bone_area	rs112717745.12.66292771_C_T	1	3303	0.881063	1.6274	0.541393	0.588273
Ribs_bone_area	rs112717745.12.66292771_C_T	2	3301	0.531493	1.56385	0.339861	0.733983
Ribs_bone_area	rs114895876.3.127352970_A_G	1	3303	3.98172	4.25374	0.936051	0.349316
Ribs_bone_area	rs114895876.3.127352970_A_G	2	3301	4.15417	4.08401	1.01718	0.309142
Ribs_bone_area	rs11685359.2.20349433_C_T	1	3303	1.78719	1.23403	1.44825	0.147641
Ribs_bone_area	rs11685359.2.20349433_C_T	2	3301	1.74546	1.18522	1.47268	0.140932
Ribs_bone_area	rs11769806.7.23480132_A_T	1	3303	1.00451	1.00899	0.995557	0.319538
Ribs_bone_area	rs11769806.7.23480132_A_T	2	3301	1.01805	0.968912	1.05072	0.293466
Ribs_bone_area	rs12277225.11.68340967_T_C	1	3303	2.48636	0.953162	2.60854	0.00913406
Ribs_bone_area	rs12277225.11.68340967_T_C	2	3301	2.3661	0.915371	2.58486	0.00978455
Ribs_bone_area	rs1234214.10.89698190_C_A	1	3303	-0.544678	0.878602	-0.619937	0.535342
Ribs_bone_area	rs1234214.10.89698190_C_A	2	3301	-0.0162543	0.844831	-0.0192397	0.984651
Ribs_bone_area	rs12449730.17.27881366_G_A	1	3303	0.343444	1.13829	0.301719	0.762885
Ribs_bone_area	rs12449730.17.27881366_G_A	2	3301	0.105932	1.09314	0.0969063	0.922807
Ribs_bone_area	rs13015080.2.217384482_G_A	1	3303	0.645834	0.934933	0.690781	0.489752
Ribs_bone_area	rs13015080.2.217384482_G_A	2	3301	0.87525	0.898939	0.973647	0.330303
Ribs_bone_area	rs145897003.3.52210649_G_A	1	3303	-2.59414	3.05317	-0.849656	0.395578
Ribs_bone_area	rs145897003.3.52210649_G_A	2	3301	-2.66775	2.93135	-0.910076	0.362849
Ribs_bone_area	rs148340480.19.13159859_C_G	1	3303	-1.89692	1.8053	-1.05075	0.29345
Ribs_bone_area	rs148340480.19.13159859_C_G	2	3301	-1.87523	1.73336	-1.08185	0.279399
Ribs_bone_area	rs150266910.1.23442265_C_T	1	3303	-1.17671	1.10927	-1.0608	0.288859
Ribs_bone_area	rs150266910.1.23442265_C_T	2	3301	-1.33942	1.06529	-1.25733	0.208725
Ribs_bone_area	rs151057105.7.54944920_C_T	1	3303	-1.62531	1.50024	-1.08336	0.278726
Ribs_bone_area	rs151057105.7.54944920_C_T	2	3301	-1.94727	1.44124	-1.3511	0.176755
Ribs_bone_area	rs1628768.10.105012994_T_C	1	3303	1.93775	1.03156	1.87846	0.0604061
Ribs_bone_area	rs1628768.10.105012994_T_C	2	3301	1.88825	0.990591	1.90619	0.0567132
Ribs_bone_area	rs17178006.rs17178006	1	3303	0.457096	1.32545	0.344862	0.73022
Ribs_bone_area	rs17178006.rs17178006	2	3301	0.356763	1.2727	0.280319	0.77925
Ribs_bone_area	rs17650496.6.127270764_A_G	1	3303	-5.03282	1.93489	-2.60109	0.00933449
Ribs_bone_area	rs17650496.6.127270764_A_G	2	3301	-4.60108	1.85812	-2.4762	0.013329
Ribs_bone_area	rs17698176.17.44819595_T_G	1	3303	-0.208146	1.03726	-0.200668	0.84097
Ribs_bone_area	rs17698176.17.44819595_T_G	2	3301	0.153579	0.996364	0.154139	0.87751
Ribs_bone_area	rs180819997.6.37142328_G_A	1	3303	0.393178	4.5027	0.0873206	0.930422
Ribs_bone_area	rs180819997.6.37142328_G_A	2	3301	0.299408	4.32315	0.069257	0.944789
Ribs_bone_area	rs190958130.6.127052822_C_G	1	3303	-0.767688	2.13114	-0.360224	0.718703
Ribs_bone_area	rs190958130.6.127052822_C_G	2	3301	-0.678212	2.04619	-0.331451	0.740325
Ribs_bone_area	rs191632554.17.43981742_T_A	1	3303	-10.9633	6.61754	-1.6567	0.0976754
Ribs_bone_area	rs191632554.17.43981742_T_A	2	3301	-10.9261	6.35338	-1.71973	0.0855749
Ribs_bone_area	rs1935952.6.108998905_G_C	1	3303	-0.599367	0.936919	-0.639722	0.522398
Ribs_bone_area	rs1935952.6.108998905_G_C	2	3301	-0.289949	0.899921	-0.322193	0.747327
Ribs_bone_area	rs2011008.6.127425944_G_C	1	3303	-0.509979	0.953027	-0.535116	0.592606
Ribs_bone_area	rs2011008.6.127425944_G_C	2	3301	-0.273629	0.915299	-0.298951	0.764996
Ribs_bone_area	rs2063453.3.141715543_T_C	1	3303	1.00158	1.21426	0.824847	0.409518
Ribs_bone_area	rs2063453.3.141715543_T_C	2	3301	1.06691	1.16595	0.915061	0.360227
Ribs_bone_area	rs2066827.rs2066827	1	3303	0.437632	1.0233	0.427668	0.668921
Ribs_bone_area	rs2066827.rs2066827	2	3301	0.269471	0.982739	0.274204	0.783945
Ribs_bone_area	rs2072235.7.50737384_C_T	1	3303	1.14814	1.05035	1.09311	0.274427
Ribs_bone_area	rs2072235.7.50737384_C_T	2	3301	0.717029	1.00906	0.71059	0.477389
Ribs_bone_area	rs2237075.5.139721351_T_C	1	3303	-0.180525	0.979784	-0.184249	0.853829
Ribs_bone_area	rs2237075.5.139721351_T_C	2	3301	-0.782874	0.941457	-0.831556	0.40572
Ribs_bone_area	rs2241726.12.49444545_G_A	1	3303	-0.303834	0.883793	-0.343784	0.73103
Ribs_bone_area	rs2241726.12.49444545_G_A	2	3301	-0.303558	0.848989	-0.357552	0.720701
Ribs_bone_area	rs225714.6.142546938_A_G	1	3303	-0.569256	1.02714	-0.554213	0.579471
Ribs_bone_area	rs225714.6.142546938_A_G	2	3301	0.104132	0.987284	0.105473	0.916007
Ribs_bone_area	rs2271194.12.56477694_A_T	1	3303	-0.355592	0.871429	-0.408056	0.683259
Ribs_bone_area	rs2271194.12.56477694_A_T	2	3301	-0.165839	0.836939	-0.19815	0.84294
Ribs_bone_area	rs2301718.4.106009763_G_A	1	3303	0.419587	1.09121	0.384516	0.700621
Ribs_bone_area	rs2301718.4.106009763_G_A	2	3301	0.941293	1.0483	0.897925	0.369291
Ribs_bone_area	rs2446066.12.53778650_G_T	1	3303	2.1402	1.12243	1.90676	0.0566388
Ribs_bone_area	rs2446066.12.53778650_G_T	2	3301	1.86854	1.07802	1.73331	0.0831349
Ribs_bone_area	rs2489624.6.127456394_G_A	1	3303	-2.17636	2.72761	-0.797897	0.424988
Ribs_bone_area	rs2489624.6.127456394_G_A	2	3301	-1.26711	2.61955	-0.483714	0.628621
Ribs_bone_area	rs28636834.12.123871070_A_C	1	3303	1.63534	1.08218	1.51115	0.130846
Ribs_bone_area	rs28636834.12.123871070_A_C	2	3301	1.73845	1.03931	1.6727	0.0944811
Ribs_bone_area	rs288326.rs288326	1	3303	0.763879	1.35374	0.564271	0.572608
Ribs_bone_area	rs288326.rs288326	2	3301	0.333527	1.30019	0.256522	0.797564
Ribs_bone_area	rs2884218.1.210557309_T_C	1	3303	-0.674578	0.949471	-0.710477	0.477459
Ribs_bone_area	rs2884218.1.210557309_T_C	2	3301	-0.467828	0.911995	-0.512972	0.608005
Ribs_bone_area	rs3134614.rs3134614	1	3303	-0.725272	1.30671	-0.555037	0.578907
Ribs_bone_area	rs3134614.rs3134614	2	3301	-0.806779	1.2547	-0.643008	0.520264
Ribs_bone_area	rs3217870.12.4400111_C_T	1	3303	-0.288641	0.874984	-0.329881	0.741511
Ribs_bone_area	rs3217870.12.4400111_C_T	2	3301	-0.403638	0.840261	-0.480372	0.630995
Ribs_bone_area	rs343093.12.66255005_G_C	1	3303	-0.197304	1.26169	-0.156381	0.875742
Ribs_bone_area	rs343093.12.66255005_G_C	2	3301	-0.176358	1.2118	-0.145535	0.884298
Ribs_bone_area	rs34888260.7.32876315_T_A	1	3303	-1.01224	0.91267	-1.1091	0.267469
Ribs_bone_area	rs34888260.7.32876315_T_A	2	3301	-1.0079	0.876536	-1.14986	0.250284
Ribs_bone_area	rs35227403.12.68216239_T_A	1	3303	-1.52628	1.85701	-0.821903	0.411191
Ribs_bone_area	rs35227403.12.68216239_T_A	2	3301	-1.40621	1.78302	-0.78867	0.430362
Ribs_bone_area	rs35542154.19.12782418_A_G	1	3303	-0.217523	0.904318	-0.240538	0.809928
Ribs_bone_area	rs35542154.19.12782418_A_G	2	3301	-0.584791	0.868765	-0.673129	0.500912
Ribs_bone_area	rs35926075.7.92367869_C_T	1	3303	2.1472	1.14011	1.88332	0.0597449
Ribs_bone_area	rs35926075.7.92367869_C_T	2	3301	1.83503	1.09524	1.67547	0.0939374
Ribs_bone_area	rs362307.4.3241845_C_T	1	3303	-0.645861	1.64508	-0.3926	0.69464
Ribs_bone_area	rs362307.4.3241845_C_T	2	3301	-0.68416	1.57956	-0.433133	0.664947
Ribs_bone_area	rs3991498.7.99904969_A_G	1	3303	-0.773654	1.07997	-0.716366	0.473816
Ribs_bone_area	rs3991498.7.99904969_A_G	2	3301	-0.463691	1.03724	-0.447044	0.654873
Ribs_bone_area	rs41288837.rs41288837	1	3303	0.750163	2.86278	0.26204	0.793307
Ribs_bone_area	rs41288837.rs41288837	2	3301	0.784664	2.74867	0.285471	0.775302
Ribs_bone_area	rs42038.7.92243719_C_T	1	3303	-2.60574	0.953754	-2.73209	0.00632693
Ribs_bone_area	rs42038.7.92243719_C_T	2	3301	-1.98802	0.917036	-2.16788	0.0302393
Ribs_bone_area	rs4273712.rs4273712	1	3303	-1.3338	0.985487	-1.35344	0.176008
Ribs_bone_area	rs4273712.rs4273712	2	3301	-0.627704	0.947531	-0.662463	0.507721
Ribs_bone_area	rs4564621.17.43895501_G_C	1	3303	2.02939	1.03498	1.9608	0.0499866
Ribs_bone_area	rs4564621.17.43895501_G_C	2	3301	1.83267	0.994043	1.84365	0.0653238
Ribs_bone_area	rs4832160.2.85539170_A_C	1	3303	-0.170323	0.865831	-0.196716	0.844062
Ribs_bone_area	rs4832160.2.85539170_A_C	2	3301	-0.330034	0.83162	-0.396857	0.691499
Ribs_bone_area	rs55906059.22.42184143_C_T	1	3303	0.899051	1.51184	0.594673	0.552103
Ribs_bone_area	rs55906059.22.42184143_C_T	2	3301	-0.244887	1.45405	-0.168416	0.866266
Ribs_bone_area	rs55938136.17.43798360_A_G	1	3303	2.02894	1.03457	1.96113	0.0499476
Ribs_bone_area	rs55938136.17.43798360_A_G	2	3301	1.83058	0.993652	1.84228	0.0655243
Ribs_bone_area	rs56335290.5.112036634_C_A	1	3303	-0.734997	1.00822	-0.729007	0.466049
Ribs_bone_area	rs56335290.5.112036634_C_A	2	3301	-0.683552	0.968206	-0.705998	0.480239
Ribs_bone_area	rs5756181.22.22305008_T_C	1	3303	1.05499	0.985686	1.07031	0.284557
Ribs_bone_area	rs5756181.22.22305008_T_C	2	3301	1.41651	0.946647	1.49635	0.134659
Ribs_bone_area	rs58153210.8.26271120_C_T	1	3303	-0.986039	0.876605	-1.12484	0.260739
Ribs_bone_area	rs58153210.8.26271120_C_T	2	3301	-1.01857	0.842021	-1.20967	0.226493
Ribs_bone_area	rs6124328.20.39826928_A_G	1	3303	0.689387	0.941044	0.732577	0.463868
Ribs_bone_area	rs6124328.20.39826928_A_G	2	3301	0.528126	0.904242	0.584054	0.559224
Ribs_bone_area	rs62135193.2.48755477_C_T	1	3303	-0.167216	0.869565	-0.192298	0.84752
Ribs_bone_area	rs62135193.2.48755477_C_T	2	3301	-0.241499	0.835068	-0.289197	0.772449
Ribs_bone_area	rs62262517.3.49134914_T_G	1	3303	1.17646	0.920757	1.27771	0.201441
Ribs_bone_area	rs62262517.3.49134914_T_G	2	3301	1.04369	0.884753	1.17963	0.238231
Ribs_bone_area	rs62482612.rs62482612	1	3303	0.844704	0.864302	0.977325	0.32848
Ribs_bone_area	rs62482612.rs62482612	2	3301	0.796141	0.829838	0.959393	0.337431
Ribs_bone_area	rs6429430.1.243834477_T_G	1	3303	-1.97315	1.11377	-1.7716	0.076554
Ribs_bone_area	rs6429430.1.243834477_T_G	2	3301	-1.00954	1.07133	-0.942325	0.346096
Ribs_bone_area	rs6463758.7.8117636_A_G	1	3303	-0.0892564	0.879352	-0.101503	0.919158
Ribs_bone_area	rs6463758.7.8117636_A_G	2	3301	-0.00107224	0.844678	-0.00126941	0.998987
Ribs_bone_area	rs6736289.2.10195540_G_C	1	3303	-1.14571	1.07571	-1.06508	0.286919
Ribs_bone_area	rs6736289.2.10195540_G_C	2	3301	-1.36622	1.03299	-1.32258	0.186066
Ribs_bone_area	rs7232135.rs7232135	1	3303	4.08221	1.09278	3.73561	0.000190432
Ribs_bone_area	rs7232135.rs7232135	2	3301	3.60622	1.05024	3.4337	0.000602753
Ribs_bone_area	rs72814160.10.89637682_T_C	1	3303	-0.219991	2.02529	-0.108622	0.913509
Ribs_bone_area	rs72814160.10.89637682_T_C	2	3301	-1.08413	1.9452	-0.557337	0.577335
Ribs_bone_area	rs7306710.12.66376091_T_C	1	3303	0.186064	0.881787	0.211008	0.832894
Ribs_bone_area	rs7306710.12.66376091_T_C	2	3301	-0.747241	0.848752	-0.880399	0.378707
Ribs_bone_area	rs7310309.12.79811429_T_C	1	3303	-1.96216	1.22949	-1.59592	0.110603
Ribs_bone_area	rs7310309.12.79811429_T_C	2	3301	-1.74688	1.18121	-1.47888	0.139267
Ribs_bone_area	rs73238136.3.142038959_T_C	1	3303	0.298716	1.22437	0.243974	0.807266
Ribs_bone_area	rs73238136.3.142038959_T_C	2	3301	0.374691	1.17566	0.318706	0.749969
Ribs_bone_area	rs73977799.2.183699768_G_A	1	3303	1.9556	1.61216	1.21303	0.225205
Ribs_bone_area	rs73977799.2.183699768_G_A	2	3301	2.05609	1.54787	1.32834	0.18416
Ribs_bone_area	rs7501777.17.42638677_T_G	1	3303	-2.1101	1.23979	-1.70198	0.0888534
Ribs_bone_area	rs7501777.17.42638677_T_G	2	3301	-1.46211	1.19163	-1.22698	0.219916
Ribs_bone_area	rs76847569.17.47096662_G_A	1	3303	1.41217	1.58362	0.891735	0.3726
Ribs_bone_area	rs76847569.17.47096662_G_A	2	3301	1.23291	1.52158	0.810279	0.417838
Ribs_bone_area	rs7781436.7.92317752_C_T	1	3303	-0.464892	1.05143	-0.442153	0.658408
Ribs_bone_area	rs7781436.7.92317752_C_T	2	3301	-0.272166	1.01083	-0.26925	0.787754
Ribs_bone_area	rs78378222.17.7571752_T_G	1	3303	-4.14296	4.04654	-1.02383	0.305992
Ribs_bone_area	rs78378222.17.7571752_T_G	2	3301	-3.27837	3.8857	-0.843701	0.398898
Ribs_bone_area	rs7988627.13.81631782_G_A	1	3303	0.719662	0.886205	0.812072	0.416809
Ribs_bone_area	rs7988627.13.81631782_G_A	2	3301	0.402609	0.851322	0.472922	0.6363
Ribs_bone_area	rs867529.rs867529	1	3303	-1.65292	0.972574	-1.69953	0.0893138
Ribs_bone_area	rs867529.rs867529	2	3301	-0.925268	0.935237	-0.989341	0.322569
Ribs_bone_area	rs893725.15.90128223_A_C	1	3303	0.391923	0.884349	0.443176	0.657667
Ribs_bone_area	rs893725.15.90128223_A_C	2	3301	-0.234947	0.850318	-0.276304	0.782332
Ribs_bone_area	rs9374035.rs9374035	1	3303	-0.612655	0.89405	-0.685258	0.49323
Ribs_bone_area	rs9374035.rs9374035	2	3301	-0.488081	0.858618	-0.56845	0.569768
Ribs_bone_area	rs9401873.6.126623120_T_C	1	3303	-0.442028	0.913547	-0.48386	0.628518
Ribs_bone_area	rs9401873.6.126623120_T_C	2	3301	-0.510968	0.877681	-0.582179	0.560486
Ribs_bone_area	rs9818536.3.136115295_C_T	1	3303	0.00271433	1.03032	0.00263446	0.997898
Ribs_bone_area	rs9818536.3.136115295_C_T	2	3301	-0.549778	0.989945	-0.555363	0.578684
Ribs_bone_area	rs9821713.3.190678438_G_C	1	3303	1.86485	1.49161	1.25023	0.211306
Ribs_bone_area	rs9821713.3.190678438_G_C	2	3301	2.75576	1.43269	1.92349	0.0545053
Ribs_bone_area	rs9842055.3.190678743_T_G	1	3303	0.311188	0.866083	0.359305	0.71939
Ribs_bone_area	rs9842055.3.190678743_T_G	2	3301	0.21425	0.831864	0.257554	0.796767
Spine_bone_area	rs1043209.14.23373986_G_A	1	3300	-0.27855	0.560388	-0.497066	0.619176
Spine_bone_area	rs1043209.14.23373986_G_A	2	3298	-0.14674	0.514696	-0.2851	0.775585
Spine_bone_area	rs1076148.9.136927657_T_C	1	3300	0.635251	0.609774	1.04178	0.29759
Spine_bone_area	rs1076148.9.136927657_T_C	2	3298	1.12643	0.560207	2.01073	0.0444351
Spine_bone_area	rs10787231.rs10787231	1	3300	0.946866	0.552983	1.71229	0.086938
Spine_bone_area	rs10787231.rs10787231	2	3298	1.02881	0.508068	2.02495	0.0429532
Spine_bone_area	rs10888691.1.50991426_G_C	1	3300	-1.43704	1.14658	-1.25332	0.210177
Spine_bone_area	rs10888691.1.50991426_G_C	2	3298	-1.68073	1.05292	-1.59625	0.110528
Spine_bone_area	rs10958478.8.57198009_A_T	1	3300	-0.693982	0.650516	-1.06682	0.286132
Spine_bone_area	rs10958478.8.57198009_A_T	2	3298	-0.403022	0.597702	-0.674285	0.500178
Spine_bone_area	rs11012732.10.21830104_A_G	1	3300	0.442068	0.573762	0.770472	0.441075
Spine_bone_area	rs11012732.10.21830104_A_G	2	3298	0.503657	0.527232	0.955285	0.339504
Spine_bone_area	rs11111293.12.102921296_T_C	1	3300	0.0197848	0.655611	0.0301777	0.975927
Spine_bone_area	rs11111293.12.102921296_T_C	2	3298	-0.0737206	0.602214	-0.122416	0.902577
Spine_bone_area	rs111295525.7.135187742_A_G	1	3300	0.181376	0.923317	0.19644	0.844278
Spine_bone_area	rs111295525.7.135187742_A_G	2	3298	-0.0206753	0.848064	-0.0243794	0.980551
Spine_bone_area	rs11154343.6.126412953_C_T	1	3300	-0.30498	0.595677	-0.511988	0.608694
Spine_bone_area	rs11154343.6.126412953_C_T	2	3298	-0.370253	0.547456	-0.676317	0.498887
Spine_bone_area	rs11249636.5.178927516_C_T	1	3300	0.153685	0.804361	0.191064	0.848487
Spine_bone_area	rs11249636.5.178927516_C_T	2	3298	0.417202	0.73883	0.564679	0.572331
Spine_bone_area	rs112717745.12.66292771_C_T	1	3300	1.64479	1.04198	1.57852	0.114543
Spine_bone_area	rs112717745.12.66292771_C_T	2	3298	1.46395	0.957735	1.52855	0.126472
Spine_bone_area	rs114895876.3.127352970_A_G	1	3300	-1.58851	2.72247	-0.583484	0.559608
Spine_bone_area	rs114895876.3.127352970_A_G	2	3298	-1.37047	2.50028	-0.548124	0.583644
Spine_bone_area	rs11685359.2.20349433_C_T	1	3300	0.541906	0.789725	0.686196	0.492638
Spine_bone_area	rs11685359.2.20349433_C_T	2	3298	0.502692	0.725518	0.692874	0.488438
Spine_bone_area	rs11769806.7.23480132_A_T	1	3300	-0.652859	0.644711	-1.01264	0.311307
Spine_bone_area	rs11769806.7.23480132_A_T	2	3298	-0.670718	0.592173	-1.13264	0.257449
Spine_bone_area	rs12277225.11.68340967_T_C	1	3300	1.90695	0.609923	3.12655	0.00178417
Spine_bone_area	rs12277225.11.68340967_T_C	2	3298	1.72823	0.560309	3.08442	0.00205643
Spine_bone_area	rs1234214.10.89698190_C_A	1	3300	-1.01174	0.561889	-1.80061	0.0718566
Spine_bone_area	rs1234214.10.89698190_C_A	2	3298	-0.543161	0.516874	-1.05086	0.293401
Spine_bone_area	rs12449730.17.27881366_G_A	1	3300	-0.0708484	0.728682	-0.097228	0.922551
Spine_bone_area	rs12449730.17.27881366_G_A	2	3298	-0.26162	0.669316	-0.390877	0.695914
Spine_bone_area	rs13015080.2.217384482_G_A	1	3300	-0.4434	0.597582	-0.74199	0.458146
Spine_bone_area	rs13015080.2.217384482_G_A	2	3298	-0.245211	0.549652	-0.446121	0.65554
Spine_bone_area	rs145897003.3.52210649_G_A	1	3300	1.84233	1.95372	0.942988	0.345756
Spine_bone_area	rs145897003.3.52210649_G_A	2	3298	1.76875	1.79422	0.985801	0.324303
Spine_bone_area	rs148340480.19.13159859_C_G	1	3300	-0.200658	1.15659	-0.173491	0.862276
Spine_bone_area	rs148340480.19.13159859_C_G	2	3298	-0.213409	1.06223	-0.200907	0.840784
Spine_bone_area	rs150266910.1.23442265_C_T	1	3300	-0.543209	0.71032	-0.764737	0.444483
Spine_bone_area	rs150266910.1.23442265_C_T	2	3298	-0.719829	0.652487	-1.10321	0.270018
Spine_bone_area	rs151057105.7.54944920_C_T	1	3300	1.08872	0.960037	1.13404	0.25686
Spine_bone_area	rs151057105.7.54944920_C_T	2	3298	0.730399	0.882368	0.827771	0.40786
Spine_bone_area	rs1628768.10.105012994_T_C	1	3300	-0.314849	0.65994	-0.477088	0.633331
Spine_bone_area	rs1628768.10.105012994_T_C	2	3298	-0.322591	0.606178	-0.532172	0.594643
Spine_bone_area	rs17178006.rs17178006	1	3300	0.0470857	0.848933	0.0554646	0.955772
Spine_bone_area	rs17178006.rs17178006	2	3298	-0.119449	0.779726	-0.153194	0.878255
Spine_bone_area	rs17650496.6.127270764_A_G	1	3300	-1.00023	1.23917	-0.807182	0.41962
Spine_bone_area	rs17650496.6.127270764_A_G	2	3298	-0.6913	1.13817	-0.60738	0.543641
Spine_bone_area	rs17698176.17.44819595_T_G	1	3300	1.1262	0.663855	1.69645	0.0898944
Spine_bone_area	rs17698176.17.44819595_T_G	2	3298	1.45206	0.609673	2.38171	0.017289
Spine_bone_area	rs180819997.6.37142328_G_A	1	3300	1.40106	2.88114	0.486286	0.626797
Spine_bone_area	rs180819997.6.37142328_G_A	2	3298	1.31014	2.64598	0.495142	0.620533
Spine_bone_area	rs190958130.6.127052822_C_G	1	3300	-0.700985	1.36996	-0.511682	0.608908
Spine_bone_area	rs190958130.6.127052822_C_G	2	3298	-0.605602	1.25817	-0.481335	0.630311
Spine_bone_area	rs191632554.17.43981742_T_A	1	3300	-3.12292	4.23599	-0.737234	0.461033
Spine_bone_area	rs191632554.17.43981742_T_A	2	3298	-3.0946	3.89017	-0.795493	0.426384
Spine_bone_area	rs1935952.6.108998905_G_C	1	3300	0.122455	0.599895	0.204127	0.838267
Spine_bone_area	rs1935952.6.108998905_G_C	2	3298	0.360501	0.55108	0.654172	0.513047
Spine_bone_area	rs2011008.6.127425944_G_C	1	3300	-0.219705	0.610036	-0.360151	0.718757
Spine_bone_area	rs2011008.6.127425944_G_C	2	3298	-0.00957492	0.560396	-0.017086	0.986369
Spine_bone_area	rs2063453.3.141715543_T_C	1	3300	0.385632	0.776268	0.496777	0.619379
Spine_bone_area	rs2063453.3.141715543_T_C	2	3298	0.42531	0.712981	0.596525	0.550866
Spine_bone_area	rs2066827.rs2066827	1	3300	0.225984	0.655112	0.344954	0.730151
Spine_bone_area	rs2066827.rs2066827	2	3298	0.0666424	0.601796	0.110739	0.91183
Spine_bone_area	rs2072235.7.50737384_C_T	1	3300	0.451171	0.673183	0.670206	0.502774
Spine_bone_area	rs2072235.7.50737384_C_T	2	3298	-0.0287398	0.618681	-0.0464533	0.962952
Spine_bone_area	rs2237075.5.139721351_T_C	1	3300	-0.482507	0.62711	-0.769415	0.441702
Spine_bone_area	rs2237075.5.139721351_T_C	2	3298	-1.05031	0.576206	-1.8228	0.0684237
Spine_bone_area	rs2241726.12.49444545_G_A	1	3300	-0.619277	0.565834	-1.09445	0.273838
Spine_bone_area	rs2241726.12.49444545_G_A	2	3298	-0.617391	0.519904	-1.18751	0.235112
Spine_bone_area	rs225714.6.142546938_A_G	1	3300	-0.68515	0.658662	-1.04021	0.298317
Spine_bone_area	rs225714.6.142546938_A_G	2	3298	-0.0196558	0.605709	-0.0324509	0.974114
Spine_bone_area	rs2271194.12.56477694_A_T	1	3300	0.128544	0.557456	0.230591	0.817647
Spine_bone_area	rs2271194.12.56477694_A_T	2	3298	0.23485	0.51207	0.45863	0.64653
Spine_bone_area	rs2301718.4.106009763_G_A	1	3300	0.571705	0.698248	0.818771	0.412977
Spine_bone_area	rs2301718.4.106009763_G_A	2	3298	1.01506	0.641509	1.58231	0.113675
Spine_bone_area	rs2446066.12.53778650_G_T	1	3300	-0.251416	0.719025	-0.349663	0.726614
Spine_bone_area	rs2446066.12.53778650_G_T	2	3298	-0.478325	0.660438	-0.724254	0.468961
Spine_bone_area	rs2489624.6.127456394_G_A	1	3300	-3.93853	1.74426	-2.258	0.0240111
Spine_bone_area	rs2489624.6.127456394_G_A	2	3298	-3.1283	1.60253	-1.9521	0.0510113
Spine_bone_area	rs28636834.12.123871070_A_C	1	3300	-0.571258	0.692077	-0.825425	0.40919
Spine_bone_area	rs28636834.12.123871070_A_C	2	3298	-0.382337	0.635881	-0.601272	0.547701
Spine_bone_area	rs288326.rs288326	1	3300	1.40669	0.866381	1.62363	0.10455
Spine_bone_area	rs288326.rs288326	2	3298	1.01985	0.796016	1.2812	0.200214
Spine_bone_area	rs2884218.1.210557309_T_C	1	3300	-0.746044	0.608052	-1.22694	0.219932
Spine_bone_area	rs2884218.1.210557309_T_C	2	3298	-0.540466	0.5587	-0.967364	0.333433
Spine_bone_area	rs3134614.rs3134614	1	3300	1.14587	0.836119	1.37047	0.170635
Spine_bone_area	rs3134614.rs3134614	2	3298	1.07532	0.767936	1.40028	0.161524
Spine_bone_area	rs3217870.12.4400111_C_T	1	3300	-0.395085	0.559978	-0.705537	0.480526
Spine_bone_area	rs3217870.12.4400111_C_T	2	3298	-0.455494	0.51435	-0.885573	0.375912
Spine_bone_area	rs343093.12.66255005_G_C	1	3300	1.43175	0.808375	1.77115	0.0766287
Spine_bone_area	rs343093.12.66255005_G_C	2	3298	1.3826	0.742621	1.86178	0.0627235
Spine_bone_area	rs34888260.7.32876315_T_A	1	3300	-0.826509	0.58425	-1.41465	0.157265
Spine_bone_area	rs34888260.7.32876315_T_A	2	3298	-0.831232	0.536698	-1.54879	0.121529
Spine_bone_area	rs35227403.12.68216239_T_A	1	3300	-0.220429	1.18986	-0.185257	0.853039
Spine_bone_area	rs35227403.12.68216239_T_A	2	3298	-0.144935	1.09277	-0.132631	0.894493
Spine_bone_area	rs35542154.19.12782418_A_G	1	3300	0.218299	0.579019	0.377016	0.706186
Spine_bone_area	rs35542154.19.12782418_A_G	2	3298	-0.131837	0.532123	-0.247756	0.804338
Spine_bone_area	rs35926075.7.92367869_C_T	1	3300	0.396075	0.730696	0.542052	0.58782
Spine_bone_area	rs35926075.7.92367869_C_T	2	3298	0.2484	0.671304	0.370026	0.711387
Spine_bone_area	rs362307.4.3241845_C_T	1	3300	0.228152	1.05367	0.21653	0.828588
Spine_bone_area	rs362307.4.3241845_C_T	2	3298	0.246893	0.967723	0.255128	0.79864
Spine_bone_area	rs3991498.7.99904969_A_G	1	3300	-0.254566	0.691253	-0.368267	0.712698
Spine_bone_area	rs3991498.7.99904969_A_G	2	3298	0.0282042	0.635025	0.0444143	0.964577
Spine_bone_area	rs41288837.rs41288837	1	3300	0.76814	1.82623	0.420616	0.674063
Spine_bone_area	rs41288837.rs41288837	2	3298	0.695938	1.67721	0.414938	0.678215
Spine_bone_area	rs42038.7.92243719_C_T	1	3300	-1.63284	0.611374	-2.67077	0.00760489
Spine_bone_area	rs42038.7.92243719_C_T	2	3298	-1.11834	0.562253	-1.98903	0.0467809
Spine_bone_area	rs4273712.rs4273712	1	3300	-0.695789	0.631248	-1.10224	0.270437
Spine_bone_area	rs4273712.rs4273712	2	3298	-0.0611129	0.580531	-0.105271	0.916167
Spine_bone_area	rs4564621.17.43895501_G_C	1	3300	0.17815	0.662263	0.269003	0.787945
Spine_bone_area	rs4564621.17.43895501_G_C	2	3298	-0.0115051	0.608381	-0.018911	0.984913
Spine_bone_area	rs4832160.2.85539170_A_C	1	3300	-0.108037	0.554497	-0.194838	0.845532
Spine_bone_area	rs4832160.2.85539170_A_C	2	3298	-0.228657	0.50941	-0.448866	0.653558
Spine_bone_area	rs55906059.22.42184143_C_T	1	3300	1.39335	0.963872	1.44558	0.148391
Spine_bone_area	rs55906059.22.42184143_C_T	2	3298	0.457861	0.886857	0.516274	0.605698
Spine_bone_area	rs55938136.17.43798360_A_G	1	3300	0.178677	0.662001	0.269905	0.78725
Spine_bone_area	rs55938136.17.43798360_A_G	2	3298	-0.0124516	0.608141	-0.0204748	0.983666
Spine_bone_area	rs56335290.5.112036634_C_A	1	3300	-0.0620551	0.645435	-0.0961445	0.923412
Spine_bone_area	rs56335290.5.112036634_C_A	2	3298	-0.0573377	0.592871	-0.096712	0.922961
Spine_bone_area	rs5756181.22.22305008_T_C	1	3300	-0.420449	0.630978	-0.666345	0.505237
Spine_bone_area	rs5756181.22.22305008_T_C	2	3298	-0.116125	0.579775	-0.200293	0.841264
Spine_bone_area	rs58153210.8.26271120_C_T	1	3300	-0.293098	0.561206	-0.522265	0.601521
Spine_bone_area	rs58153210.8.26271120_C_T	2	3298	-0.307571	0.515635	-0.596489	0.550889
Spine_bone_area	rs6124328.20.39826928_A_G	1	3300	0.834799	0.601683	1.38744	0.165402
Spine_bone_area	rs6124328.20.39826928_A_G	2	3298	0.665798	0.55306	1.20384	0.228736
Spine_bone_area	rs62135193.2.48755477_C_T	1	3300	0.677257	0.557026	1.21584	0.224131
Spine_bone_area	rs62135193.2.48755477_C_T	2	3298	0.611781	0.511678	1.19564	0.231924
Spine_bone_area	rs62262517.3.49134914_T_G	1	3300	0.361267	0.589571	0.612764	0.540075
Spine_bone_area	rs62262517.3.49134914_T_G	2	3298	0.248063	0.541892	0.457772	0.647146
Spine_bone_area	rs62482612.rs62482612	1	3300	0.0337749	0.553835	0.0609836	0.951376
Spine_bone_area	rs62482612.rs62482612	2	3298	0.00978706	0.508628	0.0192421	0.984649
Spine_bone_area	rs6429430.1.243834477_T_G	1	3300	-1.2845	0.714763	-1.79709	0.0724123
Spine_bone_area	rs6429430.1.243834477_T_G	2	3298	-0.343502	0.657869	-0.522143	0.601606
Spine_bone_area	rs6463758.7.8117636_A_G	1	3300	-0.493217	0.562548	-0.876756	0.380683
Spine_bone_area	rs6463758.7.8117636_A_G	2	3298	-0.424225	0.516881	-0.820741	0.411853
Spine_bone_area	rs6736289.2.10195540_G_C	1	3300	0.836553	0.687811	1.21625	0.223976
Spine_bone_area	rs6736289.2.10195540_G_C	2	3298	0.58812	0.631931	0.930672	0.352092
Spine_bone_area	rs7232135.rs7232135	1	3300	1.71904	0.700405	2.45435	0.0141655
Spine_bone_area	rs7232135.rs7232135	2	3298	1.30492	0.643804	2.0269	0.0427535
Spine_bone_area	rs72814160.10.89637682_T_C	1	3300	-0.330286	1.29259	-0.255522	0.798336
Spine_bone_area	rs72814160.10.89637682_T_C	2	3298	-1.06651	1.18737	-0.89821	0.369139
Spine_bone_area	rs7306710.12.66376091_T_C	1	3300	0.868635	0.564789	1.53798	0.124149
Spine_bone_area	rs7306710.12.66376091_T_C	2	3298	0.101827	0.520074	0.195793	0.844784
Spine_bone_area	rs7310309.12.79811429_T_C	1	3300	0.286935	0.787569	0.36433	0.715635
Spine_bone_area	rs7310309.12.79811429_T_C	2	3298	0.444091	0.723675	0.613661	0.539482
Spine_bone_area	rs73238136.3.142038959_T_C	1	3300	-0.565113	0.783521	-0.721248	0.470808
Spine_bone_area	rs73238136.3.142038959_T_C	2	3298	-0.499821	0.719647	-0.694536	0.487395
Spine_bone_area	rs73977799.2.183699768_G_A	1	3300	-0.617507	1.03204	-0.598336	0.549657
Spine_bone_area	rs73977799.2.183699768_G_A	2	3298	-0.468934	0.947872	-0.494723	0.620829
Spine_bone_area	rs7501777.17.42638677_T_G	1	3300	-1.03988	0.79519	-1.30771	0.191064
Spine_bone_area	rs7501777.17.42638677_T_G	2	3298	-0.591957	0.730909	-0.809892	0.418061
Spine_bone_area	rs76847569.17.47096662_G_A	1	3300	1.32744	1.0134	1.30989	0.190324
Spine_bone_area	rs76847569.17.47096662_G_A	2	3298	1.1075	0.931392	1.18908	0.234496
Spine_bone_area	rs7781436.7.92317752_C_T	1	3300	-0.234592	0.672973	-0.34859	0.727419
Spine_bone_area	rs7781436.7.92317752_C_T	2	3298	0.000400238	0.618881	0.000646712	0.999484
Spine_bone_area	rs78378222.17.7571752_T_G	1	3300	-4.60589	2.60604	-1.76739	0.0772551
Spine_bone_area	rs78378222.17.7571752_T_G	2	3298	-3.78378	2.39378	-1.58067	0.114049
Spine_bone_area	rs7988627.13.81631782_G_A	1	3300	0.603471	0.567381	1.06361	0.287584
Spine_bone_area	rs7988627.13.81631782_G_A	2	3298	0.281788	0.521404	0.540442	0.588929
Spine_bone_area	rs867529.rs867529	1	3300	-1.09403	0.622013	-1.75885	0.0786964
Spine_bone_area	rs867529.rs867529	2	3298	-0.426351	0.572215	-0.745089	0.456271
Spine_bone_area	rs893725.15.90128223_A_C	1	3300	-0.457637	0.565798	-0.808835	0.418668
Spine_bone_area	rs893725.15.90128223_A_C	2	3298	-1.00654	0.520072	-1.93538	0.0530296
Spine_bone_area	rs9374035.rs9374035	1	3300	0.0734441	0.572202	0.128353	0.897877
Spine_bone_area	rs9374035.rs9374035	2	3298	0.154993	0.525612	0.294881	0.768103
Spine_bone_area	rs9401873.6.126623120_T_C	1	3300	-0.440114	0.585305	-0.751939	0.452141
Spine_bone_area	rs9401873.6.126623120_T_C	2	3298	-0.490745	0.537864	-0.912397	0.361627
Spine_bone_area	rs9818536.3.136115295_C_T	1	3300	-0.274873	0.660099	-0.416413	0.677135
Spine_bone_area	rs9818536.3.136115295_C_T	2	3298	-0.732386	0.606486	-1.20759	0.227292
Spine_bone_area	rs9821713.3.190678438_G_C	1	3300	0.487557	0.955879	0.510061	0.610043
Spine_bone_area	rs9821713.3.190678438_G_C	2	3298	1.36498	0.878325	1.55407	0.120263
Spine_bone_area	rs9842055.3.190678743_T_G	1	3300	0.628681	0.554217	1.13436	0.256726
Spine_bone_area	rs9842055.3.190678743_T_G	2	3298	0.556771	0.50918	1.09346	0.27427
Trunk_bone_area	rs1043209.14.23373986_G_A	1	3309	0.13755	1.75965	0.0781692	0.937698
Trunk_bone_area	rs1043209.14.23373986_G_A	2	3307	0.556285	1.48832	0.373767	0.708602
Trunk_bone_area	rs1076148.9.136927657_T_C	1	3309	-1.83145	1.91478	-0.956479	0.3389
Trunk_bone_area	rs1076148.9.136927657_T_C	2	3307	0.284836	1.62105	0.175711	0.860532
Trunk_bone_area	rs10787231.rs10787231	1	3309	1.45261	1.73678	0.836378	0.403003
Trunk_bone_area	rs10787231.rs10787231	2	3307	1.86658	1.46964	1.2701	0.20414
Trunk_bone_area	rs10888691.1.50991426_G_C	1	3309	-2.26236	3.60896	-0.626873	0.530786
Trunk_bone_area	rs10888691.1.50991426_G_C	2	3307	-3.65336	3.05225	-1.19694	0.231416
Trunk_bone_area	rs10958478.8.57198009_A_T	1	3309	-3.92728	2.04091	-1.92428	0.0544059
Trunk_bone_area	rs10958478.8.57198009_A_T	2	3307	-2.52623	1.72733	-1.46251	0.143697
Trunk_bone_area	rs11012732.10.21830104_A_G	1	3309	-1.04269	1.8011	-0.578922	0.562682
Trunk_bone_area	rs11012732.10.21830104_A_G	2	3307	-0.619725	1.52435	-0.406551	0.684364
Trunk_bone_area	rs11111293.12.102921296_T_C	1	3309	1.36635	2.05966	0.663386	0.507129
Trunk_bone_area	rs11111293.12.102921296_T_C	2	3307	0.899229	1.74242	0.516079	0.605834
Trunk_bone_area	rs111295525.7.135187742_A_G	1	3309	3.33736	2.90189	1.15007	0.2502
Trunk_bone_area	rs111295525.7.135187742_A_G	2	3307	2.28428	2.4549	0.930498	0.352181
Trunk_bone_area	rs11154343.6.126412953_C_T	1	3309	-1.1543	1.87218	-0.616554	0.537572
Trunk_bone_area	rs11154343.6.126412953_C_T	2	3307	-1.55964	1.58454	-0.984285	0.325048
Trunk_bone_area	rs11249636.5.178927516_C_T	1	3309	1.60645	2.52569	0.636046	0.52479
Trunk_bone_area	rs11249636.5.178927516_C_T	2	3307	2.72482	2.13624	1.27552	0.202215
Trunk_bone_area	rs112717745.12.66292771_C_T	1	3309	5.11929	3.27277	1.56421	0.117865
Trunk_bone_area	rs112717745.12.66292771_C_T	2	3307	3.98456	2.77056	1.43818	0.150479
Trunk_bone_area	rs114895876.3.127352970_A_G	1	3309	-1.34763	8.49935	-0.158557	0.874028
Trunk_bone_area	rs114895876.3.127352970_A_G	2	3307	-0.422889	7.18867	-0.0588272	0.953093
Trunk_bone_area	rs11685359.2.20349433_C_T	1	3309	2.27938	2.48073	0.918831	0.358251
Trunk_bone_area	rs11685359.2.20349433_C_T	2	3307	2.17859	2.09882	1.03801	0.299342
Trunk_bone_area	rs11769806.7.23480132_A_T	1	3309	1.00718	2.02748	0.496762	0.61939
Trunk_bone_area	rs11769806.7.23480132_A_T	2	3307	0.856705	1.71513	0.4995	0.617461
Trunk_bone_area	rs12277225.11.68340967_T_C	1	3309	6.71605	1.91385	3.50918	0.000455495
Trunk_bone_area	rs12277225.11.68340967_T_C	2	3307	6.11922	1.6186	3.78056	0.000159246
Trunk_bone_area	rs1234214.10.89698190_C_A	1	3309	-3.53963	1.76498	-2.00548	0.0449932
Trunk_bone_area	rs1234214.10.89698190_C_A	2	3307	-1.34885	1.49572	-0.901803	0.367227
Trunk_bone_area	rs12449730.17.27881366_G_A	1	3309	1.17071	2.28919	0.511409	0.609099
Trunk_bone_area	rs12449730.17.27881366_G_A	2	3307	0.106286	1.93668	0.0548802	0.956237
Trunk_bone_area	rs13015080.2.217384482_G_A	1	3309	1.23653	1.87756	0.658582	0.51021
Trunk_bone_area	rs13015080.2.217384482_G_A	2	3307	2.16492	1.59003	1.36156	0.17343
Trunk_bone_area	rs145897003.3.52210649_G_A	1	3309	-0.781387	6.14357	-0.127188	0.898799
Trunk_bone_area	rs145897003.3.52210649_G_A	2	3307	-1.14212	5.19608	-0.219803	0.826038
Trunk_bone_area	rs148340480.19.13159859_C_G	1	3309	-2.76132	3.63202	-0.76027	0.447147
Trunk_bone_area	rs148340480.19.13159859_C_G	2	3307	-2.7966	3.07191	-0.910379	0.362689
Trunk_bone_area	rs150266910.1.23442265_C_T	1	3309	-1.83768	2.23091	-0.823734	0.41015
Trunk_bone_area	rs150266910.1.23442265_C_T	2	3307	-2.50457	1.88715	-1.32717	0.184543
Trunk_bone_area	rs151057105.7.54944920_C_T	1	3309	-0.366673	3.01676	-0.121545	0.903266
Trunk_bone_area	rs151057105.7.54944920_C_T	2	3307	-1.68537	2.55307	-0.660133	0.509215
Trunk_bone_area	rs1628768.10.105012994_T_C	1	3309	2.13508	2.07295	1.02998	0.303097
Trunk_bone_area	rs1628768.10.105012994_T_C	2	3307	2.0118	1.75351	1.1473	0.251341
Trunk_bone_area	rs17178006.rs17178006	1	3309	1.73196	2.66311	0.65035	0.515511
Trunk_bone_area	rs17178006.rs17178006	2	3307	1.20118	2.25268	0.533225	0.593914
Trunk_bone_area	rs17650496.6.127270764_A_G	1	3309	-7.25662	3.88981	-1.86555	0.0621937
Trunk_bone_area	rs17650496.6.127270764_A_G	2	3307	-5.89199	3.29037	-1.79068	0.0734368
Trunk_bone_area	rs17698176.17.44819595_T_G	1	3309	1.06404	2.08577	0.510145	0.609984
Trunk_bone_area	rs17698176.17.44819595_T_G	2	3307	2.4951	1.76444	1.4141	0.157426
Trunk_bone_area	rs180819997.6.37142328_G_A	1	3309	-5.0799	9.05904	-0.560755	0.575003
Trunk_bone_area	rs180819997.6.37142328_G_A	2	3307	-5.51305	7.66178	-0.719552	0.471852
Trunk_bone_area	rs190958130.6.127052822_C_G	1	3309	-2.89964	4.28745	-0.676309	0.498892
Trunk_bone_area	rs190958130.6.127052822_C_G	2	3307	-2.63586	3.62627	-0.726878	0.467352
Trunk_bone_area	rs191632554.17.43981742_T_A	1	3309	-10.9978	13.3188	-0.82573	0.409017
Trunk_bone_area	rs191632554.17.43981742_T_A	2	3307	-11.0004	11.2643	-0.976575	0.328851
Trunk_bone_area	rs1935952.6.108998905_G_C	1	3309	-0.44601	1.88306	-0.236854	0.812785
Trunk_bone_area	rs1935952.6.108998905_G_C	2	3307	0.588736	1.59317	0.369538	0.71175
[truncated: 116 more rows]
