# Supplementary material for: Genetic variants for head size share genes and pathways with cancer
Source: Cell Rep Med. 2024 May 3;5(5):101529. doi: 10.1016/j.xcrm.2024.101529 (PMC11148644; doi:10.1016/j.xcrm.2024.101529)
Supplement: Table S11. The effects of previously identified genetic variants for regional brain volumes in the current genome-wide association study, related to Figure 2A [file mmc7.xlsx]

## Sheet: Sheet1
Table S11. The effects of previously identified genetic variants for regional brain volumes in the current genome-wide association study. Related to Figure 2A.
Bonferroni P-value threshold = 0.05 / 132 = 3.79e-4.
trait	SNP	Allele1	Allele2	Zscore	TOTAL_N	P.value
insula	rs10283100	A	G	-3.208	69238.1	0.001335
precentral	rs1080066	A	G	0.354	74664	0.723
postcentral	rs10851383	C	G	0.16	74739	0.8726
precentral	rs10851383	C	G	0.16	74739	0.8726
pericalcarine	rs10939879	T	C	-3.992	74842	6.554e-05
cuneus	rs11022131	C	G	1.656	73572	0.09782
postcentral	rs11070197	T	C	0.143	66249	0.8862
insula	rs11827673	A	C	-0.267	74504	0.7893
pericalcarine	rs12046466	T	C	1.896	75307	0.05796
pars opercularis	rs12187568	C	G	-1.121	45501	0.2622
precuneus	rs12495603	A	G	0.218	75298	0.8275
pars triangularis	rs12660096	A	G	2.2	74634.1	0.0278
pericalcarine	rs12700001	C	G	0.789	74767	0.4301
superior temporal	rs13084960	T	C	0.832	68614	0.4057
fusiform	rs1547199	A	T	0.864	74099	0.3879
supramarginal	rs160459	A	C	-0.318	74783	0.7504
pericalcarine	rs1681464	A	G	-2.678	75299	0.007401
postcentral	rs16866701	A	G	-0.003	74849	0.9972
superior frontal	rs17669307	T	C	1.71	74819	0.0872
rostral middle frontal	rs17694988	T	C	0.483	74662	0.629
postcentral	rs1822105	T	C	0.558	75249	0.5768
precentral	rs1822105	T	C	0.558	75249	0.5768
banks of the superior temporal sulcus	rs186347	T	G	0.22	74815	0.8255
pars triangularis	rs2033939	A	G	-0.506	74662	0.6125
postcentral	rs2033939	A	G	-0.506	74662	0.6125
superior parietal	rs2033939	A	G	-0.506	74662	0.6125
transverse temporal	rs2046268	T	G	1.098	74828.1	0.2723
pericalcarine	rs2053300	T	G	-0.2	74797	0.8411
supramarginal	rs2164950	A	G	0.291	74829.1	0.7713
lateral occipital	rs2164950	A	G	0.291	74829.1	0.7713
precuneus	rs2215605	C	G	-0.262	74682	0.7935
lingual	rs2223739	T	C	-0.399	74848	0.6899
pars triangularis	rs2279829	T	C	1.339	75284.1	0.1805
supramarginal	rs2279829	T	C	1.339	75284.1	0.1805
postcentral	rs2279829	T	C	1.339	75284.1	0.1805
inferior parietal	rs2336713	T	G	-0.344	74846.9	0.7311
pericalcarine	rs273594	C	G	1.17	74327.1	0.242
cuneus	rs2757117	A	G	0.522	74849	0.6018
pericalcarine	rs2757117	A	G	0.522	74849	0.6018
precentral	rs28641813	A	G	-1.924	74667	0.05441
caudal anterior cingulate	rs309588	A	T	3.378	74308.1	0.0007304
insula	rs321403	T	G	1.369	75307	0.171
supramarginal	rs34893836	A	G	-0.565	75265	0.5719
insula	rs35051367	T	C	-0.302	75303.1	0.7626
precuneus	rs35055419	T	C	7.506	73360	6.095e-14
precentral	rs3781566	A	G	-2.084	74833	0.03715
superior parietal	rs4843227	T	C	0.892	72912.9	0.3725
pars opercularis	rs4924345	A	C	0.479	74658	0.6322
inferior parietal	rs6097618	C	G	-1.464	73538	0.1431
insula	rs61898351	T	C	-1.287	75296	0.1981
pericalcarine	rs61976308	A	G	0.997	74840	0.3186
cuneus	rs61976308	A	G	0.997	74840	0.3186
precentral	rs62002282	A	G	0.125	74846	0.9007
postcentral	rs62002283	A	G	0.042	74843.1	0.9668
superior parietal	rs62369942	C	G	-1.643	71378	0.1004
pars triangularis	rs62470042	T	C	0.809	75297	0.4182
postcentral	rs6492870	C	G	0.234	74330	0.8147
precentral	rs6492870	C	G	0.234	74330	0.8147
lateral orbitofrontal	rs6572946	T	C	-0.898	74828	0.3693
pericalcarine	rs6658111	T	G	-1.045	74018.9	0.2958
fusiform	rs6658111	T	G	-1.045	74018.9	0.2958
pars triangularis	rs67055449	T	C	2.042	75302	0.04118
postcentral	rs67286026	T	G	-0.764	75128.1	0.4452
superior parietal	rs68175985	A	G	-2.576	68415	0.01
supramarginal	rs71471500	C	G	0.349	74152	0.7273
lingual	rs73313052	A	G	0.408	74827.9	0.6834
cuneus	rs73313052	A	G	0.408	74827.9	0.6834
caudal middle frontal	rs745249	T	C	-0.423	74815	0.6726
precuneus	rs74826997	T	C	-0.368	74827	0.713
pericalcarine	rs76341705	A	G	0.308	74827	0.7578
cuneus	rs8004283	T	C	-0.231	74792.1	0.8175
caudal middle frontal	rs853974	T	C	14.129	74846	2.519e-45
superior frontal	rs888814	T	G	0.472	74849	0.6366
pericalcarine	rs9401907	T	C	0.378	74848.9	0.7055
pericalcarine	rs9545155	T	C	-2.288	75308.9	0.02212
cuneus	rs9545156	A	G	-2.087	67098	0.03689
parahippocampal	rs966744	A	G	0.53	74199	0.5958
inferior parietal	rs971551	T	C	-0.071	75308.9	0.9431
hippocampus	rs11979341	C	G	0.175	68864	0.8608
hippocampus	rs2268894	T	C	-0.669	74186	0.5032
hippocampus	rs2289881	T	G	2.004	74808	0.04504
hippocampus	rs61921502	T	G	4.574	74100	4.796e-06
hippocampus	rs7020341	C	G	1.744	74327	0.08108
hippocampus	rs77956314	T	C	-2.906	74847	0.00366
occipital	14-59631075	G	GTTGT	-1.784	22847	0.07439
occipital	rs12411216	A	C	0.095	74842.9	0.9242
occipital	rs1337736	A	G	1.039	74839.1	0.2989
temporal	rs146354218	A	G	2.764	60278	0.005712
parietal	rs2279829	T	C	1.339	75284.1	0.1805
occipital	rs74921869	A	G	0.064	67301	0.9487
Globus pallidus	rs10129414	A	G	-0.7	74744	0.4842
Brainstem	rs10217651	A	G	-3.556	74782.9	0.0003771
Globus pallidus	rs10439607	A	G	-2.304	74522	0.02121
Brainstem	rs10792032	A	G	0.489	72024	0.6247
Brainstem	rs11111090	A	C	0.008	74260	0.9934
Amygdala	rs11111293	T	C	6.717	74628	1.85e-11
Brainstem	rs112178027	T	C	0.28	73530	0.7794
Brainstem	rs11684404	T	C	-5.389	74846.1	7.085e-08
Nucleus accumbens	rs11747514	T	G	-0.022	74812	0.9825
Putamen	rs1187162	T	C	1.375	74657	0.1691
Brainstem	rs12313279	A	G	-2.662	74502	0.007765
Caudate nucleus	rs12445022	A	G	-0.962	74098	0.3362
Brainstem	rs12479469	A	G	-1.205	72062	0.2281
Globus pallidus	rs12567402	T	C	0.062	72412	0.9502
Thalamus	rs12600720	C	G	-0.196	67748	0.8443
Nucleus accumbens	rs13107325	T	C	2.389	74849	0.01687
Thalamus	rs142461330	T	C	-6.414	73396.1	1.413e-10
Putamen	rs1432054	A	G	-2.14	75301.9	0.03234
Caudate nucleus	rs148470213	T	C	-0.676	31397	0.4988
Globus pallidus	rs196807	A	G	-0.948	74609	0.3434
Caudate nucleus	rs1987471	T	G	3.551	74089.1	0.000383
Brainstem	rs2206656	C	G	-0.423	74034.1	0.672
Putamen	rs2244479	T	C	-5.799	74028.9	6.664e-09
Putamen	rs2410767	C	G	-0.036	74323	0.9712
Caudate nucleus	rs2817145	A	T	-4.22	74062	2.446e-05
Globus pallidus	rs2923447	T	G	-1.58	75301	0.1141
Caudate nucleus	rs3133370	T	C	-1.243	74665	0.2138
Putamen	rs35200015	A	G	-1.703	74824	0.0886
Caudate nucleus	rs35305377	A	G	-2.533	69341	0.01132
Brainstem	rs4396983	A	G	-0.531	74827.9	0.5954
Brainstem	rs4784256	A	G	-0.44	73561.1	0.6597
Caudate nucleus	rs4888010	A	G	0.051	74009	0.9591
Globus pallidus	rs4952211	T	C	-2.417	67776	0.01564
Brainstem	rs555925	T	G	0.775	74181.9	0.4384
Caudate nucleus	rs55989340	A	G	-2.883	74282	0.003941
Caudate nucleus	rs6060983	T	C	2.206	74468	0.02737
Putamen	rs6087771	T	C	2.239	72473	0.02519
Putamen	rs62098013	A	G	-0.285	74015	0.7758
Caudate nucleus	rs7040561	A	T	-1.665	73636.9	0.09594
Putamen	rs7902527	A	G	-0.793	74844.9	0.4281
Brainstem	rs7972561	A	T	-0.505	74332.9	0.6137
Nucleus accumbens	rs868202	T	C	0.659	74745	0.5097
Brainstem	rs869640	A	C	-1.789	74809	0.07358
Brainstem	rs9322194	T	C	4.46	73563	8.198e-06
Brainstem	rs9398173	T	C	-9.985	68686	1.775e-23
Putamen	rs945270	C	G	-0.093	74224	0.9257
Brainstem	rs9505301	A	G	0.337	74254	0.736
Nucleus accumbens	rs9818981	A	G	7.093	74839	1.314e-12
ventricles	7-2760334	CT	C	1.008	25936	0.3133
ventricles	rs12146713	T	C	-4.279	74832	1.876e-05
ventricles	rs34113929	A	G	-6.7	74199	2.089e-11
ventricles	rs35587371	A	T	-5.365	73784.9	8.112e-08
ventricles	rs4820299	T	C	-0.166	72729	0.8681
ventricles	rs7936534	A	G	0.396	75297	0.692
ventricles	rs9937293	A	G	0.862	72914	0.389
