# Supplementary material for: Genetic variants for head size share genes and pathways with cancer
Source: Cell Rep Med. 2024 May 3;5(5):101529. doi: 10.1016/j.xcrm.2024.101529 (PMC11148644; doi:10.1016/j.xcrm.2024.101529)
Supplement: Table S12. Association of identified lead genetic variants with regional brain volumes, related to Figure 2B [file mmc8.xlsx]

## Sheet: Sheet1
Table S12. Association of identified lead genetic variants with regional brain volumes. Related to Figure 2B.
Model 1: age+age^2+sex+PCs. Model 2: model 1+intracranial volume.
P-value significance threshold = 0.05 / (90 x 37.67) = 1.48e-5.
Outcome	Determinant	Model	N	Beta	SE	T	P
accumbens	rs10634071:1:112946028_CTGTT_C	1	22111	-0.617029	0.795017	-0.776121	0.437686
accumbens	rs2884218:1:210557309_T_C	1	22111	0.154112	0.82111	0.187687	0.851124
accumbens	rs6682560:1:23357282_A_T	1	22111	4.80989	0.980968	4.90321	9.49527e-07
accumbens	rs6429430:1:243834477_G_T	1	22111	2.82907	0.966096	2.92836	0.00341104
accumbens	rs3134614:1:40363054_C_G	1	22111	2.12844	1.12968	1.88411	0.0595626
accumbens	rs12116800:1:51027554_G_A	1	22111	3.21909	2.2464	1.433	0.151871
accumbens	rs1628768:10:105012994_C_T	1	22111	1.27185	0.891017	1.42742	0.153474
accumbens	rs61882777:10:111962102_T_C	1	22111	-0.197062	1.32731	-0.148467	0.881976
accumbens	rs10787231:10:112158780_G_A	1	22111	-0.739528	0.754069	-0.980718	0.326743
accumbens	rs11012732:10:21830104_A_G	1	22111	-1.30733	0.797607	-1.63906	0.101214
accumbens	rs1234214:10:89698190_C_A	1	22111	-0.294488	0.775342	-0.379817	0.704085
accumbens	rs12277225:11:68340967_T_C	1	22111	-0.19922	0.843253	-0.236252	0.813239
accumbens	rs11111293:12:102921296_T_C	1	22111	3.80488	0.902563	4.21565	2.50054e-05
accumbens	rs28636834:12:123871070_C_A	1	22111	1.50719	0.937546	1.60759	0.10794
accumbens	rs2066827:12:12871099_T_G	1	22111	0.783643	0.888909	0.881578	0.378015
accumbens	rs3217870:12:4400111_C_T	1	22111	1.19727	0.765303	1.56444	0.117728
accumbens	rs111939932:12:53843771_T_C	1	22111	5.88324	0.981208	5.99592	2.05479e-09
accumbens	rs2271194:12:56477694_A_T	1	22111	1.81599	0.759165	2.39209	0.0167612
accumbens	rs17178006:12:65718299_T_G	1	22111	0.00913952	1.15594	0.00790653	0.993692
accumbens	rs343093:12:66255005_C_G	1	22111	1.92208	1.08634	1.76931	0.0768552
accumbens	rs112717745:12:66292771_C_T	1	22111	2.84844	1.461	1.94965	0.05123
accumbens	rs7306710:12:66376091_T_C	1	22111	3.70398	0.760662	4.86942	1.12699e-06
accumbens	rs35227403:12:68216239_T_A	1	22111	1.17478	1.59743	0.735423	0.46209
accumbens	rs7310309:12:79811429_C_T	1	22111	1.206	1.08961	1.10681	0.268388
accumbens	rs7988627:13:81631782_G_A	1	22111	0.118292	0.763181	0.154998	0.876824
accumbens	rs3093872:14:20811332_C_T	1	22111	3.04228	1.72981	1.75874	0.0786355
accumbens	rs10140304:14:23443514_A_C	1	22111	0.545915	0.772192	0.706967	0.479594
accumbens	rs893725:15:90128223_A_C	1	22111	1.62975	0.764728	2.13115	0.0330878
accumbens	rs62039480:16:15137450_G_A	1	22111	3.72948	0.795931	4.68569	2.80679e-06
accumbens	rs12449730:17:27881366_A_G	1	22111	0.481727	0.999869	0.48179	0.62996
accumbens	rs7501777:17:42638677_T_G	1	22111	1.26641	1.083	1.16936	0.242271
accumbens	rs112550936:17:43716155_A_G	1	22111	34.7638	39.6681	0.876367	0.38084
accumbens	rs55938136:17:43798360_A_G	1	22111	5.44919	0.898472	6.06495	1.34138e-09
accumbens	rs4564621:17:43895501_G_C	1	22111	5.49395	0.898247	6.1163	9.73798e-10
accumbens	rs191632554:17:43981742_T_A	1	22111	3.33995	5.56348	0.600335	0.548289
accumbens	rs8079695:17:44161441_T_C	1	22111	2.12197	0.963541	2.20226	0.027657
accumbens	rs76847569:17:47096662_G_A	1	22111	4.28405	1.36065	3.14852	0.00164316
accumbens	rs78378222:17:7571752_G_T	1	22111	6.95363	3.56724	1.9493	0.0512721
accumbens	rs7232135:18:13047983_T_C	1	22111	1.02941	0.955356	1.07752	0.28126
accumbens	rs35542154:19:12782418_A_G	1	22111	0.317133	0.791557	0.400645	0.688685
accumbens	rs148340480:19:13159859_C_G	1	22111	0.0830067	1.54658	0.0536712	0.957198
accumbens	rs6736289:2:10195540_G_C	1	22111	0.983665	0.929627	1.05813	0.290008
accumbens	rs73977799:2:183699768_A_G	1	22111	-0.744268	1.37412	-0.541631	0.588078
accumbens	rs3134614:2:183703336_A_G	1	22111	-1.47761	1.15328	-1.28122	0.200128
accumbens	rs11685359:2:20349433_C_T	1	22111	0.573253	1.04545	0.548331	0.58347
accumbens	rs62135193:2:48755477_C_T	1	22111	0.59608	0.757022	0.7874	0.431056
accumbens	rs41288837:2:85531116_C_T	1	22111	-0.212373	2.34859	-0.0904256	0.92795
accumbens	rs4832160:2:85539170_C_A	1	22111	1.66275	0.754994	2.20234	0.0276519
accumbens	rs867529:2:88913273_C_G	1	22111	1.17904	0.836863	1.40888	0.158886
accumbens	rs6124328:20:39826928_A_G	1	22111	0.685791	0.813202	0.843321	0.399058
accumbens	rs142047625:21:38909916_C_T	1	22111	3.1038	2.69191	1.15301	0.248919
accumbens	rs2040167:22:22077224_T_C	1	22111	1.65215	1.88012	0.878744	0.37955
accumbens	rs5756181:22:22305008_C_T	1	22111	0.71784	0.856437	0.83817	0.401944
accumbens	rs10483213:22:42339525_G_A	1	22111	0.891799	1.35451	0.658391	0.510294
accumbens	rs114895876:3:127352970_A_G	1	22111	17.1495	3.27707	5.23317	1.68147e-07
accumbens	rs9818536:3:136115295_C_T	1	22111	0.206987	0.886761	0.233419	0.815438
accumbens	rs2063453:3:141715543_C_T	1	22111	2.24181	1.04153	2.15243	0.0313746
accumbens	rs56370391:3:142084647_G_A	1	22111	5.17171	1.10127	4.69612	2.6674e-06
accumbens	rs1159211:3:190666643_C_T	1	22111	-2.44811	0.776665	-3.15207	0.00162332
accumbens	rs9821713:3:190678438_C_G	1	22111	-5.47757	1.2893	-4.24848	2.16102e-05
accumbens	rs11928552:3:48739883_C_T	1	22111	1.8555	0.793631	2.33798	0.0193971
accumbens	rs145897003:3:52210649_A_G	1	22111	-3.05182	2.6083	-1.17004	0.241997
accumbens	rs2301718:4:106009763_A_G	1	22111	0.0573069	0.929678	0.0616417	0.950849
accumbens	rs362307:4:3241845_C_T	1	22111	2.24292	1.45915	1.53714	0.124273
accumbens	rs56335290:5:112036634_A_C	1	22111	0.586566	0.89817	0.653068	0.513719
accumbens	rs9374035:6:108859593_A_G	1	22111	0.696783	0.795902	0.875463	0.381331
accumbens	rs1935952:6:108998905_C_G	1	22111	3.1804	0.827155	3.84499	0.000120894
accumbens	rs11154343:6:126412953_C_T	1	22111	0.00475633	0.816844	0.00582281	0.995354
accumbens	rs9401873:6:126623120_C_T	1	22111	-0.994514	0.795882	-1.24958	0.211468
accumbens	rs138879854:6:126845438_ATTAT_A	1	22111	-1.26268	1.34841	-0.936422	0.349066
accumbens	rs4273712:6:126964510_G_A	1	22111	1.60204	0.85221	1.87987	0.0601395
accumbens	rs190958130:6:127052822_C_G	1	22111	2.07737	1.92982	1.07646	0.281732
accumbens	rs17650496:6:127270764_G_A	1	22111	0.660813	1.68854	0.391352	0.695541
accumbens	rs2011008:6:127425944_C_G	1	22111	0.721199	0.826186	0.872926	0.382713
accumbens	rs2489624:6:127456394_A_G	1	22111	-1.14729	2.34899	-0.488418	0.625259
accumbens	rs11155234:6:142408707_C_T	1	22111	0.800343	0.938093	0.85316	0.39358
accumbens	rs747336:6:43832966_C_G	1	22111	3.33814	1.76116	1.89542	0.0580498
accumbens	rs111295525:7:135187742_A_G	1	22111	2.19332	1.26687	1.73129	0.0834139
accumbens	rs11769806:7:23480132_A_T	1	22111	0.919479	0.880347	1.04445	0.296288
accumbens	rs34888260:7:32876315_T_A	1	22111	1.79066	0.805141	2.22403	0.0261567
accumbens	rs2072235:7:50737384_T_C	1	22111	2.42687	0.91718	2.64602	0.00815035
accumbens	rs151057105:7:54944920_T_C	1	22111	0.524698	1.30427	0.402293	0.687472
accumbens	rs6463758:7:8117636_G_A	1	22111	2.03065	0.759252	2.67455	0.00748856
accumbens	rs42035:7:92239531_A_G	1	22111	-1.25053	0.88412	-1.41444	0.157247
accumbens	rs7781436:7:92317752_C_T	1	22111	-0.723621	0.925448	-0.781914	0.434274
accumbens	rs35926075:7:92367869_C_T	1	22111	1.35403	1.01671	1.33178	0.182947
accumbens	rs58153210:8:26271120_T_C	1	22111	1.6858	0.771958	2.18379	0.028988
accumbens	rs10958478:8:57198009_T_A	1	22111	1.64432	0.896674	1.83379	0.0666981
accumbens	rs1076148:9:136927657_C_T	1	22111	2.01327	0.823398	2.44508	0.0144898
accumbens	rs28457693:9:98217348_G_A	1	22111	2.08052	1.22939	1.69232	0.0905987
accumbens	rs10634071:1:112946028_CTGTT_C	2	22111	-0.696727	0.794232	-0.877234	0.380369
accumbens	rs2884218:1:210557309_T_C	2	22111	0.0698273	0.820308	0.0851233	0.932164
accumbens	rs6682560:1:23357282_A_T	2	22111	4.76018	0.979939	4.85763	1.19613e-06
accumbens	rs6429430:1:243834477_G_T	2	22111	2.70636	0.965224	2.80387	0.0050538
accumbens	rs3134614:1:40363054_C_G	2	22111	2.01864	1.12857	1.78867	0.0736816
accumbens	rs12116800:1:51027554_G_A	2	22111	3.00049	2.24419	1.33701	0.181235
accumbens	rs1628768:10:105012994_C_T	2	22111	1.1677	0.890181	1.31175	0.189617
accumbens	rs61882777:10:111962102_T_C	2	22111	-0.308954	1.32596	-0.233004	0.815761
accumbens	rs10787231:10:112158780_G_A	2	22111	-0.785881	0.753277	-1.04328	0.296829
accumbens	rs11012732:10:21830104_A_G	2	22111	-1.44178	0.796959	-1.8091	0.0704496
accumbens	rs1234214:10:89698190_C_A	2	22111	-0.379039	0.774593	-0.489339	0.624606
accumbens	rs12277225:11:68340967_T_C	2	22111	-0.322757	0.842521	-0.383084	0.701661
accumbens	rs11111293:12:102921296_T_C	2	22111	3.709	0.901706	4.11331	3.9143e-05
accumbens	rs28636834:12:123871070_C_A	2	22111	1.39613	0.936671	1.49053	0.1361
accumbens	rs2066827:12:12871099_T_G	2	22111	0.63111	0.888219	0.710535	0.47738
accumbens	rs3217870:12:4400111_C_T	2	22111	1.17436	0.764481	1.53616	0.124514
accumbens	rs111939932:12:53843771_T_C	2	22111	5.69136	0.980594	5.80399	6.56393e-09
accumbens	rs2271194:12:56477694_A_T	2	22111	1.6693	0.758651	2.20035	0.027792
accumbens	rs17178006:12:65718299_T_G	2	22111	-0.0930832	1.15478	-0.0806067	0.935755
accumbens	rs343093:12:66255005_C_G	2	22111	1.79179	1.08533	1.65091	0.0987712
accumbens	rs112717745:12:66292771_C_T	2	22111	2.7983	1.45943	1.91739	0.0552013
accumbens	rs7306710:12:66376091_T_C	2	22111	3.57659	0.760089	4.70549	2.54787e-06
accumbens	rs35227403:12:68216239_T_A	2	22111	0.957085	1.596	0.599676	0.548728
accumbens	rs7310309:12:79811429_C_T	2	22111	1.11604	1.08851	1.02529	0.305238
accumbens	rs7988627:13:81631782_G_A	2	22111	0.0948252	0.76236	0.124384	0.901013
accumbens	rs3093872:14:20811332_C_T	2	22111	2.78488	1.72834	1.6113	0.107129
accumbens	rs10140304:14:23443514_A_C	2	22111	0.497114	0.771387	0.644441	0.519296
accumbens	rs893725:15:90128223_A_C	2	22111	1.57463	0.763944	2.06118	0.0392972
accumbens	rs62039480:16:15137450_G_A	2	22111	3.69783	0.795086	4.65085	3.32474e-06
accumbens	rs12449730:17:27881366_A_G	2	22111	0.377538	0.998897	0.377955	0.705468
accumbens	rs7501777:17:42638677_T_G	2	22111	1.13229	1.082	1.04648	0.295353
accumbens	rs112550936:17:43716155_A_G	2	22111	34.3392	39.6251	0.8666	0.38617
accumbens	rs55938136:17:43798360_A_G	2	22111	5.28764	0.89785	5.88923	3.93619e-09
accumbens	rs4564621:17:43895501_G_C	2	22111	5.33322	0.897621	5.9415	2.86653e-09
accumbens	rs191632554:17:43981742_T_A	2	22111	3.23028	5.55747	0.58125	0.561078
accumbens	rs8079695:17:44161441_T_C	2	22111	2.08811	0.96251	2.16944	0.0300599
accumbens	rs76847569:17:47096662_G_A	2	22111	4.17609	1.35928	3.07229	0.00212684
accumbens	rs78378222:17:7571752_G_T	2	22111	6.39602	3.56432	1.79446	0.0727538
accumbens	rs7232135:18:13047983_T_C	2	22111	0.980514	0.954347	1.02742	0.304234
accumbens	rs35542154:19:12782418_A_G	2	22111	0.240896	0.790774	0.304633	0.760649
accumbens	rs148340480:19:13159859_C_G	2	22111	-0.0467067	1.54501	-0.0302307	0.975883
accumbens	rs6736289:2:10195540_G_C	2	22111	0.952356	0.92863	1.02555	0.305115
accumbens	rs73977799:2:183699768_A_G	2	22111	-0.846985	1.37271	-0.617018	0.537229
accumbens	rs3134614:2:183703336_A_G	2	22111	-1.55684	1.15208	-1.35133	0.176604
accumbens	rs11685359:2:20349433_C_T	2	22111	0.566278	1.04432	0.542247	0.587654
accumbens	rs62135193:2:48755477_C_T	2	22111	0.509951	0.756304	0.674267	0.500148
accumbens	rs41288837:2:85531116_C_T	2	22111	-0.35768	2.34614	-0.152455	0.87883
accumbens	rs4832160:2:85539170_C_A	2	22111	1.56446	0.754317	2.07401	0.0380897
accumbens	rs867529:2:88913273_C_G	2	22111	1.12442	0.835995	1.34501	0.178635
accumbens	rs6124328:20:39826928_A_G	2	22111	0.624915	0.812368	0.769251	0.441752
accumbens	rs142047625:21:38909916_C_T	2	22111	2.86153	2.68923	1.06407	0.287307
accumbens	rs2040167:22:22077224_T_C	2	22111	1.56727	1.87812	0.834489	0.404015
accumbens	rs5756181:22:22305008_C_T	2	22111	0.700132	0.855512	0.818378	0.41315
accumbens	rs10483213:22:42339525_G_A	2	22111	0.82104	1.35308	0.606792	0.543995
accumbens	rs114895876:3:127352970_A_G	2	22111	16.7349	3.27416	5.1112	3.22781e-07
accumbens	rs9818536:3:136115295_C_T	2	22111	0.0975943	0.885937	0.110159	0.912284
accumbens	rs2063453:3:141715543_C_T	2	22111	2.08345	1.04066	2.00204	0.0452922
accumbens	rs56370391:3:142084647_G_A	2	22111	5.05494	1.10023	4.59444	4.36318e-06
accumbens	rs1159211:3:190666643_C_T	2	22111	-2.55303	0.775949	-3.2902	0.00100272
accumbens	rs9821713:3:190678438_C_G	2	22111	-5.68386	1.28819	-4.4123	1.02764e-05
accumbens	rs11928552:3:48739883_C_T	2	22111	1.78893	0.792834	2.25637	0.0240574
accumbens	rs145897003:3:52210649_A_G	2	22111	-3.41214	2.60596	-1.30936	0.190426
accumbens	rs2301718:4:106009763_A_G	2	22111	-0.000611516	0.928706	-0.000658461	0.999475
accumbens	rs362307:4:3241845_C_T	2	22111	2.10359	1.45771	1.44307	0.149014
accumbens	rs56335290:5:112036634_A_C	2	22111	0.526658	0.897238	0.586977	0.557225
accumbens	rs9374035:6:108859593_A_G	2	22111	0.695633	0.795038	0.874968	0.381601
accumbens	rs1935952:6:108998905_C_G	2	22111	3.04714	0.826504	3.68678	0.000227652
accumbens	rs11154343:6:126412953_C_T	2	22111	-0.0993182	0.816093	-0.1217	0.903138
accumbens	rs9401873:6:126623120_C_T	2	22111	-1.10049	0.795155	-1.38399	0.166374
accumbens	rs138879854:6:126845438_ATTAT_A	2	22111	-1.41239	1.34711	-1.04846	0.294438
accumbens	rs4273712:6:126964510_G_A	2	22111	1.39344	0.851832	1.63582	0.101892
accumbens	rs190958130:6:127052822_C_G	2	22111	1.89354	1.92791	0.982175	0.326024
accumbens	rs17650496:6:127270764_G_A	2	22111	0.486406	1.68689	0.288345	0.773086
accumbens	rs2011008:6:127425944_C_G	2	22111	0.644764	0.825364	0.781187	0.434701
accumbens	rs2489624:6:127456394_A_G	2	22111	-1.37228	2.34665	-0.584784	0.558699
accumbens	rs11155234:6:142408707_C_T	2	22111	0.68314	0.937229	0.728894	0.466074
accumbens	rs747336:6:43832966_C_G	2	22111	3.25074	1.7593	1.84775	0.0646525
accumbens	rs111295525:7:135187742_A_G	2	22111	2.11391	1.26555	1.67035	0.0948651
accumbens	rs11769806:7:23480132_A_T	2	22111	0.782131	0.879618	0.889172	0.37392
accumbens	rs34888260:7:32876315_T_A	2	22111	1.75051	0.804292	2.17646	0.0295314
accumbens	rs2072235:7:50737384_T_C	2	22111	2.30537	0.916365	2.51578	0.011884
accumbens	rs151057105:7:54944920_T_C	2	22111	0.282106	1.30332	0.216452	0.828637
accumbens	rs6463758:7:8117636_G_A	2	22111	1.99276	0.758452	2.62741	0.00860967
accumbens	rs42035:7:92239531_A_G	2	22111	-1.36592	0.883305	-1.54638	0.122028
accumbens	rs7781436:7:92317752_C_T	2	22111	-0.757767	0.924456	-0.81969	0.412402
accumbens	rs35926075:7:92367869_C_T	2	22111	1.27835	1.01567	1.25863	0.208178
accumbens	rs58153210:8:26271120_T_C	2	22111	1.59569	0.771237	2.069	0.0385574
accumbens	rs10958478:8:57198009_T_A	2	22111	1.6254	0.895707	1.81465	0.069591
accumbens	rs1076148:9:136927657_C_T	2	22111	2.00037	0.822507	2.43204	0.0150221
accumbens	rs28457693:9:98217348_G_A	2	22111	1.97244	1.22816	1.60601	0.108286
amygdala	rs10634071:1:112946028_CTGTT_C	1	22131	1.49206	1.85556	0.804103	0.421346
amygdala	rs2884218:1:210557309_T_C	1	22131	2.31337	1.91734	1.20655	0.227618
amygdala	rs6682560:1:23357282_A_T	1	22131	3.69191	2.29176	1.61095	0.107206
amygdala	rs6429430:1:243834477_G_T	1	22131	7.57618	2.25551	3.35897	0.000783656
amygdala	rs3134614:1:40363054_C_G	1	22131	7.53628	2.63733	2.85754	0.00427337
amygdala	rs12116800:1:51027554_G_A	1	22131	4.9105	5.24337	0.936516	0.349018
amygdala	rs1628768:10:105012994_C_T	1	22131	4.54875	2.08069	2.18618	0.0288129
amygdala	rs61882777:10:111962102_T_C	1	22131	2.11629	3.09928	0.682832	0.49472
amygdala	rs10787231:10:112158780_G_A	1	22131	4.33802	1.76079	2.46368	0.0137594
amygdala	rs11012732:10:21830104_A_G	1	22131	2.05105	1.86192	1.10158	0.270657
amygdala	rs1234214:10:89698190_C_A	1	22131	1.21367	1.81057	0.670323	0.502659
amygdala	rs12277225:11:68340967_T_C	1	22131	1.22988	1.96866	0.624732	0.532154
amygdala	rs11111293:12:102921296_T_C	1	22131	11.8566	2.10678	5.62786	1.84669e-08
amygdala	rs28636834:12:123871070_C_A	1	22131	4.93741	2.18819	2.25639	0.0240562
amygdala	rs2066827:12:12871099_T_G	1	22131	11.7947	2.07362	5.68797	1.30184e-08
amygdala	rs3217870:12:4400111_C_T	1	22131	3.55779	1.78679	1.99116	0.0464754
amygdala	rs111939932:12:53843771_T_C	1	22131	5.48238	2.29253	2.39142	0.0167918
amygdala	rs2271194:12:56477694_A_T	1	22131	5.94014	1.77225	3.35174	0.000804397
amygdala	rs17178006:12:65718299_T_G	1	22131	18.1106	2.69835	6.71175	1.96951e-11
amygdala	rs343093:12:66255005_C_G	1	22131	4.58272	2.53686	1.80645	0.0708615
amygdala	rs112717745:12:66292771_C_T	1	22131	5.77099	3.41006	1.69234	0.0905952
amygdala	rs7306710:12:66376091_T_C	1	22131	6.9297	1.77649	3.90078	9.61657e-05
amygdala	rs35227403:12:68216239_T_A	1	22131	3.58618	3.7291	0.961672	0.336225
amygdala	rs7310309:12:79811429_C_T	1	22131	2.01154	2.5453	0.790298	0.429362
amygdala	rs7988627:13:81631782_G_A	1	22131	2.83285	1.78168	1.58998	0.111853
amygdala	rs3093872:14:20811332_C_T	1	22131	1.8253	4.0418	0.451606	0.651557
amygdala	rs10140304:14:23443514_A_C	1	22131	5.42595	1.80322	3.00904	0.00262371
amygdala	rs893725:15:90128223_A_C	1	22131	-0.580259	1.78517	-0.325044	0.745151
amygdala	rs62039480:16:15137450_G_A	1	22131	0.948151	1.85971	0.509838	0.61017
amygdala	rs12449730:17:27881366_A_G	1	22131	7.43547	2.33361	3.18625	0.00144331
amygdala	rs7501777:17:42638677_T_G	1	22131	8.23957	2.5289	3.25817	0.00112303
amygdala	rs112550936:17:43716155_A_G	1	22131	132.344	92.6633	1.42822	0.153242
amygdala	rs55938136:17:43798360_A_G	1	22131	7.19428	2.09894	3.42758	0.000610103
amygdala	rs4564621:17:43895501_G_C	1	22131	7.33767	2.09842	3.49676	0.000471867
amygdala	rs191632554:17:43981742_T_A	1	22131	14.8025	12.9649	1.14173	0.253578
amygdala	rs8079695:17:44161441_T_C	1	22131	0.258384	2.24984	0.114846	0.908568
amygdala	rs76847569:17:47096662_G_A	1	22131	2.50569	3.17548	0.789077	0.430076
amygdala	rs78378222:17:7571752_G_T	1	22131	28.1759	8.29904	3.39508	0.00068728
amygdala	rs7232135:18:13047983_T_C	1	22131	4.47649	2.23038	2.00705	0.0447561
amygdala	rs35542154:19:12782418_A_G	1	22131	0.482726	1.8481	0.261202	0.793939
amygdala	rs148340480:19:13159859_C_G	1	22131	4.43186	3.61075	1.22741	0.219683
amygdala	rs6736289:2:10195540_G_C	1	22131	3.9047	2.1699	1.79948	0.0719556
amygdala	rs73977799:2:183699768_A_G	1	22131	1.20359	3.21058	0.374882	0.707752
amygdala	rs3134614:2:183703336_A_G	1	22131	1.23154	2.69504	0.456963	0.647702
amygdala	rs11685359:2:20349433_C_T	1	22131	1.246	2.44134	0.510375	0.609794
amygdala	rs62135193:2:48755477_C_T	1	22131	-0.513164	1.76812	-0.290231	0.771642
amygdala	rs41288837:2:85531116_C_T	1	22131	9.38578	5.48384	1.71154	0.0869962
amygdala	rs4832160:2:85539170_C_A	1	22131	6.58637	1.76287	3.73616	0.000187324
amygdala	rs867529:2:88913273_C_G	1	22131	0.2415	1.95464	0.123552	0.901671
amygdala	rs6124328:20:39826928_A_G	1	22131	1.89604	1.89859	0.998653	0.317974
amygdala	rs142047625:21:38909916_C_T	1	22131	15.3493	6.28055	2.44395	0.0145353
amygdala	rs2040167:22:22077224_T_C	1	22131	10.7811	4.39034	2.45565	0.0140708
amygdala	rs5756181:22:22305008_C_T	1	22131	5.85468	1.99953	2.92803	0.00341464
amygdala	rs10483213:22:42339525_G_A	1	22131	-2.99266	3.16184	-0.946492	0.343908
amygdala	rs114895876:3:127352970_A_G	1	22131	40.5578	7.64901	5.30235	1.15415e-07
amygdala	rs9818536:3:136115295_C_T	1	22131	1.83287	2.07082	0.885093	0.376116
amygdala	rs2063453:3:141715543_C_T	1	22131	12.7627	2.43115	5.24965	1.53793e-07
amygdala	rs56370391:3:142084647_G_A	1	22131	12.1927	2.57186	4.74083	2.14173e-06
amygdala	rs1159211:3:190666643_C_T	1	22131	-1.68443	1.81375	-0.928698	0.353056
amygdala	rs9821713:3:190678438_C_G	1	22131	-3.72719	3.01388	-1.23667	0.216222
amygdala	rs11928552:3:48739883_C_T	1	22131	6.93551	1.85293	3.743	0.000182293
amygdala	rs145897003:3:52210649_A_G	1	22131	5.81635	6.09414	0.954418	0.339883
amygdala	rs2301718:4:106009763_A_G	1	22131	0.372324	2.17053	0.171536	0.863804
amygdala	rs362307:4:3241845_C_T	1	22131	3.64743	3.40713	1.07053	0.284393
amygdala	rs56335290:5:112036634_A_C	1	22131	2.73352	2.09782	1.30303	0.192579
amygdala	rs9374035:6:108859593_A_G	1	22131	-1.46553	1.85816	-0.788696	0.430298
amygdala	rs1935952:6:108998905_C_G	1	22131	9.52962	1.93095	4.93521	8.06484e-07
amygdala	rs11154343:6:126412953_C_T	1	22131	-0.167751	1.90793	-0.0879229	0.929939
amygdala	rs9401873:6:126623120_C_T	1	22131	-2.86679	1.85815	-1.54282	0.122889
amygdala	rs138879854:6:126845438_ATTAT_A	1	22131	-2.82314	3.14861	-0.896632	0.369925
amygdala	rs4273712:6:126964510_G_A	1	22131	0.151589	1.98952	0.0761935	0.939266
amygdala	rs190958130:6:127052822_C_G	1	22131	1.77186	4.50193	0.393579	0.693895
amygdala	rs17650496:6:127270764_G_A	1	22131	6.80249	3.9396	1.7267	0.0842362
amygdala	rs2011008:6:127425944_C_G	1	22131	-0.223857	1.92914	-0.11604	0.907622
amygdala	rs2489624:6:127456394_A_G	1	22131	3.21169	5.48288	0.585767	0.558038
amygdala	rs11155234:6:142408707_C_T	1	22131	5.2528	2.19043	2.39807	0.0164898
amygdala	rs747336:6:43832966_C_G	1	22131	-1.68203	4.11348	-0.408908	0.682611
amygdala	rs111295525:7:135187742_A_G	1	22131	4.95972	2.95775	1.67685	0.0935852
amygdala	rs11769806:7:23480132_A_T	1	22131	2.25946	2.05565	1.09915	0.271716
amygdala	rs34888260:7:32876315_T_A	1	22131	6.62251	1.87948	3.52359	0.000426608
amygdala	rs2072235:7:50737384_T_C	1	22131	7.05643	2.142	3.29432	0.000988141
amygdala	rs151057105:7:54944920_T_C	1	22131	9.75213	3.04462	3.20307	0.00136163
amygdala	rs6463758:7:8117636_G_A	1	22131	1.52197	1.7733	0.858273	0.390751
amygdala	rs42035:7:92239531_A_G	1	22131	1.34616	2.06401	0.652206	0.514275
amygdala	rs7781436:7:92317752_C_T	1	22131	0.763443	2.16058	0.353351	0.723829
amygdala	rs35926075:7:92367869_C_T	1	22131	6.96252	2.37409	2.93271	0.00336366
amygdala	rs58153210:8:26271120_T_C	1	22131	3.33854	1.80278	1.85189	0.064055
amygdala	rs10958478:8:57198009_T_A	1	22131	2.1649	2.09442	1.03365	0.301312
amygdala	rs1076148:9:136927657_C_T	1	22131	5.57269	1.92296	2.89797	0.00375949
amygdala	rs28457693:9:98217348_G_A	1	22131	9.0501	2.87037	3.15294	0.00161852
amygdala	rs10634071:1:112946028_CTGTT_C	2	22131	-0.129426	1.67275	-0.0773734	0.938327
amygdala	rs2884218:1:210557309_T_C	2	22131	0.455675	1.72851	0.263623	0.792073
amygdala	rs6682560:1:23357282_A_T	2	22131	2.66057	2.06585	1.28788	0.1978
amygdala	rs6429430:1:243834477_G_T	2	22131	4.94684	2.03365	2.43249	0.0150032
amygdala	rs3134614:1:40363054_C_G	2	22131	5.00208	2.37771	2.10374	0.0354124
amygdala	rs12116800:1:51027554_G_A	2	22131	0.011206	4.72687	0.00237069	0.998108
amygdala	rs1628768:10:105012994_C_T	2	22131	2.31277	1.87589	1.23289	0.217629
amygdala	rs61882777:10:111962102_T_C	2	22131	-0.279859	2.79387	-0.100169	0.920211
amygdala	rs10787231:10:112158780_G_A	2	22131	3.26401	1.58728	2.05636	0.0397598
amygdala	rs11012732:10:21830104_A_G	2	22131	-0.735925	1.67879	-0.438365	0.661126
amygdala	rs1234214:10:89698190_C_A	2	22131	-0.579998	1.63222	-0.355343	0.722336
amygdala	rs12277225:11:68340967_T_C	2	22131	-1.51805	1.77492	-0.855281	0.392405
amygdala	rs11111293:12:102921296_T_C	2	22131	9.86253	1.89942	5.1924	2.09441e-07
amygdala	rs28636834:12:123871070_C_A	2	22131	2.68215	1.9728	1.35957	0.173981
amygdala	rs2066827:12:12871099_T_G	2	22131	8.4083	1.87023	4.49585	6.96437e-06
amygdala	rs3217870:12:4400111_C_T	2	22131	3.01274	1.61061	1.87056	0.0614199
amygdala	rs111939932:12:53843771_T_C	2	22131	1.2622	2.06754	0.610485	0.541547
amygdala	rs2271194:12:56477694_A_T	2	22131	2.80444	1.59838	1.75456	0.0793489
amygdala	rs17178006:12:65718299_T_G	2	22131	16.0358	2.4325	6.59231	4.42808e-11
amygdala	rs343093:12:66255005_C_G	2	22131	1.75045	2.28717	0.765335	0.44408
amygdala	rs112717745:12:66292771_C_T	2	22131	4.7534	3.07383	1.54641	0.122021
amygdala	rs7306710:12:66376091_T_C	2	22131	4.21025	1.60205	2.62804	0.00859377
amygdala	rs35227403:12:68216239_T_A	2	22131	-0.921949	3.362	-0.274226	0.783913
amygdala	rs7310309:12:79811429_C_T	2	22131	0.221302	2.29445	0.0964509	0.923163
amygdala	rs7988627:13:81631782_G_A	2	22131	2.31315	1.60601	1.44031	0.149794
amygdala	rs3093872:14:20811332_C_T	2	22131	-3.54309	3.64392	-0.972328	0.330898
amygdala	rs10140304:14:23443514_A_C	2	22131	4.42413	1.62551	2.72169	0.00649991
amygdala	rs893725:15:90128223_A_C	2	22131	-1.80855	1.60917	-1.1239	0.261068
amygdala	rs62039480:16:15137450_G_A	2	22131	0.247075	1.67635	0.147389	0.882827
amygdala	rs12449730:17:27881366_A_G	2	22131	5.20378	2.1039	2.4734	0.0133911
amygdala	rs7501777:17:42638677_T_G	2	22131	5.32095	2.28014	2.33361	0.019625
amygdala	rs112550936:17:43716155_A_G	2	22131	122.74	83.525	1.4695	0.141711
amygdala	rs55938136:17:43798360_A_G	2	22131	3.77232	1.89289	1.99289	0.0462854
amygdala	rs4564621:17:43895501_G_C	2	22131	3.9336	1.89242	2.07861	0.0376646
amygdala	rs191632554:17:43981742_T_A	2	22131	11.7896	11.6865	1.00882	0.313073
amygdala	rs8079695:17:44161441_T_C	2	22131	-0.418312	2.02799	-0.206269	0.836582
amygdala	rs76847569:17:47096662_G_A	2	22131	0.357828	2.86251	0.125005	0.900521
amygdala	rs78378222:17:7571752_G_T	2	22131	16.8085	7.48339	2.24611	0.0247069
amygdala	rs7232135:18:13047983_T_C	2	22131	3.41896	2.01053	1.70053	0.0890459
amygdala	rs35542154:19:12782418_A_G	2	22131	-1.16053	1.66598	-0.696604	0.486058
amygdala	rs148340480:19:13159859_C_G	2	22131	1.71323	3.25498	0.52634	0.598657
amygdala	rs6736289:2:10195540_G_C	2	22131	3.13482	1.95597	1.6027	0.109016
amygdala	rs73977799:2:183699768_A_G	2	22131	-0.953293	2.89412	-0.32939	0.741864
amygdala	rs3134614:2:183703336_A_G	2	22131	-0.317077	2.42937	-0.130518	0.896158
amygdala	rs11685359:2:20349433_C_T	2	22131	1.02878	2.20058	0.467503	0.640145
amygdala	rs62135193:2:48755477_C_T	2	22131	-2.38687	1.59389	-1.49751	0.134275
amygdala	rs41288837:2:85531116_C_T	2	22131	6.35604	4.94336	1.28577	0.198535
amygdala	rs4832160:2:85539170_C_A	2	22131	4.5087	1.5895	2.83655	0.00456454
amygdala	rs867529:2:88913273_C_G	2	22131	-1.01611	1.76195	-0.576697	0.56415
amygdala	rs6124328:20:39826928_A_G	2	22131	0.575246	1.71149	0.336108	0.736793
amygdala	rs142047625:21:38909916_C_T	2	22131	10.0075	5.66203	1.76747	0.0771628
amygdala	rs2040167:22:22077224_T_C	2	22131	8.92617	3.95754	2.25548	0.0241128
amygdala	rs5756181:22:22305008_C_T	2	22131	5.5865	1.8023	3.09965	0.00193992
amygdala	rs10483213:22:42339525_G_A	2	22131	-4.55704	2.85	-1.59896	0.109844
amygdala	rs114895876:3:127352970_A_G	2	22131	31.7574	6.89686	4.60462	4.15511e-06
amygdala	rs9818536:3:136115295_C_T	2	22131	-0.484986	1.86692	-0.259779	0.795037
amygdala	rs2063453:3:141715543_C_T	2	22131	9.42515	2.19234	4.29912	1.72211e-05
amygdala	rs56370391:3:142084647_G_A	2	22131	9.59447	2.31879	4.1377	3.52095e-05
amygdala	rs1159211:3:190666643_C_T	2	22131	-3.85926	1.63499	-2.36041	0.0182632
amygdala	rs9821713:3:190678438_C_G	2	22131	-8.08893	2.7169	-2.97727	0.00291142
amygdala	rs11928552:3:48739883_C_T	2	22131	5.48672	1.67044	3.2846	0.00102286
amygdala	rs145897003:3:52210649_A_G	2	22131	-2.16566	5.49438	-0.39416	0.693467
amygdala	rs2301718:4:106009763_A_G	2	22131	-0.779498	1.95654	-0.398407	0.690334
amygdala	rs362307:4:3241845_C_T	2	22131	0.829297	3.07145	0.270002	0.787162
amygdala	rs56335290:5:112036634_A_C	2	22131	1.49294	1.89107	0.789468	0.429847
amygdala	rs9374035:6:108859593_A_G	2	22131	-1.51027	1.67491	-0.901705	0.367223
amygdala	rs1935952:6:108998905_C_G	2	22131	6.71787	1.74134	3.85788	0.0001147
amygdala	rs11154343:6:126412953_C_T	2	22131	-2.43913	1.71999	-1.41811	0.156173
amygdala	rs9401873:6:126623120_C_T	2	22131	-5.24964	1.67495	-3.1342	0.0017255
amygdala	rs138879854:6:126845438_ATTAT_A	2	22131	-6.00596	2.83821	-2.11611	0.034347
amygdala	rs4273712:6:126964510_G_A	2	22131	-4.46059	1.79423	-2.48608	0.0129233
amygdala	rs190958130:6:127052822_C_G	2	22131	-2.30191	4.05834	-0.567206	0.57058
amygdala	rs17650496:6:127270764_G_A	2	22131	2.93254	3.55168	0.825678	0.408996
amygdala	rs2011008:6:127425944_C_G	2	22131	-1.81432	1.73899	-1.04332	0.296812
amygdala	rs2489624:6:127456394_A_G	2	22131	-1.61196	4.94266	-0.326132	0.744328
amygdala	rs11155234:6:142408707_C_T	2	22131	2.6973	1.97491	1.36578	0.17202
amygdala	rs747336:6:43832966_C_G	2	22131	-3.58013	3.70784	-0.965555	0.334277
amygdala	rs111295525:7:135187742_A_G	2	22131	3.20922	2.66626	1.20364	0.228741
amygdala	rs11769806:7:23480132_A_T	2	22131	-0.695933	1.85343	-0.375483	0.707305
amygdala	rs34888260:7:32876315_T_A	2	22131	5.70507	1.69422	3.36737	0.000760168
amygdala	rs2072235:7:50737384_T_C	2	22131	4.41092	1.93136	2.28384	0.0223903
amygdala	rs151057105:7:54944920_T_C	2	22131	4.58321	2.74578	1.66918	0.095095
amygdala	rs6463758:7:8117636_G_A	2	22131	0.770901	1.59847	0.482274	0.629616
amygdala	rs42035:7:92239531_A_G	2	22131	-1.08871	1.86078	-0.585082	0.558499
amygdala	rs7781436:7:92317752_C_T	2	22131	0.111599	1.94754	0.0573028	0.954304
amygdala	rs35926075:7:92367869_C_T	2	22131	5.42529	2.14018	2.53497	0.0112526
amygdala	rs58153210:8:26271120_T_C	2	22131	1.41479	1.62531	0.870475	0.38405
amygdala	rs10958478:8:57198009_T_A	2	22131	1.75521	1.88789	0.929721	0.352526
amygdala	rs1076148:9:136927657_C_T	2	22131	5.41533	1.73327	3.12434	0.00178433
amygdala	rs28457693:9:98217348_G_A	2	22131	6.81851	2.58766	2.63501	0.00841943
brainstem	rs10634071:1:112946028_CTGTT_C	1	22130	25.3805	24.463	1.03751	0.299512
brainstem	rs2884218:1:210557309_T_C	1	22130	-6.12575	25.2801	-0.242315	0.808538
brainstem	rs6682560:1:23357282_A_T	1	22130	37.1286	30.2205	1.22859	0.219239
brainstem	rs6429430:1:243834477_G_T	1	22130	155.07	29.7306	5.21586	1.84618e-07
brainstem	rs3134614:1:40363054_C_G	1	22130	145.911	34.7553	4.19822	2.70071e-05
brainstem	rs12116800:1:51027554_G_A	1	22130	151.683	69.0812	2.19572	0.0281225
brainstem	rs1628768:10:105012994_C_T	1	22130	105.44	27.4251	3.84466	0.000121059
brainstem	rs61882777:10:111962102_T_C	1	22130	63.557	40.8634	1.55535	0.119876
brainstem	rs10787231:10:112158780_G_A	1	22130	39.0486	23.2103	1.68238	0.0925091
brainstem	rs11012732:10:21830104_A_G	1	22130	32.2598	24.5464	1.31423	0.188781
brainstem	rs1234214:10:89698190_C_A	1	22130	106.769	23.8559	4.47559	7.65804e-06
brainstem	rs12277225:11:68340967_T_C	1	22130	2.14575	25.9507	0.0826855	0.934102
brainstem	rs11111293:12:102921296_T_C	1	22130	-57.8879	27.8008	-2.08224	0.0373323
brainstem	rs28636834:12:123871070_C_A	1	22130	133.006	28.842	4.61153	4.01951e-06
brainstem	rs2066827:12:12871099_T_G	1	22130	95.2704	27.3494	3.48345	0.000495955
brainstem	rs3217870:12:4400111_C_T	1	22130	53.5561	23.5561	2.27356	0.0230022
brainstem	rs111939932:12:53843771_T_C	1	22130	114.748	30.2213	3.79693	0.000146887
brainstem	rs2271194:12:56477694_A_T	1	22130	112.318	23.3608	4.80799	1.53458e-06
brainstem	rs17178006:12:65718299_T_G	1	22130	-37.4087	35.6039	-1.05069	0.293412
brainstem	rs343093:12:66255005_C_G	1	22130	50.2825	33.4418	1.50358	0.132703
brainstem	rs112717745:12:66292771_C_T	1	22130	-18.8294	44.9523	-0.418876	0.675311
brainstem	rs7306710:12:66376091_T_C	1	22130	56.4723	23.4233	2.41094	0.0159193
brainstem	rs35227403:12:68216239_T_A	1	22130	13.9638	49.162	0.284036	0.776385
brainstem	rs7310309:12:79811429_C_T	1	22130	69.1492	33.5554	2.06075	0.0393386
brainstem	rs7988627:13:81631782_G_A	1	22130	49.7889	23.4952	2.11911	0.0340924
brainstem	rs3093872:14:20811332_C_T	1	22130	66.2611	53.2714	1.24384	0.213572
brainstem	rs10140304:14:23443514_A_C	1	22130	110.341	23.7675	4.64254	3.46123e-06
brainstem	rs893725:15:90128223_A_C	1	22130	89.6947	23.5266	3.81248	0.000137953
brainstem	rs62039480:16:15137450_G_A	1	22130	84.7162	24.5056	3.45702	0.000547214
brainstem	rs12449730:17:27881366_A_G	1	22130	142.284	30.7679	4.62443	3.77752e-06
brainstem	rs7501777:17:42638677_T_G	1	22130	75.0186	33.336	2.25038	0.0244347
brainstem	rs112550936:17:43716155_A_G	1	22130	1838.69	1221.39	1.5054	0.132235
brainstem	rs55938136:17:43798360_A_G	1	22130	218.04	27.6431	7.88769	3.22015e-15
brainstem	rs4564621:17:43895501_G_C	1	22130	219.006	27.6362	7.9246	2.39626e-15
brainstem	rs191632554:17:43981742_T_A	1	22130	-167.413	170.918	-0.979491	0.327348
brainstem	rs8079695:17:44161441_T_C	1	22130	56.1495	29.6532	1.89354	0.0582992
brainstem	rs76847569:17:47096662_G_A	1	22130	-6.95126	41.8939	-0.165925	0.868217
brainstem	rs78378222:17:7571752_G_T	1	22130	503.141	109.488	4.5954	4.34295e-06
brainstem	rs7232135:18:13047983_T_C	1	22130	60.8267	29.4012	2.06885	0.0385718
brainstem	rs35542154:19:12782418_A_G	1	22130	44.9215	24.3609	1.844	0.0651964
brainstem	rs148340480:19:13159859_C_G	1	22130	-23.7646	47.6024	-0.499231	0.617622
brainstem	rs6736289:2:10195540_G_C	1	22130	64.9277	28.6098	2.26942	0.0232523
brainstem	rs73977799:2:183699768_A_G	1	22130	34.6602	42.2907	0.819572	0.412469
brainstem	rs3134614:2:183703336_A_G	1	22130	36.9635	35.5112	1.0409	0.297935
brainstem	rs11685359:2:20349433_C_T	1	22130	47.3756	32.1837	1.47204	0.141025
brainstem	rs62135193:2:48755477_C_T	1	22130	-11.0229	23.3078	-0.472929	0.636268
brainstem	rs41288837:2:85531116_C_T	1	22130	40.7485	72.269	0.563844	0.572866
brainstem	rs4832160:2:85539170_C_A	1	22130	38.3377	23.2382	1.64977	0.0990043
brainstem	rs867529:2:88913273_C_G	1	22130	113.426	25.7604	4.40312	1.07204e-05
brainstem	rs6124328:20:39826928_A_G	1	22130	63.7193	25.0249	2.54624	0.0108958
brainstem	rs142047625:21:38909916_C_T	1	22130	85.1789	82.8503	1.02811	0.303911
brainstem	rs2040167:22:22077224_T_C	1	22130	159.312	57.8896	2.752	0.00592813
brainstem	rs5756181:22:22305008_C_T	1	22130	65.8204	26.358	2.49717	0.0125263
brainstem	rs10483213:22:42339525_G_A	1	22130	26.5641	41.7236	0.636668	0.524347
brainstem	rs114895876:3:127352970_A_G	1	22130	563.868	100.912	5.58774	2.32748e-08
brainstem	rs9818536:3:136115295_C_T	1	22130	2.9516	27.3041	0.108101	0.913916
brainstem	rs2063453:3:141715543_C_T	1	22130	58.9947	32.0776	1.83912	0.0659104
brainstem	rs56370391:3:142084647_G_A	1	22130	87.1135	33.9022	2.56955	0.0101894
brainstem	rs1159211:3:190666643_C_T	1	22130	-12.2997	23.9139	-0.514333	0.607024
brainstem	rs9821713:3:190678438_C_G	1	22130	-44.9928	39.7171	-1.13283	0.257297
brainstem	rs11928552:3:48739883_C_T	1	22130	95.8425	24.4248	3.92398	8.73605e-05
brainstem	rs145897003:3:52210649_A_G	1	22130	200.769	80.3162	2.49973	0.0124358
brainstem	rs2301718:4:106009763_A_G	1	22130	23.0387	28.6269	0.804791	0.420949
brainstem	rs362307:4:3241845_C_T	1	22130	120.522	44.9045	2.68397	0.00728079
brainstem	rs56335290:5:112036634_A_C	1	22130	-38.7909	27.6514	-1.40285	0.160675
brainstem	rs9374035:6:108859593_A_G	1	22130	-7.02719	24.4963	-0.286868	0.774216
brainstem	rs1935952:6:108998905_C_G	1	22130	233.846	25.426	9.1971	3.99375e-20
brainstem	rs11154343:6:126412953_C_T	1	22130	36.4002	25.1468	1.4475	0.14777
brainstem	rs9401873:6:126623120_C_T	1	22130	30.6529	24.4967	1.25131	0.210836
brainstem	rs138879854:6:126845438_ATTAT_A	1	22130	98.4222	41.5025	2.37148	0.0177257
brainstem	rs4273712:6:126964510_G_A	1	22130	54.1008	26.2256	2.0629	0.0391341
brainstem	rs190958130:6:127052822_C_G	1	22130	-62.0211	59.3624	-1.04479	0.296132
brainstem	rs17650496:6:127270764_G_A	1	22130	122.136	51.9854	2.34943	0.0188107
brainstem	rs2011008:6:127425944_C_G	1	22130	37.2958	25.4321	1.46648	0.142531
brainstem	rs2489624:6:127456394_A_G	1	22130	88.6822	72.3077	1.22646	0.22004
brainstem	rs11155234:6:142408707_C_T	1	22130	64.7802	28.8736	2.24358	0.0248694
brainstem	rs747336:6:43832966_C_G	1	22130	91.4139	54.2035	1.68649	0.0917146
brainstem	rs111295525:7:135187742_A_G	1	22130	73.3381	38.99	1.88095	0.0599925
brainstem	rs11769806:7:23480132_A_T	1	22130	58.2603	27.0912	2.15052	0.0315248
brainstem	rs34888260:7:32876315_T_A	1	22130	19.0024	24.786	0.766661	0.443291
brainstem	rs2072235:7:50737384_T_C	1	22130	97.6202	28.2437	3.45636	0.000548559
brainstem	rs151057105:7:54944920_T_C	1	22130	290.936	40.1093	7.25357	4.19313e-13
brainstem	rs6463758:7:8117636_G_A	1	22130	30.7322	23.3734	1.31484	0.188578
brainstem	rs42035:7:92239531_A_G	1	22130	-55.9471	27.2048	-2.05652	0.0397445
brainstem	rs7781436:7:92317752_C_T	1	22130	-16.4261	28.4879	-0.5766	0.564216
brainstem	rs35926075:7:92367869_C_T	1	22130	45.0466	31.3181	1.43836	0.150347
brainstem	rs58153210:8:26271120_T_C	1	22130	69.4271	23.7536	2.92281	0.00347245
brainstem	rs10958478:8:57198009_T_A	1	22130	19.5352	27.616	0.707386	0.479334
brainstem	rs1076148:9:136927657_C_T	1	22130	14.2539	25.3515	0.56225	0.573952
brainstem	rs28457693:9:98217348_G_A	1	22130	32.4516	37.8489	0.857399	0.391234
brainstem	rs10634071:1:112946028_CTGTT_C	2	22130	15.9614	24.0357	0.664069	0.506653
brainstem	rs2884218:1:210557309_T_C	2	22130	-16.8917	24.8385	-0.680062	0.496472
brainstem	rs6682560:1:23357282_A_T	2	22130	30.8731	29.6905	1.03983	0.29843
brainstem	rs6429430:1:243834477_G_T	2	22130	140.477	29.2154	4.80831	1.53208e-06
brainstem	rs3134614:1:40363054_C_G	2	22130	132.129	34.1501	3.86906	0.000109567
brainstem	rs12116800:1:51027554_G_A	2	22130	124.011	67.8765	1.82701	0.0677112
brainstem	rs1628768:10:105012994_C_T	2	22130	92.8901	26.9486	3.44694	0.000568028
brainstem	rs61882777:10:111962102_T_C	2	22130	50.104	40.1488	1.24796	0.21206
brainstem	rs10787231:10:112158780_G_A	2	22130	33.1054	22.8038	1.45175	0.146585
brainstem	rs11012732:10:21830104_A_G	2	22130	16.4647	24.1222	0.682554	0.494896
brainstem	rs1234214:10:89698190_C_A	2	22130	96.91	23.4408	4.13424	3.57447e-05
brainstem	rs12277225:11:68340967_T_C	2	22130	-13.1584	25.5003	-0.516011	0.605852
brainstem	rs11111293:12:102921296_T_C	2	22130	-69.5518	27.314	-2.54638	0.0108915
brainstem	rs28636834:12:123871070_C_A	2	22130	120.405	28.3407	4.24848	2.16108e-05
brainstem	rs2066827:12:12871099_T_G	2	22130	76.0029	26.88	2.82749	0.00469569
brainstem	rs3217870:12:4400111_C_T	2	22130	50.1778	23.1427	2.16819	0.0301546
brainstem	rs111939932:12:53843771_T_C	2	22130	90.41	29.7062	3.04347	0.00234144
brainstem	rs2271194:12:56477694_A_T	2	22130	94.4702	22.9622	4.11417	3.89985e-05
brainstem	rs17178006:12:65718299_T_G	2	22130	-49.8261	34.9802	-1.42441	0.154343
brainstem	rs343093:12:66255005_C_G	2	22130	34.115	32.8599	1.03819	0.299191
brainstem	rs112717745:12:66292771_C_T	2	22130	-24.4962	44.1626	-0.554681	0.579119
brainstem	rs7306710:12:66376091_T_C	2	22130	40.7313	23.0198	1.7694	0.0768406
brainstem	rs35227403:12:68216239_T_A	2	22130	-11.5918	48.3065	-0.239963	0.810361
brainstem	rs7310309:12:79811429_C_T	2	22130	58.0273	32.9689	1.76006	0.0784111
brainstem	rs7988627:13:81631782_G_A	2	22130	47.1555	23.0827	2.04289	0.0410747
brainstem	rs3093872:14:20811332_C_T	2	22130	35.4114	52.3479	0.676463	0.498754
brainstem	rs10140304:14:23443514_A_C	2	22130	104.234	23.3516	4.46369	8.09586e-06
brainstem	rs893725:15:90128223_A_C	2	22130	82.4463	23.1155	3.56671	0.000362253
brainstem	rs62039480:16:15137450_G_A	2	22130	80.9674	24.0756	3.36305	0.000772177
brainstem	rs12449730:17:27881366_A_G	2	22130	130.162	30.2322	4.3054	1.67403e-05
brainstem	rs7501777:17:42638677_T_G	2	22130	58.7067	32.7566	1.79221	0.073113
brainstem	rs112550936:17:43716155_A_G	2	22130	1794.67	1199.93	1.49564	0.134761
brainstem	rs55938136:17:43798360_A_G	2	22130	198.833	27.1712	7.31778	2.60703e-13
brainstem	rs4564621:17:43895501_G_C	2	22130	199.899	27.1643	7.35888	1.91928e-13
brainstem	rs191632554:17:43981742_T_A	2	22130	-184.392	167.915	-1.09813	0.27216
brainstem	rs8079695:17:44161441_T_C	2	22130	52.4253	29.1326	1.79954	0.0719466
brainstem	rs76847569:17:47096662_G_A	2	22130	-19.969	41.1601	-0.485154	0.627572
brainstem	rs78378222:17:7571752_G_T	2	22130	437.325	107.6	4.06436	4.83317e-05
brainstem	rs7232135:18:13047983_T_C	2	22130	54.914	28.8857	1.90108	0.0573048
brainstem	rs35542154:19:12782418_A_G	2	22130	35.883	23.9355	1.49915	0.133849
brainstem	rs148340480:19:13159859_C_G	2	22130	-39.0772	46.7685	-0.835544	0.40342
brainstem	rs6736289:2:10195540_G_C	2	22130	60.2215	28.1079	2.14252	0.0321629
brainstem	rs73977799:2:183699768_A_G	2	22130	21.2399	41.5505	0.511183	0.609228
brainstem	rs3134614:2:183703336_A_G	2	22130	27.8525	34.889	0.798318	0.424694
brainstem	rs11685359:2:20349433_C_T	2	22130	46.1303	31.6181	1.45898	0.144584
brainstem	rs62135193:2:48755477_C_T	2	22130	-21.696	22.9009	-0.947388	0.343452
brainstem	rs41288837:2:85531116_C_T	2	22130	24.0974	71.0017	0.339391	0.734318
brainstem	rs4832160:2:85539170_C_A	2	22130	26.4709	22.8344	1.15926	0.246364
brainstem	rs867529:2:88913273_C_G	2	22130	106.673	25.3098	4.21468	2.51123e-05
brainstem	rs6124328:20:39826928_A_G	2	22130	56.1267	24.5873	2.28275	0.0224544
brainstem	rs142047625:21:38909916_C_T	2	22130	55.9323	81.4019	0.687114	0.492018
brainstem	rs2040167:22:22077224_T_C	2	22130	148.269	56.8746	2.60694	0.0091417
brainstem	rs5756181:22:22305008_C_T	2	22130	64.1387	25.8949	2.47688	0.0132609
brainstem	rs10483213:22:42339525_G_A	2	22130	17.6059	40.9918	0.429499	0.667564
brainstem	rs114895876:3:127352970_A_G	2	22130	514.23	99.1634	5.18568	2.17119e-07
brainstem	rs9818536:3:136115295_C_T	2	22130	-10.5696	26.8284	-0.393971	0.693607
brainstem	rs2063453:3:141715543_C_T	2	22130	40.4674	31.522	1.28378	0.199231
brainstem	rs56370391:3:142084647_G_A	2	22130	72.2296	33.312	2.16828	0.0301483
brainstem	rs1159211:3:190666643_C_T	2	22130	-24.9536	23.4974	-1.06197	0.28826
brainstem	rs9821713:3:190678438_C_G	2	22130	-70.1256	39.0275	-1.79683	0.0723768
brainstem	rs11928552:3:48739883_C_T	2	22130	87.6448	23.9984	3.6521	0.000260703
brainstem	rs145897003:3:52210649_A_G	2	22130	156.902	78.9241	1.988	0.0468235
brainstem	rs2301718:4:106009763_A_G	2	22130	16.8247	28.1249	0.598215	0.549702
brainstem	rs362307:4:3241845_C_T	2	22130	104.305	44.1207	2.36408	0.0180835
brainstem	rs56335290:5:112036634_A_C	2	22130	-46.0497	27.1661	-1.69512	0.0900674
brainstem	rs9374035:6:108859593_A_G	2	22130	-6.82175	24.0658	-0.283463	0.776825
brainstem	rs1935952:6:108998905_C_G	2	22130	217.611	24.9908	8.70763	3.31632e-18
brainstem	rs11154343:6:126412953_C_T	2	22130	23.5577	24.7097	0.953375	0.340411
brainstem	rs9401873:6:126623120_C_T	2	22130	17.2817	24.0714	0.717935	0.472805
brainstem	rs138879854:6:126845438_ATTAT_A	2	22130	80.0906	40.7799	1.96397	0.0495461
brainstem	rs4273712:6:126964510_G_A	2	22130	27.673	25.7836	1.07328	0.283156
brainstem	rs190958130:6:127052822_C_G	2	22130	-85.5194	58.3237	-1.46629	0.142584
brainstem	rs17650496:6:127270764_G_A	2	22130	100.55	51.0794	1.96851	0.049022
brainstem	rs2011008:6:127425944_C_G	2	22130	28.162	24.9878	1.12703	0.259741
brainstem	rs2489624:6:127456394_A_G	2	22130	61.7084	71.0445	0.868588	0.385082
brainstem	rs11155234:6:142408707_C_T	2	22130	50.3836	28.372	1.77582	0.0757761
brainstem	rs747336:6:43832966_C_G	2	22130	80.3551	53.253	1.50893	0.131331
brainstem	rs111295525:7:135187742_A_G	2	22130	63.5706	38.3071	1.6595	0.0970292
brainstem	rs11769806:7:23480132_A_T	2	22130	42.0343	26.6226	1.57889	0.114375
brainstem	rs34888260:7:32876315_T_A	2	22130	13.7866	24.3512	0.566157	0.571293
brainstem	rs2072235:7:50737384_T_C	2	22130	82.7815	27.7542	2.98267	0.00286062
brainstem	rs151057105:7:54944920_T_C	2	22130	261.471	39.426	6.63194	3.38944e-11
brainstem	rs6463758:7:8117636_G_A	2	22130	26.3222	22.9634	1.14627	0.251697
brainstem	rs42035:7:92239531_A_G	2	22130	-69.8113	26.7296	-2.61176	0.00901395
brainstem	rs7781436:7:92317752_C_T	2	22130	-20.5427	27.9875	-0.733995	0.462959
brainstem	rs35926075:7:92367869_C_T	2	22130	36.0288	30.7698	1.17091	0.241647
brainstem	rs58153210:8:26271120_T_C	2	22130	58.4439	23.3406	2.50396	0.0122882
brainstem	rs10958478:8:57198009_T_A	2	22130	17.5244	27.1309	0.645922	0.518336
brainstem	rs1076148:9:136927657_C_T	2	22130	13.2178	24.906	0.530706	0.595628
brainstem	rs28457693:9:98217348_G_A	2	22130	19.7465	37.1868	0.531009	0.595418
caudate	rs10634071:1:112946028_CTGTT_C	1	22064	0.987011	4.19244	0.235426	0.81388
caudate	rs2884218:1:210557309_T_C	1	22064	0.598331	4.33252	0.138102	0.890161
caudate	rs6682560:1:23357282_A_T	1	22064	18.6501	5.18016	3.6003	0.000318546
caudate	rs6429430:1:243834477_G_T	1	22064	14.6241	5.0983	2.86842	0.00412917
caudate	rs3134614:1:40363054_C_G	1	22064	20.0115	5.95587	3.35996	0.00078087
caudate	rs12116800:1:51027554_G_A	1	22064	31.4933	11.8482	2.65806	0.00786478
caudate	rs1628768:10:105012994_C_T	1	22064	22.926	4.70087	4.87696	1.08481e-06
caudate	rs61882777:10:111962102_T_C	1	22064	13.7145	7.00777	1.95705	0.0503545
caudate	rs10787231:10:112158780_G_A	1	22064	6.70434	3.98001	1.6845	0.0920984
caudate	rs11012732:10:21830104_A_G	1	22064	20.7531	4.20611	4.93404	8.11307e-07
caudate	rs1234214:10:89698190_C_A	1	22064	-1.83635	4.09348	-0.448603	0.653723
caudate	rs12277225:11:68340967_T_C	1	22064	3.06287	4.44846	0.688524	0.49113
caudate	rs11111293:12:102921296_T_C	1	22064	16.9536	4.76276	3.55961	0.000372191
caudate	rs28636834:12:123871070_C_A	1	22064	9.80135	4.94513	1.98202	0.0474896
caudate	rs2066827:12:12871099_T_G	1	22064	19.3384	4.68723	4.12575	3.70877e-05
caudate	rs3217870:12:4400111_C_T	1	22064	6.71172	4.03845	1.66195	0.0965361
caudate	rs111939932:12:53843771_T_C	1	22064	14.2996	5.18128	2.75986	0.00578745
caudate	rs2271194:12:56477694_A_T	1	22064	12.5618	4.0063	3.13551	0.00171782
caudate	rs17178006:12:65718299_T_G	1	22064	1.0721	6.10444	0.175626	0.860589
caudate	rs343093:12:66255005_C_G	1	22064	18.1393	5.73313	3.16394	0.00155859
caudate	rs112717745:12:66292771_C_T	1	22064	21.5716	7.70924	2.79815	0.00514403
caudate	rs7306710:12:66376091_T_C	1	22064	15.6343	4.01595	3.89306	9.92804e-05
caudate	rs35227403:12:68216239_T_A	1	22064	-0.224632	8.43434	-0.026633	0.978753
caudate	rs7310309:12:79811429_C_T	1	22064	10.5279	5.75379	1.82974	0.0673027
caudate	rs7988627:13:81631782_G_A	1	22064	4.24705	4.02875	1.05418	0.29181
caudate	rs3093872:14:20811332_C_T	1	22064	4.78368	9.13582	0.523618	0.60055
caudate	rs10140304:14:23443514_A_C	1	22064	18.1135	4.07463	4.44543	8.81452e-06
caudate	rs893725:15:90128223_A_C	1	22064	2.5858	4.03698	0.640528	0.521836
caudate	rs62039480:16:15137450_G_A	1	22064	27.1751	4.19758	6.47399	9.746e-11
caudate	rs12449730:17:27881366_A_G	1	22064	13.7852	5.27779	2.61192	0.00900957
caudate	rs7501777:17:42638677_T_G	1	22064	9.45741	5.71602	1.65455	0.0980311
caudate	rs112550936:17:43716155_A_G	1	22064	-38.2484	209.124	-0.182898	0.85488
caudate	rs55938136:17:43798360_A_G	1	22064	18.3563	4.74808	3.86605	0.00011093
caudate	rs4564621:17:43895501_G_C	1	22064	18.4476	4.74693	3.88622	0.000102114
caudate	rs191632554:17:43981742_T_A	1	22064	2.63296	29.3474	0.089717	0.928513
caudate	rs8079695:17:44161441_T_C	1	22064	5.64292	5.08519	1.10968	0.267151
caudate	rs76847569:17:47096662_G_A	1	22064	13.989	7.17368	1.95004	0.0511842
caudate	rs78378222:17:7571752_G_T	1	22064	19.6665	18.7697	1.04778	0.294752
caudate	rs7232135:18:13047983_T_C	1	22064	3.25295	5.04314	0.645025	0.518918
caudate	rs35542154:19:12782418_A_G	1	22064	-1.39077	4.1752	-0.333104	0.739059
caudate	rs148340480:19:13159859_C_G	1	22064	14.6475	8.1702	1.79279	0.0730198
caudate	rs6736289:2:10195540_G_C	1	22064	-5.27096	4.90408	-1.07481	0.282471
caudate	rs73977799:2:183699768_A_G	1	22064	13.276	7.24605	1.83217	0.0669392
caudate	rs3134614:2:183703336_A_G	1	22064	-0.987971	6.08693	-0.16231	0.871063
caudate	rs11685359:2:20349433_C_T	1	22064	19.6896	5.51227	3.57196	0.000355075
caudate	rs62135193:2:48755477_C_T	1	22064	3.19213	3.99781	0.798468	0.424608
caudate	rs41288837:2:85531116_C_T	1	22064	-3.02757	12.3821	-0.244511	0.806837
caudate	rs4832160:2:85539170_C_A	1	22064	4.27647	3.98445	1.07329	0.283153
caudate	rs867529:2:88913273_C_G	1	22064	-4.64568	4.41698	-1.05178	0.292913
caudate	rs6124328:20:39826928_A_G	1	22064	5.72762	4.29118	1.33474	0.181974
caudate	rs142047625:21:38909916_C_T	1	22064	51.5488	14.1871	3.63351	0.000280226
caudate	rs2040167:22:22077224_T_C	1	22064	31.2839	9.92475	3.15211	0.00162312
caudate	rs5756181:22:22305008_C_T	1	22064	11.6735	4.51898	2.58321	0.00979487
caudate	rs10483213:22:42339525_G_A	1	22064	2.92294	7.14976	0.408816	0.682678
caudate	rs114895876:3:127352970_A_G	1	22064	67.0532	17.2814	3.88009	0.000104723
caudate	rs9818536:3:136115295_C_T	1	22064	4.2073	4.67871	0.899245	0.368532
caudate	rs2063453:3:141715543_C_T	1	22064	31.8154	5.49383	5.79112	7.08674e-09
caudate	rs56370391:3:142084647_G_A	1	22064	24.7304	5.81039	4.25624	2.08756e-05
caudate	rs1159211:3:190666643_C_T	1	22064	5.43338	4.10015	1.32517	0.18513
caudate	rs9821713:3:190678438_C_G	1	22064	5.51543	6.80972	0.809935	0.417986
caudate	rs11928552:3:48739883_C_T	1	22064	1.46398	4.18892	0.349488	0.726726
caudate	rs145897003:3:52210649_A_G	1	22064	19.0657	13.771	1.38449	0.166224
caudate	rs2301718:4:106009763_A_G	1	22064	-0.632429	4.90612	-0.128906	0.897433
caudate	rs362307:4:3241845_C_T	1	22064	7.81652	7.70216	1.01485	0.31019
caudate	rs56335290:5:112036634_A_C	1	22064	3.42353	4.73903	0.722412	0.470049
caudate	rs9374035:6:108859593_A_G	1	22064	3.46436	4.19994	0.824859	0.409461
caudate	rs1935952:6:108998905_C_G	1	22064	23.207	4.36504	5.31656	1.06776e-07
caudate	rs11154343:6:126412953_C_T	1	22064	4.72396	4.31182	1.09559	0.273272
caudate	rs9401873:6:126623120_C_T	1	22064	4.99913	4.20065	1.19008	0.234026
caudate	rs138879854:6:126845438_ATTAT_A	1	22064	5.38112	7.11286	0.756534	0.449337
caudate	rs4273712:6:126964510_G_A	1	22064	16.4631	4.49581	3.66188	0.000250959
caudate	rs190958130:6:127052822_C_G	1	22064	-4.55596	10.177	-0.447674	0.654393
caudate	rs17650496:6:127270764_G_A	1	22064	26.217	8.91465	2.94089	0.00327608
caudate	rs2011008:6:127425944_C_G	1	22064	4.13601	4.35991	0.948645	0.342811
caudate	rs2489624:6:127456394_A_G	1	22064	13.4881	12.3795	1.08956	0.27592
caudate	rs11155234:6:142408707_C_T	1	22064	11.7659	4.94794	2.37794	0.017418
caudate	rs747336:6:43832966_C_G	1	22064	38.3158	9.28644	4.12599	3.70493e-05
caudate	rs111295525:7:135187742_A_G	1	22064	15.152	6.6841	2.26688	0.0234073
caudate	rs11769806:7:23480132_A_T	1	22064	7.68079	4.64539	1.65342	0.098259
caudate	rs34888260:7:32876315_T_A	1	22064	17.2781	4.2467	4.06859	4.74624e-05
caudate	rs2072235:7:50737384_T_C	1	22064	13.8736	4.84304	2.86464	0.00417881
caudate	rs151057105:7:54944920_T_C	1	22064	22.7836	6.88108	3.31105	0.000930966
caudate	rs6463758:7:8117636_G_A	1	22064	20.053	4.0046	5.0075	5.55655e-07
caudate	rs42035:7:92239531_A_G	1	22064	18.7602	4.66336	4.02289	5.76803e-05
caudate	rs7781436:7:92317752_C_T	1	22064	8.14378	4.88357	1.66759	0.0954121
caudate	rs35926075:7:92367869_C_T	1	22064	-2.2669	5.3694	-0.422189	0.672891
caudate	rs58153210:8:26271120_T_C	1	22064	3.84619	4.07469	0.943922	0.34522
caudate	rs10958478:8:57198009_T_A	1	22064	-1.4158	4.73496	-0.299011	0.764935
caudate	rs1076148:9:136927657_C_T	1	22064	9.16872	4.34582	2.10978	0.0348887
caudate	rs28457693:9:98217348_G_A	1	22064	26.489	6.48441	4.08503	4.42269e-05
caudate	rs10634071:1:112946028_CTGTT_C	2	22064	-1.04946	4.07105	-0.257785	0.796575
caudate	rs2884218:1:210557309_T_C	2	22064	-1.64546	4.20711	-0.391115	0.695716
caudate	rs6682560:1:23357282_A_T	2	22064	17.2874	5.02996	3.43688	0.00058953
caudate	rs6429430:1:243834477_G_T	2	22064	11.3361	4.95136	2.2895	0.0220597
caudate	rs3134614:1:40363054_C_G	2	22064	17.1561	5.78373	2.96628	0.0030175
caudate	rs12116800:1:51027554_G_A	2	22064	25.1025	11.506	2.1817	0.0291425
caudate	rs1628768:10:105012994_C_T	2	22064	20.2706	4.56533	4.44013	9.03416e-06
caudate	rs61882777:10:111962102_T_C	2	22064	10.6809	6.80493	1.56958	0.116527
caudate	rs10787231:10:112158780_G_A	2	22064	5.31012	3.86467	1.37402	0.169451
caudate	rs11012732:10:21830104_A_G	2	22064	17.4076	4.08553	4.2608	2.04544e-05
caudate	rs1234214:10:89698190_C_A	2	22064	-4.11686	3.97499	-1.03569	0.300358
caudate	rs12277225:11:68340967_T_C	2	22064	-0.407732	4.32033	-0.0943752	0.924812
caudate	rs11111293:12:102921296_T_C	2	22064	14.4972	4.62521	3.1344	0.00172434
caudate	rs28636834:12:123871070_C_A	2	22064	6.9356	4.80233	1.44421	0.148693
caudate	rs2066827:12:12871099_T_G	2	22064	15.1034	4.55318	3.31711	0.000910997
caudate	rs3217870:12:4400111_C_T	2	22064	5.95457	3.92124	1.51854	0.128892
caudate	rs111939932:12:53843771_T_C	2	22064	9.14277	5.03325	1.81647	0.0693113
caudate	rs2271194:12:56477694_A_T	2	22064	8.53816	3.89193	2.19381	0.0282594
caudate	rs17178006:12:65718299_T_G	2	22064	-1.79651	5.92763	-0.303074	0.761837
caudate	rs343093:12:66255005_C_G	2	22064	15.0506	5.56758	2.70325	0.00687183
caudate	rs112717745:12:66292771_C_T	2	22064	20.6336	7.4854	2.75651	0.005847
caudate	rs7306710:12:66376091_T_C	2	22064	12.3798	3.90076	3.17369	0.00150721
caudate	rs35227403:12:68216239_T_A	2	22064	-5.99078	8.19076	-0.731407	0.464538
caudate	rs7310309:12:79811429_C_T	2	22064	8.02332	5.58724	1.43601	0.151015
caudate	rs7988627:13:81631782_G_A	2	22064	3.71461	3.91177	0.949597	0.342327
caudate	rs3093872:14:20811332_C_T	2	22064	-2.07335	8.87248	-0.233683	0.815233
caudate	rs10140304:14:23443514_A_C	2	22064	16.8008	3.9566	4.24627	2.18252e-05
caudate	rs893725:15:90128223_A_C	2	22064	0.9231	3.92001	0.235484	0.813835
caudate	rs62039480:16:15137450_G_A	2	22064	26.3357	4.07573	6.46159	1.05774e-10
caudate	rs12449730:17:27881366_A_G	2	22064	11.1675	5.12523	2.17893	0.0293475
caudate	rs7501777:17:42638677_T_G	2	22064	5.79864	5.5511	1.04459	0.296222
caudate	rs112550936:17:43716155_A_G	2	22064	-49.5446	203.05	-0.244002	0.807231
caudate	rs55938136:17:43798360_A_G	2	22064	13.833	4.61245	2.99906	0.00271113
caudate	rs4564621:17:43895501_G_C	2	22064	13.9468	4.61132	3.02447	0.00249355
caudate	rs191632554:17:43981742_T_A	2	22064	-1.73894	28.4952	-0.0610256	0.951339
caudate	rs8079695:17:44161441_T_C	2	22064	4.78336	4.93758	0.968768	0.332672
caudate	rs76847569:17:47096662_G_A	2	22064	11.1963	6.96592	1.6073	0.108003
caudate	rs78378222:17:7571752_G_T	2	22064	5.52472	18.229	0.303073	0.761837
caudate	rs7232135:18:13047983_T_C	2	22064	1.79803	4.89685	0.367182	0.713487
caudate	rs35542154:19:12782418_A_G	2	22064	-3.39615	4.05424	-0.837678	0.402221
caudate	rs148340480:19:13159859_C_G	2	22064	11.1502	7.93368	1.40542	0.159909
caudate	rs6736289:2:10195540_G_C	2	22064	-6.10082	4.76163	-1.28125	0.200121
caudate	rs73977799:2:183699768_A_G	2	22064	10.4112	7.0362	1.47966	0.138977
caudate	rs3134614:2:183703336_A_G	2	22064	-3.09683	5.91037	-0.523966	0.600307
caudate	rs11685359:2:20349433_C_T	2	22064	19.4828	5.3521	3.64021	0.00027304
caudate	rs62135193:2:48755477_C_T	2	22064	0.992063	3.88221	0.255541	0.798308
caudate	rs41288837:2:85531116_C_T	2	22064	-6.50798	12.0228	-0.541304	0.588303
caudate	rs4832160:2:85539170_C_A	2	22064	1.60743	3.86948	0.415412	0.677845
caudate	rs867529:2:88913273_C_G	2	22064	-6.25849	4.28881	-1.45926	0.144507
caudate	rs6124328:20:39826928_A_G	2	22064	4.17674	4.16682	1.00238	0.316171
caudate	rs142047625:21:38909916_C_T	2	22064	44.8433	13.777	3.25494	0.00113588
caudate	rs2040167:22:22077224_T_C	2	22064	29.2373	9.63679	3.03393	0.00241672
caudate	rs5756181:22:22305008_C_T	2	22064	11.322	4.38773	2.58038	0.00987555
caudate	rs10483213:22:42339525_G_A	2	22064	1.09884	6.94228	0.158283	0.874235
caudate	rs114895876:3:127352970_A_G	2	22064	56.3773	16.7834	3.35911	0.000783256
caudate	rs9818536:3:136115295_C_T	2	22064	1.22647	4.54361	0.269934	0.787214
caudate	rs2063453:3:141715543_C_T	2	22064	27.5849	5.33634	5.16927	2.37064e-07
caudate	rs56370391:3:142084647_G_A	2	22064	21.4856	5.64278	3.80762	0.000140689
caudate	rs1159211:3:190666643_C_T	2	22064	2.86523	3.98178	0.719585	0.471788
caudate	rs9821713:3:190678438_C_G	2	22064	0.0554154	6.6137	0.00837888	0.993315
caudate	rs11928552:3:48739883_C_T	2	22064	-0.201785	4.06752	-0.049609	0.960434
caudate	rs145897003:3:52210649_A_G	2	22064	9.56688	13.3739	0.715338	0.474408
caudate	rs2301718:4:106009763_A_G	2	22064	-1.96422	4.76373	-0.412327	0.680104
caudate	rs362307:4:3241845_C_T	2	22064	4.23968	7.4792	0.566863	0.570813
caudate	rs56335290:5:112036634_A_C	2	22064	1.73293	4.60165	0.376589	0.706483
caudate	rs9374035:6:108859593_A_G	2	22064	3.54392	4.07794	0.869047	0.384831
caudate	rs1935952:6:108998905_C_G	2	22064	19.4852	4.24017	4.59538	4.34345e-06
caudate	rs11154343:6:126412953_C_T	2	22064	1.98846	4.18733	0.474874	0.634881
caudate	rs9401873:6:126623120_C_T	2	22064	2.04671	4.07954	0.501701	0.615883
caudate	rs138879854:6:126845438_ATTAT_A	2	22064	1.44905	6.90718	0.209789	0.833834
caudate	rs4273712:6:126964510_G_A	2	22064	10.8985	4.36859	2.49473	0.0126125
caudate	rs190958130:6:127052822_C_G	2	22064	-9.60049	9.88215	-0.971499	0.331311
caudate	rs17650496:6:127270764_G_A	2	22064	21.6135	8.6571	2.49662	0.0125454
caudate	rs2011008:6:127425944_C_G	2	22064	2.06493	4.23371	0.487736	0.625742
caudate	rs2489624:6:127456394_A_G	2	22064	7.29898	12.0213	0.607171	0.543744
caudate	rs11155234:6:142408707_C_T	2	22064	8.55817	4.80529	1.78099	0.0749284
caudate	rs747336:6:43832966_C_G	2	22064	35.9826	9.01715	3.99046	6.61576e-05
caudate	rs111295525:7:135187742_A_G	2	22064	13.2314	6.4903	2.03864	0.0414982
caudate	rs11769806:7:23480132_A_T	2	22064	3.89885	4.51184	0.864137	0.387522
caudate	rs34888260:7:32876315_T_A	2	22064	16.1058	4.1236	3.90576	9.42112e-05
caudate	rs2072235:7:50737384_T_C	2	22064	10.5225	4.7036	2.23712	0.0252884
caudate	rs151057105:7:54944920_T_C	2	22064	16.0868	6.6845	2.40658	0.016111
caudate	rs6463758:7:8117636_G_A	2	22064	19.1251	3.88844	4.91844	8.78641e-07
caudate	rs42035:7:92239531_A_G	2	22064	15.8211	4.52903	3.49326	0.000478091
caudate	rs7781436:7:92317752_C_T	2	22064	7.15983	4.74185	1.50992	0.131078
caudate	rs35926075:7:92367869_C_T	2	22064	-4.59718	5.21375	-0.88174	0.377927
caudate	rs58153210:8:26271120_T_C	2	22064	1.40663	3.95697	0.355482	0.722232
caudate	rs10958478:8:57198009_T_A	2	22064	-1.70025	4.59743	-0.369827	0.711515
caudate	rs1076148:9:136927657_C_T	2	22064	8.99479	4.21959	2.13168	0.0330446
caudate	rs28457693:9:98217348_G_A	2	22064	23.7552	6.29685	3.77254	0.000162014
hippocampus	rs10634071:1:112946028_CTGTT_C	1	22125	1.05823	3.67198	0.28819	0.773204
hippocampus	rs2884218:1:210557309_T_C	1	22125	5.11438	3.7943	1.34791	0.177701
hippocampus	rs6682560:1:23357282_A_T	1	22125	11.3113	4.53471	2.49439	0.0126247
hippocampus	rs6429430:1:243834477_G_T	1	22125	7.72485	4.46363	1.73062	0.0835332
hippocampus	rs3134614:1:40363054_C_G	1	22125	14.7783	5.2186	2.83185	0.0046321
hippocampus	rs12116800:1:51027554_G_A	1	22125	21.5573	10.3689	2.07903	0.0376262
hippocampus	rs1628768:10:105012994_C_T	1	22125	8.19276	4.11834	1.98934	0.0466765
hippocampus	rs61882777:10:111962102_T_C	1	22125	6.64598	6.13331	1.08359	0.278559
hippocampus	rs10787231:10:112158780_G_A	1	22125	3.40809	3.4842	0.978157	0.328007
hippocampus	rs11012732:10:21830104_A_G	1	22125	2.91943	3.68435	0.792388	0.428143
hippocampus	rs1234214:10:89698190_C_A	1	22125	6.40778	3.58245	1.78866	0.0736835
hippocampus	rs12277225:11:68340967_T_C	1	22125	4.09856	3.89502	1.05226	0.292694
hippocampus	rs11111293:12:102921296_T_C	1	22125	6.66966	4.17283	1.59835	0.109979
hippocampus	rs28636834:12:123871070_C_A	1	22125	11.0943	4.3291	2.56274	0.0103916
hippocampus	rs2066827:12:12871099_T_G	1	22125	17.7003	4.10453	4.31237	1.62211e-05
hippocampus	rs3217870:12:4400111_C_T	1	22125	7.7287	3.53618	2.18561	0.0288548
hippocampus	rs111939932:12:53843771_T_C	1	22125	10.7433	4.53887	2.36696	0.0179435
hippocampus	rs2271194:12:56477694_A_T	1	22125	7.77234	3.50822	2.21547	0.0267382
hippocampus	rs17178006:12:65718299_T_G	1	22125	55.9158	5.32951	10.4917	1.08342e-25
hippocampus	rs343093:12:66255005_C_G	1	22125	9.23838	5.01937	1.84055	0.0657016
hippocampus	rs112717745:12:66292771_C_T	1	22125	3.02402	6.75033	0.447981	0.654171
hippocampus	rs7306710:12:66376091_T_C	1	22125	13.5667	3.51539	3.85922	0.000114073
hippocampus	rs35227403:12:68216239_T_A	1	22125	-6.45836	7.37961	-0.875163	0.381495
hippocampus	rs7310309:12:79811429_C_T	1	22125	7.09092	5.03524	1.40826	0.159068
hippocampus	rs7988627:13:81631782_G_A	1	22125	3.46778	3.52638	0.983381	0.325431
hippocampus	rs3093872:14:20811332_C_T	1	22125	10.9544	7.99374	1.37037	0.170585
hippocampus	rs10140304:14:23443514_A_C	1	22125	16.5664	3.56764	4.64351	3.44506e-06
hippocampus	rs893725:15:90128223_A_C	1	22125	4.71306	3.53332	1.33389	0.182254
hippocampus	rs62039480:16:15137450_G_A	1	22125	5.0886	3.67966	1.3829	0.16671
hippocampus	rs12449730:17:27881366_A_G	1	22125	18.2624	4.61946	3.95337	7.72985e-05
hippocampus	rs7501777:17:42638677_T_G	1	22125	15.1576	5.00496	3.02851	0.00246049
hippocampus	rs112550936:17:43716155_A_G	1	22125	13.8445	183.322	0.0755199	0.939802
hippocampus	rs55938136:17:43798360_A_G	1	22125	20.6418	4.15263	4.97078	6.7184e-07
hippocampus	rs4564621:17:43895501_G_C	1	22125	20.8369	4.1516	5.01901	5.23412e-07
hippocampus	rs191632554:17:43981742_T_A	1	22125	26.7715	25.6523	1.04363	0.296669
hippocampus	rs8079695:17:44161441_T_C	1	22125	2.83112	4.45275	0.635814	0.524904
hippocampus	rs76847569:17:47096662_G_A	1	22125	6.41863	6.28361	1.02149	0.307035
hippocampus	rs78378222:17:7571752_G_T	1	22125	39.2425	16.4225	2.38956	0.0168768
hippocampus	rs7232135:18:13047983_T_C	1	22125	10.927	4.41316	2.47601	0.0132933
hippocampus	rs35542154:19:12782418_A_G	1	22125	7.38017	3.65679	2.01821	0.0435817
hippocampus	rs148340480:19:13159859_C_G	1	22125	3.66434	7.14549	0.512818	0.608084
hippocampus	rs6736289:2:10195540_G_C	1	22125	6.86573	4.29449	1.59873	0.109895
hippocampus	rs73977799:2:183699768_A_G	1	22125	-0.797512	6.3474	-0.125644	0.900015
hippocampus	rs3134614:2:183703336_A_G	1	22125	1.92529	5.33253	0.361046	0.718069
hippocampus	rs11685359:2:20349433_C_T	1	22125	5.11245	4.82904	1.05869	0.289754
hippocampus	rs62135193:2:48755477_C_T	1	22125	2.57381	3.49807	0.735779	0.461873
hippocampus	rs41288837:2:85531116_C_T	1	22125	15.2595	10.8547	1.40579	0.159799
hippocampus	rs4832160:2:85539170_C_A	1	22125	10.5877	3.48862	3.03493	0.00240874
hippocampus	rs867529:2:88913273_C_G	1	22125	4.73657	3.86754	1.2247	0.220702
hippocampus	rs6124328:20:39826928_A_G	1	22125	4.73113	3.75679	1.25935	0.207916
hippocampus	rs142047625:21:38909916_C_T	1	22125	23.8798	12.4272	1.92157	0.0546729
hippocampus	rs2040167:22:22077224_T_C	1	22125	17.4626	8.69118	2.00923	0.0445248
hippocampus	rs5756181:22:22305008_C_T	1	22125	9.51034	3.95675	2.40357	0.0162439
hippocampus	rs10483213:22:42339525_G_A	1	22125	-2.5897	6.25542	-0.413994	0.678883
hippocampus	rs114895876:3:127352970_A_G	1	22125	64.1629	15.1495	4.23531	2.29163e-05
hippocampus	rs9818536:3:136115295_C_T	1	22125	2.91353	4.09771	0.711012	0.477084
hippocampus	rs2063453:3:141715543_C_T	1	22125	27.8764	4.81345	5.79135	7.07702e-09
hippocampus	rs56370391:3:142084647_G_A	1	22125	24.3161	5.0868	4.78023	1.76219e-06
hippocampus	rs1159211:3:190666643_C_T	1	22125	-1.43682	3.58919	-0.400319	0.688926
hippocampus	rs9821713:3:190678438_C_G	1	22125	0.833261	5.9636	0.139724	0.888879
hippocampus	rs11928552:3:48739883_C_T	1	22125	16.7248	3.66612	4.562	5.09404e-06
hippocampus	rs145897003:3:52210649_A_G	1	22125	15.6403	12.0675	1.29607	0.194966
hippocampus	rs2301718:4:106009763_A_G	1	22125	6.54233	4.29544	1.52309	0.127751
hippocampus	rs362307:4:3241845_C_T	1	22125	21.6453	6.73756	3.21263	0.00131715
hippocampus	rs56335290:5:112036634_A_C	1	22125	0.0925106	4.152	0.022281	0.982224
hippocampus	rs9374035:6:108859593_A_G	1	22125	7.48386	3.67638	2.03566	0.0417964
hippocampus	rs1935952:6:108998905_C_G	1	22125	23.0203	3.81988	6.02645	1.70256e-09
hippocampus	rs11154343:6:126412953_C_T	1	22125	-1.42688	3.77452	-0.37803	0.705412
hippocampus	rs9401873:6:126623120_C_T	1	22125	-0.654787	3.6781	-0.178023	0.858707
hippocampus	rs138879854:6:126845438_ATTAT_A	1	22125	2.12028	6.23348	0.340145	0.733751
hippocampus	rs4273712:6:126964510_G_A	1	22125	1.31861	3.93719	0.334911	0.737695
hippocampus	rs190958130:6:127052822_C_G	1	22125	-18.6663	8.90662	-2.09578	0.0361128
hippocampus	rs17650496:6:127270764_G_A	1	22125	15.6396	7.80249	2.00443	0.0450357
hippocampus	rs2011008:6:127425944_C_G	1	22125	-0.964006	3.81803	-0.252488	0.800666
hippocampus	rs2489624:6:127456394_A_G	1	22125	0.761893	10.8527	0.0702028	0.944033
hippocampus	rs11155234:6:142408707_C_T	1	22125	13.5927	4.33257	3.13733	0.00170717
hippocampus	rs747336:6:43832966_C_G	1	22125	14.3047	8.13999	1.75734	0.0788744
hippocampus	rs111295525:7:135187742_A_G	1	22125	3.97729	5.85501	0.679296	0.496957
hippocampus	rs11769806:7:23480132_A_T	1	22125	7.95936	4.06635	1.95737	0.0503161
hippocampus	rs34888260:7:32876315_T_A	1	22125	8.25515	3.72041	2.21888	0.0265048
hippocampus	rs2072235:7:50737384_T_C	1	22125	13.9632	4.23789	3.29485	0.000986279
hippocampus	rs151057105:7:54944920_T_C	1	22125	26.971	6.02386	4.47736	7.59496e-06
hippocampus	rs6463758:7:8117636_G_A	1	22125	4.59282	3.50852	1.30905	0.190532
hippocampus	rs42035:7:92239531_A_G	1	22125	2.00723	4.08371	0.491521	0.623063
hippocampus	rs7781436:7:92317752_C_T	1	22125	2.18567	4.27582	0.51117	0.609237
hippocampus	rs35926075:7:92367869_C_T	1	22125	7.08328	4.69954	1.50723	0.131767
hippocampus	rs58153210:8:26271120_T_C	1	22125	11.3066	3.56639	3.17031	0.00152482
hippocampus	rs10958478:8:57198009_T_A	1	22125	-0.472076	4.14449	-0.113904	0.909315
hippocampus	rs1076148:9:136927657_C_T	1	22125	11.176	3.80459	2.93751	0.00331204
hippocampus	rs28457693:9:98217348_G_A	1	22125	8.22206	5.68087	1.44732	0.147821
hippocampus	rs10634071:1:112946028_CTGTT_C	2	22125	-1.45059	3.46672	-0.418433	0.675635
hippocampus	rs2884218:1:210557309_T_C	2	22125	2.34296	3.58237	0.654025	0.513102
hippocampus	rs6682560:1:23357282_A_T	2	22125	9.7578	4.28102	2.27932	0.0226577
hippocampus	rs6429430:1:243834477_G_T	2	22125	3.73047	4.21462	0.885125	0.376099
hippocampus	rs3134614:1:40363054_C_G	2	22125	11.0939	4.92726	2.25153	0.0243616
hippocampus	rs12116800:1:51027554_G_A	2	22125	14.1476	9.78993	1.44511	0.14844
hippocampus	rs1628768:10:105012994_C_T	2	22125	4.68609	3.88856	1.2051	0.228179
hippocampus	rs61882777:10:111962102_T_C	2	22125	2.91189	5.79047	0.502876	0.615056
hippocampus	rs10787231:10:112158780_G_A	2	22125	1.80363	3.28931	0.54833	0.583471
hippocampus	rs11012732:10:21830104_A_G	2	22125	-1.24496	3.47902	-0.357848	0.720461
hippocampus	rs1234214:10:89698190_C_A	2	22125	3.7682	3.3824	1.11406	0.265265
hippocampus	rs12277225:11:68340967_T_C	2	22125	0.00636503	3.67788	0.00173063	0.998619
hippocampus	rs11111293:12:102921296_T_C	2	22125	3.68532	3.93977	0.935416	0.349584
hippocampus	rs28636834:12:123871070_C_A	2	22125	7.55929	4.08757	1.84934	0.0644227
hippocampus	rs2066827:12:12871099_T_G	2	22125	12.6928	3.87661	3.27419	0.00106129
hippocampus	rs3217870:12:4400111_C_T	2	22125	6.96605	3.33826	2.08673	0.0369238
hippocampus	rs111939932:12:53843771_T_C	2	22125	4.42413	4.28691	1.03201	0.302078
hippocampus	rs2271194:12:56477694_A_T	2	22125	2.98133	3.31339	0.899785	0.368244
hippocampus	rs17178006:12:65718299_T_G	2	22125	52.7288	5.03152	10.4797	1.22975e-25
hippocampus	rs343093:12:66255005_C_G	2	22125	5.04267	4.73927	1.06402	0.287332
hippocampus	rs112717745:12:66292771_C_T	2	22125	1.51502	6.37247	0.237744	0.812082
hippocampus	rs7306710:12:66376091_T_C	2	22125	9.46863	3.32001	2.85199	0.0043487
hippocampus	rs35227403:12:68216239_T_A	2	22125	-13.2614	6.96721	-1.9034	0.0570011
hippocampus	rs7310309:12:79811429_C_T	2	22125	4.309	4.75375	0.906443	0.364712
hippocampus	rs7988627:13:81631782_G_A	2	22125	2.58089	3.32901	0.775273	0.438186
hippocampus	rs3093872:14:20811332_C_T	2	22125	2.90684	7.54806	0.385111	0.700159
hippocampus	rs10140304:14:23443514_A_C	2	22125	14.9711	3.36817	4.44487	8.83718e-06
hippocampus	rs893725:15:90128223_A_C	2	22125	2.93405	3.33574	0.879578	0.379097
hippocampus	rs62039480:16:15137450_G_A	2	22125	4.07965	3.47374	1.17443	0.240237
hippocampus	rs12449730:17:27881366_A_G	2	22125	15.1232	4.36159	3.46736	0.0005266
hippocampus	rs7501777:17:42638677_T_G	2	22125	10.9551	4.72584	2.31814	0.0204509
hippocampus	rs112550936:17:43716155_A_G	2	22125	2.15828	173.059	0.0124714	0.99005
hippocampus	rs55938136:17:43798360_A_G	2	22125	15.4771	3.9222	3.94603	7.97025e-05
hippocampus	rs4564621:17:43895501_G_C	2	22125	15.6992	3.92122	4.00365	6.25769e-05
hippocampus	rs191632554:17:43981742_T_A	2	22125	22.2851	24.2163	0.920249	0.357453
hippocampus	rs8079695:17:44161441_T_C	2	22125	1.96655	4.20349	0.467836	0.639906
hippocampus	rs76847569:17:47096662_G_A	2	22125	3.235	5.93221	0.545328	0.585534
hippocampus	rs78378222:17:7571752_G_T	2	22125	22.0684	15.5078	1.42306	0.154734
hippocampus	rs7232135:18:13047983_T_C	2	22125	9.38549	4.16628	2.25273	0.024286
hippocampus	rs35542154:19:12782418_A_G	2	22125	4.87553	3.45255	1.41215	0.157919
hippocampus	rs148340480:19:13159859_C_G	2	22125	-0.366101	6.74591	-0.0542701	0.95672
hippocampus	rs6736289:2:10195540_G_C	2	22125	5.71183	4.05416	1.40888	0.158885
hippocampus	rs73977799:2:183699768_A_G	2	22125	-4.13487	5.99229	-0.690032	0.490182
hippocampus	rs3134614:2:183703336_A_G	2	22125	-0.398251	5.03418	-0.0791096	0.936946
hippocampus	rs11685359:2:20349433_C_T	2	22125	4.94056	4.55867	1.08377	0.278477
hippocampus	rs62135193:2:48755477_C_T	2	22125	-0.253944	3.30271	-0.0768897	0.938712
hippocampus	rs41288837:2:85531116_C_T	2	22125	10.6111	10.2476	1.03548	0.300457
hippocampus	rs4832160:2:85539170_C_A	2	22125	7.48907	3.29413	2.27346	0.0230082
hippocampus	rs867529:2:88913273_C_G	2	22125	2.95416	3.65123	0.809086	0.418474
hippocampus	rs6124328:20:39826928_A_G	2	22125	2.81806	3.54672	0.794552	0.426882
hippocampus	rs142047625:21:38909916_C_T	2	22125	15.8633	11.733	1.35203	0.176379
hippocampus	rs2040167:22:22077224_T_C	2	22125	14.544	8.20493	1.7726	0.0763096
hippocampus	rs5756181:22:22305008_C_T	2	22125	9.00588	3.73523	2.41107	0.0159141
hippocampus	rs10483213:22:42339525_G_A	2	22125	-4.85807	5.90528	-0.822666	0.410707
hippocampus	rs114895876:3:127352970_A_G	2	22125	50.6809	14.3054	3.54278	0.000396746
hippocampus	rs9818536:3:136115295_C_T	2	22125	-0.617506	3.86893	-0.159607	0.873192
hippocampus	rs2063453:3:141715543_C_T	2	22125	22.9648	4.54576	5.05193	4.40847e-07
hippocampus	rs56370391:3:142084647_G_A	2	22125	20.4747	4.80307	4.26283	2.02688e-05
hippocampus	rs1159211:3:190666643_C_T	2	22125	-4.7762	3.38871	-1.40945	0.158718
hippocampus	rs9821713:3:190678438_C_G	2	22125	-5.74502	5.631	-1.02025	0.307621
hippocampus	rs11928552:3:48739883_C_T	2	22125	14.678	3.4613	4.2406	2.23825e-05
hippocampus	rs145897003:3:52210649_A_G	2	22125	4.39777	11.3943	0.385962	0.699529
hippocampus	rs2301718:4:106009763_A_G	2	22125	4.82405	4.05516	1.18961	0.234214
hippocampus	rs362307:4:3241845_C_T	2	22125	17.4913	6.36122	2.74968	0.00597019
hippocampus	rs56335290:5:112036634_A_C	2	22125	-1.75765	3.91968	-0.448417	0.653857
hippocampus	rs9374035:6:108859593_A_G	2	22125	7.5479	3.4705	2.17487	0.0296501
hippocampus	rs1935952:6:108998905_C_G	2	22125	18.7709	3.60769	5.20302	1.9782e-07
hippocampus	rs11154343:6:126412953_C_T	2	22125	-4.81942	3.56365	-1.35238	0.176266
hippocampus	rs9401873:6:126623120_C_T	2	22125	-4.23067	3.47273	-1.21825	0.223141
hippocampus	rs138879854:6:126845438_ATTAT_A	2	22125	-2.85911	5.88523	-0.48581	0.627106
hippocampus	rs4273712:6:126964510_G_A	2	22125	-5.7215	3.71903	-1.53844	0.123955
hippocampus	rs190958130:6:127052822_C_G	2	22125	-24.7754	8.40795	-2.94667	0.00321554
hippocampus	rs17650496:6:127270764_G_A	2	22125	9.57786	7.36694	1.30011	0.193576
hippocampus	rs2011008:6:127425944_C_G	2	22125	-3.38039	3.60449	-0.937828	0.348343
hippocampus	rs2489624:6:127456394_A_G	2	22125	-6.34185	10.2459	-0.618963	0.535947
hippocampus	rs11155234:6:142408707_C_T	2	22125	9.83241	4.09101	2.40342	0.0162509
hippocampus	rs747336:6:43832966_C_G	2	22125	11.5157	7.68457	1.49854	0.134006
hippocampus	rs111295525:7:135187742_A_G	2	22125	1.39669	5.52747	0.252682	0.800516
hippocampus	rs11769806:7:23480132_A_T	2	22125	3.65421	3.83982	0.951661	0.34128
hippocampus	rs34888260:7:32876315_T_A	2	22125	6.87588	3.51229	1.95766	0.0502821
hippocampus	rs2072235:7:50737384_T_C	2	22125	9.96873	4.00177	2.49108	0.0127428
hippocampus	rs151057105:7:54944920_T_C	2	22125	19.1577	5.6897	3.36709	0.000760956
hippocampus	rs6463758:7:8117636_G_A	2	22125	3.42486	3.31221	1.03401	0.301141
hippocampus	rs42035:7:92239531_A_G	2	22125	-1.62288	3.8557	-0.420903	0.67383
hippocampus	rs7781436:7:92317752_C_T	2	22125	0.991773	4.0365	0.245701	0.805916
hippocampus	rs35926075:7:92367869_C_T	2	22125	4.71075	4.43677	1.06175	0.28836
hippocampus	rs58153210:8:26271120_T_C	2	22125	8.42134	3.36746	2.5008	0.0123984
hippocampus	rs10958478:8:57198009_T_A	2	22125	-1.0673	3.91246	-0.272795	0.785013
hippocampus	rs1076148:9:136927657_C_T	2	22125	10.9088	3.59153	3.03738	0.00238923
hippocampus	rs28457693:9:98217348_G_A	2	22125	4.77355	5.36337	0.890028	0.37346
pallidum	rs10634071:1:112946028_CTGTT_C	1	22122	1.73547	2.0786	0.834926	0.403768
pallidum	rs2884218:1:210557309_T_C	1	22122	1.22854	2.14801	0.571943	0.567367
pallidum	rs6682560:1:23357282_A_T	1	22122	6.30582	2.56806	2.45548	0.0140774
pallidum	rs6429430:1:243834477_G_T	1	22122	11.3593	2.52663	4.49584	6.96481e-06
pallidum	rs3134614:1:40363054_C_G	1	22122	8.89471	2.95383	3.01125	0.00260469
pallidum	rs12116800:1:51027554_G_A	1	22122	17.9811	5.86869	3.06391	0.00218728
pallidum	rs1628768:10:105012994_C_T	1	22122	8.02073	2.33035	3.44185	0.00057881
pallidum	rs61882777:10:111962102_T_C	1	22122	9.62254	3.47086	2.77238	0.00556951
pallidum	rs10787231:10:112158780_G_A	1	22122	7.89217	1.97198	4.00215	6.29733e-05
pallidum	rs11012732:10:21830104_A_G	1	22122	6.1452	2.0856	2.94649	0.00321735
pallidum	rs1234214:10:89698190_C_A	1	22122	6.37237	2.02761	3.1428	0.00167561
pallidum	rs12277225:11:68340967_T_C	1	22122	4.75371	2.20574	2.15516	0.03116
pallidum	rs11111293:12:102921296_T_C	1	22122	6.14591	2.36167	2.60236	0.0092646
pallidum	rs28636834:12:123871070_C_A	1	22122	6.84427	2.45137	2.79201	0.00524261
pallidum	rs2066827:12:12871099_T_G	1	22122	10.0245	2.32326	4.31485	1.60405e-05
pallidum	rs3217870:12:4400111_C_T	1	22122	4.29243	2.00218	2.14388	0.0320536
pallidum	rs111939932:12:53843771_T_C	1	22122	13.957	2.56683	5.43743	5.46256e-08
pallidum	rs2271194:12:56477694_A_T	1	22122	10.1318	1.98485	5.10458	3.34274e-07
pallidum	rs17178006:12:65718299_T_G	1	22122	1.73993	3.0241	0.575352	0.565059
pallidum	rs343093:12:66255005_C_G	1	22122	6.18447	2.84259	2.17565	0.0295921
pallidum	rs112717745:12:66292771_C_T	1	22122	3.09817	3.82261	0.810487	0.417669
pallidum	rs7306710:12:66376091_T_C	1	22122	8.07018	1.99003	4.05531	5.02399e-05
pallidum	rs35227403:12:68216239_T_A	1	22122	5.54207	4.17974	1.32594	0.184874
pallidum	rs7310309:12:79811429_C_T	1	22122	2.8716	2.85055	1.00739	0.313761
pallidum	rs7988627:13:81631782_G_A	1	22122	-0.0398646	1.99657	-0.0199666	0.98407
pallidum	rs3093872:14:20811332_C_T	1	22122	3.11579	4.52612	0.688401	0.491208
pallidum	rs10140304:14:23443514_A_C	1	22122	5.05046	2.01968	2.50063	0.0124045
pallidum	rs893725:15:90128223_A_C	1	22122	1.57322	2.00035	0.786471	0.4316
pallidum	rs62039480:16:15137450_G_A	1	22122	6.57233	2.08281	3.15551	0.00160434
pallidum	rs12449730:17:27881366_A_G	1	22122	11.0671	2.61367	4.23431	2.30184e-05
pallidum	rs7501777:17:42638677_T_G	1	22122	10.4341	2.83285	3.68326	0.000230816
pallidum	rs112550936:17:43716155_A_G	1	22122	40.7066	103.775	0.39226	0.69487
pallidum	rs55938136:17:43798360_A_G	1	22122	17.8655	2.34908	7.6053	2.9556e-14
pallidum	rs4564621:17:43895501_G_C	1	22122	18.0659	2.34845	7.69269	1.50083e-14
pallidum	rs191632554:17:43981742_T_A	1	22122	2.91659	14.5216	0.200845	0.840822
pallidum	rs8079695:17:44161441_T_C	1	22122	5.96054	2.52087	2.36447	0.0180643
pallidum	rs76847569:17:47096662_G_A	1	22122	5.56845	3.55739	1.56532	0.117523
pallidum	rs78378222:17:7571752_G_T	1	22122	19.1705	9.29674	2.06207	0.0392128
pallidum	rs7232135:18:13047983_T_C	1	22122	2.16086	2.49871	0.864791	0.387163
pallidum	rs35542154:19:12782418_A_G	1	22122	-2.4207	2.07055	-1.16911	0.242373
pallidum	rs148340480:19:13159859_C_G	1	22122	6.49387	4.04417	1.60574	0.108346
pallidum	rs6736289:2:10195540_G_C	1	22122	4.06923	2.43079	1.67404	0.0941376
pallidum	rs73977799:2:183699768_A_G	1	22122	1.7338	3.59243	0.482626	0.629366
pallidum	rs3134614:2:183703336_A_G	1	22122	1.42777	3.01708	0.473229	0.636055
pallidum	rs11685359:2:20349433_C_T	1	22122	-0.506841	2.73356	-0.185414	0.852906
pallidum	rs62135193:2:48755477_C_T	1	22122	2.26091	1.98038	1.14165	0.253611
pallidum	rs41288837:2:85531116_C_T	1	22122	-1.4741	6.14008	-0.240079	0.810271
pallidum	rs4832160:2:85539170_C_A	1	22122	5.10507	1.97438	2.58565	0.00972576
pallidum	rs867529:2:88913273_C_G	1	22122	4.96732	2.18923	2.26898	0.0232792
pallidum	rs6124328:20:39826928_A_G	1	22122	2.26923	2.12775	1.06649	0.286212
pallidum	rs142047625:21:38909916_C_T	1	22122	30.7238	7.03963	4.3644	1.28047e-05
pallidum	rs2040167:22:22077224_T_C	1	22122	18.2176	4.91888	3.7036	0.00021308
pallidum	rs5756181:22:22305008_C_T	1	22122	5.99386	2.24013	2.67567	0.00746341
pallidum	rs10483213:22:42339525_G_A	1	22122	1.11367	3.54131	0.31448	0.753159
pallidum	rs114895876:3:127352970_A_G	1	22122	40.6468	8.56825	4.74389	2.10962e-06
pallidum	rs9818536:3:136115295_C_T	1	22122	5.81295	2.31885	2.50683	0.0121892
pallidum	rs2063453:3:141715543_C_T	1	22122	6.94163	2.72465	2.54771	0.0108499
pallidum	rs56370391:3:142084647_G_A	1	22122	7.12667	2.88068	2.47396	0.01337
pallidum	rs1159211:3:190666643_C_T	1	22122	0.712663	2.03225	0.350676	0.725835
pallidum	rs9821713:3:190678438_C_G	1	22122	1.04327	3.37588	0.309035	0.757298
pallidum	rs11928552:3:48739883_C_T	1	22122	6.64803	2.07615	3.20209	0.00136626
pallidum	rs145897003:3:52210649_A_G	1	22122	24.1685	6.82259	3.54242	0.000397294
pallidum	rs2301718:4:106009763_A_G	1	22122	1.38899	2.43169	0.571204	0.567867
pallidum	rs362307:4:3241845_C_T	1	22122	8.87525	3.81629	2.32562	0.0200477
pallidum	rs56335290:5:112036634_A_C	1	22122	-1.63352	2.35025	-0.695039	0.487038
pallidum	rs9374035:6:108859593_A_G	1	22122	0.925803	2.08154	0.444768	0.656492
pallidum	rs1935952:6:108998905_C_G	1	22122	18.5033	2.16101	8.56236	1.17681e-17
pallidum	rs11154343:6:126412953_C_T	1	22122	3.36529	2.13724	1.57459	0.115365
pallidum	rs9401873:6:126623120_C_T	1	22122	3.20496	2.08179	1.53952	0.123691
pallidum	rs138879854:6:126845438_ATTAT_A	1	22122	11.5364	3.52609	3.27174	0.00107051
pallidum	rs4273712:6:126964510_G_A	1	22122	4.62058	2.22864	2.07327	0.0381588
pallidum	rs190958130:6:127052822_C_G	1	22122	0.683459	5.04733	0.13541	0.892289
pallidum	rs17650496:6:127270764_G_A	1	22122	5.32554	4.41511	1.20621	0.22775
pallidum	rs2011008:6:127425944_C_G	1	22122	2.86391	2.16147	1.32498	0.185191
pallidum	rs2489624:6:127456394_A_G	1	22122	8.20319	6.1457	1.33479	0.18196
pallidum	rs11155234:6:142408707_C_T	1	22122	3.52979	2.45343	1.43872	0.150245
pallidum	rs747336:6:43832966_C_G	1	22122	3.82822	4.60545	0.831237	0.405849
pallidum	rs111295525:7:135187742_A_G	1	22122	4.49423	3.31402	1.35612	0.175074
pallidum	rs11769806:7:23480132_A_T	1	22122	5.67358	2.30218	2.46444	0.0137303
pallidum	rs34888260:7:32876315_T_A	1	22122	1.67726	2.1061	0.796381	0.425819
pallidum	rs2072235:7:50737384_T_C	1	22122	8.59737	2.39905	3.58365	0.000339552
pallidum	rs151057105:7:54944920_T_C	1	22122	22.1891	3.40827	6.51038	7.65717e-11
pallidum	rs6463758:7:8117636_G_A	1	22122	2.59127	1.98643	1.30449	0.192081
pallidum	rs42035:7:92239531_A_G	1	22122	0.815877	2.31243	0.352823	0.724224
pallidum	rs7781436:7:92317752_C_T	1	22122	3.59474	2.42057	1.48508	0.137537
pallidum	rs35926075:7:92367869_C_T	1	22122	4.98042	2.65983	1.87246	0.0611562
pallidum	rs58153210:8:26271120_T_C	1	22122	4.42382	2.01862	2.1915	0.0284257
pallidum	rs10958478:8:57198009_T_A	1	22122	5.63258	2.34591	2.40102	0.0163576
pallidum	rs1076148:9:136927657_C_T	1	22122	2.31583	2.1541	1.07508	0.282351
pallidum	rs28457693:9:98217348_G_A	1	22122	0.415201	3.21558	0.129121	0.897263
pallidum	rs10634071:1:112946028_CTGTT_C	2	22122	0.408744	1.96927	0.207561	0.835574
pallidum	rs2884218:1:210557309_T_C	2	22122	-0.304144	2.03506	-0.149452	0.881199
pallidum	rs6682560:1:23357282_A_T	2	22122	5.39537	2.43287	2.2177	0.0265856
pallidum	rs6429430:1:243834477_G_T	2	22122	9.19003	2.39417	3.8385	0.000124135
pallidum	rs3134614:1:40363054_C_G	2	22122	6.87464	2.79866	2.4564	0.0140412
pallidum	rs12116800:1:51027554_G_A	2	22122	13.9378	5.56042	2.50661	0.0121967
pallidum	rs1628768:10:105012994_C_T	2	22122	6.07984	2.20811	2.75342	0.00590252
pallidum	rs61882777:10:111962102_T_C	2	22122	7.65921	3.28837	2.32918	0.0198584
pallidum	rs10787231:10:112158780_G_A	2	22122	6.96956	1.86825	3.73053	0.000191554
pallidum	rs11012732:10:21830104_A_G	2	22122	3.83944	1.97645	1.94259	0.052078
pallidum	rs1234214:10:89698190_C_A	2	22122	4.93253	1.92112	2.56752	0.0102493
pallidum	rs12277225:11:68340967_T_C	2	22122	2.43161	2.09017	1.16335	0.244699
pallidum	rs11111293:12:102921296_T_C	2	22122	4.51585	2.23759	2.01817	0.0435853
pallidum	rs28636834:12:123871070_C_A	2	22122	4.94806	2.32268	2.13032	0.0331559
pallidum	rs2066827:12:12871099_T_G	2	22122	7.27045	2.2019	3.3019	0.000961859
pallidum	rs3217870:12:4400111_C_T	2	22122	3.87956	1.89672	2.04541	0.0408266
pallidum	rs111939932:12:53843771_T_C	2	22122	10.4456	2.4332	4.29296	1.77054e-05
pallidum	rs2271194:12:56477694_A_T	2	22122	7.50569	1.88142	3.98938	6.64594e-05
pallidum	rs17178006:12:65718299_T_G	2	22122	0.0259759	2.86498	0.00906671	0.992766
pallidum	rs343093:12:66255005_C_G	2	22122	3.80435	2.69338	1.41248	0.157822
pallidum	rs112717745:12:66292771_C_T	2	22122	2.23521	3.62124	0.617249	0.537077
pallidum	rs7306710:12:66376091_T_C	2	22122	5.80692	1.886	3.07895	0.00207984
pallidum	rs35227403:12:68216239_T_A	2	22122	1.72491	3.96036	0.435543	0.663173
pallidum	rs7310309:12:79811429_C_T	2	22122	1.24785	2.70058	0.462069	0.644037
pallidum	rs7988627:13:81631782_G_A	2	22122	-0.516583	1.89138	-0.273125	0.78476
pallidum	rs3093872:14:20811332_C_T	2	22122	-1.26384	4.28855	-0.294702	0.768224
pallidum	rs10140304:14:23443514_A_C	2	22122	4.21343	1.91339	2.20208	0.0276698
pallidum	rs893725:15:90128223_A_C	2	22122	0.524549	1.89508	0.276795	0.78194
pallidum	rs62039480:16:15137450_G_A	2	22122	5.99467	1.97313	3.03816	0.00238309
pallidum	rs12449730:17:27881366_A_G	2	22122	9.30208	2.47641	3.75628	0.0001729
pallidum	rs7501777:17:42638677_T_G	2	22122	8.01189	2.68429	2.98473	0.00284135
pallidum	rs112550936:17:43716155_A_G	2	22122	34.2768	98.3066	0.348672	0.727339
pallidum	rs55938136:17:43798360_A_G	2	22122	15.0595	2.22661	6.76343	1.38122e-11
pallidum	rs4564621:17:43895501_G_C	2	22122	15.2747	2.22601	6.86195	6.97243e-12
pallidum	rs191632554:17:43981742_T_A	2	22122	0.426197	13.7565	0.0309815	0.975285
pallidum	rs8079695:17:44161441_T_C	2	22122	5.54213	2.38807	2.32076	0.0203088
pallidum	rs76847569:17:47096662_G_A	2	22122	3.76639	3.37022	1.11755	0.263772
pallidum	rs78378222:17:7571752_G_T	2	22122	9.7491	8.80946	1.10666	0.268452
pallidum	rs7232135:18:13047983_T_C	2	22122	1.17476	2.36715	0.496276	0.619705
pallidum	rs35542154:19:12782418_A_G	2	22122	-3.72569	1.96152	-1.89939	0.0575262
pallidum	rs148340480:19:13159859_C_G	2	22122	4.28245	3.83143	1.11772	0.263701
pallidum	rs6736289:2:10195540_G_C	2	22122	3.43144	2.30277	1.49014	0.136203
pallidum	rs73977799:2:183699768_A_G	2	22122	-0.138379	3.40335	-0.0406597	0.967568
pallidum	rs3134614:2:183703336_A_G	2	22122	0.0401125	2.85824	0.014034	0.988803
pallidum	rs11685359:2:20349433_C_T	2	22122	-0.687821	2.58952	-0.265617	0.790537
pallidum	rs62135193:2:48755477_C_T	2	22122	0.698855	1.87633	0.372458	0.709556
pallidum	rs41288837:2:85531116_C_T	2	22122	-3.91035	5.81669	-0.672265	0.501422
pallidum	rs4832160:2:85539170_C_A	2	22122	3.33885	1.87082	1.7847	0.0743245
pallidum	rs867529:2:88913273_C_G	2	22122	3.91802	2.07405	1.88907	0.0588961
pallidum	rs6124328:20:39826928_A_G	2	22122	1.16392	2.01579	0.577401	0.563674
pallidum	rs142047625:21:38909916_C_T	2	22122	26.4935	6.66971	3.97221	7.14343e-05
pallidum	rs2040167:22:22077224_T_C	2	22122	16.5832	4.65991	3.5587	0.000373471
pallidum	rs5756181:22:22305008_C_T	2	22122	5.759	2.12209	2.71384	0.00665598
pallidum	rs10483213:22:42339525_G_A	2	22122	-0.112942	3.3548	-0.0336659	0.973144
pallidum	rs114895876:3:127352970_A_G	2	22122	33.3517	8.11909	4.10781	4.0086e-05
pallidum	rs9818536:3:136115295_C_T	2	22122	3.86668	2.19716	1.75985	0.0784463
pallidum	rs2063453:3:141715543_C_T	2	22122	4.15819	2.5819	1.61052	0.1073
pallidum	rs56370391:3:142084647_G_A	2	22122	4.97477	2.72939	1.82267	0.0683676
pallidum	rs1159211:3:190666643_C_T	2	22122	-1.11763	1.9255	-0.580435	0.561628
pallidum	rs9821713:3:190678438_C_G	2	22122	-2.57326	3.19876	-0.804454	0.421143
pallidum	rs11928552:3:48739883_C_T	2	22122	5.52579	1.96698	2.80927	0.0049697
pallidum	rs145897003:3:52210649_A_G	2	22122	17.8119	6.46505	2.75511	0.00587205
pallidum	rs2301718:4:106009763_A_G	2	22122	0.471513	2.30364	0.204681	0.837823
pallidum	rs362307:4:3241845_C_T	2	22122	6.5353	3.61567	1.80749	0.0706989
pallidum	rs56335290:5:112036634_A_C	2	22122	-2.72729	2.22647	-1.22494	0.220611
pallidum	rs9374035:6:108859593_A_G	2	22122	0.944606	1.97185	0.479044	0.631912
pallidum	rs1935952:6:108998905_C_G	2	22122	16.1328	2.0482	7.87658	3.51881e-15
pallidum	rs11154343:6:126412953_C_T	2	22122	1.51719	2.02505	0.749211	0.453738
pallidum	rs9401873:6:126623120_C_T	2	22122	1.23904	1.97257	0.628135	0.529922
pallidum	rs138879854:6:126845438_ATTAT_A	2	22122	8.83159	3.341	2.6434	0.00821363
pallidum	rs4273712:6:126964510_G_A	2	22122	0.866417	2.11273	0.410094	0.681741
pallidum	rs190958130:6:127052822_C_G	2	22122	-2.54905	4.78177	-0.533076	0.593986
pallidum	rs17650496:6:127270764_G_A	2	22122	2.06714	4.18308	0.494168	0.621192
pallidum	rs2011008:6:127425944_C_G	2	22122	1.46976	2.04782	0.717718	0.472938
pallidum	rs2489624:6:127456394_A_G	2	22122	4.11883	5.82259	0.707388	0.479333
pallidum	rs11155234:6:142408707_C_T	2	22122	1.46134	2.32461	0.628639	0.529592
pallidum	rs747336:6:43832966_C_G	2	22122	2.22684	4.36293	0.5104	0.609777
pallidum	rs111295525:7:135187742_A_G	2	22122	3.04481	3.13959	0.969811	0.332151
pallidum	rs11769806:7:23480132_A_T	2	22122	3.24049	2.18159	1.48538	0.137458
pallidum	rs34888260:7:32876315_T_A	2	22122	0.978276	1.99519	0.490319	0.623913
pallidum	rs2072235:7:50737384_T_C	2	22122	6.41829	2.2733	2.82333	0.00475694
pallidum	rs151057105:7:54944920_T_C	2	22122	17.8896	3.23067	5.53743	3.10436e-08
pallidum	rs6463758:7:8117636_G_A	2	22122	2.03117	1.88181	1.07937	0.280434
pallidum	rs42035:7:92239531_A_G	2	22122	-1.21051	2.19094	-0.55251	0.580605
pallidum	rs7781436:7:92317752_C_T	2	22122	2.97382	2.29308	1.29686	0.194692
pallidum	rs35926075:7:92367869_C_T	2	22122	3.66593	2.51989	1.4548	0.145739
pallidum	rs58153210:8:26271120_T_C	2	22122	2.80102	1.91264	1.46448	0.143078
pallidum	rs10958478:8:57198009_T_A	2	22122	5.26071	2.22232	2.36722	0.017931
pallidum	rs1076148:9:136927657_C_T	2	22122	2.13624	2.0406	1.04687	0.295171
pallidum	rs28457693:9:98217348_G_A	2	22122	-1.4571	3.04635	-0.478311	0.632434
putamen	rs10634071:1:112946028_CTGTT_C	1	22118	-2.0704	4.82472	-0.429123	0.667838
putamen	rs2884218:1:210557309_T_C	1	22118	5.85639	4.98656	1.17443	0.240234
putamen	rs6682560:1:23357282_A_T	1	22118	21.4607	5.95851	3.60169	0.000316843
putamen	rs6429430:1:243834477_G_T	1	22118	11.3908	5.86597	1.94184	0.0521687
putamen	rs3134614:1:40363054_C_G	1	22118	5.02184	6.85843	0.732214	0.464046
putamen	rs12116800:1:51027554_G_A	1	22118	24.4862	13.6355	1.79577	0.0725449
putamen	rs1628768:10:105012994_C_T	1	22118	6.86603	5.41203	1.26866	0.204575
putamen	rs61882777:10:111962102_T_C	1	22118	20.2524	8.06075	2.51247	0.011996
putamen	rs10787231:10:112158780_G_A	1	22118	10.1403	4.57889	2.21458	0.0267989
putamen	rs11012732:10:21830104_A_G	1	22118	2.38614	4.84336	0.492662	0.622256
putamen	rs1234214:10:89698190_C_A	1	22118	-0.410639	4.70728	-0.0872349	0.930486
putamen	rs12277225:11:68340967_T_C	1	22118	3.84062	5.1207	0.750019	0.453252
putamen	rs11111293:12:102921296_T_C	1	22118	27.6592	5.48285	5.04468	4.57866e-07
putamen	rs28636834:12:123871070_C_A	1	22118	6.55963	5.69219	1.15239	0.249173
putamen	rs2066827:12:12871099_T_G	1	22118	18.8776	5.39363	3.49997	0.000466219
putamen	rs3217870:12:4400111_C_T	1	22118	6.91776	4.64682	1.48871	0.136579
putamen	rs111939932:12:53843771_T_C	1	22118	25.9813	5.96039	4.359	1.31249e-05
putamen	rs2271194:12:56477694_A_T	1	22118	21.0287	4.60763	4.5639	5.04828e-06
putamen	rs17178006:12:65718299_T_G	1	22118	-6.56503	7.02136	-0.935009	0.349794
putamen	rs343093:12:66255005_C_G	1	22118	13.9634	6.59592	2.11697	0.0342736
putamen	rs112717745:12:66292771_C_T	1	22118	15.4237	8.87167	1.73853	0.0821312
putamen	rs7306710:12:66376091_T_C	1	22118	17.2395	4.6187	3.73255	0.000190028
putamen	rs35227403:12:68216239_T_A	1	22118	9.35898	9.70117	0.964727	0.334692
putamen	rs7310309:12:79811429_C_T	1	22118	0.787783	6.6216	0.118972	0.905299
putamen	rs7988627:13:81631782_G_A	1	22118	1.5425	4.63477	0.332811	0.73928
putamen	rs3093872:14:20811332_C_T	1	22118	11.3121	10.5077	1.07655	0.281691
putamen	rs10140304:14:23443514_A_C	1	22118	18.8212	4.68876	4.01411	5.98679e-05
putamen	rs893725:15:90128223_A_C	1	22118	4.50806	4.6438	0.97077	0.331674
putamen	rs62039480:16:15137450_G_A	1	22118	17.5638	4.83405	3.63336	0.000280385
putamen	rs12449730:17:27881366_A_G	1	22118	14.3216	6.07301	2.35825	0.0183702
putamen	rs7501777:17:42638677_T_G	1	22118	9.11447	6.57557	1.38611	0.165727
putamen	rs112550936:17:43716155_A_G	1	22118	214.911	240.871	0.892224	0.372283
putamen	rs55938136:17:43798360_A_G	1	22118	6.8427	5.459	1.25347	0.210048
putamen	rs4564621:17:43895501_G_C	1	22118	7.16754	5.45769	1.31329	0.189098
putamen	rs191632554:17:43981742_T_A	1	22118	48.9807	33.705	1.45322	0.146178
putamen	rs8079695:17:44161441_T_C	1	22118	0.348495	5.85144	0.0595572	0.952509
putamen	rs76847569:17:47096662_G_A	1	22118	27.2172	8.2558	3.29674	0.000979698
putamen	rs78378222:17:7571752_G_T	1	22118	-8.2409	21.6017	-0.381493	0.702841
putamen	rs7232135:18:13047983_T_C	1	22118	7.72708	5.80003	1.33225	0.182793
putamen	rs35542154:19:12782418_A_G	1	22118	4.0804	4.80661	0.848915	0.395938
putamen	rs148340480:19:13159859_C_G	1	22118	22.0787	9.38926	2.35149	0.0187074
putamen	rs6736289:2:10195540_G_C	1	22118	9.15533	5.644	1.62213	0.104789
putamen	rs73977799:2:183699768_A_G	1	22118	5.72608	8.34524	0.686149	0.492626
putamen	rs3134614:2:183703336_A_G	1	22118	-3.83374	7.00474	-0.547306	0.584174
putamen	rs11685359:2:20349433_C_T	1	22118	-0.210832	6.3459	-0.0332234	0.973497
putamen	rs62135193:2:48755477_C_T	1	22118	6.33416	4.59745	1.37776	0.168293
putamen	rs41288837:2:85531116_C_T	1	22118	-5.78794	14.2633	-0.405791	0.6849
putamen	rs4832160:2:85539170_C_A	1	22118	12.9442	4.58353	2.82407	0.00474608
putamen	rs867529:2:88913273_C_G	1	22118	-10.1229	5.08254	-1.9917	0.0464168
putamen	rs6124328:20:39826928_A_G	1	22118	9.92037	4.93635	2.00966	0.0444797
putamen	rs142047625:21:38909916_C_T	1	22118	43.4962	16.3362	2.66256	0.00776055
putamen	rs2040167:22:22077224_T_C	1	22118	29.6451	11.422	2.59543	0.00945346
putamen	rs5756181:22:22305008_C_T	1	22118	8.93173	5.19982	1.7177	0.0858655
putamen	rs10483213:22:42339525_G_A	1	22118	1.71191	8.21987	0.208265	0.835024
putamen	rs114895876:3:127352970_A_G	1	22118	92.9576	19.9032	4.67048	3.02262e-06
putamen	rs9818536:3:136115295_C_T	1	22118	5.59184	5.38401	1.0386	0.299002
putamen	rs2063453:3:141715543_C_T	1	22118	14.9294	6.32671	2.35974	0.0182965
putamen	rs56370391:3:142084647_G_A	1	22118	13.3733	6.68796	1.9996	0.0455552
putamen	rs1159211:3:190666643_C_T	1	22118	-0.804256	4.71635	-0.170525	0.864599
putamen	rs9821713:3:190678438_C_G	1	22118	-1.39308	7.83425	-0.177819	0.858867
putamen	rs11928552:3:48739883_C_T	1	22118	13.83	4.81923	2.86976	0.00411172
putamen	rs145897003:3:52210649_A_G	1	22118	39.7523	15.8386	2.50983	0.0120859
putamen	rs2301718:4:106009763_A_G	1	22118	2.23919	5.64566	0.396622	0.69165
putamen	rs362307:4:3241845_C_T	1	22118	20.9078	8.86037	2.35969	0.0182986
putamen	rs56335290:5:112036634_A_C	1	22118	-15.8235	5.45402	-2.90126	0.00372034
putamen	rs9374035:6:108859593_A_G	1	22118	0.201297	4.83254	0.0416544	0.966775
putamen	rs1935952:6:108998905_C_G	1	22118	22.6327	5.02304	4.50578	6.64672e-06
putamen	rs11154343:6:126412953_C_T	1	22118	-3.14866	4.96044	-0.634754	0.525595
putamen	rs9401873:6:126623120_C_T	1	22118	4.76491	4.8335	0.98581	0.324237
putamen	rs138879854:6:126845438_ATTAT_A	1	22118	11.809	8.18586	1.44261	0.149145
putamen	rs4273712:6:126964510_G_A	1	22118	11.0084	5.17379	2.12772	0.0333712
putamen	rs190958130:6:127052822_C_G	1	22118	-0.543355	11.7143	-0.0463839	0.963005
putamen	rs17650496:6:127270764_G_A	1	22118	35.3779	10.2503	3.45141	0.000558707
putamen	rs2011008:6:127425944_C_G	1	22118	6.63654	5.01873	1.32236	0.186064
putamen	rs2489624:6:127456394_A_G	1	22118	15.6417	14.2767	1.09561	0.273262
putamen	rs11155234:6:142408707_C_T	1	22118	5.00309	5.6962	0.878322	0.379778
putamen	rs747336:6:43832966_C_G	1	22118	11.9563	10.6962	1.11781	0.26366
putamen	rs111295525:7:135187742_A_G	1	22118	12.9747	7.69484	1.68615	0.0917803
putamen	rs11769806:7:23480132_A_T	1	22118	2.08369	5.34465	0.389864	0.696641
putamen	rs34888260:7:32876315_T_A	1	22118	18.6009	4.88795	3.80546	0.000141925
putamen	rs2072235:7:50737384_T_C	1	22118	25.88	5.56864	4.64746	3.37987e-06
putamen	rs151057105:7:54944920_T_C	1	22118	27.9326	7.91663	3.52834	0.00041902
putamen	rs6463758:7:8117636_G_A	1	22118	8.9197	4.61005	1.93484	0.0530229
putamen	rs42035:7:92239531_A_G	1	22118	1.6857	5.3664	0.314121	0.753432
putamen	rs7781436:7:92317752_C_T	1	22118	1.72502	5.6191	0.306992	0.758852
putamen	rs35926075:7:92367869_C_T	1	22118	10.0737	6.17842	1.63047	0.103017
putamen	rs58153210:8:26271120_T_C	1	22118	5.26871	4.68765	1.12396	0.261044
putamen	rs10958478:8:57198009_T_A	1	22118	6.91412	5.44912	1.26885	0.204508
putamen	rs1076148:9:136927657_C_T	1	22118	5.57904	4.99966	1.11588	0.264484
putamen	rs28457693:9:98217348_G_A	1	22118	8.48523	7.46582	1.13654	0.255741
putamen	rs10634071:1:112946028_CTGTT_C	2	22118	-4.35765	4.70027	-0.927107	0.353881
putamen	rs2884218:1:210557309_T_C	2	22118	3.26807	4.8582	0.672691	0.501151
putamen	rs6682560:1:23357282_A_T	2	22118	19.9175	5.80465	3.4313	0.000601788
putamen	rs6429430:1:243834477_G_T	2	22118	7.74755	5.71541	1.35556	0.175255
putamen	rs3134614:1:40363054_C_G	2	22118	1.67156	6.68173	0.250169	0.802459
putamen	rs12116800:1:51027554_G_A	2	22118	17.6814	13.2846	1.33097	0.183212
putamen	rs1628768:10:105012994_C_T	2	22118	3.84129	5.27284	0.728505	0.466312
putamen	rs61882777:10:111962102_T_C	2	22118	16.858	7.85308	2.14668	0.0318297
putamen	rs10787231:10:112158780_G_A	2	22118	8.54514	4.46077	1.91562	0.0554265
putamen	rs11012732:10:21830104_A_G	2	22118	-1.3552	4.71929	-0.287162	0.773991
putamen	rs1234214:10:89698190_C_A	2	22118	-2.86561	4.58598	-0.624863	0.532068
putamen	rs12277225:11:68340967_T_C	2	22118	0.0713474	4.98946	0.0142996	0.988591
putamen	rs11111293:12:102921296_T_C	2	22118	24.9072	5.34202	4.66252	3.1419e-06
putamen	rs28636834:12:123871070_C_A	2	22118	3.4646	5.54574	0.624732	0.532154
putamen	rs2066827:12:12871099_T_G	2	22118	14.2401	5.25636	2.70911	0.00675153
putamen	rs3217870:12:4400111_C_T	2	22118	6.09842	4.52668	1.34722	0.177924
putamen	rs111939932:12:53843771_T_C	2	22118	20.1323	5.80956	3.46538	0.000530487
putamen	rs2271194:12:56477694_A_T	2	22118	16.6646	4.4909	3.71076	0.000207148
putamen	rs17178006:12:65718299_T_G	2	22118	-9.41159	6.84001	-1.37596	0.168848
putamen	rs343093:12:66255005_C_G	2	22118	10.0068	6.42656	1.5571	0.119462
putamen	rs112717745:12:66292771_C_T	2	22118	13.9501	8.64229	1.61417	0.106506
putamen	rs7306710:12:66376091_T_C	2	22118	13.3937	4.50109	2.97566	0.00292672
putamen	rs35227403:12:68216239_T_A	2	22118	3.26748	9.45196	0.345693	0.729576
putamen	rs7310309:12:79811429_C_T	2	22118	-1.86746	6.4507	-0.289498	0.772203
putamen	rs7988627:13:81631782_G_A	2	22118	0.814827	4.5149	0.180475	0.856781
putamen	rs3093872:14:20811332_C_T	2	22118	3.94712	10.2382	0.385526	0.699851
putamen	rs10140304:14:23443514_A_C	2	22118	17.5127	4.56774	3.834	0.000126427
putamen	rs893725:15:90128223_A_C	2	22118	2.82858	4.52395	0.625245	0.531817
putamen	rs62039480:16:15137450_G_A	2	22118	16.6206	4.70912	3.52946	0.000417254
putamen	rs12449730:17:27881366_A_G	2	22118	11.4186	5.9167	1.9299	0.0536322
putamen	rs7501777:17:42638677_T_G	2	22118	5.23485	6.40659	0.817105	0.413877
putamen	rs112550936:17:43716155_A_G	2	22118	204.175	234.639	0.870169	0.384217
putamen	rs55938136:17:43798360_A_G	2	22118	2.15771	5.31964	0.405612	0.685031
putamen	rs4564621:17:43895501_G_C	2	22118	2.50691	5.31836	0.471369	0.637382
putamen	rs191632554:17:43981742_T_A	2	22118	44.8423	32.8333	1.36576	0.172029
putamen	rs8079695:17:44161441_T_C	2	22118	-0.35407	5.70006	-0.0621168	0.95047
putamen	rs76847569:17:47096662_G_A	2	22118	24.2266	8.04296	3.01215	0.002597
putamen	rs78378222:17:7571752_G_T	2	22118	-24.0928	21.0472	-1.14471	0.252343
putamen	rs7232135:18:13047983_T_C	2	22118	6.19973	5.65019	1.09726	0.27254
putamen	rs35542154:19:12782418_A_G	2	22118	1.89741	4.68272	0.405194	0.685339
putamen	rs148340480:19:13159859_C_G	2	22118	18.3636	9.14724	2.00755	0.0447032
putamen	rs6736289:2:10195540_G_C	2	22118	8.05662	5.4981	1.46534	0.142841
putamen	rs73977799:2:183699768_A_G	2	22118	2.4921	8.1299	0.306536	0.7592
putamen	rs3134614:2:183703336_A_G	2	22118	-6.12888	6.82373	-0.898171	0.369104
putamen	rs11685359:2:20349433_C_T	2	22118	-0.47243	6.18169	-0.076424	0.939082
putamen	rs62135193:2:48755477_C_T	2	22118	3.84493	4.47918	0.858401	0.390681
putamen	rs41288837:2:85531116_C_T	2	22118	-9.73603	13.8946	-0.700705	0.483495
putamen	rs4832160:2:85539170_C_A	2	22118	10.1684	4.46593	2.27687	0.0228035
putamen	rs867529:2:88913273_C_G	2	22118	-11.9033	4.95108	-2.40417	0.0162173
putamen	rs6124328:20:39826928_A_G	2	22118	8.15199	4.80901	1.69515	0.0900616
putamen	rs142047625:21:38909916_C_T	2	22118	36.2852	15.9156	2.27986	0.0226256
putamen	rs2040167:22:22077224_T_C	2	22118	26.8767	11.127	2.41545	0.0157238
putamen	rs5756181:22:22305008_C_T	2	22118	8.38413	5.06532	1.6552	0.0978974
putamen	rs10483213:22:42339525_G_A	2	22118	-0.367035	8.0074	-0.0458369	0.963441
putamen	rs114895876:3:127352970_A_G	2	22118	81.3039	19.393	4.19243	2.77049e-05
putamen	rs9818536:3:136115295_C_T	2	22118	2.4091	5.24561	0.459261	0.646051
putamen	rs2063453:3:141715543_C_T	2	22118	10.516	6.1647	1.70585	0.0880509
putamen	rs56370391:3:142084647_G_A	2	22118	9.79454	6.51598	1.50316	0.132813
putamen	rs1159211:3:190666643_C_T	2	22118	-3.84697	4.59508	-0.837193	0.402493
putamen	rs9821713:3:190678438_C_G	2	22118	-7.33636	7.63331	-0.961098	0.336513
putamen	rs11928552:3:48739883_C_T	2	22118	11.9066	4.69505	2.53599	0.0112198
putamen	rs145897003:3:52210649_A_G	2	22118	28.9148	15.4329	1.87358	0.0610013
putamen	rs2301718:4:106009763_A_G	2	22118	0.618472	5.49978	0.112454	0.910465
putamen	rs362307:4:3241845_C_T	2	22118	17.1107	8.63211	1.98221	0.0474678
putamen	rs56335290:5:112036634_A_C	2	22118	-17.5546	5.31282	-3.30419	0.000954034
putamen	rs9374035:6:108859593_A_G	2	22118	0.260932	4.70749	0.0554291	0.955797
putamen	rs1935952:6:108998905_C_G	2	22118	18.8412	4.89491	3.84915	0.000118861
putamen	rs11154343:6:126412953_C_T	2	22118	-6.20144	4.83275	-1.28321	0.199432
putamen	rs9401873:6:126623120_C_T	2	22118	1.49102	4.70947	0.316601	0.751549
putamen	rs138879854:6:126845438_ATTAT_A	2	22118	7.34595	7.97531	0.921087	0.357015
putamen	rs4273712:6:126964510_G_A	2	22118	4.82742	5.04351	0.957155	0.3385
putamen	rs190958130:6:127052822_C_G	2	22118	-5.97747	11.4122	-0.523779	0.600437
putamen	rs17650496:6:127270764_G_A	2	22118	30.0999	9.98684	3.01396	0.00258158
putamen	rs2011008:6:127425944_C_G	2	22118	4.46431	4.88937	0.913064	0.361219
putamen	rs2489624:6:127456394_A_G	2	22118	8.91258	13.9089	0.640784	0.52167
putamen	rs11155234:6:142408707_C_T	2	22118	1.63803	5.54974	0.295155	0.767878
putamen	rs747336:6:43832966_C_G	2	22118	9.53396	10.4197	0.914991	0.360206
putamen	rs111295525:7:135187742_A_G	2	22118	10.7511	7.49614	1.43422	0.151522
putamen	rs11769806:7:23480132_A_T	2	22118	-1.86151	5.20761	-0.35746	0.720751
putamen	rs34888260:7:32876315_T_A	2	22118	17.2963	4.76175	3.63235	0.000281489
putamen	rs2072235:7:50737384_T_C	2	22118	22.2987	5.42611	4.10951	3.97925e-05
putamen	rs151057105:7:54944920_T_C	2	22118	20.7582	7.71549	2.69046	0.00714068
putamen	rs6463758:7:8117636_G_A	2	22118	7.85834	4.49093	1.74982	0.0801626
putamen	rs42035:7:92239531_A_G	2	22118	-1.48459	5.22835	-0.283951	0.776451
putamen	rs7781436:7:92317752_C_T	2	22118	0.760147	5.47378	0.138871	0.889554
putamen	rs35926075:7:92367869_C_T	2	22118	7.74812	6.01905	1.28727	0.198015
putamen	rs58153210:8:26271120_T_C	2	22118	2.67999	4.56706	0.586809	0.557338
putamen	rs10958478:8:57198009_T_A	2	22118	6.56624	5.30813	1.23702	0.216094
putamen	rs1076148:9:136927657_C_T	2	22118	5.28036	4.8703	1.08419	0.27829
putamen	rs28457693:9:98217348_G_A	2	22118	5.42118	7.2733	0.745354	0.456066
thalamus	rs10634071:1:112946028_CTGTT_C	1	22118	8.70596	5.95232	1.46262	0.143587
thalamus	rs2884218:1:210557309_T_C	1	22118	8.61467	6.14894	1.401	0.161228
thalamus	rs6682560:1:23357282_A_T	1	22118	22.6309	7.3502	3.07895	0.00207988
thalamus	rs6429430:1:243834477_G_T	1	22118	41.4085	7.23305	5.72491	1.04828e-08
thalamus	rs3134614:1:40363054_C_G	1	22118	25.4886	8.45941	3.01305	0.00258931
thalamus	rs12116800:1:51027554_G_A	1	22118	43.0002	16.8126	2.55761	0.0105459
thalamus	rs1628768:10:105012994_C_T	1	22118	34.7651	6.67144	5.21104	1.89472e-07
thalamus	rs61882777:10:111962102_T_C	1	22118	14.7444	9.94191	1.48306	0.138074
thalamus	rs10787231:10:112158780_G_A	1	22118	10.278	5.64957	1.81926	0.0688854
thalamus	rs11012732:10:21830104_A_G	1	22118	6.22057	5.97203	1.04162	0.2976
thalamus	rs1234214:10:89698190_C_A	1	22118	23.7371	5.80532	4.08885	4.35058e-05
thalamus	rs12277225:11:68340967_T_C	1	22118	0.43975	6.3172	0.0696114	0.944504
thalamus	rs11111293:12:102921296_T_C	1	22118	19.1233	6.76119	2.8284	0.00468241
thalamus	rs28636834:12:123871070_C_A	1	22118	16.0738	7.01972	2.28981	0.0220418
thalamus	rs2066827:12:12871099_T_G	1	22118	20.6244	6.65541	3.09889	0.00194489
thalamus	rs3217870:12:4400111_C_T	1	22118	17.1173	5.73056	2.98702	0.00282025
thalamus	rs111939932:12:53843771_T_C	1	22118	34.3717	7.35108	4.67573	2.94638e-06
thalamus	rs2271194:12:56477694_A_T	1	22118	25.5079	5.68357	4.488	7.22571e-06
thalamus	rs17178006:12:65718299_T_G	1	22118	4.72342	8.65992	0.545435	0.58546
thalamus	rs343093:12:66255005_C_G	1	22118	28.4249	8.13418	3.4945	0.000475883
thalamus	rs112717745:12:66292771_C_T	1	22118	-3.73575	10.9369	-0.341573	0.732676
thalamus	rs7306710:12:66376091_T_C	1	22118	21.5609	5.69648	3.78495	0.000154145
thalamus	rs35227403:12:68216239_T_A	1	22118	9.85526	11.976	0.822917	0.410564
thalamus	rs7310309:12:79811429_C_T	1	22118	27.1993	8.1638	3.33169	0.000864611
thalamus	rs7988627:13:81631782_G_A	1	22118	13.2753	5.71586	2.32253	0.0202135
thalamus	rs3093872:14:20811332_C_T	1	22118	36.2141	12.9622	2.79382	0.00521345
thalamus	rs10140304:14:23443514_A_C	1	22118	19.8011	5.78412	3.42335	0.000619654
thalamus	rs893725:15:90128223_A_C	1	22118	4.17729	5.72791	0.729288	0.465834
thalamus	rs62039480:16:15137450_G_A	1	22118	14.9343	5.96334	2.50435	0.0122748
thalamus	rs12449730:17:27881366_A_G	1	22118	28.4653	7.48824	3.80133	0.000144307
thalamus	rs7501777:17:42638677_T_G	1	22118	17.0872	8.11247	2.10629	0.0351908
thalamus	rs112550936:17:43716155_A_G	1	22118	498.595	297.156	1.67789	0.0933823
thalamus	rs55938136:17:43798360_A_G	1	22118	48.957	6.72897	7.27556	3.56496e-13
thalamus	rs4564621:17:43895501_G_C	1	22118	49.3133	6.72725	7.33038	2.37396e-13
thalamus	rs191632554:17:43981742_T_A	1	22118	5.10015	41.6009	0.122597	0.902427
thalamus	rs8079695:17:44161441_T_C	1	22118	14.9183	7.215	2.06768	0.0386816
thalamus	rs76847569:17:47096662_G_A	1	22118	24.8212	10.1972	2.43413	0.0149356
thalamus	rs78378222:17:7571752_G_T	1	22118	90.8746	26.6264	3.41295	0.000643783
thalamus	rs7232135:18:13047983_T_C	1	22118	15.3057	7.15357	2.13959	0.0323988
thalamus	rs35542154:19:12782418_A_G	1	22118	19.2326	5.92676	3.24504	0.00117607
thalamus	rs148340480:19:13159859_C_G	1	22118	6.4698	11.5867	0.558383	0.576588
thalamus	rs6736289:2:10195540_G_C	1	22118	18.1819	6.96088	2.612	0.00900742
thalamus	rs73977799:2:183699768_A_G	1	22118	14.6922	10.2941	1.42724	0.153523
thalamus	rs3134614:2:183703336_A_G	1	22118	4.77007	8.6387	0.552175	0.580834
thalamus	rs11685359:2:20349433_C_T	1	22118	11.1121	7.82949	1.41926	0.155837
thalamus	rs62135193:2:48755477_C_T	1	22118	9.24864	5.67111	1.63083	0.10294
thalamus	rs41288837:2:85531116_C_T	1	22118	26.4339	17.5866	1.50307	0.132836
thalamus	rs4832160:2:85539170_C_A	1	22118	17.1125	5.65466	3.02628	0.00247871
thalamus	rs867529:2:88913273_C_G	1	22118	13.2256	6.26871	2.10978	0.0348887
thalamus	rs6124328:20:39826928_A_G	1	22118	10.9282	6.09033	1.79435	0.0727716
thalamus	rs142047625:21:38909916_C_T	1	22118	50.8348	20.141	2.52394	0.0116116
thalamus	rs2040167:22:22077224_T_C	1	22118	58.3793	14.0929	4.14245	3.44889e-05
thalamus	rs5756181:22:22305008_C_T	1	22118	15.2481	6.41312	2.37764	0.0174324
thalamus	rs10483213:22:42339525_G_A	1	22118	6.84562	10.1465	0.674681	0.499886
thalamus	rs114895876:3:127352970_A_G	1	22118	118.602	24.5323	4.83452	1.34362e-06
thalamus	rs9818536:3:136115295_C_T	1	22118	5.77915	6.64225	0.870059	0.384278
thalamus	rs2063453:3:141715543_C_T	1	22118	33.541	7.80093	4.29962	1.71825e-05
thalamus	rs56370391:3:142084647_G_A	1	22118	28.5302	8.24914	3.45857	0.000544081
thalamus	rs1159211:3:190666643_C_T	1	22118	3.54005	5.81761	0.608506	0.542858
thalamus	rs9821713:3:190678438_C_G	1	22118	-0.687406	9.66606	-0.0711154	0.943307
thalamus	rs11928552:3:48739883_C_T	1	22118	21.2873	5.94346	3.58163	0.000342191
thalamus	rs145897003:3:52210649_A_G	1	22118	41.6622	19.529	2.13335	0.0329069
thalamus	rs2301718:4:106009763_A_G	1	22118	8.69083	6.96324	1.2481	0.212007
thalamus	rs362307:4:3241845_C_T	1	22118	57.4008	10.9262	5.25352	1.50605e-07
thalamus	rs56335290:5:112036634_A_C	1	22118	-1.49642	6.72891	-0.222387	0.824015
thalamus	rs9374035:6:108859593_A_G	1	22118	2.96743	5.96062	0.497838	0.618603
thalamus	rs1935952:6:108998905_C_G	1	22118	38.3093	6.19321	6.18569	6.29157e-10
thalamus	rs11154343:6:126412953_C_T	1	22118	10.6051	6.11928	1.73307	0.0830967
thalamus	rs9401873:6:126623120_C_T	1	22118	7.10794	5.96143	1.19232	0.233148
thalamus	rs138879854:6:126845438_ATTAT_A	1	22118	21.4573	10.1018	2.12412	0.0336714
thalamus	rs4273712:6:126964510_G_A	1	22118	31.1074	6.38002	4.87576	1.09141e-06
thalamus	rs190958130:6:127052822_C_G	1	22118	20.6397	14.4369	1.42965	0.152832
thalamus	rs17650496:6:127270764_G_A	1	22118	32.5922	12.6378	2.57896	0.00991635
thalamus	rs2011008:6:127425944_C_G	1	22118	11.7616	6.18896	1.90041	0.0573923
thalamus	rs2489624:6:127456394_A_G	1	22118	23.4954	17.6035	1.3347	0.181989
thalamus	rs11155234:6:142408707_C_T	1	22118	28.0869	7.02518	3.99804	6.40772e-05
thalamus	rs747336:6:43832966_C_G	1	22118	31.2937	13.1851	2.37342	0.0176328
thalamus	rs111295525:7:135187742_A_G	1	22118	20.076	9.48616	2.11635	0.0343265
thalamus	rs11769806:7:23480132_A_T	1	22118	5.7283	6.59356	0.868772	0.384981
thalamus	rs34888260:7:32876315_T_A	1	22118	23.9533	6.03059	3.97197	7.15067e-05
thalamus	rs2072235:7:50737384_T_C	1	22118	22.7149	6.86955	3.30661	0.000945842
thalamus	rs151057105:7:54944920_T_C	1	22118	96.6367	9.76076	9.90052	4.62503e-23
thalamus	rs6463758:7:8117636_G_A	1	22118	6.06532	5.68821	1.0663	0.286302
thalamus	rs42035:7:92239531_A_G	1	22118	2.32474	6.62303	0.351008	0.725586
thalamus	rs7781436:7:92317752_C_T	1	22118	-0.56884	6.93248	-0.0820543	0.934604
thalamus	rs35926075:7:92367869_C_T	1	22118	19.6555	7.61478	2.58123	0.00985121
thalamus	rs58153210:8:26271120_T_C	1	22118	16.684	5.78121	2.8859	0.00390675
thalamus	rs10958478:8:57198009_T_A	1	22118	13.4198	6.71763	1.9977	0.0457616
thalamus	rs1076148:9:136927657_C_T	1	22118	8.59679	6.16779	1.39382	0.163386
thalamus	rs28457693:9:98217348_G_A	1	22118	-0.0988566	9.20838	-0.0107355	0.991435
thalamus	rs10634071:1:112946028_CTGTT_C	2	22118	4.44281	5.57346	0.797137	0.42538
thalamus	rs2884218:1:210557309_T_C	2	22118	3.8905	5.75765	0.67571	0.499232
thalamus	rs6682560:1:23357282_A_T	2	22118	19.9531	6.88182	2.8994	0.00374246
thalamus	rs6429430:1:243834477_G_T	2	22118	34.4494	6.77401	5.08553	3.69597e-07
thalamus	rs3134614:1:40363054_C_G	2	22118	18.8247	7.92148	2.37642	0.0174902
thalamus	rs12116800:1:51027554_G_A	2	22118	30.0743	15.7432	1.9103	0.0561072
thalamus	rs1628768:10:105012994_C_T	2	22118	28.668	6.24783	4.58848	4.48945e-06
thalamus	rs61882777:10:111962102_T_C	2	22118	8.57012	9.30887	0.92064	0.357248
thalamus	rs10787231:10:112158780_G_A	2	22118	7.82899	5.28962	1.48007	0.13887
thalamus	rs11012732:10:21830104_A_G	2	22118	-0.849993	5.59277	-0.151981	0.879204
thalamus	rs1234214:10:89698190_C_A	2	22118	19.2564	5.43623	3.54223	0.000397569
thalamus	rs12277225:11:68340967_T_C	2	22118	-6.552	5.91553	-1.10759	0.268049
thalamus	rs11111293:12:102921296_T_C	2	22118	14.0541	6.33113	2.21985	0.0264393
thalamus	rs28636834:12:123871070_C_A	2	22118	10.224	6.57333	1.55538	0.119869
thalamus	rs2066827:12:12871099_T_G	2	22118	11.7208	6.2339	1.88017	0.0600978
thalamus	rs3217870:12:4400111_C_T	2	22118	15.6429	5.36525	2.91559	0.00355368
thalamus	rs111939932:12:53843771_T_C	2	22118	23.3678	6.88676	3.39315	0.000692149
thalamus	rs2271194:12:56477694_A_T	2	22118	17.1569	5.32442	3.22231	0.00127346
thalamus	rs17178006:12:65718299_T_G	2	22118	-0.750435	8.10833	-0.0925511	0.926261
thalamus	rs343093:12:66255005_C_G	2	22118	21.3736	7.61727	2.80594	0.00502131
thalamus	rs112717745:12:66292771_C_T	2	22118	-6.08146	10.2395	-0.59392	0.552572
thalamus	rs7306710:12:66376091_T_C	2	22118	14.5789	5.33552	2.73243	0.00629194
thalamus	rs35227403:12:68216239_T_A	2	22118	-2.23478	11.2146	-0.199275	0.842049
thalamus	rs7310309:12:79811429_C_T	2	22118	22.1347	7.64421	2.89562	0.00378777
thalamus	rs7988627:13:81631782_G_A	2	22118	12.0129	5.35146	2.24479	0.0247915
thalamus	rs3093872:14:20811332_C_T	2	22118	22.2285	12.1395	1.83109	0.0671003
thalamus	rs10140304:14:23443514_A_C	2	22118	17.1255	5.41569	3.1622	0.00156795
thalamus	rs893725:15:90128223_A_C	2	22118	0.847486	5.36304	0.158023	0.87444
thalamus	rs62039480:16:15137450_G_A	2	22118	13.0593	5.58327	2.339	0.0193444
thalamus	rs12449730:17:27881366_A_G	2	22118	23.1248	7.01194	3.29792	0.000975584
thalamus	rs7501777:17:42638677_T_G	2	22118	9.56672	7.59684	1.2593	0.207934
thalamus	rs112550936:17:43716155_A_G	2	22118	474.179	278.206	1.70442	0.088317
thalamus	rs55938136:17:43798360_A_G	2	22118	39.8269	6.30386	6.31787	2.70248e-10
thalamus	rs4564621:17:43895501_G_C	2	22118	40.23	6.30222	6.38346	1.76565e-10
thalamus	rs191632554:17:43981742_T_A	2	22118	-2.89402	38.9483	-0.0743041	0.940769
thalamus	rs8079695:17:44161441_T_C	2	22118	13.2098	6.75505	1.95555	0.0505309
thalamus	rs76847569:17:47096662_G_A	2	22118	18.6347	9.54802	1.95168	0.0509888
thalamus	rs78378222:17:7571752_G_T	2	22118	60.7415	24.9375	2.43575	0.0148689
thalamus	rs7232135:18:13047983_T_C	2	22118	12.5421	6.69774	1.87259	0.0611388
thalamus	rs35542154:19:12782418_A_G	2	22118	14.7641	5.54983	2.66028	0.00781329
thalamus	rs148340480:19:13159859_C_G	2	22118	-0.720359	10.8486	-0.0664008	0.947059
thalamus	rs6736289:2:10195540_G_C	2	22118	16.2703	6.51717	2.49653	0.0125486
thalamus	rs73977799:2:183699768_A_G	2	22118	9.03211	9.63845	0.937092	0.348721
thalamus	rs3134614:2:183703336_A_G	2	22118	0.410455	8.08825	0.0507471	0.959528
thalamus	rs11685359:2:20349433_C_T	2	22118	10.4712	7.33022	1.4285	0.153163
thalamus	rs62135193:2:48755477_C_T	2	22118	4.25847	5.31047	0.801901	0.422619
thalamus	rs41288837:2:85531116_C_T	2	22118	18.9984	16.466	1.1538	0.248596
thalamus	rs4832160:2:85539170_C_A	2	22118	11.7183	5.29546	2.2129	0.0269145
thalamus	rs867529:2:88913273_C_G	2	22118	9.97324	5.86946	1.69918	0.0893001
thalamus	rs6124328:20:39826928_A_G	2	22118	7.65932	5.70244	1.34317	0.179232
thalamus	rs142047625:21:38909916_C_T	2	22118	37.1386	18.8593	1.96924	0.0489376
thalamus	rs2040167:22:22077224_T_C	2	22118	54.076	13.1946	4.09835	4.17589e-05
thalamus	rs5756181:22:22305008_C_T	2	22118	14.4918	6.00415	2.41363	0.0158027
thalamus	rs10483213:22:42339525_G_A	2	22118	2.73231	9.4998	0.287617	0.773642
thalamus	rs114895876:3:127352970_A_G	2	22118	95.9224	22.9746	4.17515	2.98928e-05
thalamus	rs9818536:3:136115295_C_T	2	22118	-0.198374	6.21971	-0.0318944	0.974557
thalamus	rs2063453:3:141715543_C_T	2	22118	24.8237	7.30629	3.39758	0.000681055
thalamus	rs56370391:3:142084647_G_A	2	22118	21.623	7.72482	2.79916	0.00512794
thalamus	rs1159211:3:190666643_C_T	2	22118	-2.0277	5.44757	-0.37222	0.709733
thalamus	rs9821713:3:190678438_C_G	2	22118	-11.7594	9.05149	-1.29917	0.193899
thalamus	rs11928552:3:48739883_C_T	2	22118	17.743	5.56515	3.18824	0.00143342
thalamus	rs145897003:3:52210649_A_G	2	22118	21.059	18.2887	1.15148	0.249549
thalamus	rs2301718:4:106009763_A_G	2	22118	5.69728	6.51954	0.873878	0.382194
thalamus	rs362307:4:3241845_C_T	2	22118	50.2829	10.231	4.91475	8.95306e-07
thalamus	rs56335290:5:112036634_A_C	2	22118	-4.81676	6.30002	-0.764562	0.444541
thalamus	rs9374035:6:108859593_A_G	2	22118	2.98405	5.58052	0.534727	0.592844
thalamus	rs1935952:6:108998905_C_G	2	22118	30.7855	5.80117	5.30677	1.1266e-07
thalamus	rs11154343:6:126412953_C_T	2	22118	4.6747	5.73035	0.81578	0.414634
thalamus	rs9401873:6:126623120_C_T	2	22118	0.916684	5.58256	0.164205	0.869571
thalamus	rs138879854:6:126845438_ATTAT_A	2	22118	13.0351	9.45934	1.37801	0.168215
thalamus	rs4273712:6:126964510_G_A	2	22118	19.141	5.97886	3.20145	0.00136931
thalamus	rs190958130:6:127052822_C_G	2	22118	10.2587	13.518	0.758889	0.447927
thalamus	rs17650496:6:127270764_G_A	2	22118	21.9329	11.8343	1.85334	0.0638469
thalamus	rs2011008:6:127425944_C_G	2	22118	7.63384	5.79502	1.31731	0.187748
thalamus	rs2489624:6:127456394_A_G	2	22118	11.1443	16.4829	0.676112	0.498977
thalamus	rs11155234:6:142408707_C_T	2	22118	21.1616	6.5792	3.21643	0.00129981
thalamus	rs747336:6:43832966_C_G	2	22118	26.0296	12.345	2.10852	0.0349974
thalamus	rs111295525:7:135187742_A_G	2	22118	15.7064	8.88186	1.76836	0.0770138
thalamus	rs11769806:7:23480132_A_T	2	22118	-1.86827	6.17469	-0.30257	0.762221
thalamus	rs34888260:7:32876315_T_A	2	22118	21.5229	5.64636	3.81181	0.000138324
thalamus	rs2072235:7:50737384_T_C	2	22118	15.7922	6.4334	2.45472	0.0141069
thalamus	rs151057105:7:54944920_T_C	2	22118	83.713	9.1442	9.15477	5.90783e-20
thalamus	rs6463758:7:8117636_G_A	2	22118	4.10578	5.32566	0.770943	0.440749
thalamus	rs42035:7:92239531_A_G	2	22118	-3.98295	6.20167	-0.642239	0.520725
thalamus	rs7781436:7:92317752_C_T	2	22118	-2.24939	6.49046	-0.346569	0.728919
thalamus	rs35926075:7:92367869_C_T	2	22118	15.8566	7.1298	2.22399	0.0261594
thalamus	rs58153210:8:26271120_T_C	2	22118	11.7802	5.4137	2.17599	0.0295665
thalamus	rs10958478:8:57198009_T_A	2	22118	12.538	6.28927	1.99355	0.0462134
thalamus	rs1076148:9:136927657_C_T	2	22118	8.0692	5.77448	1.39739	0.162311
thalamus	rs28457693:9:98217348_G_A	2	22118	-5.93031	8.62172	-0.687834	0.491565
ventricles	rs10634071:1:112946028_CTGTT_C	1	22145	0.00227774	0.00433615	0.52529	0.599387
ventricles	rs2884218:1:210557309_T_C	1	22145	0.00198413	0.00448027	0.44286	0.657871
ventricles	rs6682560:1:23357282_A_T	1	22145	0.00697545	0.00535808	1.30186	0.192979
ventricles	rs6429430:1:243834477_G_T	1	22145	-0.00559442	0.00527314	-1.06093	0.288734
ventricles	rs3134614:1:40363054_C_G	1	22145	0.0107993	0.00616329	1.75219	0.0797547
ventricles	rs12116800:1:51027554_G_A	1	22145	0.0333326	0.0122477	2.72153	0.00650313
ventricles	rs1628768:10:105012994_C_T	1	22145	0.00698738	0.0048628	1.4369	0.150759
ventricles	rs61882777:10:111962102_T_C	1	22145	0.0123183	0.00724299	1.70073	0.0890084
ventricles	rs10787231:10:112158780_G_A	1	22145	0.0134929	0.0041134	3.28022	0.00103885
ventricles	rs11012732:10:21830104_A_G	1	22145	0.0321438	0.00434572	7.39666	1.44621e-13
ventricles	rs1234214:10:89698190_C_A	1	22145	0.00287177	0.00423022	0.678869	0.497228
ventricles	rs12277225:11:68340967_T_C	1	22145	0.0050438	0.00460029	1.09641	0.272912
ventricles	rs11111293:12:102921296_T_C	1	22145	0.00051822	0.00492719	0.105176	0.916237
ventricles	rs28636834:12:123871070_C_A	1	22145	0.00790564	0.00511387	1.54592	0.122138
ventricles	rs2066827:12:12871099_T_G	1	22145	0.00802041	0.00484855	1.65419	0.0981039
ventricles	rs3217870:12:4400111_C_T	1	22145	0.00228846	0.00417613	0.547987	0.583707
ventricles	rs111939932:12:53843771_T_C	1	22145	-0.00506436	0.00535811	-0.945176	0.344579
ventricles	rs2271194:12:56477694_A_T	1	22145	0.00722741	0.00414257	1.74467	0.0810567
ventricles	rs17178006:12:65718299_T_G	1	22145	0.00838582	0.00630983	1.32901	0.183859
ventricles	rs343093:12:66255005_C_G	1	22145	0.00476992	0.00592887	0.804525	0.421103
ventricles	rs112717745:12:66292771_C_T	1	22145	0.00120201	0.00797106	0.150797	0.880137
ventricles	rs7306710:12:66376091_T_C	1	22145	0.00621236	0.0041516	1.49638	0.13457
ventricles	rs35227403:12:68216239_T_A	1	22145	0.0142886	0.00871737	1.6391	0.101207
ventricles	rs7310309:12:79811429_C_T	1	22145	0.000837934	0.00594695	0.140901	0.887949
ventricles	rs7988627:13:81631782_G_A	1	22145	0.0119799	0.00416279	2.87786	0.0040076
ventricles	rs3093872:14:20811332_C_T	1	22145	0.00394052	0.00944734	0.417104	0.676606
ventricles	rs10140304:14:23443514_A_C	1	22145	0.000541993	0.00421382	0.128623	0.897657
ventricles	rs893725:15:90128223_A_C	1	22145	0.0044569	0.00417254	1.06815	0.285465
ventricles	rs62039480:16:15137450_G_A	1	22145	0.0115865	0.00434533	2.66644	0.00767159
ventricles	rs12449730:17:27881366_A_G	1	22145	0.0132245	0.00545451	2.4245	0.0153373
ventricles	rs7501777:17:42638677_T_G	1	22145	-0.00167773	0.00591008	-0.283877	0.776508
ventricles	rs112550936:17:43716155_A_G	1	22145	-0.0129865	0.216576	-0.0599629	0.952186
ventricles	rs55938136:17:43798360_A_G	1	22145	0.00597616	0.00490638	1.21804	0.223222
ventricles	rs4564621:17:43895501_G_C	1	22145	0.00616043	0.0049052	1.2559	0.209166
ventricles	rs191632554:17:43981742_T_A	1	22145	-0.0358942	0.0303051	-1.18443	0.236255
ventricles	rs8079695:17:44161441_T_C	1	22145	0.00154053	0.00525689	0.293049	0.769487
ventricles	rs76847569:17:47096662_G_A	1	22145	0.00149261	0.00742288	0.201083	0.840636
ventricles	rs78378222:17:7571752_G_T	1	22145	0.00737881	0.0194037	0.380279	0.703742
ventricles	rs7232135:18:13047983_T_C	1	22145	-0.00232687	0.00521176	-0.446465	0.655265
ventricles	rs35542154:19:12782418_A_G	1	22145	-0.00262603	0.00431874	-0.608054	0.543158
ventricles	rs148340480:19:13159859_C_G	1	22145	0.0182088	0.00843912	2.15766	0.030965
ventricles	rs6736289:2:10195540_G_C	1	22145	0.000599589	0.00507118	0.118235	0.905883
ventricles	rs73977799:2:183699768_A_G	1	22145	0.0338673	0.00749096	4.52109	6.18413e-06
ventricles	rs3134614:2:183703336_A_G	1	22145	0.0163851	0.00629338	2.60355	0.00923257
ventricles	rs11685359:2:20349433_C_T	1	22145	0.00710376	0.00570342	1.24553	0.212952
ventricles	rs62135193:2:48755477_C_T	1	22145	0.00369435	0.00413104	0.894292	0.371175
ventricles	rs41288837:2:85531116_C_T	1	22145	0.0168813	0.0128134	1.31747	0.187695
ventricles	rs4832160:2:85539170_C_A	1	22145	0.00669983	0.00411965	1.62631	0.103898
ventricles	rs867529:2:88913273_C_G	1	22145	0.00911981	0.00456668	1.99703	0.0458342
ventricles	rs6124328:20:39826928_A_G	1	22145	0.00196509	0.00443685	0.442901	0.657842
ventricles	rs142047625:21:38909916_C_T	1	22145	0.0147767	0.0146821	1.00644	0.314213
ventricles	rs2040167:22:22077224_T_C	1	22145	0.0249278	0.0102597	2.42968	0.0151199
ventricles	rs5756181:22:22305008_C_T	1	22145	-0.000117886	0.00467222	-0.0252314	0.979871
ventricles	rs10483213:22:42339525_G_A	1	22145	-0.00596403	0.00738835	-0.807221	0.419548
ventricles	rs114895876:3:127352970_A_G	1	22145	0.0189772	0.0179044	1.05992	0.289192
ventricles	rs9818536:3:136115295_C_T	1	22145	0.0169442	0.004837	3.50304	0.000460886
ventricles	rs2063453:3:141715543_C_T	1	22145	0.0079701	0.00568467	1.40203	0.160919
ventricles	rs56370391:3:142084647_G_A	1	22145	-0.00691013	0.00600971	-1.14983	0.250227
ventricles	rs1159211:3:190666643_C_T	1	22145	0.0453942	0.00422767	10.7374	7.90917e-27
ventricles	rs9821713:3:190678438_C_G	1	22145	0.0600719	0.00702978	8.54535	1.3631e-17
ventricles	rs11928552:3:48739883_C_T	1	22145	-0.00408997	0.00433126	-0.944292	0.345031
ventricles	rs145897003:3:52210649_A_G	1	22145	0.0418093	0.0142329	2.93751	0.00331197
ventricles	rs2301718:4:106009763_A_G	1	22145	0.00643443	0.00507226	1.26855	0.204615
ventricles	rs362307:4:3241845_C_T	1	22145	0.00548846	0.00796187	0.689343	0.490615
ventricles	rs56335290:5:112036634_A_C	1	22145	0.00672783	0.00490247	1.37233	0.169973
ventricles	rs9374035:6:108859593_A_G	1	22145	0.00359285	0.0043415	0.827559	0.407929
ventricles	rs1935952:6:108998905_C_G	1	22145	0.00645539	0.00451494	1.42979	0.152792
ventricles	rs11154343:6:126412953_C_T	1	22145	0.00629752	0.0044581	1.4126	0.157787
ventricles	rs9401873:6:126623120_C_T	1	22145	0.0152111	0.00434111	3.50396	0.000459294
ventricles	rs138879854:6:126845438_ATTAT_A	1	22145	0.0140655	0.00735749	1.91172	0.0559247
ventricles	rs4273712:6:126964510_G_A	1	22145	0.015543	0.00464783	3.34414	0.000826752
ventricles	rs190958130:6:127052822_C_G	1	22145	0.0154248	0.0105224	1.4659	0.142689
ventricles	rs17650496:6:127270764_G_A	1	22145	0.0191813	0.00920648	2.08346	0.0372206
ventricles	rs2011008:6:127425944_C_G	1	22145	0.0114217	0.00450736	2.534	0.0112837
ventricles	rs2489624:6:127456394_A_G	1	22145	0.0219576	0.0128152	1.71341	0.0866514
ventricles	rs11155234:6:142408707_C_T	1	22145	0.00487022	0.00511879	0.951439	0.341392
ventricles	rs747336:6:43832966_C_G	1	22145	0.0155495	0.00961053	1.61796	0.105684
ventricles	rs111295525:7:135187742_A_G	1	22145	-0.00414641	0.00691144	-0.599934	0.548556
ventricles	rs11769806:7:23480132_A_T	1	22145	0.00724724	0.00480269	1.509	0.131314
ventricles	rs34888260:7:32876315_T_A	1	22145	-0.000372466	0.00439347	-0.0847772	0.932439
ventricles	rs2072235:7:50737384_T_C	1	22145	0.00426378	0.00500668	0.851618	0.394436
ventricles	rs151057105:7:54944920_T_C	1	22145	0.0159458	0.00711774	2.24028	0.0250824
ventricles	rs6463758:7:8117636_G_A	1	22145	0.0068528	0.00414354	1.65385	0.0981718
ventricles	rs42035:7:92239531_A_G	1	22145	0.00785272	0.00482332	1.62807	0.103524
ventricles	rs7781436:7:92317752_C_T	1	22145	0.0103794	0.00504956	2.05551	0.0398419
ventricles	rs35926075:7:92367869_C_T	1	22145	0.0177083	0.00554773	3.192	0.00141491
ventricles	rs58153210:8:26271120_T_C	1	22145	-0.000501417	0.00421182	-0.11905	0.905237
ventricles	rs10958478:8:57198009_T_A	1	22145	0.00553033	0.0048939	1.13005	0.258469
ventricles	rs1076148:9:136927657_C_T	1	22145	0.00590503	0.00449268	1.31437	0.188737
ventricles	rs28457693:9:98217348_G_A	1	22145	-0.00214205	0.00670814	-0.319322	0.749486
ventricles	rs10634071:1:112946028_CTGTT_C	2	22145	0.000146476	0.00420884	0.0348019	0.972238
ventricles	rs2884218:1:210557309_T_C	2	22145	-0.000434654	0.0043488	-0.099948	0.920386
ventricles	rs6682560:1:23357282_A_T	2	22145	0.00550667	0.00520046	1.05888	0.289665
ventricles	rs6429430:1:243834477_G_T	2	22145	-0.00898438	0.0051184	-1.75531	0.0792199
ventricles	rs3134614:1:40363054_C_G	2	22145	0.00761028	0.00598255	1.27208	0.203358
ventricles	rs12116800:1:51027554_G_A	2	22145	0.0269674	0.0118888	2.2683	0.0233202
ventricles	rs1628768:10:105012994_C_T	2	22145	0.00408145	0.00472035	0.86465	0.38724
ventricles	rs61882777:10:111962102_T_C	2	22145	0.00919001	0.00703032	1.3072	0.191159
ventricles	rs10787231:10:112158780_G_A	2	22145	0.0120542	0.00399256	3.01917	0.00253757
ventricles	rs11012732:10:21830104_A_G	2	22145	0.0285429	0.00421969	6.76424	1.37358e-11
ventricles	rs1234214:10:89698190_C_A	2	22145	0.000587594	0.00410611	0.143102	0.886211
ventricles	rs12277225:11:68340967_T_C	2	22145	0.00156216	0.00446588	0.349798	0.726494
ventricles	rs11111293:12:102921296_T_C	2	22145	-0.00209271	0.00478254	-0.437574	0.6617
ventricles	rs28636834:12:123871070_C_A	2	22145	0.00489317	0.00496405	0.985722	0.324281
ventricles	rs2066827:12:12871099_T_G	2	22145	0.00367454	0.00470742	0.780585	0.435055
ventricles	rs3217870:12:4400111_C_T	2	22145	0.00159769	0.00405316	0.394183	0.693449
ventricles	rs111939932:12:53843771_T_C	2	22145	-0.0105936	0.00520204	-2.03643	0.0417188
ventricles	rs2271194:12:56477694_A_T	2	22145	0.00304023	0.00402236	0.755831	0.449759
ventricles	rs17178006:12:65718299_T_G	2	22145	0.00559986	0.00612455	0.91433	0.360553
ventricles	rs343093:12:66255005_C_G	2	22145	0.00105141	0.00575517	0.18269	0.855043
ventricles	rs112717745:12:66292771_C_T	2	22145	-0.000191138	0.00773634	-0.0247065	0.980289
ventricles	rs7306710:12:66376091_T_C	2	22145	0.00262467	0.00403064	0.65118	0.514937
ventricles	rs35227403:12:68216239_T_A	2	22145	0.00831778	0.00846244	0.982906	0.325665
ventricles	rs7310309:12:79811429_C_T	2	22145	-0.00162821	0.00577214	-0.28208	0.777885
ventricles	rs7988627:13:81631782_G_A	2	22145	0.0112624	0.00404025	2.78754	0.00531557
ventricles	rs3093872:14:20811332_C_T	2	22145	-0.00320089	0.00917108	-0.34902	0.727077
ventricles	rs10140304:14:23443514_A_C	2	22145	-0.000761916	0.00408984	-0.186295	0.852215
ventricles	rs893725:15:90128223_A_C	2	22145	0.00284216	0.00404992	0.701781	0.482823
ventricles	rs62039480:16:15137450_G_A	2	22145	0.0106877	0.00421746	2.53415	0.0112789
ventricles	rs12449730:17:27881366_A_G	2	22145	0.0104831	0.00529459	1.97996	0.0477203
ventricles	rs7501777:17:42638677_T_G	2	22145	-0.00541327	0.00573676	-0.94361	0.345379
ventricles	rs112550936:17:43716155_A_G	2	22145	-0.0232225	0.210196	-0.11048	0.91203
ventricles	rs55938136:17:43798360_A_G	2	22145	0.00145998	0.00476356	0.30649	0.759235
ventricles	rs4564621:17:43895501_G_C	2	22145	0.00166748	0.00476241	0.350134	0.726242
ventricles	rs191632554:17:43981742_T_A	2	22145	-0.039834	0.0294122	-1.35433	0.175643
ventricles	rs8079695:17:44161441_T_C	2	22145	0.000684836	0.00510209	0.134227	0.893225
ventricles	rs76847569:17:47096662_G_A	2	22145	-0.00138148	0.00720464	-0.191749	0.847941
ventricles	rs78378222:17:7571752_G_T	2	22145	-0.00739673	0.0188363	-0.392685	0.694556
ventricles	rs7232135:18:13047983_T_C	2	22145	-0.00371714	0.00505833	-0.734855	0.462436
ventricles	rs35542154:19:12782418_A_G	2	22145	-0.00475574	0.00419183	-1.13453	0.256586
ventricles	rs148340480:19:13159859_C_G	2	22145	0.0146926	0.00819133	1.79367	0.0728788
ventricles	rs6736289:2:10195540_G_C	2	22145	-0.000451465	0.00492187	-0.0917263	0.926916
ventricles	rs73977799:2:183699768_A_G	2	22145	0.0309417	0.0072711	4.25543	2.09504e-05
ventricles	rs3134614:2:183703336_A_G	2	22145	0.0142922	0.00610843	2.33976	0.0193051
ventricles	rs11685359:2:20349433_C_T	2	22145	0.00687336	0.00553541	1.24171	0.214358
ventricles	rs62135193:2:48755477_C_T	2	22145	0.001233	0.00400996	0.307485	0.758477
ventricles	rs41288837:2:85531116_C_T	2	22145	0.0130371	0.0124365	1.04829	0.294515
ventricles	rs4832160:2:85539170_C_A	2	22145	0.00398236	0.00399912	0.995809	0.319354
ventricles	rs867529:2:88913273_C_G	2	22145	0.00747563	0.0044325	1.68655	0.0917036
ventricles	rs6124328:20:39826928_A_G	2	22145	0.000265046	0.00430641	0.0615468	0.950924
ventricles	rs142047625:21:38909916_C_T	2	22145	0.00780879	0.0142511	0.547944	0.583736
ventricles	rs2040167:22:22077224_T_C	2	22145	0.022442	0.00995787	2.25369	0.0242253
ventricles	rs5756181:22:22305008_C_T	2	22145	-0.000582851	0.0045346	-0.128534	0.897727
ventricles	rs10483213:22:42339525_G_A	2	22145	-0.00796859	0.00717081	-1.11125	0.266471
ventricles	rs114895876:3:127352970_A_G	2	22145	0.00721142	0.0173803	0.41492	0.678204
ventricles	rs9818536:3:136115295_C_T	2	22145	0.0139097	0.0046956	2.96228	0.00305695
ventricles	rs2063453:3:141715543_C_T	2	22145	0.00356282	0.00551869	0.645591	0.518551
ventricles	rs56370391:3:142084647_G_A	2	22145	-0.0103205	0.00583316	-1.76929	0.0768598
ventricles	rs1159211:3:190666643_C_T	2	22145	0.0425068	0.00410462	10.3558	4.49279e-25
ventricles	rs9821713:3:190678438_C_G	2	22145	0.0544282	0.00682587	7.97381	1.61255e-15
ventricles	rs11928552:3:48739883_C_T	2	22145	-0.00592455	0.00420386	-1.40931	0.158757
ventricles	rs145897003:3:52210649_A_G	2	22145	0.0316554	0.0138174	2.29098	0.021974
ventricles	rs2301718:4:106009763_A_G	2	22145	0.00491848	0.00492308	0.999064	0.317774
ventricles	rs362307:4:3241845_C_T	2	22145	0.00178072	0.00772805	0.230423	0.817765
ventricles	rs56335290:5:112036634_A_C	2	22145	0.00514028	0.00475832	1.08027	0.280033
ventricles	rs9374035:6:108859593_A_G	2	22145	0.00364781	0.0042136	0.865722	0.386652
ventricles	rs1935952:6:108998905_C_G	2	22145	0.00274824	0.00438325	0.626987	0.530675
ventricles	rs11154343:6:126412953_C_T	2	22145	0.00337314	0.00432763	0.779444	0.435727
ventricles	rs9401873:6:126623120_C_T	2	22145	0.0121284	0.00421444	2.87783	0.004008
ventricles	rs138879854:6:126845438_ATTAT_A	2	22145	0.00990676	0.00714192	1.38713	0.165416
ventricles	rs4273712:6:126964510_G_A	2	22145	0.00953553	0.00451454	2.11218	0.034682
ventricles	rs190958130:6:127052822_C_G	2	22145	0.010106	0.0102137	0.989455	0.322451
ventricles	rs17650496:6:127270764_G_A	2	22145	0.014105	0.0089367	1.57832	0.114507
ventricles	rs2011008:6:127425944_C_G	2	22145	0.00928235	0.00437515	2.12161	0.0338819
ventricles	rs2489624:6:127456394_A_G	2	22145	0.0157034	0.0124392	1.26241	0.206814
ventricles	rs11155234:6:142408707_C_T	2	22145	0.00149984	0.00496893	0.301843	0.762775
ventricles	rs747336:6:43832966_C_G	2	22145	0.0130603	0.0093278	1.40015	0.161484
ventricles	rs111295525:7:135187742_A_G	2	22145	-0.00635485	0.00670803	-0.94735	0.343471
ventricles	rs11769806:7:23480132_A_T	2	22145	0.00349792	0.0046625	0.750225	0.453127
ventricles	rs34888260:7:32876315_T_A	2	22145	-0.0015755	0.00426416	-0.369474	0.711778
ventricles	rs2072235:7:50737384_T_C	2	22145	0.000835809	0.00486016	0.171972	0.863461
ventricles	rs151057105:7:54944920_T_C	2	22145	0.00930882	0.0069109	1.34698	0.178002
ventricles	rs6463758:7:8117636_G_A	2	22145	0.00587474	0.00402162	1.46079	0.144087
ventricles	rs42035:7:92239531_A_G	2	22145	0.00472739	0.00468217	1.00966	0.31267
ventricles	rs7781436:7:92317752_C_T	2	22145	0.009476	0.00490092	1.93351	0.0531857
ventricles	rs35926075:7:92367869_C_T	2	22145	0.0157045	0.00538478	2.91646	0.0035438
ventricles	rs58153210:8:26271120_T_C	2	22145	-0.00303167	0.00408827	-0.741554	0.458366
ventricles	rs10958478:8:57198009_T_A	2	22145	0.00498258	0.00474978	1.04901	0.294183
ventricles	rs1076148:9:136927657_C_T	2	22145	0.00562999	0.00436035	1.29118	0.196655
ventricles	rs28457693:9:98217348_G_A	2	22145	-0.00509111	0.00651094	-0.781932	0.434263
bankssts_volume	rs10634071:1:112946028_CTGTT_C	1	22090	3.33054	2.94887	1.12943	0.258728
bankssts_volume	rs2884218:1:210557309_T_C	1	22090	10.4449	3.0476	3.42726	0.00061082
bankssts_volume	rs6682560:1:23357282_A_T	1	22090	10.9603	3.64287	3.00868	0.00262677
bankssts_volume	rs6429430:1:243834477_G_T	1	22090	10.1888	3.58596	2.8413	0.00449715
bankssts_volume	rs3134614:1:40363054_C_G	1	22090	11.0482	4.19336	2.63469	0.00842718
bankssts_volume	rs12116800:1:51027554_G_A	1	22090	33.012	8.33238	3.96189	7.4592e-05
bankssts_volume	rs1628768:10:105012994_C_T	1	22090	6.60272	3.30792	1.99604	0.0459422
bankssts_volume	rs61882777:10:111962102_T_C	1	22090	2.58035	4.92627	0.523793	0.600428
bankssts_volume	rs10787231:10:112158780_G_A	1	22090	2.427	2.80005	0.866772	0.386076
bankssts_volume	rs11012732:10:21830104_A_G	1	22090	2.42698	2.96045	0.819801	0.412338
bankssts_volume	rs1234214:10:89698190_C_A	1	22090	0.457632	2.87835	0.158991	0.873677
bankssts_volume	rs12277225:11:68340967_T_C	1	22090	-2.32313	3.12926	-0.742389	0.457859
bankssts_volume	rs11111293:12:102921296_T_C	1	22090	8.80505	3.35192	2.62687	0.00862343
bankssts_volume	rs28636834:12:123871070_C_A	1	22090	8.88162	3.47776	2.55383	0.0106611
bankssts_volume	rs2066827:12:12871099_T_G	1	22090	12.5465	3.29738	3.80498	0.000142201
bankssts_volume	rs3217870:12:4400111_C_T	1	22090	2.78509	2.84218	0.979911	0.327141
bankssts_volume	rs111939932:12:53843771_T_C	1	22090	11.4577	3.64725	3.14146	0.00168331
bankssts_volume	rs2271194:12:56477694_A_T	1	22090	9.4362	2.81803	3.34851	0.000813846
bankssts_volume	rs17178006:12:65718299_T_G	1	22090	12.8836	4.29402	3.00035	0.00269972
bankssts_volume	rs343093:12:66255005_C_G	1	22090	14.5023	4.03355	3.59542	0.000324572
bankssts_volume	rs112717745:12:66292771_C_T	1	22090	6.55048	5.42292	1.20793	0.227089
bankssts_volume	rs7306710:12:66376091_T_C	1	22090	7.04782	2.82461	2.49515	0.0125977
bankssts_volume	rs35227403:12:68216239_T_A	1	22090	11.4605	5.92794	1.9333	0.053212
bankssts_volume	rs7310309:12:79811429_C_T	1	22090	2.89053	4.04703	0.714233	0.47509
bankssts_volume	rs7988627:13:81631782_G_A	1	22090	-0.00838093	2.83318	-0.00295814	0.99764
bankssts_volume	rs3093872:14:20811332_C_T	1	22090	0.671629	6.42282	0.104569	0.916719
bankssts_volume	rs10140304:14:23443514_A_C	1	22090	1.6911	2.86618	0.590018	0.555185
bankssts_volume	rs893725:15:90128223_A_C	1	22090	6.25023	2.83818	2.20219	0.0276619
bankssts_volume	rs62039480:16:15137450_G_A	1	22090	5.05872	2.95543	1.71167	0.0869718
bankssts_volume	rs12449730:17:27881366_A_G	1	22090	-0.666159	3.7115	-0.179485	0.857558
bankssts_volume	rs7501777:17:42638677_T_G	1	22090	11.2594	4.02152	2.79979	0.00511802
bankssts_volume	rs112550936:17:43716155_A_G	1	22090	153.454	147.168	1.04272	0.297092
bankssts_volume	rs55938136:17:43798360_A_G	1	22090	16.1861	3.33698	4.85051	1.23982e-06
bankssts_volume	rs4564621:17:43895501_G_C	1	22090	16.3662	3.33615	4.90572	9.37495e-07
bankssts_volume	rs191632554:17:43981742_T_A	1	22090	19.5962	20.6326	0.949766	0.342241
bankssts_volume	rs8079695:17:44161441_T_C	1	22090	2.52258	3.57802	0.705022	0.480804
bankssts_volume	rs76847569:17:47096662_G_A	1	22090	7.49357	5.04632	1.48496	0.13757
bankssts_volume	rs78378222:17:7571752_G_T	1	22090	30.1152	13.1965	2.28206	0.0224953
bankssts_volume	rs7232135:18:13047983_T_C	1	22090	2.94752	3.5457	0.831293	0.405817
bankssts_volume	rs35542154:19:12782418_A_G	1	22090	2.60274	2.9384	0.88577	0.375751
bankssts_volume	rs148340480:19:13159859_C_G	1	22090	-4.14042	5.74175	-0.721108	0.470851
bankssts_volume	rs6736289:2:10195540_G_C	1	22090	5.71073	3.45076	1.65492	0.0979546
bankssts_volume	rs73977799:2:183699768_A_G	1	22090	19.3715	5.09871	3.7993	0.000145495
bankssts_volume	rs3134614:2:183703336_A_G	1	22090	11.6164	4.28199	2.71286	0.0066758
bankssts_volume	rs11685359:2:20349433_C_T	1	22090	7.53733	3.8821	1.94156	0.0522029
bankssts_volume	rs62135193:2:48755477_C_T	1	22090	5.35061	2.81025	1.90396	0.0569282
bankssts_volume	rs41288837:2:85531116_C_T	1	22090	19.9063	8.71364	2.2845	0.0223517
bankssts_volume	rs4832160:2:85539170_C_A	1	22090	-0.223247	2.80322	-0.0796396	0.936525
bankssts_volume	rs867529:2:88913273_C_G	1	22090	0.480027	3.10762	0.154468	0.877242
bankssts_volume	rs6124328:20:39826928_A_G	1	22090	0.0581153	3.01854	0.0192528	0.98464
bankssts_volume	rs142047625:21:38909916_C_T	1	22090	36.9874	9.99022	3.70236	0.000214124
bankssts_volume	rs2040167:22:22077224_T_C	1	22090	13.9909	6.97913	2.00467	0.0450103
bankssts_volume	rs5756181:22:22305008_C_T	1	22090	0.955711	3.17882	0.30065	0.763684
bankssts_volume	rs10483213:22:42339525_G_A	1	22090	3.09442	5.02758	0.615489	0.538238
bankssts_volume	rs114895876:3:127352970_A_G	1	22090	35.2866	12.1648	2.90072	0.00372674
bankssts_volume	rs9818536:3:136115295_C_T	1	22090	3.97489	3.29156	1.2076	0.227214
bankssts_volume	rs2063453:3:141715543_C_T	1	22090	15.9552	3.86829	4.12462	3.72704e-05
bankssts_volume	rs56370391:3:142084647_G_A	1	22090	13.3049	4.09123	3.25206	0.00114742
bankssts_volume	rs1159211:3:190666643_C_T	1	22090	6.64152	2.88322	2.30351	0.0212594
bankssts_volume	rs9821713:3:190678438_C_G	1	22090	17.3665	4.78881	3.62647	0.000287969
bankssts_volume	rs11928552:3:48739883_C_T	1	22090	4.78585	2.94718	1.62387	0.104417
bankssts_volume	rs145897003:3:52210649_A_G	1	22090	5.73411	9.68464	0.592083	0.553801
bankssts_volume	rs2301718:4:106009763_A_G	1	22090	9.07608	3.45049	2.63038	0.00853495
bankssts_volume	rs362307:4:3241845_C_T	1	22090	16.6195	5.41469	3.06933	0.00214801
bankssts_volume	rs56335290:5:112036634_A_C	1	22090	2.07793	3.33421	0.623215	0.533149
bankssts_volume	rs9374035:6:108859593_A_G	1	22090	-0.555165	2.95434	-0.187915	0.850945
bankssts_volume	rs1935952:6:108998905_C_G	1	22090	10.055	3.07156	3.27359	0.00106354
bankssts_volume	rs11154343:6:126412953_C_T	1	22090	4.06724	3.03235	1.34128	0.179842
bankssts_volume	rs9401873:6:126623120_C_T	1	22090	1.83752	2.95426	0.62199	0.533955
bankssts_volume	rs138879854:6:126845438_ATTAT_A	1	22090	0.30855	5.00725	0.0616206	0.950866
bankssts_volume	rs4273712:6:126964510_G_A	1	22090	6.69	3.16241	2.11548	0.0344006
bankssts_volume	rs190958130:6:127052822_C_G	1	22090	14.1177	7.15379	1.97346	0.0484558
bankssts_volume	rs17650496:6:127270764_G_A	1	22090	-0.31672	6.26793	-0.0505301	0.9597
bankssts_volume	rs2011008:6:127425944_C_G	1	22090	3.07785	3.0676	1.00334	0.315706
bankssts_volume	rs2489624:6:127456394_A_G	1	22090	10.2869	8.72614	1.17886	0.238465
bankssts_volume	rs11155234:6:142408707_C_T	1	22090	11.1008	3.48112	3.18885	0.00143038
bankssts_volume	rs747336:6:43832966_C_G	1	22090	10.9995	6.53904	1.68213	0.0925569
bankssts_volume	rs111295525:7:135187742_A_G	1	22090	1.65693	4.70061	0.352494	0.724471
bankssts_volume	rs11769806:7:23480132_A_T	1	22090	6.91992	3.26683	2.11824	0.0341659
bankssts_volume	rs34888260:7:32876315_T_A	1	22090	3.47804	2.98919	1.16354	0.244624
bankssts_volume	rs2072235:7:50737384_T_C	1	22090	9.72183	3.40516	2.85503	0.00430734
bankssts_volume	rs151057105:7:54944920_T_C	1	22090	12.8286	4.8413	2.64983	0.00805907
bankssts_volume	rs6463758:7:8117636_G_A	1	22090	4.98252	2.81874	1.76764	0.0771349
bankssts_volume	rs42035:7:92239531_A_G	1	22090	3.1169	3.28249	0.949552	0.34235
bankssts_volume	rs7781436:7:92317752_C_T	1	22090	2.48796	3.43554	0.724181	0.468962
bankssts_volume	rs35926075:7:92367869_C_T	1	22090	11.9909	3.77316	3.17795	0.00148525
bankssts_volume	rs58153210:8:26271120_T_C	1	22090	4.10624	2.86562	1.43294	0.15189
bankssts_volume	rs10958478:8:57198009_T_A	1	22090	4.95244	3.32916	1.48759	0.136872
bankssts_volume	rs1076148:9:136927657_C_T	1	22090	0.0684828	3.05703	0.0224017	0.982128
bankssts_volume	rs28457693:9:98217348_G_A	1	22090	22.6144	4.56087	4.95835	7.16214e-07
bankssts_volume	rs10634071:1:112946028_CTGTT_C	2	22090	1.61832	2.83382	0.571073	0.567956
bankssts_volume	rs2884218:1:210557309_T_C	2	22090	8.56551	2.92889	2.9245	0.00345365
bankssts_volume	rs6682560:1:23357282_A_T	2	22090	9.92637	3.50049	2.83571	0.00457657
bankssts_volume	rs6429430:1:243834477_G_T	2	22090	7.46942	3.44649	2.16725	0.0302262
bankssts_volume	rs3134614:1:40363054_C_G	2	22090	8.3688	4.03	2.07663	0.0378477
bankssts_volume	rs12116800:1:51027554_G_A	2	22090	27.928	8.00786	3.48758	0.000488365
bankssts_volume	rs1628768:10:105012994_C_T	2	22090	4.305	3.17909	1.35416	0.175698
bankssts_volume	rs61882777:10:111962102_T_C	2	22090	0.0961817	4.73389	0.0203177	0.98379
bankssts_volume	rs10787231:10:112158780_G_A	2	22090	1.40419	2.69062	0.521885	0.601756
bankssts_volume	rs11012732:10:21830104_A_G	2	22090	-0.395668	2.84541	-0.139055	0.889408
bankssts_volume	rs1234214:10:89698190_C_A	2	22090	-1.31641	2.76602	-0.475922	0.634134
bankssts_volume	rs12277225:11:68340967_T_C	2	22090	-5.12762	3.00737	-1.70502	0.0882047
bankssts_volume	rs11111293:12:102921296_T_C	2	22090	6.7768	3.22129	2.10375	0.0354112
bankssts_volume	rs28636834:12:123871070_C_A	2	22090	6.58398	3.3423	1.96989	0.0488629
bankssts_volume	rs2066827:12:12871099_T_G	2	22090	9.21572	3.16974	2.9074	0.00364805
bankssts_volume	rs3217870:12:4400111_C_T	2	22090	2.39944	2.73099	0.878597	0.379629
bankssts_volume	rs111939932:12:53843771_T_C	2	22090	7.21655	3.50638	2.05812	0.0395903
bankssts_volume	rs2271194:12:56477694_A_T	2	22090	6.13535	2.70924	2.26461	0.0235466
bankssts_volume	rs17178006:12:65718299_T_G	2	22090	10.6022	4.12656	2.56927	0.0101979
bankssts_volume	rs343093:12:66255005_C_G	2	22090	11.7239	3.87659	3.02427	0.00249517
bankssts_volume	rs112717745:12:66292771_C_T	2	22090	5.41418	5.21083	1.03902	0.298805
bankssts_volume	rs7306710:12:66376091_T_C	2	22090	4.29482	2.71507	1.58184	0.1137
bankssts_volume	rs35227403:12:68216239_T_A	2	22090	6.97723	5.69723	1.22467	0.220712
bankssts_volume	rs7310309:12:79811429_C_T	2	22090	0.913345	3.88899	0.234854	0.814324
bankssts_volume	rs7988627:13:81631782_G_A	2	22090	-0.61774	2.72235	-0.226914	0.820493
bankssts_volume	rs3093872:14:20811332_C_T	2	22090	-4.72598	6.1727	-0.765626	0.443907
bankssts_volume	rs10140304:14:23443514_A_C	2	22090	0.717383	2.75414	0.260475	0.7945
bankssts_volume	rs893725:15:90128223_A_C	2	22090	5.01403	2.72737	1.83841	0.0660153
bankssts_volume	rs62039480:16:15137450_G_A	2	22090	4.29703	2.83988	1.5131	0.130268
bankssts_volume	rs12449730:17:27881366_A_G	2	22090	-2.89766	3.56659	-0.812446	0.416545
bankssts_volume	rs7501777:17:42638677_T_G	2	22090	8.28201	3.86507	2.14279	0.0321412
bankssts_volume	rs112550936:17:43716155_A_G	2	22090	145.762	141.41	1.03078	0.302655
bankssts_volume	rs55938136:17:43798360_A_G	2	22090	12.5558	3.20812	3.91374	9.11509e-05
bankssts_volume	rs4564621:17:43895501_G_C	2	22090	12.7543	3.20731	3.97663	7.01209e-05
bankssts_volume	rs191632554:17:43981742_T_A	2	22090	16.2688	19.8255	0.820602	0.411882
bankssts_volume	rs8079695:17:44161441_T_C	2	22090	1.84609	3.43806	0.536958	0.591302
bankssts_volume	rs76847569:17:47096662_G_A	2	22090	5.36821	4.84922	1.10702	0.268295
bankssts_volume	rs78378222:17:7571752_G_T	2	22090	18.6677	12.6838	1.47177	0.141097
bankssts_volume	rs7232135:18:13047983_T_C	2	22090	1.79156	3.4071	0.525832	0.59901
bankssts_volume	rs35542154:19:12782418_A_G	2	22090	0.80991	2.82377	0.286818	0.774254
bankssts_volume	rs148340480:19:13159859_C_G	2	22090	-6.98202	5.51734	-1.26547	0.205717
bankssts_volume	rs6736289:2:10195540_G_C	2	22090	4.92206	3.31582	1.48442	0.137713
bankssts_volume	rs73977799:2:183699768_A_G	2	22090	17.1052	4.89973	3.49106	0.000482056
bankssts_volume	rs3134614:2:183703336_A_G	2	22090	9.98156	4.11475	2.4258	0.0152828
bankssts_volume	rs11685359:2:20349433_C_T	2	22090	7.28362	3.73019	1.95261	0.050878
bankssts_volume	rs62135193:2:48755477_C_T	2	22090	3.57409	2.70072	1.32338	0.185721
bankssts_volume	rs41288837:2:85531116_C_T	2	22090	16.8968	8.37319	2.01796	0.0436071
bankssts_volume	rs4832160:2:85539170_C_A	2	22090	-2.32652	2.69393	-0.863617	0.387808
bankssts_volume	rs867529:2:88913273_C_G	2	22090	-0.668806	2.98614	-0.22397	0.822783
bankssts_volume	rs6124328:20:39826928_A_G	2	22090	-1.22761	2.90057	-0.423232	0.67213
bankssts_volume	rs142047625:21:38909916_C_T	2	22090	31.5639	9.60077	3.28764	0.00101189
bankssts_volume	rs2040167:22:22077224_T_C	2	22090	11.9433	6.70633	1.7809	0.0749422
bankssts_volume	rs5756181:22:22305008_C_T	2	22090	0.600077	3.05445	0.19646	0.844252
bankssts_volume	rs10483213:22:42339525_G_A	2	22090	1.46717	4.83103	0.303697	0.761362
bankssts_volume	rs114895876:3:127352970_A_G	2	22090	26.4039	11.6915	2.25838	0.0239316
bankssts_volume	rs9818536:3:136115295_C_T	2	22090	1.62679	3.16332	0.514266	0.607071
bankssts_volume	rs2063453:3:141715543_C_T	2	22090	12.6519	3.71818	3.40272	0.000668377
bankssts_volume	rs56370391:3:142084647_G_A	2	22090	10.7517	3.93186	2.73449	0.00625261
bankssts_volume	rs1159211:3:190666643_C_T	2	22090	4.35306	2.77109	1.57089	0.116224
bankssts_volume	rs9821713:3:190678438_C_G	2	22090	13.0126	4.60309	2.82693	0.00470383
bankssts_volume	rs11928552:3:48739883_C_T	2	22090	3.35518	2.83213	1.18468	0.236156
bankssts_volume	rs145897003:3:52210649_A_G	2	22090	-2.4473	9.3077	-0.262933	0.792605
bankssts_volume	rs2301718:4:106009763_A_G	2	22090	7.94032	3.31566	2.39479	0.0166382
bankssts_volume	rs362307:4:3241845_C_T	2	22090	13.7365	5.20354	2.63984	0.00830028
bankssts_volume	rs56335290:5:112036634_A_C	2	22090	0.819182	3.2039	0.255683	0.798198
bankssts_volume	rs9374035:6:108859593_A_G	2	22090	-0.496987	2.83873	-0.175074	0.861023
bankssts_volume	rs1935952:6:108998905_C_G	2	22090	7.11315	2.9525	2.4092	0.0159959
bankssts_volume	rs11154343:6:126412953_C_T	2	22090	1.8348	2.91425	0.629595	0.528966
bankssts_volume	rs9401873:6:126623120_C_T	2	22090	-0.533716	2.83922	-0.18798	0.850894
bankssts_volume	rs138879854:6:126845438_ATTAT_A	2	22090	-3.08719	4.81192	-0.641572	0.521158
bankssts_volume	rs4273712:6:126964510_G_A	2	22090	1.85987	3.04104	0.611589	0.540816
bankssts_volume	rs190958130:6:127052822_C_G	2	22090	10.099	6.87477	1.46899	0.14185
bankssts_volume	rs17650496:6:127270764_G_A	2	22090	-4.21684	6.02329	-0.700088	0.48388
bankssts_volume	rs2011008:6:127425944_C_G	2	22090	1.43835	2.94786	0.487929	0.625605
bankssts_volume	rs2489624:6:127456394_A_G	2	22090	5.8542	8.38549	0.698135	0.4851
bankssts_volume	rs11155234:6:142408707_C_T	2	22090	8.53994	3.34572	2.5525	0.010702
bankssts_volume	rs747336:6:43832966_C_G	2	22090	9.08888	6.28343	1.44648	0.148056
bankssts_volume	rs111295525:7:135187742_A_G	2	22090	0.0483009	4.51684	0.0106935	0.991468
bankssts_volume	rs11769806:7:23480132_A_T	2	22090	3.97859	3.13995	1.26709	0.205138
bankssts_volume	rs34888260:7:32876315_T_A	2	22090	2.60853	2.87233	0.908158	0.363805
bankssts_volume	rs2072235:7:50737384_T_C	2	22090	6.97792	3.27282	2.13208	0.0330109
bankssts_volume	rs151057105:7:54944920_T_C	2	22090	7.59096	4.65393	1.63108	0.102887
bankssts_volume	rs6463758:7:8117636_G_A	2	22090	4.27108	2.70853	1.5769	0.114834
bankssts_volume	rs42035:7:92239531_A_G	2	22090	0.720024	3.1546	0.228245	0.819458
bankssts_volume	rs7781436:7:92317752_C_T	2	22090	1.82053	3.30116	0.551482	0.581309
bankssts_volume	rs35926075:7:92367869_C_T	2	22090	10.4277	3.62585	2.87592	0.00403233
bankssts_volume	rs58153210:8:26271120_T_C	2	22090	2.14429	2.75396	0.778624	0.43621
bankssts_volume	rs10958478:8:57198009_T_A	2	22090	4.61155	3.19891	1.4416	0.149429
bankssts_volume	rs1076148:9:136927657_C_T	2	22090	-0.238819	2.93742	-0.0813024	0.935202
bankssts_volume	rs28457693:9:98217348_G_A	2	22090	20.2823	4.38306	4.62743	3.7234e-06
caudalanteriorcingulate_volume	rs10634071:1:112946028_CTGTT_C	1	22079	1.80437	3.19881	0.564076	0.572708
caudalanteriorcingulate_volume	rs2884218:1:210557309_T_C	1	22079	5.01119	3.30627	1.51566	0.129619
caudalanteriorcingulate_volume	rs6682560:1:23357282_A_T	1	22079	6.92539	3.95129	1.75269	0.0796688
caudalanteriorcingulate_volume	rs6429430:1:243834477_G_T	1	22079	5.31116	3.89114	1.36494	0.172286
caudalanteriorcingulate_volume	rs3134614:1:40363054_C_G	1	22079	11.0541	4.54893	2.43004	0.0151049
caudalanteriorcingulate_volume	rs12116800:1:51027554_G_A	1	22079	5.14177	9.03985	0.568789	0.569505
caudalanteriorcingulate_volume	rs1628768:10:105012994_C_T	1	22079	8.46056	3.58754	2.35832	0.0183666
caudalanteriorcingulate_volume	rs61882777:10:111962102_T_C	1	22079	-1.16997	5.34555	-0.218869	0.826754
caudalanteriorcingulate_volume	rs10787231:10:112158780_G_A	1	22079	1.0868	3.03654	0.357908	0.720416
caudalanteriorcingulate_volume	rs11012732:10:21830104_A_G	1	22079	3.1323	3.21148	0.975345	0.3294
caudalanteriorcingulate_volume	rs1234214:10:89698190_C_A	1	22079	2.68002	3.12224	0.858366	0.3907
caudalanteriorcingulate_volume	rs12277225:11:68340967_T_C	1	22079	-0.448853	3.39522	-0.132201	0.894826
caudalanteriorcingulate_volume	rs11111293:12:102921296_T_C	1	22079	16.5112	3.6329	4.54491	5.52513e-06
caudalanteriorcingulate_volume	rs28636834:12:123871070_C_A	1	22079	5.39781	3.77129	1.43129	0.152361
caudalanteriorcingulate_volume	rs2066827:12:12871099_T_G	1	22079	6.87119	3.57622	1.92136	0.0546997
caudalanteriorcingulate_volume	rs3217870:12:4400111_C_T	1	22079	1.73872	3.08213	0.564128	0.572672
caudalanteriorcingulate_volume	rs111939932:12:53843771_T_C	1	22079	2.62793	3.95448	0.664544	0.506349
caudalanteriorcingulate_volume	rs2271194:12:56477694_A_T	1	22079	12.6536	3.05523	4.14164	3.46121e-05
caudalanteriorcingulate_volume	rs17178006:12:65718299_T_G	1	22079	23.1079	4.65336	4.96586	6.89077e-07
caudalanteriorcingulate_volume	rs343093:12:66255005_C_G	1	22079	3.09717	4.37476	0.707963	0.478976
caudalanteriorcingulate_volume	rs112717745:12:66292771_C_T	1	22079	10.4629	5.8774	1.7802	0.0750574
caudalanteriorcingulate_volume	rs7306710:12:66376091_T_C	1	22079	7.80686	3.06344	2.54839	0.0108288
caudalanteriorcingulate_volume	rs35227403:12:68216239_T_A	1	22079	5.17478	6.42944	0.804857	0.420911
caudalanteriorcingulate_volume	rs7310309:12:79811429_C_T	1	22079	5.76533	4.39087	1.31303	0.189188
caudalanteriorcingulate_volume	rs7988627:13:81631782_G_A	1	22079	1.29309	3.07193	0.420937	0.673805
caudalanteriorcingulate_volume	rs3093872:14:20811332_C_T	1	22079	-2.86459	6.96674	-0.411181	0.680943
caudalanteriorcingulate_volume	rs10140304:14:23443514_A_C	1	22079	5.10307	3.10937	1.64119	0.100772
caudalanteriorcingulate_volume	rs893725:15:90128223_A_C	1	22079	2.18546	3.07756	0.710128	0.477632
caudalanteriorcingulate_volume	rs62039480:16:15137450_G_A	1	22079	0.697663	3.20659	0.217572	0.827765
caudalanteriorcingulate_volume	rs12449730:17:27881366_A_G	1	22079	13.451	4.02348	3.34312	0.000829808
caudalanteriorcingulate_volume	rs7501777:17:42638677_T_G	1	22079	8.12311	4.36279	1.8619	0.0626298
caudalanteriorcingulate_volume	rs112550936:17:43716155_A_G	1	22079	-8.54558	159.591	-0.0535468	0.957297
caudalanteriorcingulate_volume	rs55938136:17:43798360_A_G	1	22079	20.1403	3.61912	5.56497	2.65235e-08
caudalanteriorcingulate_volume	rs4564621:17:43895501_G_C	1	22079	20.2993	3.61821	5.61032	2.04378e-08
caudalanteriorcingulate_volume	rs191632554:17:43981742_T_A	1	22079	3.24194	22.3795	0.144862	0.884821
caudalanteriorcingulate_volume	rs8079695:17:44161441_T_C	1	22079	3.48549	3.87818	0.898744	0.368799
caudalanteriorcingulate_volume	rs76847569:17:47096662_G_A	1	22079	7.55603	5.4791	1.37906	0.167889
caudalanteriorcingulate_volume	rs78378222:17:7571752_G_T	1	22079	11.104	14.3237	0.775217	0.43822
caudalanteriorcingulate_volume	rs7232135:18:13047983_T_C	1	22079	-2.5536	3.84462	-0.664201	0.506568
caudalanteriorcingulate_volume	rs35542154:19:12782418_A_G	1	22079	3.80882	3.18594	1.19551	0.231901
caudalanteriorcingulate_volume	rs148340480:19:13159859_C_G	1	22079	11.0294	6.22856	1.77078	0.0766106
caudalanteriorcingulate_volume	rs6736289:2:10195540_G_C	1	22079	5.69284	3.74169	1.52146	0.128158
caudalanteriorcingulate_volume	rs73977799:2:183699768_A_G	1	22079	4.54284	5.5252	0.822204	0.410969
caudalanteriorcingulate_volume	rs3134614:2:183703336_A_G	1	22079	7.14313	4.64507	1.53779	0.124115
caudalanteriorcingulate_volume	rs11685359:2:20349433_C_T	1	22079	6.17035	4.20843	1.46619	0.142611
caudalanteriorcingulate_volume	rs62135193:2:48755477_C_T	1	22079	6.27036	3.04626	2.05838	0.0395652
caudalanteriorcingulate_volume	rs41288837:2:85531116_C_T	1	22079	21.1583	9.44045	2.24124	0.0250206
caudalanteriorcingulate_volume	rs4832160:2:85539170_C_A	1	22079	7.77363	3.0396	2.55745	0.0105509
caudalanteriorcingulate_volume	rs867529:2:88913273_C_G	1	22079	3.85801	3.37047	1.14465	0.252367
caudalanteriorcingulate_volume	rs6124328:20:39826928_A_G	1	22079	11.0003	3.27272	3.36121	0.000777333
caudalanteriorcingulate_volume	rs142047625:21:38909916_C_T	1	22079	26.2118	10.8224	2.42199	0.0154437
caudalanteriorcingulate_volume	rs2040167:22:22077224_T_C	1	22079	1.25261	7.57155	0.165436	0.868602
caudalanteriorcingulate_volume	rs5756181:22:22305008_C_T	1	22079	3.91787	3.44852	1.1361	0.255925
caudalanteriorcingulate_volume	rs10483213:22:42339525_G_A	1	22079	8.93214	5.45403	1.63771	0.101496
caudalanteriorcingulate_volume	rs114895876:3:127352970_A_G	1	22079	8.66641	13.2002	0.656535	0.511487
caudalanteriorcingulate_volume	rs9818536:3:136115295_C_T	1	22079	0.629214	3.56924	0.176288	0.860069
caudalanteriorcingulate_volume	rs2063453:3:141715543_C_T	1	22079	9.23688	4.19305	2.2029	0.027612
caudalanteriorcingulate_volume	rs56370391:3:142084647_G_A	1	22079	11.4056	4.43585	2.57123	0.0101402
caudalanteriorcingulate_volume	rs1159211:3:190666643_C_T	1	22079	-7.17875	3.12788	-2.29509	0.0217374
caudalanteriorcingulate_volume	rs9821713:3:190678438_C_G	1	22079	-4.98405	5.19357	-0.959657	0.337239
caudalanteriorcingulate_volume	rs11928552:3:48739883_C_T	1	22079	0.0216584	3.19524	0.00677832	0.994592
caudalanteriorcingulate_volume	rs145897003:3:52210649_A_G	1	22079	9.42565	10.4989	0.897772	0.369317
caudalanteriorcingulate_volume	rs2301718:4:106009763_A_G	1	22079	9.41957	3.74294	2.51662	0.0118555
caudalanteriorcingulate_volume	rs362307:4:3241845_C_T	1	22079	9.68243	5.87422	1.64829	0.0993073
caudalanteriorcingulate_volume	rs56335290:5:112036634_A_C	1	22079	3.09763	3.61719	0.856363	0.391807
caudalanteriorcingulate_volume	rs9374035:6:108859593_A_G	1	22079	-1.36152	3.2039	-0.424956	0.670873
caudalanteriorcingulate_volume	rs1935952:6:108998905_C_G	1	22079	17.917	3.32918	5.38182	7.44887e-08
caudalanteriorcingulate_volume	rs11154343:6:126412953_C_T	1	22079	8.77887	3.2884	2.66965	0.00759864
caudalanteriorcingulate_volume	rs9401873:6:126623120_C_T	1	22079	8.51419	3.20466	2.65682	0.00789393
caudalanteriorcingulate_volume	rs138879854:6:126845438_ATTAT_A	1	22079	11.3852	5.4242	2.09897	0.0358312
caudalanteriorcingulate_volume	rs4273712:6:126964510_G_A	1	22079	20.432	3.43024	5.95644	2.61694e-09
caudalanteriorcingulate_volume	rs190958130:6:127052822_C_G	1	22079	27.7345	7.75343	3.57706	0.000348225
caudalanteriorcingulate_volume	rs17650496:6:127270764_G_A	1	22079	9.52356	6.79345	1.40187	0.160967
caudalanteriorcingulate_volume	rs2011008:6:127425944_C_G	1	22079	1.25977	3.32858	0.378472	0.705083
caudalanteriorcingulate_volume	rs2489624:6:127456394_A_G	1	22079	-1.39603	9.45793	-0.147604	0.882656
caudalanteriorcingulate_volume	rs11155234:6:142408707_C_T	1	22079	13.7039	3.77474	3.63041	0.00028361
caudalanteriorcingulate_volume	rs747336:6:43832966_C_G	1	22079	2.51866	7.09345	0.355068	0.722542
caudalanteriorcingulate_volume	rs111295525:7:135187742_A_G	1	22079	6.83006	5.10065	1.33906	0.180566
caudalanteriorcingulate_volume	rs11769806:7:23480132_A_T	1	22079	5.52273	3.54346	1.55857	0.119113
caudalanteriorcingulate_volume	rs34888260:7:32876315_T_A	1	22079	1.72292	3.24125	0.53156	0.595036
caudalanteriorcingulate_volume	rs2072235:7:50737384_T_C	1	22079	11.7481	3.69265	3.18148	0.00146729
caudalanteriorcingulate_volume	rs151057105:7:54944920_T_C	1	22079	13.7947	5.25357	2.62577	0.00865138
caudalanteriorcingulate_volume	rs6463758:7:8117636_G_A	1	22079	3.22308	3.05801	1.05398	0.291903
caudalanteriorcingulate_volume	rs42035:7:92239531_A_G	1	22079	3.42236	3.55829	0.961797	0.336162
caudalanteriorcingulate_volume	rs7781436:7:92317752_C_T	1	22079	-0.861779	3.72487	-0.231358	0.817039
caudalanteriorcingulate_volume	rs35926075:7:92367869_C_T	1	22079	5.0261	4.09627	1.22699	0.219838
caudalanteriorcingulate_volume	rs58153210:8:26271120_T_C	1	22079	0.0396255	3.1083	0.0127483	0.989829
caudalanteriorcingulate_volume	rs10958478:8:57198009_T_A	1	22079	11.9273	3.61115	3.30291	0.000958391
caudalanteriorcingulate_volume	rs1076148:9:136927657_C_T	1	22079	-1.76056	3.3145	-0.531169	0.595307
caudalanteriorcingulate_volume	rs28457693:9:98217348_G_A	1	22079	-11.6745	4.95167	-2.3577	0.0183974
caudalanteriorcingulate_volume	rs10634071:1:112946028_CTGTT_C	2	22079	0.423699	3.12692	0.1355	0.892218
caudalanteriorcingulate_volume	rs2884218:1:210557309_T_C	2	22079	3.42216	3.2321	1.0588	0.289702
caudalanteriorcingulate_volume	rs6682560:1:23357282_A_T	2	22079	5.95987	3.86227	1.5431	0.122821
caudalanteriorcingulate_volume	rs6429430:1:243834477_G_T	2	22079	3.12043	3.80402	0.8203	0.412054
caudalanteriorcingulate_volume	rs3134614:1:40363054_C_G	2	22079	8.90802	4.44694	2.00318	0.0451705
caudalanteriorcingulate_volume	rs12116800:1:51027554_G_A	2	22079	0.826151	8.83687	0.093489	0.925516
caudalanteriorcingulate_volume	rs1628768:10:105012994_C_T	2	22079	6.57184	3.50721	1.87381	0.0609704
caudalanteriorcingulate_volume	rs61882777:10:111962102_T_C	2	22079	-3.23532	5.22524	-0.619171	0.53581
caudalanteriorcingulate_volume	rs10787231:10:112158780_G_A	2	22079	0.170519	2.96814	0.0574497	0.954187
caudalanteriorcingulate_volume	rs11012732:10:21830104_A_G	2	22079	0.705521	3.13996	0.224691	0.822222
caudalanteriorcingulate_volume	rs1234214:10:89698190_C_A	2	22079	1.29093	3.05211	0.422964	0.672326
caudalanteriorcingulate_volume	rs12277225:11:68340967_T_C	2	22079	-2.70136	3.31928	-0.813839	0.415746
caudalanteriorcingulate_volume	rs11111293:12:102921296_T_C	2	22079	14.8907	3.5515	4.19279	2.76624e-05
caudalanteriorcingulate_volume	rs28636834:12:123871070_C_A	2	22079	3.45825	3.68675	0.938022	0.348244
caudalanteriorcingulate_volume	rs2066827:12:12871099_T_G	2	22079	4.16647	3.49669	1.19155	0.233452
caudalanteriorcingulate_volume	rs3217870:12:4400111_C_T	2	22079	1.29297	3.0126	0.429187	0.667791
caudalanteriorcingulate_volume	rs111939932:12:53843771_T_C	2	22079	-0.89923	3.86681	-0.232551	0.816112
caudalanteriorcingulate_volume	rs2271194:12:56477694_A_T	2	22079	9.95645	2.98786	3.33231	0.000862712
caudalanteriorcingulate_volume	rs17178006:12:65718299_T_G	2	22079	21.3916	4.5489	4.70258	2.58442e-06
caudalanteriorcingulate_volume	rs343093:12:66255005_C_G	2	22079	0.865084	4.27661	0.202282	0.839698
caudalanteriorcingulate_volume	rs112717745:12:66292771_C_T	2	22079	9.70107	5.74482	1.68866	0.0912979
caudalanteriorcingulate_volume	rs7306710:12:66376091_T_C	2	22079	5.53654	2.99534	1.84839	0.0645599
caudalanteriorcingulate_volume	rs35227403:12:68216239_T_A	2	22079	1.36194	6.28552	0.216679	0.828461
caudalanteriorcingulate_volume	rs7310309:12:79811429_C_T	2	22079	4.08748	4.29215	0.952315	0.340948
caudalanteriorcingulate_volume	rs7988627:13:81631782_G_A	2	22079	0.911476	3.00262	0.303561	0.761465
caudalanteriorcingulate_volume	rs3093872:14:20811332_C_T	2	22079	-7.45528	6.81082	-1.09462	0.273694
caudalanteriorcingulate_volume	rs10140304:14:23443514_A_C	2	22079	4.29787	3.03934	1.41408	0.157353
caudalanteriorcingulate_volume	rs893725:15:90128223_A_C	2	22079	1.23822	3.00825	0.411609	0.68063
caudalanteriorcingulate_volume	rs62039480:16:15137450_G_A	2	22079	0.13707	3.13426	0.0437329	0.965118
caudalanteriorcingulate_volume	rs12449730:17:27881366_A_G	2	22079	11.6562	3.93327	2.96349	0.00304501
caudalanteriorcingulate_volume	rs7501777:17:42638677_T_G	2	22079	5.60658	4.2652	1.31449	0.188694
caudalanteriorcingulate_volume	rs112550936:17:43716155_A_G	2	22079	-15.666	155.989	-0.10043	0.920004
caudalanteriorcingulate_volume	rs55938136:17:43798360_A_G	2	22079	17.272	3.53913	4.88029	1.06669e-06
caudalanteriorcingulate_volume	rs4564621:17:43895501_G_C	2	22079	17.4461	3.53823	4.93074	8.25123e-07
caudalanteriorcingulate_volume	rs191632554:17:43981742_T_A	2	22079	0.66255	21.8745	0.0302887	0.975837
caudalanteriorcingulate_volume	rs8079695:17:44161441_T_C	2	22079	2.92849	3.79069	0.772549	0.439798
caudalanteriorcingulate_volume	rs76847569:17:47096662_G_A	2	22079	5.63702	5.35585	1.0525	0.292584
caudalanteriorcingulate_volume	rs78378222:17:7571752_G_T	2	22079	1.63371	14.0037	0.116663	0.907128
caudalanteriorcingulate_volume	rs7232135:18:13047983_T_C	2	22079	-3.42309	3.7579	-0.910906	0.362355
caudalanteriorcingulate_volume	rs35542154:19:12782418_A_G	2	22079	2.49399	3.11435	0.800807	0.423252
caudalanteriorcingulate_volume	rs148340480:19:13159859_C_G	2	22079	8.61686	6.08858	1.41525	0.15701
caudalanteriorcingulate_volume	rs6736289:2:10195540_G_C	2	22079	5.12067	3.6573	1.40012	0.161491
caudalanteriorcingulate_volume	rs73977799:2:183699768_A_G	2	22079	2.57686	5.40088	0.477118	0.633283
caudalanteriorcingulate_volume	rs3134614:2:183703336_A_G	2	22079	5.77063	4.5405	1.27092	0.203769
caudalanteriorcingulate_volume	rs11685359:2:20349433_C_T	2	22079	6.04178	4.11344	1.46879	0.141904
caudalanteriorcingulate_volume	rs62135193:2:48755477_C_T	2	22079	4.65744	2.97804	1.56393	0.117849
caudalanteriorcingulate_volume	rs41288837:2:85531116_C_T	2	22079	18.8565	9.22781	2.04344	0.0410205
caudalanteriorcingulate_volume	rs4832160:2:85539170_C_A	2	22079	6.00958	2.97166	2.0223	0.0431577
caudalanteriorcingulate_volume	rs867529:2:88913273_C_G	2	22079	2.79832	3.2946	0.849364	0.395688
caudalanteriorcingulate_volume	rs6124328:20:39826928_A_G	2	22079	9.84189	3.19918	3.07638	0.00209787
caudalanteriorcingulate_volume	rs142047625:21:38909916_C_T	2	22079	21.8417	10.5794	2.06456	0.0389767
caudalanteriorcingulate_volume	rs2040167:22:22077224_T_C	2	22079	-0.283598	7.4008	-0.03832	0.969433
caudalanteriorcingulate_volume	rs5756181:22:22305008_C_T	2	22079	3.7466	3.37068	1.11153	0.266354
caudalanteriorcingulate_volume	rs10483213:22:42339525_G_A	2	22079	7.70382	5.33113	1.44506	0.148454
caudalanteriorcingulate_volume	rs114895876:3:127352970_A_G	2	22079	1.61823	12.9042	0.125403	0.900206
caudalanteriorcingulate_volume	rs9818536:3:136115295_C_T	2	22079	-1.31482	3.48919	-0.376827	0.706305
caudalanteriorcingulate_volume	rs2063453:3:141715543_C_T	2	22079	6.3948	4.09959	1.55986	0.118806
caudalanteriorcingulate_volume	rs56370391:3:142084647_G_A	2	22079	9.23172	4.33645	2.12887	0.0332763
caudalanteriorcingulate_volume	rs1159211:3:190666643_C_T	2	22079	-9.033	3.05757	-2.9543	0.00313708
caudalanteriorcingulate_volume	rs9821713:3:190678438_C_G	2	22079	-8.71707	5.07743	-1.71683	0.086025
caudalanteriorcingulate_volume	rs11928552:3:48739883_C_T	2	22079	-1.1036	3.1233	-0.353343	0.723835
caudalanteriorcingulate_volume	rs145897003:3:52210649_A_G	2	22079	2.70828	10.2642	0.263856	0.791894
caudalanteriorcingulate_volume	rs2301718:4:106009763_A_G	2	22079	8.50697	3.65864	2.32518	0.0200716
caudalanteriorcingulate_volume	rs362307:4:3241845_C_T	2	22079	7.25775	5.74227	1.26392	0.206274
caudalanteriorcingulate_volume	rs56335290:5:112036634_A_C	2	22079	2.02594	3.53573	0.572992	0.566656
caudalanteriorcingulate_volume	rs9374035:6:108859593_A_G	2	22079	-1.30746	3.13158	-0.417507	0.676312
caudalanteriorcingulate_volume	rs1935952:6:108998905_C_G	2	22079	15.6395	3.25524	4.8044	1.56237e-06
caudalanteriorcingulate_volume	rs11154343:6:126412953_C_T	2	22079	6.97816	3.21484	2.17061	0.0299712
caudalanteriorcingulate_volume	rs9401873:6:126623120_C_T	2	22079	6.49343	3.13315	2.07249	0.0382312
caudalanteriorcingulate_volume	rs138879854:6:126845438_ATTAT_A	2	22079	8.84556	5.30254	1.66817	0.0952953
caudalanteriorcingulate_volume	rs4273712:6:126964510_G_A	2	22079	16.7222	3.35562	4.98333	6.29715e-07
caudalanteriorcingulate_volume	rs190958130:6:127052822_C_G	2	22079	24.4162	7.57953	3.22133	0.00127782
caudalanteriorcingulate_volume	rs17650496:6:127270764_G_A	2	22079	6.35532	6.641	0.956983	0.338586
caudalanteriorcingulate_volume	rs2011008:6:127425944_C_G	2	22079	0.0240646	3.25368	0.00739612	0.994099
caudalanteriorcingulate_volume	rs2489624:6:127456394_A_G	2	22079	-5.50875	9.24525	-0.595847	0.551284
caudalanteriorcingulate_volume	rs11155234:6:142408707_C_T	2	22079	11.5192	3.69045	3.12136	0.0018025
caudalanteriorcingulate_volume	rs747336:6:43832966_C_G	2	22079	0.928194	6.93352	0.133871	0.893506
caudalanteriorcingulate_volume	rs111295525:7:135187742_A_G	2	22079	5.35595	4.9858	1.07424	0.282726
caudalanteriorcingulate_volume	rs11769806:7:23480132_A_T	2	22079	3.04057	3.46447	0.877644	0.380147
caudalanteriorcingulate_volume	rs34888260:7:32876315_T_A	2	22079	0.948062	3.16819	0.299244	0.764757
caudalanteriorcingulate_volume	rs2072235:7:50737384_T_C	2	22079	9.52732	3.61021	2.63899	0.00832114
caudalanteriorcingulate_volume	rs151057105:7:54944920_T_C	2	22079	9.59621	5.13705	1.86804	0.0617698
caudalanteriorcingulate_volume	rs6463758:7:8117636_G_A	2	22079	2.56196	2.98908	0.857109	0.391394
caudalanteriorcingulate_volume	rs42035:7:92239531_A_G	2	22079	1.40617	3.4786	0.404233	0.686045
caudalanteriorcingulate_volume	rs7781436:7:92317752_C_T	2	22079	-1.57846	3.64084	-0.433543	0.664625
caudalanteriorcingulate_volume	rs35926075:7:92367869_C_T	2	22079	3.61703	4.00411	0.903329	0.366361
caudalanteriorcingulate_volume	rs58153210:8:26271120_T_C	2	22079	-1.50627	3.0385	-0.495729	0.620091
caudalanteriorcingulate_volume	rs10958478:8:57198009_T_A	2	22079	11.7251	3.52964	3.3219	0.000895524
caudalanteriorcingulate_volume	rs1076148:9:136927657_C_T	2	22079	-1.91536	3.23969	-0.591219	0.55438
caudalanteriorcingulate_volume	rs28457693:9:98217348_G_A	2	22079	-13.5491	4.84	-2.7994	0.00512424
caudalmiddlefrontal_volume	rs10634071:1:112946028_CTGTT_C	1	22109	14.4489	8.54604	1.69071	0.0909057
caudalmiddlefrontal_volume	rs2884218:1:210557309_T_C	1	22109	17.8144	8.82798	2.01795	0.0436084
caudalmiddlefrontal_volume	rs6682560:1:23357282_A_T	1	22109	26.3739	10.5537	2.49902	0.0124608
caudalmiddlefrontal_volume	rs6429430:1:243834477_G_T	1	22109	32.0451	10.3841	3.08596	0.00203145
caudalmiddlefrontal_volume	rs3134614:1:40363054_C_G	1	22109	18.1994	12.1432	1.49873	0.133957
caudalmiddlefrontal_volume	rs12116800:1:51027554_G_A	1	22109	90.7672	24.1215	3.76291	0.000168381
caudalmiddlefrontal_volume	rs1628768:10:105012994_C_T	1	22109	18.8092	9.58218	1.96294	0.0496658
caudalmiddlefrontal_volume	rs61882777:10:111962102_T_C	1	22109	3.49783	14.2733	0.245061	0.806411
caudalmiddlefrontal_volume	rs10787231:10:112158780_G_A	1	22109	7.23724	8.10826	0.892576	0.372094
caudalmiddlefrontal_volume	rs11012732:10:21830104_A_G	1	22109	20.0382	8.57215	2.3376	0.0194171
caudalmiddlefrontal_volume	rs1234214:10:89698190_C_A	1	22109	20.5715	8.33657	2.46763	0.0136087
caudalmiddlefrontal_volume	rs12277225:11:68340967_T_C	1	22109	17.2682	9.06407	1.90513	0.0567766
caudalmiddlefrontal_volume	rs11111293:12:102921296_T_C	1	22109	38.1269	9.70481	3.92866	8.56818e-05
caudalmiddlefrontal_volume	rs28636834:12:123871070_C_A	1	22109	30.2709	10.0768	3.00401	0.00266749
caudalmiddlefrontal_volume	rs2066827:12:12871099_T_G	1	22109	34.9345	9.55094	3.6577	0.000255082
caudalmiddlefrontal_volume	rs3217870:12:4400111_C_T	1	22109	35.0143	8.22345	4.25786	2.07245e-05
[truncated: 6,464 more rows]
