# Supplementary material for: Genetic variants for head size share genes and pathways with cancer
Source: Cell Rep Med. 2024 May 3;5(5):101529. doi: 10.1016/j.xcrm.2024.101529 (PMC11148644; doi:10.1016/j.xcrm.2024.101529)
Supplement: Table S13. Results of the subcortical shape analyses of seven lead genetic variants specifically associated with one or two subcortical structures, related to Figure 2C [file mmc9.xlsx]

## Sheet: Sheet1
Table S13. Results of the subcortical shape analyses of seven lead genetic variants specifically associated with one or two subcortical structures. Related to Figure 2C.
P-value threshold for significance = 0.05 / (90 x 8490.56) = 6.54e-8.
		Log Jacks					Thickness
Variable	ROI	Min_Pval	#Vertex_Pos	Vertex % (+)	#Vertex_Neg	Vertex % (-)	Min_Pval	#Vertex_Pos	Vertex % (+)	#Vertex_Neg	Vertex % (-)	#Vertex_Total
rs10140304:14:23443514_A_C	Thalamus Left	3.22301e-06	0	0	0	0	1.07526e-05	0	0	0	0	2502
rs10140304:14:23443514_A_C	Caudate Left	1.06947e-06	0	0	0	0	3.09655e-05	0	0	0	0	2502
rs10140304:14:23443514_A_C	Putamen Left	1.10273e-07	0	0	0	0	7.23381e-06	0	0	0	0	2502
rs10140304:14:23443514_A_C	Pallidum Left	0.000104412	0	0	0	0	6.52746e-05	0	0	0	0	1254
rs10140304:14:23443514_A_C	Hippocampus Left	8.73683e-08	0	0	0	0	2.93906e-06	0	0	0	0	2502
rs10140304:14:23443514_A_C	Amygdala Left	2.31302e-05	0	0	0	0	7.44798e-06	0	0	0	0	1368
rs10140304:14:23443514_A_C	Accumbens Left	0.00984671	0	0	0	0	0.00196148	0	0	0	0	930
rs10140304:14:23443514_A_C	Thalamus Right	2.98831e-06	0	0	0	0	2.38676e-05	0	0	0	0	2502
rs10140304:14:23443514_A_C	Caudate Right	1.3765e-06	0	0	0	0	0.000210119	0	0	0	0	2502
rs10140304:14:23443514_A_C	Putamen Right	2.8638e-07	0	0	0	0	2.8305e-06	0	0	0	0	2502
rs10140304:14:23443514_A_C	Pallidum Right	0.00328295	0	0	0	0	0.00571705	0	0	0	0	1254
rs10140304:14:23443514_A_C	Hippocampus Right	1.52702e-07	0	0	0	0	1.98834e-06	0	0	0	0	2502
rs10140304:14:23443514_A_C	Amygdala Right	4.71833e-05	0	0	0	0	0.000155296	0	0	0	0	1368
rs10140304:14:23443514_A_C	Accumbens Right	0.0461845	0	0	0	0	0.00799181	0	0	0	0	930
rs111939932:12:53843771_T_C	Thalamus Left	9.10791e-06	0	0	0	0	2.6058e-05	0	0	0	0	2502
rs111939932:12:53843771_T_C	Caudate Left	0.0134925	0	0	0	0	0.00103045	0	0	0	0	2502
rs111939932:12:53843771_T_C	Putamen Left	8.08877e-08	0	0	0	0	6.72525e-08	0	0	0	0	2502
rs111939932:12:53843771_T_C	Pallidum Left	0.000148575	0	0	0	0	1.12737e-05	0	0	0	0	1254
rs111939932:12:53843771_T_C	Hippocampus Left	8.96136e-06	0	0	0	0	2.25883e-05	0	0	0	0	2502
rs111939932:12:53843771_T_C	Amygdala Left	0.00474799	0	0	0	0	0.00281125	0	0	0	0	1368
rs111939932:12:53843771_T_C	Accumbens Left	1.3847e-10	10	1.07527	0	0	2.65734e-09	0	0	0	0	930
rs111939932:12:53843771_T_C	Thalamus Right	1.32564e-06	0	0	0	0	5.90753e-05	0	0	0	0	2502
rs111939932:12:53843771_T_C	Caudate Right	0.00131448	0	0	0	0	0.0023798	0	0	0	0	2502
rs111939932:12:53843771_T_C	Putamen Right	1.65072e-05	0	0	0	0	1.84235e-05	0	0	0	0	2502
rs111939932:12:53843771_T_C	Pallidum Right	0.000150206	0	0	0	0	4.30031e-06	0	0	0	0	1254
rs111939932:12:53843771_T_C	Hippocampus Right	0.000149454	0	0	0	0	0.000145601	0	0	0	0	2502
rs111939932:12:53843771_T_C	Amygdala Right	0.0333303	0	0	0	0	0.0122676	0	0	0	0	1368
rs111939932:12:53843771_T_C	Accumbens Right	5.63688e-07	0	0	0	0	8.12325e-07	0	0	0	0	930
rs1628768:10:105012994_C_T	Thalamus Left	7.96684e-06	0	0	0	0	5.90732e-07	0	0	0	0	2502
rs1628768:10:105012994_C_T	Caudate Left	7.21376e-05	0	0	0	0	0.000115554	0	0	0	0	2502
rs1628768:10:105012994_C_T	Putamen Left	0.000448406	0	0	0	0	0.00131727	0	0	0	0	2502
rs1628768:10:105012994_C_T	Pallidum Left	0.00364887	0	0	0	0	0.000679227	0	0	0	0	1254
rs1628768:10:105012994_C_T	Hippocampus Left	0.00565319	0	0	0	0	0.00230141	0	0	0	0	2502
rs1628768:10:105012994_C_T	Amygdala Left	0.0559369	0	0	0	0	0.0487031	0	0	0	0	1368
rs1628768:10:105012994_C_T	Accumbens Left	0.012649	0	0	0	0	0.00687632	0	0	0	0	930
rs1628768:10:105012994_C_T	Thalamus Right	3.03395e-07	0	0	0	0	4.61456e-07	0	0	0	0	2502
rs1628768:10:105012994_C_T	Caudate Right	1.09486e-05	0	0	0	0	3.80221e-06	0	0	0	0	2502
rs1628768:10:105012994_C_T	Putamen Right	0.000674602	0	0	0	0	0.000148933	0	0	0	0	2502
rs1628768:10:105012994_C_T	Pallidum Right	0.000111337	0	0	0	0	6.78238e-05	0	0	0	0	1254
rs1628768:10:105012994_C_T	Hippocampus Right	0.00170215	0	0	0	0	0.000285176	0	0	0	0	2502
rs1628768:10:105012994_C_T	Amygdala Right	0.0008322	0	0	0	0	0.00612086	0	0	0	0	1368
rs1628768:10:105012994_C_T	Accumbens Right	0.00178564	0	0	0	0	0.00409845	0	0	0	0	930
rs2066827:12:12871099_T_G	Thalamus Left	0.00296427	0	0	0	0	0.0035789	0	0	0	0	2502
rs2066827:12:12871099_T_G	Caudate Left	1.73414e-06	0	0	0	0	0.000359363	0	0	0	0	2502
rs2066827:12:12871099_T_G	Putamen Left	9.32418e-06	0	0	0	0	0.00117796	0	0	0	0	2502
rs2066827:12:12871099_T_G	Pallidum Left	1.12261e-05	0	0	0	0	0.000101558	0	0	0	0	1254
rs2066827:12:12871099_T_G	Hippocampus Left	0.000671677	0	0	0	0	0.000133422	0	0	0	0	2502
rs2066827:12:12871099_T_G	Amygdala Left	7.77957e-07	0	0	0	0	2.66429e-06	0	0	0	0	1368
rs2066827:12:12871099_T_G	Accumbens Left	0.025665	0	0	0	0	0.00593806	0	0	0	0	930
rs2066827:12:12871099_T_G	Thalamus Right	0.000853983	0	0	0	0	0.00809572	0	0	0	0	2502
rs2066827:12:12871099_T_G	Caudate Right	2.62405e-05	0	0	0	0	0.000161587	0	0	0	0	2502
rs2066827:12:12871099_T_G	Putamen Right	1.17637e-08	0	0	0	0	2.14495e-06	0	0	0	0	2502
rs2066827:12:12871099_T_G	Pallidum Right	1.32996e-06	0	0	0	0	3.44676e-06	0	0	0	0	1254
rs2066827:12:12871099_T_G	Hippocampus Right	6.38595e-06	0	0	0	0	9.57043e-05	0	0	0	0	2502
rs2066827:12:12871099_T_G	Amygdala Right	1.09396e-05	0	0	0	0	2.37262e-05	0	0	0	0	1368
rs2066827:12:12871099_T_G	Accumbens Right	0.0102958	0	0	0	0	0.0196452	0	0	0	0	930
rs362307:4:3241845_C_T	Thalamus Left	1.55191e-06	0	0	0	0	1.52242e-07	0	0	0	0	2502
rs362307:4:3241845_C_T	Caudate Left	0.00108978	0	0	0	0	0.00196673	0	0	0	0	2502
rs362307:4:3241845_C_T	Putamen Left	0.00118287	0	0	0	0	0.00328678	0	0	0	0	2502
rs362307:4:3241845_C_T	Pallidum Left	0.000384943	0	0	0	0	0.0010504	0	0	0	0	1254
rs362307:4:3241845_C_T	Hippocampus Left	6.63249e-05	0	0	0	0	0.000358448	0	0	0	0	2502
rs362307:4:3241845_C_T	Amygdala Left	0.0102995	0	0	0	0	0.014628	0	0	0	0	1368
rs362307:4:3241845_C_T	Accumbens Left	0.000513462	0	0	0	0	0.0248594	0	0	0	0	930
rs362307:4:3241845_C_T	Thalamus Right	1.40112e-07	0	0	0	0	1.31008e-06	0	0	0	0	2502
rs362307:4:3241845_C_T	Caudate Right	0.00576495	0	0	0	0	0.00142515	0	0	0	0	2502
rs362307:4:3241845_C_T	Putamen Right	0.000845788	0	0	0	0	0.00109075	0	0	0	0	2502
rs362307:4:3241845_C_T	Pallidum Right	0.00425082	0	0	0	0	0.00111744	0	0	0	0	1254
rs362307:4:3241845_C_T	Hippocampus Right	5.15996e-05	0	0	0	0	1.18104e-05	0	0	0	0	2502
rs362307:4:3241845_C_T	Amygdala Right	0.0107598	0	0	0	0	0.0057491	0	0	0	0	1368
rs362307:4:3241845_C_T	Accumbens Right	0.00569403	0	0	0	0	0.00677022	0	0	0	0	930
rs6429430:1:243834477_G_T	Thalamus Left	5.39765e-10	1	0.039968	0	0	9.10036e-09	0	0	0	0	2502
rs6429430:1:243834477_G_T	Caudate Left	0.000112129	0	0	0	0	7.98834e-05	0	0	0	0	2502
rs6429430:1:243834477_G_T	Putamen Left	9.39745e-05	0	0	0	0	0.000611031	0	0	0	0	2502
rs6429430:1:243834477_G_T	Pallidum Left	5.17072e-06	0	0	0	0	1.58144e-06	0	0	0	0	1254
rs6429430:1:243834477_G_T	Hippocampus Left	2.09093e-05	0	0	0	0	0.000217294	0	0	0	0	2502
rs6429430:1:243834477_G_T	Amygdala Left	0.000150494	0	0	0	0	1.44971e-05	0	0	0	0	1368
rs6429430:1:243834477_G_T	Accumbens Left	0.00234944	0	0	0	0	0.000128993	0	0	0	0	930
rs6429430:1:243834477_G_T	Thalamus Right	1.8905e-06	0	0	0	0	7.72179e-08	0	0	0	0	2502
rs6429430:1:243834477_G_T	Caudate Right	0.000185621	0	0	0	0	8.40368e-05	0	0	0	0	2502
rs6429430:1:243834477_G_T	Putamen Right	0.000128749	0	0	0	0	4.20583e-05	0	0	0	0	2502
rs6429430:1:243834477_G_T	Pallidum Right	5.12767e-05	0	0	0	0	6.99125e-06	0	0	0	0	1254
rs6429430:1:243834477_G_T	Hippocampus Right	0.00236687	0	0	0	0	0.00198099	0	0	0	0	2502
rs6429430:1:243834477_G_T	Amygdala Right	0.0111265	0	0	0	0	0.00774552	0	0	0	0	1368
rs6429430:1:243834477_G_T	Accumbens Right	2.1973e-05	0	0	0	0	0.000172569	0	0	0	0	930
rs6463758:7:8117636_G_A	Thalamus Left	0.0166995	0	0	0	0	0.000594927	0	0	0	0	2502
rs6463758:7:8117636_G_A	Caudate Left	3.61619e-08	0	0	0	0	4.5496e-08	0	0	0	0	2502
rs6463758:7:8117636_G_A	Putamen Left	0.00223689	0	0	0	0	0.00354767	0	0	0	0	2502
rs6463758:7:8117636_G_A	Pallidum Left	0.00257113	0	0	0	0	0.000264838	0	0	0	0	1254
rs6463758:7:8117636_G_A	Hippocampus Left	0.00157866	0	0	0	0	0.00147975	0	0	0	0	2502
rs6463758:7:8117636_G_A	Amygdala Left	0.00150337	0	0	0	0	0.0043486	0	0	0	0	1368
rs6463758:7:8117636_G_A	Accumbens Left	0.00031371	0	0	0	0	0.00252945	0	0	0	0	930
rs6463758:7:8117636_G_A	Thalamus Right	0.0016295	0	0	0	0	0.000221913	0	0	0	0	2502
rs6463758:7:8117636_G_A	Caudate Right	0.00019574	0	0	0	0	5.65046e-08	0	0	0	0	2502
rs6463758:7:8117636_G_A	Putamen Right	0.0123907	0	0	0	0	0.00144188	0	0	0	0	2502
rs6463758:7:8117636_G_A	Pallidum Right	0.00676193	0	0	0	0	0.00239271	0	0	0	0	1254
rs6463758:7:8117636_G_A	Hippocampus Right	0.0249508	0	0	0	0	0.00357072	0	0	0	0	2502
rs6463758:7:8117636_G_A	Amygdala Right	0.0438531	0	0	0	0	0.00600515	0	0	0	0	1368
rs6463758:7:8117636_G_A	Accumbens Right	5.24737e-05	0	0	0	0	0.00036933	0	0	0	0	930
