# Supplementary material for: Genetic variants for head size share genes and pathways with cancer
Source: Cell Rep Med. 2024 May 3;5(5):101529. doi: 10.1016/j.xcrm.2024.101529 (PMC11148644; doi:10.1016/j.xcrm.2024.101529)
Supplement: Table S16. Conditional analysis with COLOC using significant TWAS associations. Related to STAR Methods section "Functional Annotations" [file mmc10.xlsx]

## Sheet: Sheet1
Table S16. Conditional analysis with COLOC using significant TWAS associations. Related to STAR Methods' section "Functional Annotations".
Panel	eGene	eQTL	TWAS Z	TWAS P	COLOC PP4	P-value	GWAS signal	RegulomeDB_probability
Artery_Aorta	LRRC37A2	rs199456	-12.6182	1.68e-36	0.983	1.44e-33	Yes	0.78
Artery_Aorta	ARL17A	rs199456	-11.1674	5.89e-29	0.972	1.44e-33	Yes	0.78
Artery_Aorta	CTD-2517M22.14	rs4251689	-4.7368	2.17e-06	0.971	1.1e-06	No	0.73
Artery_Aorta	RP11-707O23.5	rs17762769	-12.0354	2.31e-33	0.988	1.358e-33	Yes	0.72
Artery_Aorta	RPS26	rs10876864	6.68217	2.35e-11	0.995	1.857e-11	Yes	0.71
Artery_Aorta	AC093162.5	rs10460586	4.98722	6.13e-07	0.966	5.649e-08	No	0.7
Artery_Aorta	TP53INP2	rs6087592	4.8905	1.01e-06	0.924	5.526e-06	No	0.7
Artery_Aorta	HRC	rs3745299	-5.4163	6.08e-08	0.991	2.294e-07	No	0.67
Artery_Aorta	RP11-298I3.1	rs1043209	5.6295	1.81e-08	0.986	5.614e-09	Yes	0.64
Artery_Aorta	PILRA	rs6946768	-5.14556	2.67e-07	0.97	3.912e-07	No	0.63
Artery_Aorta	ABCB9	rs1609520	7.52444	5.29e-14	0.832	7.837e-12	Yes	0.55
Artery_Aorta	KIF3A	rs194395	-4.64925	3.33e-06	0.915	2.249e-06	No	0.43
Artery_Aorta	DNMT3B	rs6058893	-4.8592	1.18e-06	0.842	4.024e-06	No	0.42
Artery_Aorta	SP1	rs11170516	6.92461	4.37e-12	0.983	1.477e-12	Yes	0.4
Artery_Aorta	SEH1L	rs7232135	5	5.73e-07	0.863	1.318e-10	Yes	0.39
Artery_Aorta	C3orf62	rs4521268	7.0459	1.84e-12	0.958	1.63e-09	Yes	0.27
Artery_Aorta	ZSWIM7	rs1045599	4.68044	2.86e-06	0.878	4.544e-06	No	0.23
Artery_Aorta	SMARCAL1	rs1110998	4.59096	4.41e-06	0.989	1.45e-06	No	0.09
Artery_Coronary	SP1	rs10876447	7.15	8.92e-13	0.986	2.163e-12	Yes	0.83
Artery_Coronary	RPS26	rs10876870	6.8	1.03e-11	0.998	5.155e-12	Yes	0.62
Artery_Coronary	LRRC37A2	rs199451	-12.7874	1.93e-37	0.985	1.027e-33	Yes	0.61
Artery_Coronary	PILRB	rs6965458	-5.20965	1.89e-07	0.968	4.305e-07	No	0.52
Artery_Coronary	TOP3BP1	rs11705283	5.63031	1.8e-08	0.985	1.529e-07	No	0.39
Artery_Coronary	AC062029.1	rs1805165	5.75732	8.55e-09	0.983	1.345e-08	Yes	0.36
Artery_Coronary	HAUS4	rs2295687	-5.75597	8.61e-09	0.937	4.972e-07	No	0.3
Artery_Coronary	P4HTM	rs4974080	5.8685	4.4e-09	0.766	5.804e-09	Yes	0.27
Artery_Coronary	RP11-259G18.1	rs35937770	-12.327	6.48e-35	0.756	2.816e-12	Yes	0.06
Artery_Tibial	SP1	rs10876447	7.09827	1.26e-12	0.986	2.163e-12	Yes	0.83
Artery_Tibial	PPP1R16A	rs2721149	4.78215	1.73e-06	0.935	3.288e-06	No	0.68
Artery_Tibial	P4HTM	rs9682444	6.20692	5.4e-10	0.929	5.412e-09	Yes	0.68
Artery_Tibial	BRD3	rs1076148	5.34924	8.83e-08	0.997	3.043e-08	Yes	0.65
Artery_Tibial	TNPO2	rs8104821	-5.21456	1.84e-07	1	1.035e-08	Yes	0.45
Artery_Tibial	DNMT3B	rs6088008	-4.7533	2e-06	0.965	3.252e-06	No	0.44
Artery_Tibial	PMS2P1	rs11761253	5.26687	1.39e-07	0.98	1.289e-07	No	0.41
Artery_Tibial	TOP3BP1	rs11705283	5.87146	4.32e-09	0.992	1.529e-07	No	0.39
Artery_Tibial	KIF3A	rs256871	-4.8312	1.36e-06	0.924	2.825e-06	No	0.39
Artery_Tibial	AC062029.1	rs1805165	5.6802	1.35e-08	0.998	1.345e-08	Yes	0.36
Artery_Tibial	USMG5	rs2271751	-8.27232	1.31e-16	0.96	2.362e-19	Yes	0.35
Artery_Tibial	SUOX	rs705699	-6.53391	6.41e-11	0.975	4.051e-11	Yes	0.34
Artery_Tibial	TTC19	rs3785633	-4.87	1.12e-06	0.919	1.211e-06	No	0.33
Artery_Tibial	LRRC37A2	rs169201	-12.5	1.08e-35	0.985	7.987e-34	Yes	0.22
Artery_Tibial	LINC00222	rs1268167	8.24929	1.59e-16	0.883	1.625e-19	Yes	0.22
Artery_Tibial	SETD8	rs28625019	7.28819	3.14e-13	0.912	1.329e-11	Yes	0.2
Artery_Tibial	MAP1LC3A	rs6087600	4.5966	4.29e-06	0.943	2.3e-06	No	0.18
Brain_Amygdala	PILRA	rs11769057	-5.14337	2.7e-07	0.968	3.108e-07	No	0.82
Brain_Amygdala	LL22NC03-86G7.1	rs240066	-4.9503	7.41e-07	0.957	2.993e-07	No	0.8
Brain_Amygdala	LRRC37A4P	rs17762769	11.4762	1.74e-30	0.988	1.358e-33	Yes	0.72
Brain_Amygdala	RPS26	rs10876870	6.53756	6.25e-11	0.996	5.155e-12	Yes	0.62
Brain_Amygdala	ZSWIM7	rs2157991	4.75068	2.03e-06	0.907	1.561e-06	No	0.56
Brain_Amygdala	DND1P1	rs8072451	-10.8694	1.61e-27	0.982	3.632e-33	Yes	0.35
Brain_Amygdala	HAUS4	rs4536383	-5.5946	2.21e-08	0.976	1.523e-08	Yes	0.33
Brain_Amygdala	RP11-259G18.2	rs169201	-12.2866	1.07e-34	0.976	7.987e-34	Yes	0.22
Brain_Anterior_cingulate_cortex_BA24	MEPCE	rs11769057	5.38212	7.36e-08	0.93	3.108e-07	No	0.82
Brain_Anterior_cingulate_cortex_BA24	LL22NC03-86G7.1	rs240066	-4.5506	5.35e-06	0.965	2.993e-07	No	0.8
Brain_Anterior_cingulate_cortex_BA24	RPS26	rs10876864	6.86441	6.68e-12	0.994	1.857e-11	Yes	0.71
Brain_Anterior_cingulate_cortex_BA24	NCKIPSD	rs12493578	5.46724	4.57e-08	0.936	1.008e-08	Yes	0.71
Brain_Anterior_cingulate_cortex_BA24	SRA1	rs250424	4.99323	5.94e-07	0.83	8.97e-06	No	0.53
Brain_Anterior_cingulate_cortex_BA24	DNMT3B	rs4911108	-4.703	2.56e-06	0.895	4.936e-06	No	0.49
Brain_Anterior_cingulate_cortex_BA24	HAUS4	rs4536383	-5.65339	1.57e-08	0.965	1.523e-08	Yes	0.33
Brain_Anterior_cingulate_cortex_BA24	RP11-259G18.2	rs169201	-12.2188	2.47e-34	0.979	7.987e-34	Yes	0.22
Brain_Anterior_cingulate_cortex_BA24	CYP2D7P1	rs8142673	-4.6846	2.81e-06	0.781	2.005e-07	No	0.19
Brain_Anterior_cingulate_cortex_BA24	RP11-282O18.3	rs1727309	-6.40168	1.54e-10	0.786	2.603e-12	Yes	0.08
Brain_Caudate_basal_ganglia	PILRA	rs11769057	-5.1946	2.05e-07	0.97	3.108e-07	No	0.82
Brain_Caudate_basal_ganglia	LL22NC03-86G7.1	rs240066	-5.0077	5.51e-07	0.982	2.993e-07	No	0.8
Brain_Caudate_basal_ganglia	RPS26	rs10876864	6.92602	4.33e-12	0.997	1.857e-11	Yes	0.71
Brain_Caudate_basal_ganglia	TTC19	rs1989856	-4.8033	1.56e-06	0.928	5.894e-07	No	0.65
Brain_Caudate_basal_ganglia	EIF4E2	rs1201451	-5.10328	3.34e-07	0.989	1.971e-07	No	0.61
Brain_Caudate_basal_ganglia	PAWR	rs11114027	-5.89286	3.8e-09	0.924	5.313e-09	Yes	0.53
Brain_Caudate_basal_ganglia	SRA1	rs1432959	4.63721	3.53e-06	0.891	8.021e-06	No	0.5
Brain_Caudate_basal_ganglia	RP9	rs7811609	5.27405	1.33e-07	0.992	1.061e-10	Yes	0.4
Brain_Caudate_basal_ganglia	STX6	rs6665134	-4.9857	6.17e-07	0.975	6.27e-06	No	0.39
Brain_Caudate_basal_ganglia	ARL17A	rs415430	-12.3734	3.64e-35	0.99	2.318e-34	Yes	0.34
Brain_Caudate_basal_ganglia	WDR6	rs4974082	-6.24588	4.21e-10	0.817	3.977e-09	Yes	0.31
Brain_Caudate_basal_ganglia	RP11-282O18.3	rs28625019	-7.01629	2.28e-12	0.91	1.329e-11	Yes	0.2
Brain_Caudate_basal_ganglia	HAUS4	rs2145542	-5.0144	5.32e-07	0.958	5.02e-07	No	0.18
Brain_Cerebellar_Hemisphere	SPPL2C	rs17762769	-12.7582	2.81e-37	0.988	1.358e-33	Yes	0.72
Brain_Cerebellar_Hemisphere	SUOX	rs10876864	-6.87431	6.23e-12	0.991	1.857e-11	Yes	0.71
Brain_Cerebellar_Hemisphere	ZSWIM7	rs178821	-4.98253	6.28e-07	0.908	1.033e-06	No	0.55
Brain_Cerebellar_Hemisphere	PITPNM2	rs6488868	-5.77003	7.93e-09	0.794	5.101e-08	No	0.49
Brain_Cerebellar_Hemisphere	TCF7L1	rs4247303	-6.05723	1.38e-09	0.982	1.482e-07	No	0.46
Brain_Cerebellar_Hemisphere	DNMT3B	rs2424906	-4.615	3.93e-06	0.962	3.938e-06	No	0.42
Brain_Cerebellar_Hemisphere	RPIA	rs335115	4.58543	4.53e-06	0.843	9.424e-07	No	0.42
Brain_Cerebellar_Hemisphere	PILRA	rs11761253	-5.31334	1.08e-07	0.976	1.289e-07	No	0.41
Brain_Cerebellar_Hemisphere	TOP3BP1	rs11705283	5.7965	6.77e-09	0.992	1.529e-07	No	0.39
Brain_Cerebellar_Hemisphere	SP1	rs7315782	5.61848	1.93e-08	0.871	1.234e-12	Yes	0.33
Brain_Cerebellar_Hemisphere	WDR6	rs4521268	-5.5988	2.16e-08	0.947	1.63e-09	Yes	0.27
Brain_Cerebellar_Hemisphere	HAUS4	rs2145542	-4.9643	6.9e-07	0.967	5.02e-07	No	0.18
Brain_Cerebellum	SDC1	rs11692531	-5.3168	1.06e-07	0.969	4.273e-07	No	0.78
Brain_Cerebellum	RECQL4	rs4251689	-5.10879	3.24e-07	0.781	1.1e-06	No	0.73
Brain_Cerebellum	HAUS4	rs10140304	-5.3036	1.14e-07	0.986	5.089e-09	Yes	0.71
Brain_Cerebellum	RPS26	rs11171739	7.0307	2.06e-12	0.999	2.324e-12	Yes	0.69
Brain_Cerebellum	TCF7L1	rs4832163	-5.9853	2.16e-09	0.987	8.458e-09	Yes	0.64
Brain_Cerebellum	RAB7L1	rs708723	-4.67638	2.92e-06	0.987	2.958e-06	No	0.61
Brain_Cerebellum	PMS2P1	rs6965458	5.34756	8.91e-08	0.837	4.305e-07	No	0.52
Brain_Cerebellum	ZSWIM7	rs8070859	-4.8065	1.54e-06	0.923	1.326e-06	No	0.48
Brain_Cerebellum	DNMT3B	rs6058893	-4.6429	3.44e-06	0.962	4.024e-06	No	0.42
Brain_Cerebellum	SF3B1	rs8539	4.4666	7.95e-06	0.946	8.051e-06	No	0.42
Brain_Cerebellum	SP1	rs11170516	6.38445	1.72e-10	0.983	1.477e-12	Yes	0.4
Brain_Cerebellum	ARL17A	rs199443	-12.6909	6.64e-37	0.983	1.489e-33	Yes	0.36
Brain_Cerebellum	PDCD11	rs2271751	-7.91114	2.55e-15	0.965	2.362e-19	Yes	0.35
Brain_Cerebellum	WDR6	rs7626445	-5.85582	4.75e-09	0.951	2.566e-09	Yes	0.31
Brain_Cortex	RP11-298I3.1	rs1951119	5.65342	1.57e-08	0.983	8.597e-09	Yes	0.84
Brain_Cortex	RPS26	rs10876864	6.83763	8.05e-12	0.997	1.857e-11	Yes	0.71
Brain_Cortex	TRIT1	rs12123609	4.61009	4.02e-06	0.95	7.535e-06	No	0.66
Brain_Cortex	PILRB	rs6955367	-5.3856	7.22e-08	0.976	2.244e-07	No	0.57
Brain_Cortex	NCKIPSD	rs4858831	5.72405	1.04e-08	0.933	1.066e-08	Yes	0.55
Brain_Cortex	ABCB9	rs940904	4.8042	1.55e-06	0.828	1.245e-08	Yes	0.47
Brain_Cortex	TOP3BP1	rs11705283	6.0561	1.39e-09	0.992	1.529e-07	No	0.39
Brain_Cortex	ARL17A	rs169201	-12.472	1.06e-35	0.984	7.987e-34	Yes	0.22
Brain_Frontal_Cortex_BA9	LUZP1	rs16827981	5.33888	9.35e-08	0.974	3.143e-08	Yes	0.86
Brain_Frontal_Cortex_BA9	RP11-298I3.1	rs1951119	5.75878	8.47e-09	0.976	8.597e-09	Yes	0.84
Brain_Frontal_Cortex_BA9	LINC00115	rs3094315	-4.41979	9.88e-06	0.934	9.732e-06	No	0.75
Brain_Frontal_Cortex_BA9	RPS26	rs10876870	6.9137	4.72e-12	0.997	5.155e-12	Yes	0.62
Brain_Frontal_Cortex_BA9	PILRA	rs6945952	-5.1882	2.12e-07	0.97	3.362e-07	No	0.54
Brain_Frontal_Cortex_BA9	SRA1	rs1862176	4.66575	3.07e-06	0.927	5.602e-06	No	0.5
Brain_Frontal_Cortex_BA9	MAPT-AS1	rs8072451	11.9773	4.67e-33	0.757	3.632e-33	Yes	0.35
Brain_Frontal_Cortex_BA9	RP11-259G18.2	rs199439	-12.1061	9.81e-34	0.976	1.371e-33	Yes	0.34
Brain_Frontal_Cortex_BA9	NCKIPSD	rs1352420	5.94013	2.85e-09	0.942	1.276e-08	Yes	0.29
Brain_Frontal_Cortex_BA9	ZSWIM7	rs1045599	4.7165	2.4e-06	0.892	4.544e-06	No	0.23
Brain_Hippocampus	RPS26	rs10876864	6.8441	7.69e-12	0.997	1.857e-11	Yes	0.71
Brain_Hippocampus	PILRA	rs6945952	-5.25485	1.48e-07	0.968	3.362e-07	No	0.54
Brain_Hippocampus	KANSL1-AS1	rs17689471	-12.0617	1.68e-33	0.989	1.677e-33	Yes	0.53
Brain_Hippocampus	TTC19	rs2779211	-4.831	1.36e-06	0.884	5.895e-06	No	0.48
Brain_Hippocampus	TOP3BP1	rs11705283	5.3846	7.26e-08	0.987	1.529e-07	No	0.39
Brain_Hippocampus	LRRC37A2	rs199439	-10.6113	2.64e-26	0.984	1.371e-33	Yes	0.34
Brain_Hippocampus	ARL17A	rs199439	-12.3009	8.96e-35	0.97	1.371e-33	Yes	0.34
Brain_Hippocampus	HAUS4	rs4536383	-5.5484	2.88e-08	0.96	1.523e-08	Yes	0.33
Brain_Hypothalamus	LL22NC03-86G7.1	rs240066	-4.75429	1.99e-06	0.979	2.993e-07	No	0.8
Brain_Hypothalamus	KANSL1-AS1	rs17762769	-12.5609	3.47e-36	0.988	1.358e-33	Yes	0.72
Brain_Hypothalamus	RPS26	rs10876864	6.81269	9.58e-12	0.987	1.857e-11	Yes	0.71
Brain_Hypothalamus	PILRA	rs6946768	-5.2058	1.93e-07	0.968	3.912e-07	No	0.63
Brain_Hypothalamus	ZSWIM7	rs1045599	4.585	4.54e-06	0.855	4.544e-06	No	0.23
Brain_Hypothalamus	RP4-669P10.16	rs8142673	-5.35399	8.6e-08	0.911	2.005e-07	No	0.19
Brain_Hypothalamus	HAUS4	rs2145542	-5.8914	3.83e-09	0.94	5.02e-07	No	0.18
Brain_Nucleus_accumbens_basal_ganglia	PILRA	rs11769057	-5.1928	2.07e-07	0.974	3.108e-07	No	0.82
Brain_Nucleus_accumbens_basal_ganglia	RPS26	rs10876864	6.80008	1.05e-11	0.99	1.857e-11	Yes	0.71
Brain_Nucleus_accumbens_basal_ganglia	NCKIPSD	rs12493578	5.729	1.01e-08	0.933	1.008e-08	Yes	0.71
Brain_Nucleus_accumbens_basal_ganglia	PLEKHM1	rs11012	-11.52	1.05e-30	0.846	9.949e-31	Yes	0.63
Brain_Nucleus_accumbens_basal_ganglia	TTC19	rs2157992	-4.8277	1.38e-06	0.799	9.257e-07	No	0.59
Brain_Nucleus_accumbens_basal_ganglia	KANSL1-AS1	rs17689471	-12.5409	4.46e-36	0.989	1.677e-33	Yes	0.53
Brain_Nucleus_accumbens_basal_ganglia	TOP3BP1	rs11705283	5.4659	4.61e-08	0.991	1.529e-07	No	0.39
Brain_Nucleus_accumbens_basal_ganglia	FAM215B	rs199439	-12.0795	1.36e-33	0.969	1.371e-33	Yes	0.34
Brain_Nucleus_accumbens_basal_ganglia	HAUS4	rs4536383	-5.00669	5.54e-07	0.965	1.523e-08	Yes	0.33
Brain_Nucleus_accumbens_basal_ganglia	BHLHA15	rs4729402	4.5121	6.42e-06	0.763	1.041e-05	No	0.08
Brain_Putamen_basal_ganglia	LL22NC03-86G7.1	rs240066	-5.05113	4.39e-07	0.972	2.993e-07	No	0.8
Brain_Putamen_basal_ganglia	RPS26	rs10876864	6.7959	1.08e-11	0.993	1.857e-11	Yes	0.71
Brain_Putamen_basal_ganglia	HAUS4	rs1043209	-5.4003	6.65e-08	0.969	5.614e-09	Yes	0.64
Brain_Putamen_basal_ganglia	PILRB	rs6965458	-5.2198	1.79e-07	0.975	4.305e-07	No	0.52
Brain_Putamen_basal_ganglia	ADORA2B	rs2779211	4.9125	8.99e-07	0.781	5.895e-06	No	0.48
Brain_Putamen_basal_ganglia	POC1A	rs1961958	4.99546	5.87e-07	0.946	2.199e-07	No	0.47
Brain_Putamen_basal_ganglia	WDR6	rs7626445	-6.0099	1.86e-09	0.933	2.566e-09	Yes	0.31
Brain_Putamen_basal_ganglia	RP11-102M11.2	rs9820717	5.53011	3.2e-08	0.934	3.136e-08	Yes	0.27
Brain_Putamen_basal_ganglia	ARL17A	rs169201	-12.479	9.72e-36	0.986	7.987e-34	Yes	0.22
Brain_Putamen_basal_ganglia	CYP2D7P1	rs8142673	-4.90727	9.24e-07	0.919	2.005e-07	No	0.19
Brain_Spinal_cord_cervical_c-1	HAUS4	rs712486	-4.7596	1.94e-06	0.917	2.066e-08	Yes	0.69
Brain_Spinal_cord_cervical_c-1	LL22NC03-86G7.1	rs5756306	-5.0934	3.52e-07	0.935	2.134e-06	No	0.6
Brain_Spinal_cord_cervical_c-1	PDXDC1	rs4985155	-4.7675	1.87e-06	0.888	3.101e-08	Yes	0.56
Brain_Spinal_cord_cervical_c-1	PILRB	rs11559117	-5.21699	1.82e-07	0.967	3.759e-07	No	0.49
Brain_Spinal_cord_cervical_c-1	SLC35E3	rs11177372	-4.9074	9.23e-07	0.991	7.151e-07	No	0.39
Brain_Spinal_cord_cervical_c-1	TOP3BP1	rs11705283	5.5035	3.72e-08	0.98	1.529e-07	No	0.39
Brain_Spinal_cord_cervical_c-1	LRRC37A2	rs199439	-12.5814	2.67e-36	0.984	1.371e-33	Yes	0.34
Brain_Spinal_cord_cervical_c-1	WDR6	rs9284885	-6.054	1.41e-09	0.817	3.799e-07	No	0.21
Brain_Substantia_nigra	RAB7L1	rs823114	-4.52563	6.02e-06	0.871	3.521e-06	No	0.83
Brain_Substantia_nigra	CRHR1-IT1	rs17763086	-12.0764	1.41e-33	0.967	6.053e-34	Yes	0.79
Brain_Substantia_nigra	RPS26	rs10876870	6.9907	2.74e-12	0.996	5.155e-12	Yes	0.62
Brain_Substantia_nigra	HAUS4	rs12589539	-5.1509	2.59e-07	0.959	3.029e-08	Yes	0.57
Brain_Substantia_nigra	PILRB	rs6965458	-5.39	7.24e-08	0.97	4.305e-07	No	0.52
Brain_Substantia_nigra	SRA1	rs1862176	4.93014	8.22e-07	0.831	5.602e-06	No	0.5
Brain_Substantia_nigra	TOP3BP1	rs11705283	4.7285	2.26e-06	0.909	1.529e-07	No	0.39
Brain_Substantia_nigra	WDR6	rs6791542	-5.92322	3.16e-09	0.837	3.05e-09	Yes	0.13
CMC.BRAIN.RNASEQ_SPLICING	SEPT8	rs30527	-5.14932	2.61e-07	0.991	2.533e-07	No	0.91
CMC.BRAIN.RNASEQ_SPLICING	AKT3	rs2291410	8.03985	8.99e-16	0.98	1.119e-15	Yes	0.76
CMC.BRAIN.RNASEQ_SPLICING	MCM3AP	rs3788252	4.6395	3.49e-06	0.989	2.081e-07	No	0.73
CMC.BRAIN.RNASEQ_SPLICING	TGOLN2	rs4832163	-5.84493	5.07e-09	0.992	8.458e-09	Yes	0.64
CMC.BRAIN.RNASEQ_SPLICING	PRKAG1	rs11168839	-5.35768	8.43e-08	0.997	1.238e-07	No	0.6
CMC.BRAIN.RNASEQ_SPLICING	ZBTB38	rs6440003	5.51	3.64e-08	0.99	6.905e-08	No	0.56
CMC.BRAIN.RNASEQ_SPLICING	ARIH2	rs7430501	-5.91	3.37e-09	0.945	3.715e-09	Yes	0.54
CMC.BRAIN.RNASEQ_SPLICING	MAPT	rs17689471	-12.6	2.78e-36	0.988	1.677e-33	Yes	0.53
CMC.BRAIN.RNASEQ_SPLICING	USMG5	rs7911488	9.2182	3.02e-20	0.994	3.598e-20	Yes	0.51
CMC.BRAIN.RNASEQ_SPLICING	PDXDC1	rs3803573	5.42522	5.79e-08	0.988	2.33e-07	No	0.47
CMC.BRAIN.RNASEQ_SPLICING	ZCWPW1	rs7783550	-5.10426	3.32e-07	0.961	6.317e-07	No	0.46
CMC.BRAIN.RNASEQ_SPLICING	SUOX	rs7312770	-5.82306	5.78e-09	0.993	2.018e-09	Yes	0.39
CMC.BRAIN.RNASEQ_SPLICING	GLCCI1	rs37976	-4.80239	1.57e-06	0.987	1.29e-06	No	0.38
CMC.BRAIN.RNASEQ_SPLICING	NFU1	rs12473304	4.501	6.76e-06	0.978	6.768e-06	No	0.35
CMC.BRAIN.RNASEQ_SPLICING	TTC19	rs9903464	4.81	1.54e-06	0.951	2.042e-07	No	0.28
CMC.BRAIN.RNASEQ_SPLICING	PSMG1	rs6517522	4.7019	2.58e-06	0.984	1.9e-06	No	0.26
CMC.BRAIN.RNASEQ_SPLICING	ELOVL7	rs1563908	4.64427	3.41e-06	0.98	3.184e-06	No	0.24
CMC.BRAIN.RNASEQ_SPLICING	CNTN2	rs2242000	-4.69699	2.64e-06	0.944	6.905e-06	No	0.24
CMC.BRAIN.RNASEQ_SPLICING	RBM23	rs2295682	-5.90691	3.49e-09	0.964	2.171e-08	Yes	0.22
CMC.BRAIN.RNASEQ_SPLICING	SBNO1	rs2695478	-7.18042	6.95e-13	0.974	7.401e-13	Yes	0.2
CMC.BRAIN.RNASEQ_SPLICING	RABGAP1	rs3758332	-4.83779	1.31e-06	0.974	1.714e-06	No	0.17
CMC.BRAIN.RNASEQ_SPLICING	NEK4	rs2289249	5.36	8.18e-08	0.953	1.705e-07	No	0.16
Heart_Atrial_Appendage	SP1	rs10876450	7.12819	1.02e-12	0.983	3.746e-12	Yes	0.72
Heart_Atrial_Appendage	RP11-259G18.1	rs17762769	-12.5587	3.56e-36	0.98	1.358e-33	Yes	0.72
Heart_Atrial_Appendage	RPS26	rs10876870	6.84713	7.53e-12	0.998	5.155e-12	Yes	0.62
Heart_Atrial_Appendage	EXTL3-AS1	rs240941	-4.58972	4.44e-06	0.77	7.249e-06	No	0.6
Heart_Atrial_Appendage	PILRB	rs6955367	-5.26283	1.42e-07	0.984	2.244e-07	No	0.57
Heart_Atrial_Appendage	EIF4EBP3	rs250429	-4.5016	6.74e-06	0.802	5.364e-06	No	0.46
Heart_Atrial_Appendage	QRICH1	rs6806356	-6.54174	6.08e-11	0.804	4.057e-07	No	0.45
Heart_Atrial_Appendage	RP11-282O18.3	rs1716171	-7.13221	9.88e-13	0.929	1.143e-12	Yes	0.44
Heart_Atrial_Appendage	NSF	rs35732828	9.81134	1.01e-22	0.906	3.887e-08	Yes	0.32
Heart_Atrial_Appendage	ZSWIM7	rs1045599	4.46016	8.19e-06	0.765	4.544e-06	No	0.23
Heart_Atrial_Appendage	LSS	rs2839984	4.7144	2.42e-06	0.974	5.353e-07	No	0.19
Heart_Atrial_Appendage	HAUS4	rs2145542	-5.17951	2.22e-07	0.955	5.02e-07	No	0.18
Heart_Atrial_Appendage	MAP1LC3A	rs6088527	4.66679	3.06e-06	0.942	2.27e-06	No	0.16
Heart_Left_Ventricle	SP1	rs10876447	6.96542	3.27e-12	0.969	2.163e-12	Yes	0.83
Heart_Left_Ventricle	MPHOSPH9	rs641760	7.05676	1.7e-12	0.954	9.63e-12	Yes	0.75
Heart_Left_Ventricle	RPS26	rs10876864	6.9446	3.8e-12	0.996	1.857e-11	Yes	0.71
Heart_Left_Ventricle	NDST1	rs11994	-4.84454	1.27e-06	0.988	2.662e-07	No	0.71
Heart_Left_Ventricle	PILRB	rs6946768	-5.17245	2.31e-07	0.974	3.912e-07	No	0.63
Heart_Left_Ventricle	RP11-259G18.1	rs17689471	-12.6987	6.02e-37	0.981	1.677e-33	Yes	0.53
Heart_Left_Ventricle	USMG5	rs7911488	-8.12	4.61e-16	0.896	3.598e-20	Yes	0.51
Heart_Left_Ventricle	SRA1	rs6860077	4.59704	4.29e-06	0.806	7.425e-06	No	0.4
Heart_Left_Ventricle	TOP3BP1	rs11705283	5.84571	5.04e-09	0.988	1.529e-07	No	0.39
Heart_Left_Ventricle	HAUS4	rs2295687	-4.74411	2.09e-06	0.766	4.972e-07	No	0.3
Heart_Left_Ventricle	ARIH2	rs4974085	6.4919	8.48e-11	0.833	4.832e-09	Yes	0.27
Heart_Left_Ventricle	ZSWIM7	rs1045599	4.42112	9.82e-06	0.821	4.544e-06	No	0.23
Nerve_Tibial	SP1	rs10876447	6.51986	7.04e-11	0.985	2.163e-12	Yes	0.83
Nerve_Tibial	RPS26	rs10876864	6.83128	8.42e-12	0.993	1.857e-11	Yes	0.71
Nerve_Tibial	TTC19	rs2157992	-4.85	1.26e-06	0.937	9.257e-07	No	0.59
Nerve_Tibial	AJUBA	rs1043675	-5.57944	2.41e-08	0.912	6.526e-08	No	0.59
Nerve_Tibial	PPP1R16A	rs2721197	4.72443	2.31e-06	0.903	1.407e-06	No	0.58
Nerve_Tibial	AMMECR1L	rs13411546	-5.04417	4.55e-07	0.99	1.615e-06	No	0.57
Nerve_Tibial	RP1-78O14.1	rs11114027	5.72586	1.03e-08	0.996	5.313e-09	Yes	0.53
Nerve_Tibial	SF3B1	rs2605039	4.58671	4.5e-06	0.96	5.151e-06	No	0.45
Nerve_Tibial	CDK2AP1	rs1879380	-7.32028	2.47e-13	0.983	4.601e-13	Yes	0.43
Nerve_Tibial	PILRA	rs11761253	-5.18737	2.13e-07	0.981	1.289e-07	No	0.41
Nerve_Tibial	TOP3BP1	rs11705283	6.15803	7.37e-10	0.992	1.529e-07	No	0.39
Nerve_Tibial	SEH1L	rs7232135	6.00946	1.86e-09	0.895	1.318e-10	Yes	0.39
Nerve_Tibial	PDCD11	rs2271751	-7.93232	2.15e-15	0.993	2.362e-19	Yes	0.35
Nerve_Tibial	CRHR1	rs17689882	-11.3	7.77e-30	0.989	2.434e-34	Yes	0.32
Nerve_Tibial	RP11-798G7.8	rs17689882	-10.9	1.73e-27	0.982	2.434e-34	Yes	0.32
Nerve_Tibial	RP11-259G18.1	rs169201	-12.9	3.36e-38	0.975	7.987e-34	Yes	0.22
Nerve_Tibial	AC093162.5	rs1061782	5.50699	3.65e-08	0.973	3.643e-08	Yes	0.22
Nerve_Tibial	NDUFAF3	rs3774628	6.59282	4.32e-11	0.908	2.448e-09	Yes	0.2
Nerve_Tibial	KIAA1919	rs12195578	-4.89968	9.6e-07	0.987	2.709e-07	No	0.18
Nerve_Tibial	SMARCAL1	rs6723971	4.80999	1.51e-06	0.948	3.965e-06	No	0.18
Nerve_Tibial	LINC00222	rs1268177	9.01647	1.94e-19	0.978	9.069e-20	Yes	0.1
Nerve_Tibial	TAOK1	rs12946125	-6.91	4.76e-12	0.973	3.357e-11	Yes	0.04
YFS.BLOOD.RNAARR	RAB7L1	rs823114	-4.58187	4.61e-06	0.99	3.521e-06	No	0.83
YFS.BLOOD.RNAARR	PILRB	rs11769057	-5.10277	3.35e-07	0.975	3.108e-07	No	0.82
YFS.BLOOD.RNAARR	SUOX	rs705700	-5.81812	5.95e-09	0.97	3.404e-11	Yes	0.75
YFS.BLOOD.RNAARR	NCOR1	rs178797	4.73296	2.21e-06	0.954	7.747e-07	No	0.69
YFS.BLOOD.RNAARR	FASTKD5	rs2422859	-5.13477	2.82e-07	0.956	9.052e-06	No	0.67
YFS.BLOOD.RNAARR	SP1	rs7955418	6.4059	1.49e-10	0.989	1.24e-12	Yes	0.6
YFS.BLOOD.RNAARR	MSL2	rs6793835	5.77093	7.88e-09	0.852	5.468e-09	Yes	0.48
YFS.BLOOD.RNAARR	SBNO1	rs1879380	-6.62301	3.52e-11	0.971	4.601e-13	Yes	0.43
YFS.BLOOD.RNAARR	MDM4	rs4252697	4.4468	8.72e-06	0.989	2.274e-06	No	0.42
YFS.BLOOD.RNAARR	SEH1L	rs7232135	5.6897	1.27e-08	0.998	1.318e-10	Yes	0.39
YFS.BLOOD.RNAARR	P4HTM	rs6446205	6.0089	1.87e-09	0.944	5.268e-09	Yes	0.39
YFS.BLOOD.RNAARR	FOXO3	rs4946932	10.6738	1.35e-26	0.993	2.982e-29	Yes	0.32
YFS.BLOOD.RNAARR	DIP2A	rs2070432	4.7637	1.9e-06	0.857	8.124e-06	No	0.18
YFS.BLOOD.RNAARR	USMG5	rs11191642	9.21662	3.07e-20	0.995	3.191e-20	Yes	0.11
