# Supplementary material for: Genetic variants for head size share genes and pathways with cancer
Source: Cell Rep Med. 2024 May 3;5(5):101529. doi: 10.1016/j.xcrm.2024.101529 (PMC11148644; doi:10.1016/j.xcrm.2024.101529)
Supplement: Table S17. TWAS omnibus test results, related to STAR Methods section "Functional Annotations" [file mmc11.xlsx]

## Sheet: Sheet1
Table S17. TWAS omnibus test results. Related to STAR Methods' section "Functional Annotations".
Gene	Num.ref	Minimal TWAS P	Num. ref. pruned	Omnibus P	eGENE unique omnibustest
LRRC37A	17	1.45e-20	8	2.53e-39	Yes
FAM215B	4	3.52e-35	2	1.14e-38	No
KANSL1	10	1.32e-30	8	2.99e-37	Yes
LRRC37A2	20	1.93e-37	4	1.18e-36	No
ARL17B	16	1.52e-11	14	1.56e-36	Yes
SPPL2C	3	2.81e-37	2	4.52e-36	No
CENPW	4	4.89e-37	2	7.84e-36	Yes
RP11-259G18.1	19	3.36e-38	5	1.26e-35	No
NSF	9	2.52e-34	8	1.71e-35	No
KANSL1-AS1	19	3.47e-36	2	4.27e-35	No
RP11-259G18.3	19	4.97e-36	2	7.72e-35	Yes
NSFP1	19	5.11e-13	6	1.05e-34	Yes
MAPT	8	2.78e-36	5	1.2e-34	No
MAPT-AS1	6	3.73e-35	4	9.48e-34	No
RP11-707O23.5	19	6.78e-34	2	4.7e-33	No
ARL17A	17	6.64e-37	11	9.74e-33	No
DND1P1	19	3.03e-34	3	2.29e-32	No
RP11-798G7.8	4	8.07e-34	3	2.8e-32	No
PLEKHM1	6	2.57e-34	3	2.86e-32	No
RPS26P8	2	3.51e-33	2	3.1e-32	Yes
WNT3	10	2.66e-25	9	1.03e-31	Yes
RP11-798G7.5	3	2.12e-32	2	1.9e-31	Yes
ARHGAP27	7	1.38e-34	6	2.85e-31	Yes
CRHR1-IT1	19	7.34e-34	4	6.08e-31	No
CRHR1	6	3.64e-33	6	1.14e-30	No
LRRC37A4P	19	2.12e-34	6	4.07e-30	No
FOXO3	2	1.35e-26	2	6.33e-29	No
FMNL1	2	5.05e-27	2	6.7e-26	Yes
LRRC37A17P	3	6.22e-22	3	1.36e-23	Yes
USMG5	7	3.02e-20	3	1.32e-19	No
LINC00222	3	1.94e-19	3	2.05e-19	No
TRMT11	5	1.05e-14	4	4.12e-17	Yes
TMBIM4	4	7.13e-08	4	5.94e-17	Yes
PDCD11	2	2.15e-15	2	1.74e-16	No
AKT3	2	8.99e-16	2	5.81e-15	No
SETD8	4	3.14e-13	3	2.81e-14	No
C10orf32	17	1.07e-09	5	2.37e-13	Yes
SBNO1	3	6.95e-13	2	7.42e-13	No
QRICH1	8	6.08e-11	4	8.63e-12	No
DALRD3	6	2.65e-10	4	1.27e-11	Yes
CCDC71	8	8.34e-10	3	1.31e-11	Yes
GPX1	12	1.12e-10	9	3.57e-11	Yes
CCDC36	8	8.13e-10	6	4.39e-11	Yes
CDC27	2	5.83e-05	2	7.62e-11	Yes
ABCB9	8	5.29e-14	8	9.29e-11	No
RP11-282O18.3	9	5.15e-13	9	9.71e-11	No
GK5	4	1.13e-11	4	1.24e-10	Yes
ARIH2	12	8.48e-11	6	1.48e-10	No
PRR13	7	6.55e-12	4	1.7e-10	Yes
CDK2AP1	7	2.47e-13	7	1.88e-10	No
NDUFAF3	2	4.32e-11	2	3.64e-10	No
MPHOSPH9	12	1.7e-12	8	3.88e-10	No
SP1	10	8.92e-13	5	5.58e-10	No
RP9	8	1.33e-07	5	6.82e-10	No
ZNF589	23	4.55e-09	8	9.99e-10	Yes
MARCKSL1P1	2	1.4e-05	2	1.49e-09	Yes
P4HTM	13	5.4e-10	5	1.5e-09	No
C12orf65	5	2.42e-11	5	1.85e-09	Yes
RP11-724N1.1	4	5.4e-10	4	2.58e-09	Yes
SEH1L	4	1.86e-09	4	3.06e-09	No
CALHM2	2	5.94e-10	2	4.67e-09	Yes
PAWR	2	3.8e-09	2	5.12e-09	No
ARMC2	4	9.33e-05	4	5.28e-09	Yes
CYP2D7P1	14	7.66e-08	11	5.65e-09	No
RP11-3B7.1	6	3.86e-10	3	8.87e-09	Yes
AS3MT	17	1.44e-09	6	1.42e-08	Yes
LL22NC03-86G7.1	18	3.52e-07	3	1.8e-08	No
IGHMBP2	4	0.00461	4	1.97e-08	Yes
KB-1440D3.14	3	5.35e-10	3	2.13e-08	Yes
OBFC1	2	6.87e-07	2	2.59e-08	Yes
TCTA	2	7.26e-09	2	2.6e-08	Yes
NCKIPSD	19	2.85e-09	5	3.04e-08	No
TGOLN2	2	5.07e-09	2	3.76e-08	No
AMT	19	1.24e-08	5	3.99e-08	Yes
ARL6IP4	6	1.64e-08	4	4.38e-08	Yes
MUSTN1	3	9.17e-09	3	4.55e-08	Yes
TOP3BP1	17	7.37e-10	5	4.95e-08	No
PITPNM2	2	7.93e-09	2	5.79e-08	No
NICN1	8	1.34e-05	7	5.81e-08	Yes
WDR6	19	4.21e-10	8	6.37e-08	No
MLLT10	2	1.56e-06	2	6.38e-08	Yes
EIF2AK3	2	2.08e-05	2	7.27e-08	Yes
RP4-669P10.16	2	8.6e-08	2	7.76e-08	No
RP11-731C17.2	11	3.73e-09	7	7.78e-08	Yes
RBM23	17	3.49e-09	13	8.3e-08	No
MSL2	4	3.97e-09	4	1.17e-07	No
RP11-85F14.5	7	7.2e-07	6	1.19e-07	Yes
PFDN1	7	0.0137	3	1.28e-07	Yes
RPIA	7	6e-10	7	1.38e-07	No
HAUS4	19	3.83e-09	12	1.48e-07	No
LZTS3	3	2.77e-08	3	1.55e-07	Yes
TCTN2	3	2.86e-06	2	1.55e-07	Yes
CCDC116	12	5.39e-08	6	1.69e-07	Yes
NT5C2	4	9.9e-09	3	1.8e-07	Yes
USP4	3	6.11e-08	3	1.8e-07	Yes
RP11-694I15.7	3	3.05e-08	2	1.82e-07	Yes
RP11-261C10.7	4	2.4e-08	4	1.86e-07	Yes
SUOX	21	6.23e-12	13	2.11e-07	No
RP11-102M11.2	11	1.47e-08	9	2.24e-07	No
ZBTB38	4	3.64e-08	2	2.24e-07	No
TET2	2	4.22e-08	2	2.5e-07	Yes
MST1	8	1.45e-07	7	3.02e-07	Yes
C7orf61	2	3.04e-07	2	3.13e-07	Yes
MRGPRF	3	8.34e-06	3	3.61e-07	Yes
CTD-2517M22.14	6	1.68e-06	6	3.73e-07	No
PILRB	21	7.22e-08	4	4.15e-07	No
ATP5G2	17	4.3e-09	5	4.66e-07	Yes
PRKAG1	2	8.43e-08	2	5.81e-07	No
DAG1	2	9.13e-08	2	6e-07	Yes
SDC1	2	1.06e-07	2	6.26e-07	No
RECQL4	3	1.47e-07	3	6.44e-07	No
NEK4	7	8.18e-08	5	7.29e-07	No
GPT	2	1.57e-07	2	7.45e-07	Yes
GNL3	13	6.2e-07	8	7.68e-07	Yes
ZSWIM7	18	6.28e-07	3	7.89e-07	No
NALCN	2	0.000373	2	8.08e-07	Yes
TP53INP2	2	1.01e-06	2	8.45e-07	No
AC093162.5	4	3.65e-08	4	8.7e-07	No
MAPRE1	5	1.27e-07	4	9.03e-07	Yes
RP11-298I3.1	7	8.47e-09	6	9.1e-07	No
DUSP19	2	2.42e-07	2	9.72e-07	Yes
HOOK2	2	2.91e-07	2	1.05e-06	Yes
CEP192	25	4.07e-07	10	1.08e-06	Yes
PLA2R1	2	0.00177	2	1.12e-06	Yes
KIFC2	6	2.88e-08	6	1.25e-06	Yes
GAL	2	5.61e-07	2	1.36e-06	Yes
EGFR	3	1.16e-06	3	1.4e-06	Yes
GATS	12	2.55e-05	11	1.43e-06	Yes
EIF4E2	3	3.34e-07	3	1.47e-06	No
SEPT8	2	2.61e-07	2	1.49e-06	No
NCOA6	10	2.13e-06	10	1.9e-06	Yes
FASTKD5	3	2.82e-07	3	1.92e-06	No
RP5-966M1.5	2	3.4e-06	2	1.96e-06	Yes
RP11-773H22.4	2	2.09e-06	2	2.04e-06	Yes
RP11-438L19.1	2	0.000629	2	2.17e-06	Yes
ALDH1L1-AS2	2	4.88e-07	2	2.18e-06	Yes
CAPG	10	7.88e-07	8	2.18e-06	Yes
RP11-680G24.4	2	6.01e-06	2	2.2e-06	Yes
BRD3	3	8.83e-08	3	2.28e-06	No
RP11-18I14.10	9	2.41e-05	9	2.34e-06	Yes
S1PR5	3	7.75e-08	3	2.35e-06	Yes
HES4	5	2.21e-07	5	2.72e-06	Yes
KBTBD2	4	1.18e-06	3	3.15e-06	Yes
DNASE2	3	0.00343	3	3.2e-06	Yes
