# Supplementary material for: Genetic variants for head size share genes and pathways with cancer
Source: Cell Rep Med. 2024 May 3;5(5):101529. doi: 10.1016/j.xcrm.2024.101529 (PMC11148644; doi:10.1016/j.xcrm.2024.101529)
Supplement: Table S18. Genes in or nearby identified genetic loci (<1 Mb), related to Figure 1A, 3B and 3C, and to STAR Methods section "Enrichment analyses" [file mmc12.xlsx]

## Sheet: Sheet1
Table S18. Genes in or nearby identified genetic loci (< 1 Mb). Related to Figure 1A, 3B and 3C, and to STAR Methods' section "Enrichment analyses".
Genes within 10 kb of the genetic lead variants are indicated in dark blue.
GenomicLocus	ensg	symbol	chr	start	end	strand	type	entrezID	HUGO	pLI	ncRVIS	posMapSNPs	posMapMaxCADD	minGwasP	IndSigSNPs	in.10kb	startLocus	endLocus	distance	AD_probability_domino	in.reference	in.macrocephaly.list	in.microcephaly.list	in.cosmic.tier1.list
1	ENSG00000219073	CELA3B	1	22303514	22325135	1	protein_coding	23436	CELA3B	2.11744e-10	0.246016	4	4.984	2.544e-08	rs6682560	0	23293972	23551969	1032147	0.0773593	1	0	0	0
1	ENSG00000142789	CELA3A	1	22328149	22339032	1	protein_coding	10136	CELA3A	9.82225e-08	1.79603	4	4.984	2.544e-08	rs6682560	0	23293972	23551969	1018250	0.0916594	1	0	0	0
1	ENSG00000070831	CDC42	1	22379120	22419437	1	protein_coding	998	CDC42	0.656574	-0.512764	10	9.894	1.851e-08	rs6682560	0	23293972	23551969	937845	0.999925	1	0	0	0
1	ENSG00000162552	WNT4	1	22443798	22470462	-1	protein_coding	54361	WNT4	0.153838	0.856327	20	13.17	1.851e-08	rs6682560	0	23293972	23551969	886820	0.899423	1	0	0	0
1	ENSG00000184677	ZBTB40	1	22778344	22857650	1	protein_coding	9923	ZBTB40	1.21208e-05	0.274816	57	13.17	1.851e-08	rs6682560	0	23293972	23551969	499632	0.0677702	1	0	0	0
1	ENSG00000070886	EPHA8	1	22890057	22930087	1	protein_coding	2046	EPHA8	1.13671e-08	0.679092	57	13.17	1.851e-08	rs6682560	0	23293972	23551969	427195	0.0932909	1	0	0	0
1	ENSG00000173372	C1QA	1	22962999	22966101	1	protein_coding	712	C1QA	0.04979	0.221836	57	13.17	1.851e-08	rs6682560	0	23293972	23551969	391181	0.0984188	1	0	0	0
1	ENSG00000159189	C1QC	1	22970123	22974603	1	protein_coding	714	C1QC	0.0173819	0.719488	57	13.17	1.851e-08	rs6682560	0	23293972	23551969	382679	0.0945641	1	0	0	0
1	ENSG00000173369	C1QB	1	22979255	22988031	1	protein_coding	713	C1QB	0.085881	0.026533	57	13.17	1.851e-08	rs6682560	0	23293972	23551969	369251	0.131928	1	0	0	0
1	ENSG00000133216	EPHB2	1	23037332	23241818	1	protein_coding	2048	EPHB2	0.999949	-0.362526	57	13.17	1.851e-08	rs6682560	0	23293972	23551969	115464	0.989924	1	0	0	0
1	ENSG00000215906	LACTBL1	1	23279536	23291831	-1	protein_coding	646262	LACTBL1	NA	NA	57	13.17	1.851e-08	rs6682560	1	23293972	23551969	65451	0.0611662	0	0	0	0
1	ENSG00000227868	C1orf234	1	23337327	23342343	-1	protein_coding	729059	C1orf234	NA	0.199703	57	13.17	1.851e-08	rs6682560	0	23293972	23551969	14939	NA	0	0	0	0
1	ENSG00000004487	KDM1A	1	23345941	23410182	1	protein_coding	23028	KDM1A	0.991028	0.241353	57	13.17	1.851e-08	rs6682560	1	23293972	23551969	0	0.998682	1	0	0	0
1	ENSG00000169641	LUZP1	1	23410516	23504301	-1	protein_coding	7798	LUZP1	0.287846	-0.967992	57	13.17	1.851e-08	rs6682560	1	23293972	23551969	53234	0.0888214	1	0	0	0
1	ENSG00000179546	HTR1D	1	23516993	23521222	-1	protein_coding	3352	HTR1D	0.813006	0.357859	57	13.17	1.851e-08	rs6682560	1	23293972	23551969	159711	0.49567	1	0	0	0
1	ENSG00000125944	HNRNPR	1	23630264	23670829	-1	protein_coding	10236	HNRNPR	0.999079	-0.733548	57	13.17	1.851e-08	rs6682560	0	23293972	23551969	272982	0.999994	1	0	0	0
1	ENSG00000125945	ZNF436	1	23685941	23695935	-1	protein_coding	80818	ZNF436	0.304488	-0.229845	57	13.17	1.851e-08	rs6682560	0	23293972	23551969	328659	0.1872	1	0	0	0
1	ENSG00000249087	C1orf213	1	23695490	23698332	1	protein_coding	148898	C1orf213	0.000260771	NA	57	13.17	1.851e-08	rs6682560	0	23293972	23551969	338208	NA	0	0	0	0
1	ENSG00000204219	TCEA3	1	23707554	23751233	-1	protein_coding	6920	TCEA3	0.000965886	NA	57	13.17	1.851e-08	rs6682560	0	23293972	23551969	350272	0.0905818	1	0	0	0
1	ENSG00000088280	ASAP3	1	23755056	23811061	-1	protein_coding	55616	ASAP3	2.35907e-10	-0.119099	57	13.17	1.851e-08	rs6682560	0	23293972	23551969	397774	0.0827018	1	0	0	0
1	ENSG00000007968	E2F2	1	23832922	23857712	-1	protein_coding	1870	E2F2	0.914703	-0.0343112	57	13.17	1.851e-08	rs6682560	0	23293972	23551969	475640	0.802603	1	0	0	0
1	ENSG00000117318	ID3	1	23884409	23886285	-1	protein_coding	3399	ID3	0.688794	-0.270654	57	13.17	1.851e-08	rs6682560	0	23293972	23551969	527127	0.915692	1	0	0	0
1	ENSG00000197880	MDS2	1	23907985	23967058	1	protein_coding	259283	MDS2	0.0429656	NA	57	13.17	1.851e-08	rs6682560	0	23293972	23551969	550703	NA	1	0	0	0
1	ENSG00000142676	RPL11	1	24018269	24022915	1	protein_coding	6135	RPL11	0.725843	0.111094	57	13.17	1.851e-08	rs6682560	0	23293972	23551969	660987	0.999396	1	0	0	0
1	ENSG00000011007	TCEB3	1	24069645	24088549	1	protein_coding	6924	TCEB3	0.999992	-0.590036	57	13.17	1.851e-08	rs6682560	0	23293972	23551969	712363	NA	0	0	0	0
1	ENSG00000057757	PITHD1	1	24104895	24114722	1	protein_coding	57095	PITHD1	0.102417	-0.424805	57	13.17	1.851e-08	rs6682560	0	23293972	23551969	747613	0.154761	1	0	0	0
1	ENSG00000011009	LYPLA2	1	24117460	24122029	1	protein_coding	11313	LYPLA2	0.979519	-0.992131	57	13.17	1.851e-08	rs6682560	0	23293972	23551969	760178	0.618754	1	0	0	0
1	ENSG00000117308	GALE	1	24122089	24127271	-1	protein_coding	2582	GALE	3.26699e-08	NA	57	13.17	1.851e-08	rs6682560	0	23293972	23551969	764807	0.220884	1	0	0	0
1	ENSG00000117305	HMGCL	1	24128375	24165110	-1	protein_coding	3155	HMGCL	0.00256253	-0.426058	57	13.17	1.851e-08	rs6682560	0	23293972	23551969	771093	0.0480073	1	0	0	0
1	ENSG00000179163	FUCA1	1	24171567	24194784	-1	protein_coding	2517	FUCA1	3.39058e-08	-0.0715961	57	13.17	1.851e-08	rs6682560	0	23293972	23551969	814285	0.112107	1	0	0	0
1	ENSG00000188822	CNR2	1	24197016	24285549	-1	protein_coding	1269	CNR2	0.000110726	4.84579	57	13.17	1.851e-08	rs6682560	0	23293972	23551969	839734	0.18537	1	0	0	0
1	ENSG00000189266	PNRC2	1	24285599	24289952	1	protein_coding	55629	PNRC2	NA	-0.861145	57	13.17	1.851e-08	rs6682560	0	23293972	23551969	928317	0.129653	1	0	0	0
1	ENSG00000188529	SRSF10	1	24291294	24307417	-1	protein_coding	10772	SRSF10	NA	NA	57	13.17	1.851e-08	rs6682560	0	23293972	23551969	934012	0.64143	1	0	0	0
1	ENSG00000142661	MYOM3	1	24382525	24438665	-1	protein_coding	127294	MYOM3	9.28409e-28	-0.315505	49	13.17	1.914e-08	rs6682560	0	23293972	23551969	1025243	0.133629	1	0	0	0
1	ENSG00000142677	IL22RA1	1	24446261	24469611	-1	protein_coding	58985	IL22RA1	0.0644009	0.129434	42	10.52	2.904e-08	rs6682560	0	23293972	23551969	1088979	0.0695032	1	0	0	0
1	ENSG00000185436	IFNLR1	1	24480647	24514449	-1	protein_coding	163702	IFNLR1	0.308615	1.83986	32	9.605	2.904e-08	rs6682560	0	23293972	23551969	1123365	0.116824	1	0	0	0
2	ENSG00000158315	RHBDL2	1	39351479	39407471	-1	protein_coding	54933	RHBDL2	2.70128e-06	0.690584	9	19.85	8.123e-10	rs3134614	0	40363054	40385375	955583	0.197583	1	0	0	0
2	ENSG00000174574	AKIRIN1	1	39456895	39471731	1	protein_coding	79647	AKIRIN1	0.672016	-0.504509	9	19.85	8.123e-10	rs3134614	0	40363054	40385375	891323	0.225087	1	0	0	0
2	ENSG00000168653	NDUFS5	1	39491990	39500308	1	protein_coding	4725	NDUFS5	0.0982173	-0.0686821	9	19.85	8.123e-10	rs3134614	0	40363054	40385375	862746	0.0940978	1	0	0	0
2	ENSG00000127603	MACF1	1	39546988	39952849	1	protein_coding	23499	MACF1	1	-0.44543	9	19.85	8.123e-10	rs3134614	0	40363054	40385375	410205	0.604518	1	0	0	0
2	ENSG00000255103	KIAA0754	1	39876151	39882154	1	protein_coding	643314	KIAA0754	0.0210361	NA	9	19.85	8.123e-10	rs3134614	0	40363054	40385375	480900	0.0644461	1	0	0	0
2	ENSG00000183682	BMP8A	1	39957318	39991607	1	protein_coding	353500	BMP8A	0.456963	NA	9	19.85	8.123e-10	rs3134614	0	40363054	40385375	371447	0.590745	1	0	0	0
2	ENSG00000090621	PABPC4	1	40026488	40042462	-1	protein_coding	8761	PABPC4	0.992493	NA	9	19.85	8.123e-10	rs3134614	0	40363054	40385375	320592	0.428125	1	0	0	0
2	ENSG00000163909	HEYL	1	40089825	40105617	-1	protein_coding	26508	HEYL	6.80881e-07	-0.347854	9	19.85	8.123e-10	rs3134614	0	40363054	40385375	257437	0.815485	1	0	0	0
2	ENSG00000116981	NT5C1A	1	40124793	40137710	-1	protein_coding	84618	NT5C1A	8.15239e-05	-0.103966	9	19.85	8.123e-10	rs3134614	0	40363054	40385375	225344	0.312921	1	0	0	0
2	ENSG00000116983	HPCAL4	1	40144320	40157361	-1	protein_coding	51440	HPCAL4	0.0184228	2.62482	9	19.85	8.123e-10	rs3134614	0	40363054	40385375	205693	0.125771	1	0	0	0
2	ENSG00000084072	PPIE	1	40157854	40229586	1	protein_coding	10450	PPIE	0.98081	-0.248899	9	19.85	8.123e-10	rs3134614	0	40363054	40385375	133468	0.840455	1	0	0	0
2	ENSG00000116985	BMP8B	1	40222854	40254533	-1	protein_coding	656	BMP8B	0.77453	-0.688572	9	19.85	8.123e-10	rs3134614	0	40363054	40385375	108521	0.809539	1	0	0	0
2	ENSG00000198754	OXCT2	1	40235195	40237020	-1	protein_coding	64064	OXCT2	NA	NA	9	19.85	8.123e-10	rs3134614	0	40363054	40385375	126034	0.106247	1	0	0	0
2	ENSG00000043514	TRIT1	1	40306723	40349183	-1	protein_coding	54802	TRIT1	9.42969e-10	0.825791	9	19.85	8.123e-10	rs3134614	0	40363054	40385375	13871	0.115875	1	0	0	0
2	ENSG00000116990	MYCL	1	40361098	40367928	-1	protein_coding	4610	MYCL	0.358812	0.239147	9	19.85	8.123e-10	rs3134614	1	40363054	40385375	0	0.376588	1	0	0	1
2	ENSG00000168389	MFSD2A	1	40420802	40435638	1	protein_coding	84879	MFSD2A	0.917671	-0.589547	9	19.85	8.123e-10	rs3134614	0	40363054	40385375	57748	0.511001	1	0	1	0
2	ENSG00000131236	CAP1	1	40505905	40538321	1	protein_coding	10487	CAP1	0.585941	-0.503005	9	19.85	8.123e-10	rs3134614	0	40363054	40385375	142851	0.857657	1	0	0	0
2	ENSG00000131238	PPT1	1	40538379	40563375	-1	protein_coding	5538	PPT1	3.75207e-05	-0.0483431	9	19.85	8.123e-10	rs3134614	0	40363054	40385375	175325	0.285359	1	0	1	0
2	ENSG00000117000	RLF	1	40627045	40706593	1	protein_coding	6018	RLF	1	-0.364226	9	19.85	8.123e-10	rs3134614	0	40363054	40385375	263991	0.967731	1	0	0	0
2	ENSG00000188800	TMCO2	1	40711619	40717363	1	protein_coding	127391	TMCO2	0.0397113	0.193673	9	19.85	8.123e-10	rs3134614	0	40363054	40385375	348565	0.0767579	1	0	0	0
2	ENSG00000084073	ZMPSTE24	1	40723779	40759856	1	protein_coding	10269	ZMPSTE24	1.25001e-07	-0.580813	9	19.85	8.123e-10	rs3134614	0	40363054	40385375	360725	0.137484	1	0	0	0
2	ENSG00000049089	COL9A2	1	40766159	40783488	-1	protein_coding	1298	COL9A2	0.182801	0.255656	9	19.85	8.123e-10	rs3134614	0	40363054	40385375	403105	0.483702	1	0	0	0
2	ENSG00000084070	SMAP2	1	40810522	40888998	1	protein_coding	64744	SMAP2	0.0142856	-1.1554	9	19.85	8.123e-10	rs3134614	0	40363054	40385375	447468	0.120993	1	0	0	0
2	ENSG00000187801	ZFP69B	1	40915774	40929390	1	protein_coding	65243	ZFP69B	2.52121e-09	-0.168664	9	19.85	8.123e-10	rs3134614	0	40363054	40385375	552720	0.164036	1	0	0	0
2	ENSG00000187815	ZFP69	1	40942887	40962015	1	protein_coding	339559	ZFP69	8.55772e-08	-0.558473	9	19.85	8.123e-10	rs3134614	0	40363054	40385375	579833	0.142649	1	0	0	0
2	ENSG00000164002	EXO5	1	40974413	40982228	1	protein_coding	64789	EXO5	0.000872651	-0.522035	9	19.85	8.123e-10	rs3134614	0	40363054	40385375	611359	0.128634	1	0	0	0
2	ENSG00000117010	ZNF684	1	40997233	41013841	1	protein_coding	127396	ZNF684	0.00221742	0.372082	9	19.85	8.123e-10	rs3134614	0	40363054	40385375	634179	0.0796707	1	0	0	0
2	ENSG00000117016	RIMS3	1	41086351	41131329	-1	protein_coding	9783	RIMS3	0.00725111	-0.511564	9	19.85	8.123e-10	rs3134614	0	40363054	40385375	723297	0.20543	1	0	0	0
2	ENSG00000066136	NFYC	1	41157320	41237275	1	protein_coding	4802	NFYC	0.631959	-0.56408	9	19.85	8.123e-10	rs3134614	0	40363054	40385375	794266	0.979316	1	0	0	0
2	ENSG00000117013	KCNQ4	1	41249684	41306124	1	protein_coding	9132	KCNQ4	0.985178	-0.759868	9	19.85	8.123e-10	rs3134614	0	40363054	40385375	886630	0.93771	1	0	0	0
2	ENSG00000179862	CITED4	1	41326729	41328018	-1	protein_coding	163732	CITED4	0.358265	NA	9	19.85	8.123e-10	rs3134614	0	40363054	40385375	963675	0.831338	1	0	0	0
3	ENSG00000186094	AGBL4	1	48998527	50489585	-1	protein_coding	84871	AGBL4	3.5783e-06	-0.0363485	72	18.98	2.68e-10	rs12116800	0	50889691	51123315	537969	0.0922703	1	0	0	0
3	ENSG00000227839	AL645730.2	1	50459990	50461874	1	protein_coding	NA	NA	NA	NA	72	18.98	2.68e-10	rs12116800	0	50889691	51123315	565680	NA	0	0	0	0
3	ENSG00000162374	ELAVL4	1	50513686	50669458	1	protein_coding	1996	ELAVL4	0.976913	-0.16678	72	18.98	2.68e-10	rs12116800	0	50889691	51123315	358096	0.999406	1	0	0	0
3	ENSG00000142700	DMRTA2	1	50883222	50889172	-1	protein_coding	63950	DMRTA2	NA	-1.15902	72	18.98	2.68e-10	rs12116800	1	50889691	51123315	138382	0.560233	1	0	0	0
3	ENSG00000185104	FAF1	1	50905150	51425935	-1	protein_coding	11124	FAF1	0.997398	-1.14258	72	18.98	2.68e-10	rs12116800	1	50889691	51123315	0	0.99182	1	0	0	0
3	ENSG00000123080	CDKN2C	1	51426417	51440305	1	protein_coding	1031	CDKN2C	0.315707	-1.35267	72	18.98	2.68e-10	rs12116800	0	50889691	51123315	398863	0.575559	1	0	0	1
3	ENSG00000204006	C1orf185	1	51567906	51613752	1	protein_coding	284546	C1orf185	NA	-0.102828	72	18.98	2.68e-10	rs12116800	0	50889691	51123315	540352	0.157259	1	0	0	0
3	ENSG00000123091	RNF11	1	51701943	51739127	1	protein_coding	26994	RNF11	0.420327	-0.845216	72	18.98	2.68e-10	rs12116800	0	50889691	51123315	674389	0.816649	1	0	0	0
3	ENSG00000085831	TTC39A	1	51752930	51810788	-1	protein_coding	22996	TTC39A	0.0983103	0.6347	72	18.98	2.68e-10	rs12116800	0	50889691	51123315	725376	0.124934	1	0	0	0
3	ENSG00000085832	EPS15	1	51819935	51985000	-1	protein_coding	2060	EPS15	0.241707	0.515123	72	18.98	2.68e-10	rs12116800	0	50889691	51123315	792381	0.72476	1	0	0	1
3	ENSG00000117859	OSBPL9	1	52042851	52254889	1	protein_coding	114883	OSBPL9	0.998515	0.292264	34	18.98	1.505e-08	rs12116800	0	50889691	51123315	1015297	0.867866	1	0	0	0
4	ENSG00000085465	OVGP1	1	111956936	111970399	-1	protein_coding	5016	OVGP1	0.000935884	0.174723	90	20.2	4.71e-08	1-112946028	0	112928593	113016934	975629	0.216729	1	0	0	0
4	ENSG00000116455	WDR77	1	111982512	111991998	-1	protein_coding	79084	WDR77	0.0157266	0.479637	136	20.2	4.71e-08	1-112946028	0	112928593	113016934	954030	0.337289	1	0	0	0
4	ENSG00000116459	ATP5F1	1	111991486	112005395	1	protein_coding	515	ATP5F1	0.0128675	1.14768	144	20.2	4.71e-08	1-112946028	0	112928593	113016934	940633	NA	0	0	0	0
4	ENSG00000143110	C1orf162	1	112016414	112021134	1	protein_coding	128346	C1orf162	0.00613132	0.13675	149	20.2	4.71e-08	1-112946028	0	112928593	113016934	924894	0.0487012	1	0	0	0
4	ENSG00000121933	ADORA3	1	112025970	112106584	-1	protein_coding	57413	ADORA3	0.00605731	0.427963	149	20.2	4.71e-08	1-112946028	0	112928593	113016934	839444	0.148518	1	0	0	0
4	ENSG00000116473	RAP1A	1	112084840	112259313	1	protein_coding	5906	RAP1A	0.93419	-0.449276	149	20.2	4.71e-08	1-112946028	0	112928593	113016934	686715	0.995828	1	0	0	0
4	ENSG00000197852	FAM212B	1	112223252	112298446	-1	protein_coding	55924	FAM212B	0.00359052	0.902451	149	20.2	4.71e-08	1-112946028	0	112928593	113016934	647582	NA	0	0	0	0
4	ENSG00000064703	DDX20	1	112297867	112310638	1	protein_coding	11218	DDX20	4.18765e-07	-0.181627	149	20.2	4.71e-08	1-112946028	0	112928593	113016934	635390	0.350976	1	0	0	0
4	ENSG00000171385	KCND3	1	112313284	112531777	-1	protein_coding	3752	KCND3	0.803753	-0.605991	149	20.2	4.71e-08	1-112946028	0	112928593	113016934	414251	0.99855	1	0	0	0
4	ENSG00000143079	CTTNBP2NL	1	112938803	113006078	1	protein_coding	55917	CTTNBP2NL	0.141381	-1.07173	149	20.2	4.71e-08	1-112946028	1	112928593	113016934	0	0.130066	1	0	0	0
4	ENSG00000134245	WNT2B	1	113009163	113072787	1	protein_coding	7482	WNT2B	0.285537	1.06673	149	20.2	4.71e-08	1-112946028	1	112928593	113016934	63135	0.726344	1	0	0	0
4	ENSG00000007341	ST7L	1	113066140	113163447	-1	protein_coding	54879	ST7L	1.94397e-06	0.443371	149	20.2	4.71e-08	1-112946028	0	112928593	113016934	120112	0.0766479	1	0	0	0
4	ENSG00000116489	CAPZA1	1	113161795	113214241	1	protein_coding	829	CAPZA1	0.983028	-0.292243	149	20.2	4.71e-08	1-112946028	0	112928593	113016934	215767	0.77853	1	0	0	0
4	ENSG00000155363	MOV10	1	113215763	113243368	1	protein_coding	4343	MOV10	0.99809	-0.583157	149	20.2	4.71e-08	1-112946028	0	112928593	113016934	269735	0.846119	1	0	0	0
4	ENSG00000155366	RHOC	1	113243728	113250056	-1	protein_coding	389	RHOC	0.586036	-0.252965	149	20.2	4.71e-08	1-112946028	0	112928593	113016934	297700	0.920347	1	0	0	0
4	ENSG00000271810	RP11-426L16.10	1	113245236	113254055	-1	protein_coding	NA	NA	NA	NA	149	20.2	4.71e-08	1-112946028	0	112928593	113016934	299208	NA	0	0	0	0
4	ENSG00000155367	PPM1J	1	113252616	113258099	-1	protein_coding	333926	PPM1J	2.30817e-07	NA	149	20.2	4.71e-08	1-112946028	0	112928593	113016934	306588	0.0685411	1	0	0	0
4	ENSG00000184599	FAM19A3	1	113263041	113269857	1	protein_coding	284467	FAM19A3	0.0271474	0.459988	149	20.2	4.71e-08	1-112946028	0	112928593	113016934	317013	0.0893544	0	0	0	0
4	ENSG00000155380	SLC16A1	1	113454469	113499635	-1	protein_coding	6566	SLC16A1	0.826068	-1.00323	149	20.2	4.71e-08	1-112946028	0	112928593	113016934	508441	0.115992	1	0	0	0
4	ENSG00000198799	LRIG2	1	113615831	113674882	1	protein_coding	9860	LRIG2	3.2891e-12	-0.857511	149	20.2	4.71e-08	1-112946028	0	112928593	113016934	669803	0.504734	1	0	0	0
4	ENSG00000081026	MAGI3	1	113933371	114228545	1	protein_coding	260425	MAGI3	0.57058	-0.477318	144	20.2	4.71e-08	1-112946028	0	112928593	113016934	987343	0.621587	1	0	0	0
5	ENSG00000008118	CAMK1G	1	209757062	209787283	1	protein_coding	57172	CAMK1G	0.101614	-0.553408	1	0.891	7.463e-09	rs2884218	0	210557309	210557309	770026	0.143496	1	0	0	0
5	ENSG00000196878	LAMB3	1	209788215	209825811	-1	protein_coding	3914	LAMB3	1.36402e-09	0.440564	1	0.891	7.463e-09	rs2884218	0	210557309	210557309	731498	0.098218	1	0	0	0
5	ENSG00000123689	G0S2	1	209848765	209849733	1	protein_coding	50486	G0S2	0.15369	0.405653	1	0.891	7.463e-09	rs2884218	0	210557309	210557309	707576	0.159764	1	0	0	0
5	ENSG00000117594	HSD11B1	1	209859510	209908295	1	protein_coding	3290	HSD11B1	0.691555	-0.271619	1	0.891	7.463e-09	rs2884218	0	210557309	210557309	649014	0.180789	1	0	0	0
5	ENSG00000009790	TRAF3IP3	1	209929377	209955668	1	protein_coding	80342	TRAF3IP3	1.37649e-06	0.998575	1	0.891	7.463e-09	rs2884218	0	210557309	210557309	601641	0.0682283	1	0	0	0
5	ENSG00000162757	C1orf74	1	209955661	209957904	-1	protein_coding	148304	C1orf74	0.489345	-0.717379	1	0.891	7.463e-09	rs2884218	0	210557309	210557309	599405	0.157138	1	0	0	0
5	ENSG00000117595	IRF6	1	209959036	209979465	-1	protein_coding	3664	IRF6	0.975119	1.21214	1	0.891	7.463e-09	rs2884218	0	210557309	210557309	577844	0.733306	1	0	0	0
5	ENSG00000117597	DIEXF	1	210001352	210030910	1	protein_coding	27042	DIEXF	0.0492349	2.01449	1	0.891	7.463e-09	rs2884218	0	210557309	210557309	526399	NA	0	0	0	0
5	ENSG00000143469	SYT14	1	210111538	210337636	1	protein_coding	255928	SYT14	0.966549	-1.29462	1	0.891	7.463e-09	rs2884218	0	210557309	210557309	219673	0.285368	1	0	0	0
5	ENSG00000082497	SERTAD4	1	210406144	210419976	1	protein_coding	56256	SERTAD4	0.641279	-0.0567872	1	0.891	7.463e-09	rs2884218	0	210557309	210557309	137333	0.504752	1	0	0	0
5	ENSG00000054392	HHAT	1	210501596	210849638	1	protein_coding	55733	HHAT	0.000341684	0.365854	1	0.891	7.463e-09	rs2884218	1	210557309	210557309	0	0.134812	1	0	0	0
5	ENSG00000143473	KCNH1	1	210856555	211307457	-1	protein_coding	3756	KCNH1	0.333015	NA	1	0.891	7.463e-09	rs2884218	0	210557309	210557309	299246	0.879993	1	0	0	0
5	ENSG00000117625	RCOR3	1	211431719	211489727	1	protein_coding	55758	RCOR3	0.672008	NA	1	0.891	7.463e-09	rs2884218	0	210557309	210557309	874410	0.260108	1	0	0	0
5	ENSG00000082512	TRAF5	1	211499957	211548288	1	protein_coding	7188	TRAF5	8.82904e-06	-0.288949	1	0.891	7.463e-09	rs2884218	0	210557309	210557309	942648	0.157422	1	0	0	0
6	ENSG00000180287	PLD5	1	242246288	242687998	-1	protein_coding	200150	PLD5	0.124198	NA	42	18.51	9.008e-15	rs9428966;rs3006933;rs12408951;rs6429430	0	243649330	244025317	1146479	0.132725	1	0	0	0
6	ENSG00000143702	CEP170	1	243287730	243418650	-1	protein_coding	9859	CEP170	NA	-1.48228	292	18.51	2.206e-16	rs9428966;rs3006933;rs12408951;rs6429430;rs1973284;rs77030218;rs73117478	0	243649330	244025317	415827	0.632219	1	0	0	0
6	ENSG00000269795	AC092782.1	1	243388058	243395911	1	protein_coding	NA	NA	NA	NA	292	18.51	2.206e-16	rs9428966;rs3006933;rs12408951;rs6429430;rs1973284;rs77030218;rs73117478	0	243649330	244025317	438566	NA	0	0	0	0
6	ENSG00000054282	SDCCAG8	1	243419320	243663394	1	protein_coding	10806	SDCCAG8	1.32893e-07	-0.422227	292	18.51	2.206e-16	rs9428966;rs3006933;rs12408951;rs6429430;rs1973284;rs77030218;rs73117478	1	243649330	244025317	171083	0.114054	1	0	0	0
6	ENSG00000117020	AKT3	1	243651535	244014381	-1	protein_coding	10000	AKT3	0.999585	-1.49767	292	18.51	2.206e-16	rs9428966;rs3006933;rs12408951;rs6429430;rs1973284;rs77030218;rs73117478	1	243649330	244025317	0	0.975993	1	1	0	0
6	ENSG00000179456	ZBTB18	1	244214585	244220778	1	protein_coding	10472	ZBTB18	0.970124	-0.604927	292	18.51	2.206e-16	rs9428966;rs3006933;rs12408951;rs6429430;rs1973284;rs77030218;rs73117478	0	243649330	244025317	380108	0.757414	1	0	1	0
6	ENSG00000268146	AL590483.1	1	244227632	244231211	1	protein_coding	NA	NA	NA	NA	292	18.51	2.206e-16	rs9428966;rs3006933;rs12408951;rs6429430;rs1973284;rs77030218;rs73117478	0	243649330	244025317	393155	NA	0	0	0	0
6	ENSG00000173728	C1orf100	1	244515937	244552965	1	protein_coding	200159	C1orf100	3.53989e-08	-0.225047	292	18.51	2.206e-16	rs9428966;rs3006933;rs12408951;rs6429430;rs1973284;rs77030218;rs73117478	0	243649330	244025317	681460	0.089025	1	0	0	0
6	ENSG00000035687	ADSS	1	244571796	244615436	-1	protein_coding	159	ADSS	0.82287	-0.514647	292	18.51	2.206e-16	rs9428966;rs3006933;rs12408951;rs6429430;rs1973284;rs77030218;rs73117478	0	243649330	244025317	737319	0.609732	1	0	0	0
6	ENSG00000179397	C1orf101	1	244617679	244804479	1	protein_coding	257044	C1orf101	5.88681e-07	-0.466875	292	18.51	2.206e-16	rs9428966;rs3006933;rs12408951;rs6429430;rs1973284;rs77030218;rs73117478	0	243649330	244025317	783202	NA	0	0	0	0
6	ENSG00000121644	DESI2	1	244816237	244872335	1	protein_coding	51029	DESI2	NA	-1.06498	155	17.95	2.206e-16	rs1973284;rs6429430;rs12408951;rs73117478;rs77030218	0	243649330	244025317	981760	0.77545	1	0	0	0
6	ENSG00000203667	COX20	1	244998624	245008359	1	protein_coding	116228	COX20	0.0118854	-0.806113	22	17.47	3.418e-15	rs1973284;rs6429430;rs73117478;rs77030218	0	243649330	244025317	1164147	0.0642494	1	0	0	0
6	ENSG00000153187	HNRNPU	1	245014468	245027844	-1	protein_coding	3192	HNRNPU	0.999903	-1.34384	14	10.42	6.515e-13	rs73117478;rs1973284;rs77030218	0	243649330	244025317	1179991	0.998557	1	0	0	0
7	ENSG00000151693	ASAP2	2	9346894	9545812	1	protein_coding	8853	ASAP2	0.999986	-0.779375	20	18.81	3.318e-10	rs6736289	0	10178236	10213353	649728	0.567111	1	0	0	0
7	ENSG00000119185	ITGB1BP1	2	9543604	9563676	-1	protein_coding	9270	ITGB1BP1	0.00190085	-0.278582	20	18.81	3.318e-10	rs6736289	0	10178236	10213353	631864	0.150739	1	0	0	0
7	ENSG00000119203	CPSF3	2	9563697	9613230	1	protein_coding	51692	CPSF3	3.45705e-05	-0.7248	20	18.81	3.318e-10	rs6736289	0	10178236	10213353	582310	0.310989	1	0	0	0
7	ENSG00000134330	IAH1	2	9613787	9636672	1	protein_coding	285148	IAH1	0.000119135	0.197898	20	18.81	3.318e-10	rs6736289	0	10178236	10213353	558868	0.0545249	1	0	0	0
7	ENSG00000151694	ADAM17	2	9628615	9695921	-1	protein_coding	6868	ADAM17	0.997368	0.115054	20	18.81	3.318e-10	rs6736289	0	10178236	10213353	499619	0.992284	1	0	0	0
7	ENSG00000134308	YWHAQ	2	9724101	9771143	-1	protein_coding	10971	YWHAQ	0.873108	-0.532345	20	18.81	3.318e-10	rs6736289	0	10178236	10213353	424397	0.999509	1	0	0	0
7	ENSG00000115750	TAF1B	2	9983483	10074545	1	protein_coding	9014	TAF1B	4.28699e-06	0.16658	20	18.81	3.318e-10	rs6736289	0	10178236	10213353	120995	0.114118	1	0	0	0
7	ENSG00000134317	GRHL1	2	10085341	10142411	1	protein_coding	29841	GRHL1	0.983151	0.379803	20	18.81	3.318e-10	rs6736289	0	10178236	10213353	53129	0.957765	1	0	0	0
7	ENSG00000172059	KLF11	2	10182976	10194963	1	protein_coding	8462	KLF11	0.00111669	-0.421282	20	18.81	3.318e-10	rs6736289	1	10178236	10213353	577	0.146209	1	0	0	0
7	ENSG00000205795	CYS1	2	10196907	10221071	-1	protein_coding	192668	CYS1	0.00331532	0.17934	20	18.81	3.318e-10	rs6736289	1	10178236	10213353	1367	0.0704783	1	0	0	0
7	ENSG00000233502	AC104794.4	2	10223908	10226228	1	protein_coding	NA	NA	NA	NA	20	18.81	3.318e-10	rs6736289	0	10178236	10213353	28368	NA	0	0	0	0
7	ENSG00000171848	RRM2	2	10262455	10271545	1	protein_coding	6241	RRM2	0.968271	-0.828648	20	18.81	3.318e-10	rs6736289	0	10178236	10213353	66915	0.729735	1	0	0	0
7	ENSG00000163009	C2orf48	2	10281509	10351851	1	protein_coding	348738	C2orf48	0.0318184	-0.978588	20	18.81	3.318e-10	rs6736289	0	10178236	10213353	85969	NA	1	0	0	0
7	ENSG00000115756	HPCAL1	2	10443015	10567743	1	protein_coding	3241	HPCAL1	0.779954	-0.00557737	20	18.81	3.318e-10	rs6736289	0	10178236	10213353	247475	0.342358	1	0	0	0
7	ENSG00000115758	ODC1	2	10580094	10588630	-1	protein_coding	4953	ODC1	0.950802	NA	20	18.81	3.318e-10	rs6736289	0	10178236	10213353	384554	0.862323	1	0	0	0
7	ENSG00000115761	NOL10	2	10710892	10830101	-1	protein_coding	79954	NOL10	0.803304	-0.0288129	20	18.81	3.318e-10	rs6736289	0	10178236	10213353	515352	0.157414	1	0	0	0
7	ENSG00000143882	ATP6V1C2	2	10861775	10925236	1	protein_coding	245973	ATP6V1C2	2.25802e-06	NA	20	18.81	3.318e-10	rs6736289	0	10178236	10213353	666235	0.051261	1	0	0	0
7	ENSG00000143870	PDIA6	2	10923517	10978103	-1	protein_coding	10130	PDIA6	0.120591	NA	20	18.81	3.318e-10	rs6736289	0	10178236	10213353	727977	0.0817937	1	0	0	0
7	ENSG00000232056	AC092687.4	2	10987703	10995081	1	protein_coding	NA	NA	NA	NA	20	18.81	3.318e-10	rs6736289	0	10178236	10213353	792163	NA	0	0	0	0
7	ENSG00000162975	KCNF1	2	11052063	11054350	1	protein_coding	3754	KCNF1	0.498369	NA	20	18.81	3.318e-10	rs6736289	0	10178236	10213353	856523	0.554248	1	0	0	0
8	ENSG00000143867	OSR1	2	19551246	19558414	-1	protein_coding	130497	OSR1	0.77476	-1.69636	7	19.17	5.082e-09	rs11685359	0	20344329	20372414	791019	0.96778	1	0	0	0
8	ENSG00000183891	TTC32	2	20096404	20101747	-1	protein_coding	130502	TTC32	0.0898979	0.0906132	7	19.17	5.082e-09	rs11685359	0	20344329	20372414	247686	0.0815834	1	0	0	0
8	ENSG00000118965	WDR35	2	20110021	20189892	-1	protein_coding	57539	WDR35	2.64838e-16	0.0684673	7	19.17	5.082e-09	rs11685359	0	20344329	20372414	159541	0.0623112	1	0	0	0
8	ENSG00000132031	MATN3	2	20191872	20212455	-1	protein_coding	4148	MATN3	1.61181e-06	-0.325743	7	19.17	5.082e-09	rs11685359	0	20344329	20372414	136978	0.337229	1	0	0	0
8	ENSG00000068697	LAPTM4A	2	20232411	20251789	-1	protein_coding	9741	LAPTM4A	0.503802	0.0942831	7	19.17	5.082e-09	rs11685359	0	20344329	20372414	97644	0.155147	1	0	0	0
8	ENSG00000115884	SDC1	2	20400558	20425194	-1	protein_coding	6382	SDC1	0.29047	-1.71741	7	19.17	5.082e-09	rs11685359	0	20344329	20372414	51125	0.604808	1	0	0	0
8	ENSG00000055917	PUM2	2	20448452	20551995	-1	protein_coding	23369	PUM2	0.999923	-1.03263	7	19.17	5.082e-09	rs11685359	0	20344329	20372414	99019	0.673129	1	0	0	0
8	ENSG00000143878	RHOB	2	20646835	20649200	1	protein_coding	388	RHOB	0.245031	-0.338453	7	19.17	5.082e-09	rs11685359	0	20344329	20372414	297402	0.990703	1	0	0	0
8	ENSG00000118960	HS1BP3	2	20760208	20850849	-1	protein_coding	64342	HS1BP3	0.000353325	2.11433	7	19.17	5.082e-09	rs11685359	0	20344329	20372414	410775	0.0842908	1	0	0	0
8	ENSG00000143869	GDF7	2	20866424	20873418	1	protein_coding	151449	GDF7	0.778067	0.171954	7	19.17	5.082e-09	rs11685359	0	20344329	20372414	516991	0.991321	1	0	0	0
8	ENSG00000118961	C2orf43	2	20883788	21022882	-1	protein_coding	60526	C2orf43	0.000647485	-0.605069	7	19.17	5.082e-09	rs11685359	0	20344329	20372414	534355	NA	0	0	0	0
8	ENSG00000084674	APOB	2	21224301	21266945	-1	protein_coding	338	APOB	5.49085e-16	-0.346892	7	19.17	5.082e-09	rs11685359	0	20344329	20372414	874868	0.3042	1	0	0	0
8	ENSG00000218819	TDRD15	2	21346789	21366144	1	protein_coding	100129278	TDRD15	NA	NA	4	19.17	5.082e-09	rs11685359	0	20344329	20372414	997356	0.0742268	1	0	0	0
9	ENSG00000068724	TTC7A	2	47143296	47303276	1	protein_coding	57217	TTC7A	1.9562e-09	0.00572038	21	15.08	4.041e-08	rs7601767	0	48178775	48755477	1452201	0.0504748	1	0	0	0
9	ENSG00000239605	C2orf61	2	47272677	47382517	-1	protein_coding	285051	C2orf61	0.0141003	0.0275381	24	15.08	4.041e-08	rs7601767	0	48178775	48755477	1372960	NA	0	0	0	0
9	ENSG00000273269	RP11-761B3.1	2	47293080	47403650	-1	protein_coding	NA	NA	NA	NA	24	15.08	4.041e-08	rs7601767	0	48178775	48755477	1351827	NA	0	0	0	0
9	ENSG00000143933	CALM2	2	47387221	47403740	-1	protein_coding	805	CALM2	0.856387	-0.766288	24	15.08	4.041e-08	rs7601767	0	48178775	48755477	1351737	0.999127	1	0	0	0
9	ENSG00000119888	EPCAM	2	47572297	47614740	1	protein_coding	4072	EPCAM	7.50009e-07	0.0513766	24	15.08	4.041e-08	rs7601767	0	48178775	48755477	1140737	0.120658	1	0	0	0
9	ENSG00000095002	MSH2	2	47630108	47789450	1	protein_coding	4436	MSH2	0.867726	-0.0368472	26	15.08	2.363e-08	rs7601767;rs62135193	0	48178775	48755477	966027	0.925697	1	0	0	1
9	ENSG00000184261	KCNK12	2	47743720	47798078	-1	protein_coding	56660	KCNK12	0.671633	NA	26	15.08	2.363e-08	rs7601767;rs62135193	0	48178775	48755477	957399	0.733516	1	0	0	0
9	ENSG00000269563	AC138655.1	2	47799601	47801998	1	protein_coding	NA	NA	NA	NA	26	15.08	2.363e-08	rs7601767;rs62135193	0	48178775	48755477	953479	NA	0	0	0	0
9	ENSG00000116062	MSH6	2	47922669	48037240	1	protein_coding	2956	MSH6	NA	NA	26	15.08	2.363e-08	rs7601767;rs62135193	0	48178775	48755477	718237	0.969322	1	0	0	1
9	ENSG00000138081	FBXO11	2	48016455	48132932	-1	protein_coding	80204	FBXO11	0.99998	-0.658439	26	15.08	2.363e-08	rs7601767;rs62135193	0	48178775	48755477	622545	0.973952	1	0	0	1
9	ENSG00000170802	FOXN2	2	48541776	48606433	1	protein_coding	3344	FOXN2	0.392771	-1.68783	26	15.08	2.363e-08	rs7601767;rs62135193	0	48178775	48755477	149044	0.704222	1	0	0	0
9	ENSG00000162869	PPP1R21	2	48667737	48742525	1	protein_coding	129285	PPP1R21	0.0004021	0.57166	26	15.08	2.363e-08	rs7601767;rs62135193	0	48178775	48755477	12952	0.0710296	1	0	0	0
9	ENSG00000243244	STON1	2	48756522	48826025	1	protein_coding	11037	STON1	4.44985e-08	1.25108	26	15.08	2.363e-08	rs7601767;rs62135193	1	48178775	48755477	1045	0	1	0	0	0
9	ENSG00000068781	STON1-GTF2A1L	2	48757064	49003654	1	protein_coding	286749	STON1-GTF2A1L	1.6545e-14	0.572864	26	15.08	2.363e-08	rs7601767;rs62135193	1	48178775	48755477	1587	NA	1	0	0	0
9	ENSG00000242441	GTF2A1L	2	48844937	48960287	1	protein_coding	11036	GTF2A1L	5.65247e-07	0.420929	26	15.08	2.363e-08	rs7601767;rs62135193	0	48178775	48755477	89460	0.0492012	1	0	0	0
9	ENSG00000138039	LHCGR	2	48859428	48982880	-1	protein_coding	3973	LHCGR	2.80154e-08	0.162887	26	15.08	2.363e-08	rs7601767;rs62135193	0	48178775	48755477	103951	0.219331	1	0	0	0
9	ENSG00000170820	FSHR	2	49189296	49381676	-1	protein_coding	2492	FSHR	3.74939e-10	0.333479	21	15.08	2.363e-08	rs7601767;rs62135193	0	48178775	48755477	433819	0.556095	1	0	0	0
10	ENSG00000163541	SUCLG1	2	84650647	84687169	-1	protein_coding	8802	SUCLG1	0.0597686	0.0673262	51	23	3.175e-09	rs41288837;rs4832160;rs80301448	0	85531116	85685211	852001	0.111227	1	0	0	0
10	ENSG00000115423	DNAH6	2	84743579	85046713	1	protein_coding	1768	DNAH6	0.000223495	-0.0814366	51	23	3.175e-09	rs41288837;rs4832160;rs80301448	0	85531116	85685211	492457	0.258494	1	0	0	0
10	ENSG00000186854	TRABD2A	2	85048774	85134132	-1	protein_coding	129293	TRABD2A	7.93859e-10	NA	51	23	3.175e-09	rs41288837;rs4832160;rs80301448	0	85531116	85685211	405038	0.175884	1	0	0	0
10	ENSG00000269417	AC022210.1	2	85122209	85122345	-1	protein_coding	NA	NA	NA	NA	51	23	3.175e-09	rs41288837;rs4832160;rs80301448	0	85531116	85685211	416825	NA	0	0	0	0
10	ENSG00000034510	TMSB10	2	85132749	85133795	1	protein_coding	9168	TMSB10	0.124315	NA	51	23	3.175e-09	rs41288837;rs4832160;rs80301448	0	85531116	85685211	405375	0.0709061	1	0	0	0
10	ENSG00000176407	KCMF1	2	85198216	85286595	1	protein_coding	56888	KCMF1	0.595293	-1.06333	51	23	3.175e-09	rs41288837;rs4832160;rs80301448	0	85531116	85685211	252575	0.25805	1	0	0	0
10	ENSG00000152284	TCF7L1	2	85360533	85537511	1	protein_coding	83439	TCF7L1	0.753752	NA	51	23	3.175e-09	rs41288837;rs4832160;rs80301448	1	85531116	85685211	1659	0.967824	1	0	0	0
10	ENSG00000152291	TGOLN2	2	85545147	85555548	-1	protein_coding	10618	TGOLN2	0.000179691	0.987166	51	23	3.175e-09	rs41288837;rs4832160;rs80301448	1	85531116	85685211	5977	0.447457	1	0	0	0
10	ENSG00000042445	RETSAT	2	85569211	85581743	-1	protein_coding	54884	RETSAT	2.04967e-10	1.16467	51	23	3.175e-09	rs41288837;rs4832160;rs80301448	1	85531116	85685211	30041	0.095449	1	0	0	0
10	ENSG00000115459	ELMOD3	2	85581517	85618875	1	protein_coding	84173	ELMOD3	4.56409e-11	-0.039153	51	23	3.175e-09	rs41288837;rs4832160;rs80301448	1	85531116	85685211	42347	0.131378	1	0	0	0
10	ENSG00000042493	CAPG	2	85621871	85645555	-1	protein_coding	822	CAPG	5.32549e-09	-0.251258	51	23	3.175e-09	rs41288837;rs4832160;rs80301448	0	85531116	85685211	82701	0.0539821	1	0	0	0
10	ENSG00000152292	SH2D6	2	85645844	85664152	1	protein_coding	284948	SH2D6	0.0036965	-0.172466	51	23	3.175e-09	rs41288837;rs4832160;rs80301448	1	85531116	85685211	106674	0.0525035	1	0	0	0
10	ENSG00000168906	MAT2A	2	85766288	85772403	1	protein_coding	4144	MAT2A	0.73323	-1.05681	51	23	3.175e-09	rs41288837;rs4832160;rs80301448	0	85531116	85685211	227118	0.821576	1	0	0	0
10	ENSG00000115486	GGCX	2	85771846	85788670	-1	protein_coding	2677	GGCX	1.19798e-08	-0.0450965	51	23	3.175e-09	rs41288837;rs4832160;rs80301448	0	85531116	85685211	232676	0.213583	1	0	0	0
10	ENSG00000118640	VAMP8	2	85788685	85809154	1	protein_coding	8673	VAMP8	0.27049	-0.0563355	51	23	3.175e-09	rs41288837;rs4832160;rs80301448	0	85531116	85685211	249515	0.0815146	1	0	0	0
10	ENSG00000168899	VAMP5	2	85811531	85820535	1	protein_coding	10791	VAMP5	0.0516197	0.554615	51	23	3.175e-09	rs41288837;rs4832160;rs80301448	0	85531116	85685211	272361	0.176406	1	0	0	0
10	ENSG00000168894	RNF181	2	85822848	85824736	1	protein_coding	51255	RNF181	3.13992e-09	-0.105499	51	23	3.175e-09	rs41288837;rs4832160;rs80301448	0	85531116	85685211	283678	0.154839	1	0	0	0
10	ENSG00000168890	TMEM150A	2	85825671	85830319	-1	protein_coding	129303	TMEM150A	0.145714	-0.552878	51	23	3.175e-09	rs41288837;rs4832160;rs80301448	0	85531116	85685211	286501	0.157581	1	0	0	0
10	ENSG00000168883	USP39	2	85829979	85876403	1	protein_coding	10713	USP39	0.0316078	-0.577552	51	23	3.175e-09	rs41288837;rs4832160;rs80301448	0	85531116	85685211	290809	0.578715	1	0	0	0
10	ENSG00000168887	C2orf68	2	85833777	85839189	-1	protein_coding	388969	C2orf68	0.0124865	-1.34156	51	23	3.175e-09	rs41288837;rs4832160;rs80301448	0	85531116	85685211	294607	0.149822	1	0	0	0
10	ENSG00000168878	SFTPB	2	85884437	85895864	-1	protein_coding	6439	SFTPB	0.0407416	-0.143859	51	23	3.175e-09	rs41288837;rs4832160;rs80301448	0	85531116	85685211	345267	0.14428	1	0	0	0
10	ENSG00000115523	GNLY	2	85912298	85925977	1	protein_coding	10578	GNLY	0.00154996	1.07482	51	23	3.175e-09	rs41288837;rs4832160;rs80301448	0	85531116	85685211	373128	0.127293	1	0	0	0
10	ENSG00000168874	ATOH8	2	85978467	86015189	1	protein_coding	84913	ATOH8	0.888203	NA	51	23	3.175e-09	rs41288837;rs4832160;rs80301448	0	85531116	85685211	439297	0.400421	1	0	0	0
10	ENSG00000115525	ST3GAL5	2	86066267	86116137	-1	protein_coding	8869	ST3GAL5	0.0278549	-0.500757	51	23	3.175e-09	rs41288837;rs4832160;rs80301448	0	85531116	85685211	527097	0.0614366	1	0	0	0
10	ENSG00000068654	POLR1A	2	86247339	86333278	-1	protein_coding	25885	POLR1A	0.999862	-2.45722	51	23	3.175e-09	rs41288837;rs4832160;rs80301448	0	85531116	85685211	708169	0.940974	1	0	0	0
10	ENSG00000132300	PTCD3	2	86333305	86369280	1	protein_coding	55037	PTCD3	1.02556e-06	0.826215	51	23	3.175e-09	rs41288837;rs4832160;rs80301448	0	85531116	85685211	794135	0.055487	1	0	0	0
10	ENSG00000132305	IMMT	2	86371055	86422893	-1	protein_coding	10989	IMMT	0.000945647	0.404507	51	23	3.175e-09	rs41288837;rs4832160;rs80301448	0	85531116	85685211	831885	0.190084	1	0	0	0
10	ENSG00000132313	MRPL35	2	86426478	86440917	1	protein_coding	51318	MRPL35	0.020937	-0.038967	51	23	3.175e-09	rs41288837;rs4832160;rs80301448	0	85531116	85685211	887308	0.0784734	1	0	0	0
10	ENSG00000068615	REEP1	2	86441116	86565206	-1	protein_coding	65055	REEP1	0.938707	1.13141	51	23	3.175e-09	rs41288837;rs4832160;rs80301448	0	85531116	85685211	901946	0.837336	1	0	0	0
10	ENSG00000115548	KDM3A	2	86667770	86719839	1	protein_coding	55818	KDM3A	0.981757	-0.643318	8	10.03	3.143e-08	rs80301448	0	85531116	85685211	1128600	0.928829	1	0	0	0
11	ENSG00000125551	PLGLB2	2	88047606	88058312	1	protein_coding	5342	PLGLB2	NA	-0.695778	31	22.2	6.415e-09	rs867529	0	88870632	89103554	854961	0.122937	1	0	0	0
11	ENSG00000185304	RGPD2	2	88055474	88285309	-1	protein_coding	729857	RGPD2	NA	-1.00738	37	22.2	6.415e-09	rs867529	0	88870632	89103554	627964	0.199448	1	0	0	0
11	ENSG00000172086	KRCC1	2	88326724	88355248	-1	protein_coding	51315	KRCC1	0.187812	-0.563247	37	22.2	6.415e-09	rs867529	0	88870632	89103554	558025	0.135141	1	0	0	0
11	ENSG00000115593	SMYD1	2	88367299	88412906	1	protein_coding	150572	SMYD1	0.00024789	1.2858	37	22.2	6.415e-09	rs867529	0	88870632	89103554	500367	0.107968	1	0	0	0
11	ENSG00000163586	FABP1	2	88422510	88427635	-1	protein_coding	2168	FABP1	0.016062	0.164882	37	22.2	6.415e-09	rs867529	0	88870632	89103554	485638	0.104308	1	0	0	0
11	ENSG00000144115	THNSL2	2	88469835	88486146	1	protein_coding	55258	THNSL2	3.94168e-06	-0.246496	37	22.2	6.415e-09	rs867529	0	88870632	89103554	427127	0.0668088	1	0	0	0
11	ENSG00000172073	TEX37	2	88824169	88829102	1	protein_coding	200523	TEX37	3.70658e-06	0.111296	37	22.2	6.415e-09	rs867529	0	88870632	89103554	84171	0.110054	1	0	0	0
11	ENSG00000172071	EIF2AK3	2	88856259	88927094	-1	protein_coding	9451	EIF2AK3	0.0114235	-0.998483	37	22.2	6.415e-09	rs867529	1	88870632	89103554	0	0.441758	1	0	0	0
11	ENSG00000153574	RPIA	2	88991162	89050452	1	protein_coding	22934	RPIA	0.00590911	-0.494119	37	22.2	6.415e-09	rs867529	1	88870632	89103554	77889	0.485942	1	0	0	0
12	ENSG00000138434	SSFA2	2	182756560	182795465	1	protein_coding	6744	SSFA2	7.68386e-05	NA	61	26.7	2.152e-14	rs73977799;rs288326;rs288324;rs7607737;rs79505104	0	183691020	183984887	907871	NA	0	0	0	0
12	ENSG00000150722	PPP1R1C	2	182818968	182996125	1	protein_coding	151242	PPP1R1C	0.00253359	1.48234	160	26.7	2.152e-14	rs73977799;rs288326;rs288324;rs7607737;rs79505104	0	183691020	183984887	707211	0.0486957	1	0	0	0
12	ENSG00000115252	PDE1A	2	183004763	183387919	-1	protein_coding	5136	PDE1A	0.730656	0.293391	160	26.7	2.152e-14	rs73977799;rs288326;rs288324;rs7607737;rs79505104	0	183691020	183984887	315417	0.377844	1	0	0	0
12	ENSG00000077232	DNAJC10	2	183580999	183659191	1	protein_coding	54431	DNAJC10	8.94919e-05	-0.949122	160	26.7	2.152e-14	rs73977799;rs288326;rs288324;rs7607737;rs79505104	0	183691020	183984887	44145	0.249985	1	0	0	0
12	ENSG00000162998	FRZB	2	183698002	183731890	-1	protein_coding	2487	FRZB	0.125666	-0.0106824	160	26.7	2.152e-14	rs73977799;rs288326;rs288324;rs7607737;rs79505104	1	183691020	183984887	0	0.645589	1	0	0	0
12	ENSG00000061676	NCKAP1	2	183773843	183903586	-1	protein_coding	10787	NCKAP1	1	-0.506193	160	26.7	2.152e-14	rs73977799;rs288326;rs288324;rs7607737;rs79505104	1	183691020	183984887	70507	0.927447	1	0	0	0
12	ENSG00000162999	DUSP19	2	183943287	183964733	1	protein_coding	142679	DUSP19	0.004394	0.215413	160	26.7	2.152e-14	rs73977799;rs288326;rs288324;rs7607737;rs79505104	1	183691020	183984887	239951	0.128102	1	0	0	0
12	ENSG00000163002	NUP35	2	183982241	184026408	1	protein_coding	129401	NUP35	0.123687	1.23583	160	26.7	2.152e-14	rs73977799;rs288326;rs288324;rs7607737;rs79505104	1	183691020	183984887	278905	0.173864	1	0	0	0
13	ENSG00000173473	SMARCC1	3	47626762	47823596	-1	protein_coding	6599	SMARCC1	1	-1.10286	22	16.5	1.173e-09	rs11928552	0	48719638	49334768	916287	0.99917	1	0	0	0
13	ENSG00000132153	DHX30	3	47844399	47891685	1	protein_coding	22907	DHX30	0.999999	NA	50	16.5	1.173e-09	rs11928552	0	48719638	49334768	848198	0.853003	1	0	0	0
13	ENSG00000047849	MAP4	3	47892182	48130769	-1	protein_coding	4134	MAP4	0.998849	-0.836309	135	16.5	1.173e-09	rs11928552	0	48719638	49334768	609114	0.336945	1	0	0	0
13	ENSG00000164045	CDC25A	3	48198636	48229892	-1	protein_coding	993	CDC25A	0.979698	-0.724001	166	21.3	1.173e-09	rs11928552	0	48719638	49334768	509991	0.974559	1	0	0	0
13	ENSG00000164047	CAMP	3	48264837	48266981	1	protein_coding	820	CAMP	0.0896557	0.173576	179	21.3	1.173e-09	rs11928552	0	48719638	49334768	472902	0.157431	1	0	0	0
13	ENSG00000164048	ZNF589	3	48282590	48340743	1	protein_coding	51385	ZNF589	6.50061e-07	-0.372176	187	21.3	1.173e-09	rs11928552	0	48719638	49334768	399140	0.0749103	1	0	0	0
13	ENSG00000172113	NME6	3	48334754	48343175	-1	protein_coding	10201	NME6	9.21636e-05	-0.182941	187	21.3	1.173e-09	rs11928552	0	48719638	49334768	396708	0.0938413	1	0	0	0
13	ENSG00000229453	SPINK8	3	48348336	48369831	-1	protein_coding	646424	SPINK8	0.00112129	-0.205479	187	21.3	1.173e-09	rs11928552	0	48719638	49334768	370052	0	1	0	0	0
13	ENSG00000164049	FBXW12	3	48413709	48442666	1	protein_coding	285231	FBXW12	1.97458e-07	0.783335	187	21.3	1.173e-09	rs11928552	0	48719638	49334768	297217	0.0795633	1	0	0	0
13	ENSG00000164050	PLXNB1	3	48445261	48471594	-1	protein_coding	5364	PLXNB1	0.850195	NA	187	21.3	1.173e-09	rs11928552	0	48719638	49334768	268289	0.902666	1	0	0	0
13	ENSG00000164051	CCDC51	3	48473574	48481866	-1	protein_coding	79714	CCDC51	1.46056e-06	0.0859331	187	21.3	1.173e-09	rs11928552	0	48719638	49334768	258017	0.126561	1	0	0	0
13	ENSG00000232112	TMA7	3	48481667	48485616	1	protein_coding	51372	TMA7	0.0100073	0.321268	187	21.3	1.173e-09	rs11928552	0	48719638	49334768	254267	0.0652659	1	0	0	0
13	ENSG00000164053	ATRIP	3	48488114	48507115	1	protein_coding	84126	ATRIP	0.00148698	NA	187	21.3	1.173e-09	rs11928552	0	48719638	49334768	232768	0.104623	1	0	0	0
13	ENSG00000213689	TREX1	3	48506445	48509044	1	protein_coding	11277	TREX1	0.0933407	-0.110328	187	21.3	1.173e-09	rs11928552	0	48719638	49334768	230839	0.0894147	1	0	1	0
13	ENSG00000164054	SHISA5	3	48509197	48542259	-1	protein_coding	51246	SHISA5	9.94272e-08	-0.44203	187	21.3	1.173e-09	rs11928552	0	48719638	49334768	197624	0.0978607	1	0	0	0
13	ENSG00000114268	PFKFB4	3	48555117	48599448	-1	protein_coding	5210	PFKFB4	0.000321134	-0.13132	187	21.3	1.173e-09	rs11928552	0	48719638	49334768	140435	0.105288	1	0	0	0
13	ENSG00000145040	UCN2	3	48599160	48601206	-1	protein_coding	90226	UCN2	0.157236	0.00632673	187	21.3	1.173e-09	rs11928552	0	48719638	49334768	138677	0.0796945	1	0	0	0
13	ENSG00000114270	COL7A1	3	48601506	48632700	-1	protein_coding	1294	COL7A1	2.10611e-18	NA	187	21.3	1.173e-09	rs11928552	0	48719638	49334768	107183	0.519982	1	0	0	0
13	ENSG00000010256	UQCRC1	3	48636435	48648409	-1	protein_coding	7384	UQCRC1	0.132467	-0.703758	187	21.3	1.173e-09	rs11928552	0	48719638	49334768	91474	0.0657585	1	0	0	0
13	ENSG00000183396	TMEM89	3	48658192	48659288	-1	protein_coding	440955	TMEM89	0.711076	-0.325142	187	21.3	1.173e-09	rs11928552	0	48719638	49334768	80595	0.101164	1	0	0	0
13	ENSG00000225697	SLC26A6	3	48663156	48672926	-1	protein_coding	65010	SLC26A6	3.31045e-05	-0.384056	187	21.3	1.173e-09	rs11928552	0	48719638	49334768	66957	0.0782554	1	0	0	0
13	ENSG00000008300	CELSR3	3	48673902	48700348	-1	protein_coding	1951	CELSR3	0.999656	-0.878908	187	21.3	1.173e-09	rs11928552	0	48719638	49334768	39535	0.990357	1	0	0	0
13	ENSG00000213672	NCKIPSD	3	48701364	48723797	-1	protein_coding	51517	NCKIPSD	0.00713136	-0.551018	187	21.3	1.173e-09	rs11928552	1	48719638	49334768	16086	0.0997434	1	0	0	0
13	ENSG00000068745	IP6K2	3	48725436	48777786	-1	protein_coding	51447	IP6K2	0.989458	-0.392799	187	21.3	1.173e-09	rs11928552	1	48719638	49334768	0	0.709617	1	0	0	0
13	ENSG00000114302	PRKAR2A	3	48782030	48885279	-1	protein_coding	5576	PRKAR2A	0.983251	-2.8684	187	21.3	1.173e-09	rs11928552	1	48719638	49334768	42147	0.997543	1	0	0	0
13	ENSG00000178537	SLC25A20	3	48894369	48936426	-1	protein_coding	788	SLC25A20	2.04567e-07	-0.773546	187	21.3	1.173e-09	rs11928552	1	48719638	49334768	154486	0.0818416	1	0	0	0
13	ENSG00000221883	ARIH2OS	3	48955221	48956818	-1	protein_coding	646450	ARIH2OS	0.437613	-0.628346	187	21.3	1.173e-09	rs11928552	1	48719638	49334768	215338	0.179334	1	0	0	0
13	ENSG00000177479	ARIH2	3	48956254	49023815	1	protein_coding	10425	ARIH2	0.987412	-1.69992	187	21.3	1.173e-09	rs11928552	1	48719638	49334768	216371	0.63184	1	0	0	0
13	ENSG00000178467	P4HTM	3	49027319	49044587	1	protein_coding	54681	P4HTM	0.0232749	NA	187	21.3	1.173e-09	rs11928552	1	48719638	49334768	287436	0.102649	1	0	0	0
13	ENSG00000178252	WDR6	3	49044495	49053386	1	protein_coding	11180	WDR6	9.19648e-07	-0.0589495	187	21.3	1.173e-09	rs11928552	1	48719638	49334768	304612	0.0704617	1	0	0	0
13	ENSG00000178149	DALRD3	3	49052921	49059726	-1	protein_coding	55152	DALRD3	1.84814e-05	0.0723068	187	21.3	1.173e-09	rs11928552	1	48719638	49334768	313038	0.0748911	1	0	0	0
13	ENSG00000178057	NDUFAF3	3	49057892	49060928	1	protein_coding	25915	NDUFAF3	4.85973e-05	-2.09007	187	21.3	1.173e-09	rs11928552	1	48719638	49334768	318009	0.0637278	1	0	0	0
13	ENSG00000178035	IMPDH2	3	49061758	49066841	-1	protein_coding	3615	IMPDH2	0.00135317	-0.509343	187	21.3	1.173e-09	rs11928552	1	48719638	49334768	321875	0.77227	1	0	0	0
13	ENSG00000198218	QRICH1	3	49067140	49131796	-1	protein_coding	54870	QRICH1	0.99607	-0.279294	187	21.3	1.173e-09	rs11928552	1	48719638	49334768	327257	0.937174	1	0	0	0
13	ENSG00000172053	QARS	3	49133365	49142553	-1	protein_coding	5859	QARS	8.7897e-08	-0.634756	187	21.3	1.173e-09	rs11928552	1	48719638	49334768	393482	0.0790059	1	0	1	0
13	ENSG00000172046	USP19	3	49145479	49158371	-1	protein_coding	10869	USP19	0.999992	-0.429633	187	21.3	1.173e-09	rs11928552	1	48719638	49334768	405596	0.901451	1	0	0	0
13	ENSG00000172037	LAMB2	3	49158547	49170551	-1	protein_coding	3913	LAMB2	7.45007e-11	-0.451082	187	21.3	1.173e-09	rs11928552	1	48719638	49334768	418664	0.139339	1	0	0	0
13	ENSG00000177352	CCDC71	3	49199968	49203754	-1	protein_coding	64925	CCDC71	0.0169896	NA	187	21.3	1.173e-09	rs11928552	1	48719638	49334768	460085	0.112017	1	0	0	0
13	ENSG00000185909	KLHDC8B	3	49209044	49213917	1	protein_coding	200942	KLHDC8B	0.0104214	-0.0773522	187	21.3	1.173e-09	rs11928552	1	48719638	49334768	469161	0.144774	1	0	0	0
13	ENSG00000236980	C3orf84	3	49215065	49229291	-1	protein_coding	646498	C3orf84	0.000221292	0.0590497	187	21.3	1.173e-09	rs11928552	1	48719638	49334768	475182	0.164996	1	0	0	0
13	ENSG00000173421	CCDC36	3	49235861	49295537	1	protein_coding	339834	CCDC36	0.509349	-0.452713	187	21.3	1.173e-09	rs11928552	1	48719638	49334768	495978	0.141252	1	0	0	0
13	ENSG00000225399	RP11-3B7.1	3	49297518	49298744	1	protein_coding	NA	NA	NA	NA	187	21.3	1.173e-09	rs11928552	1	48719638	49334768	557635	NA	0	0	0	0
13	ENSG00000188315	C3orf62	3	49306035	49315342	-1	protein_coding	375341	C3orf62	0.00712466	-1.95031	187	21.3	1.173e-09	rs11928552	1	48719638	49334768	566152	0.07183	1	0	0	0
13	ENSG00000114316	USP4	3	49315264	49378145	-1	protein_coding	7375	USP4	6.20194e-07	NA	187	21.3	1.173e-09	rs11928552	1	48719638	49334768	575381	0.294949	1	0	0	0
13	ENSG00000233276	GPX1	3	49394609	49396033	-1	protein_coding	2876	GPX1	0.00693165	-0.616399	187	21.3	1.173e-09	rs11928552	0	48719638	49334768	654726	0.197671	1	0	0	0
13	ENSG00000067560	RHOA	3	49396578	49450431	-1	protein_coding	387	RHOA	0.804698	-0.430263	187	21.3	1.173e-09	rs11928552	0	48719638	49334768	656695	0.999469	1	0	0	1
13	ENSG00000145022	TCTA	3	49449639	49453908	1	protein_coding	6988	TCTA	0.0132648	-0.595941	187	21.3	1.173e-09	rs11928552	0	48719638	49334768	709756	0.0733828	1	0	0	0
13	ENSG00000145020	AMT	3	49454211	49460186	-1	protein_coding	275	AMT	0.000569475	-0.0226371	187	21.3	1.173e-09	rs11928552	0	48719638	49334768	714328	0.0803991	1	0	0	0
13	ENSG00000145029	NICN1	3	49460379	49466759	-1	protein_coding	84276	NICN1	0.257246	-1.08729	187	21.3	1.173e-09	rs11928552	0	48719638	49334768	720496	0.0810537	1	0	0	0
13	ENSG00000173402	DAG1	3	49506146	49573048	1	protein_coding	1605	DAG1	0.940922	-0.838742	187	21.3	1.173e-09	rs11928552	0	48719638	49334768	766263	0.998792	1	0	0	0
13	ENSG00000164061	BSN	3	49591922	49708978	1	protein_coding	8927	BSN	1	-1.28511	187	21.3	1.173e-09	rs11928552	0	48719638	49334768	852039	0.87652	1	0	0	0
13	ENSG00000164062	APEH	3	49711435	49721396	1	protein_coding	327	APEH	0.0132157	-0.271805	187	21.3	1.173e-09	rs11928552	0	48719638	49334768	971552	0.196237	1	0	0	0
13	ENSG00000173531	MST1	3	49721380	49726934	-1	protein_coding	4485	MST1	1.72736e-10	0.158165	186	21.3	1.173e-09	rs11928552	0	48719638	49334768	981497	0.112787	1	0	0	0
13	ENSG00000164068	RNF123	3	49726932	49758962	1	protein_coding	63891	RNF123	0.969715	-0.461991	184	21.3	1.173e-09	rs11928552	0	48719638	49334768	987049	0.325861	1	0	0	0
13	ENSG00000176020	AMIGO3	3	49754267	49761349	-1	protein_coding	386724	AMIGO3	7.50516e-06	NA	173	21.3	1.33e-09	rs11928552	0	48719638	49334768	1014384	0.230717	1	0	0	0
13	ENSG00000173540	GMPPB	3	49754277	49761384	-1	protein_coding	29925	GMPPB	8.24536e-05	-0.659554	173	21.3	1.33e-09	rs11928552	0	48719638	49334768	1014394	0.345467	1	0	0	0
13	ENSG00000176095	IP6K1	3	49761727	49823975	-1	protein_coding	9807	IP6K1	0.23518	-2.10343	172	21.3	1.33e-09	rs11928552	0	48719638	49334768	1021844	0.195315	1	0	0	0
13	ENSG00000187492	CDHR4	3	49828165	49837268	-1	protein_coding	389118	CDHR4	0.0134739	0.0436097	164	21.3	1.33e-09	rs11928552	0	48719638	49334768	1088282	0.104452	1	0	0	0
13	ENSG00000185614	FAM212A	3	49840687	49842463	1	protein_coding	389119	FAM212A	0.000589161	NA	159	21.3	1.33e-09	rs11928552	0	48719638	49334768	1100804	NA	0	0	0	0
13	ENSG00000182179	UBA7	3	49842640	49851379	-1	protein_coding	7318	UBA7	2.68228e-14	-0.315381	159	21.3	1.33e-09	rs11928552	0	48719638	49334768	1102757	0.0926844	1	0	0	0
13	ENSG00000183763	TRAIP	3	49866034	49894007	-1	protein_coding	10293	TRAIP	0.125104	-0.132255	148	21.3	1.33e-09	rs11928552	0	48719638	49334768	1126151	0.0928455	1	0	1	0
13	ENSG00000164076	CAMKV	3	49895421	49907655	-1	protein_coding	79012	CAMKV	0.996846	-0.638323	135	21.3	1.33e-09	rs11928552	0	48719638	49334768	1155538	0.932794	1	0	0	0
13	ENSG00000164078	MST1R	3	49924435	49941299	-1	protein_coding	4486	MST1R	1.69349e-20	-0.377645	119	21.3	1.33e-09	rs11928552	0	48719638	49334768	1184552	0.972515	1	0	0	0
13	ENSG00000228008	CTD-2330K9.3	3	49941278	49954370	1	protein_coding	NA	NA	NA	NA	111	21.3	1.33e-09	rs11928552	0	48719638	49334768	1201395	NA	0	0	0	0
13	ENSG00000164077	MON1A	3	49946302	49967606	-1	protein_coding	84315	MON1A	0.00636811	-0.629673	110	21.3	1.33e-09	rs11928552	0	48719638	49334768	1206419	0.129208	1	0	0	0
13	ENSG00000004534	RBM6	3	49977440	50137478	1	protein_coding	10180	RBM6	1	-0.685653	96	21.3	1.33e-09	rs11928552	0	48719638	49334768	1237557	0.603304	1	0	0	0
13	ENSG00000003756	RBM5	3	50126341	50156454	1	protein_coding	10181	RBM5	0.999999	-0.605889	53	21.3	1.408e-09	rs11928552	0	48719638	49334768	1386458	0.995451	1	0	0	0
13	ENSG00000001617	SEMA3F	3	50192478	50226508	1	protein_coding	6405	SEMA3F	0.999918	NA	30	15.24	3.404e-07	rs11928552	0	48719638	49334768	1452595	0.77611	1	0	0	0
13	ENSG00000114349	GNAT1	3	50229045	50233949	1	protein_coding	2779	GNAT1	2.50523e-06	-0.274733	21	15.24	3.404e-07	rs11928552	0	48719638	49334768	1489162	0.736165	1	0	0	0
13	ENSG00000114353	GNAI2	3	50263724	50296787	1	protein_coding	2771	GNAI2	0.86116	-0.965006	10	13.86	3.404e-07	rs11928552	0	48719638	49334768	1523841	0.997214	1	0	0	0
13	ENSG00000179564	LSMEM2	3	50316458	50325545	1	protein_coding	132228	LSMEM2	2.89144e-05	-0.548022	1	4.67	3.404e-07	rs11928552	0	48719638	49334768	1576575	0.152457	1	0	0	0
13	ENSG00000214706	IFRD2	3	50325163	50330349	-1	protein_coding	7866	IFRD2	5.5261e-06	-0.616738	1	4.67	3.404e-07	rs11928552	0	48719638	49334768	1585280	0.0734531	1	0	0	0
13	ENSG00000186792	HYAL3	3	50330262	50336899	-1	protein_coding	8372	HYAL3	1.52466e-05	-0.35315	1	4.67	3.404e-07	rs11928552	0	48719638	49334768	1590379	0.106658	1	0	0	0
13	ENSG00000243477	NAT6	3	50333833	50336852	-1	protein_coding	24142	NAT6	0.402945	-0.113189	1	4.67	3.404e-07	rs11928552	0	48719638	49334768	1593950	NA	0	0	0	0
14	ENSG00000088538	DOCK3	3	50712672	51421629	1	protein_coding	1795	DOCK3	1	-0.836765	4	10.36	3.755e-08	rs145897003	0	52117392	52253229	789020	0.977419	1	0	0	0
14	ENSG00000145050	MANF	3	51422478	51426828	1	protein_coding	7873	MANF	0.327003	-0.571467	4	10.36	3.755e-08	rs145897003	0	52117392	52253229	783821	0.151635	1	0	0	0
14	ENSG00000179837	RBM15B	3	51428731	51435330	1	protein_coding	29890	RBM15B	0.998677	-1.40441	4	10.36	3.755e-08	rs145897003	0	52117392	52253229	775319	0.999051	1	0	0	0
14	ENSG00000145041	VPRBP	3	51433298	51534010	-1	protein_coding	9730	VPRBP	NA	NA	4	10.36	3.755e-08	rs145897003	0	52117392	52253229	676639	NA	0	0	0	0
14	ENSG00000164080	RAD54L2	3	51575160	51702683	1	protein_coding	23132	RAD54L2	0.999999	-0.0906367	4	10.36	3.755e-08	rs145897003	0	52117392	52253229	507966	0.960193	1	0	0	0
14	ENSG00000164081	TEX264	3	51696709	51738339	1	protein_coding	51368	TEX264	0.910814	0.276775	4	10.36	3.755e-08	rs145897003	0	52117392	52253229	472310	0.35606	1	0	0	0
14	ENSG00000164082	GRM2	3	51741086	51752629	1	protein_coding	2912	GRM2	0.983083	NA	4	10.36	3.755e-08	rs145897003	0	52117392	52253229	458020	0.841241	1	0	0	0
14	ENSG00000214686	IQCF6	3	51812580	51813009	-1	protein_coding	440956	IQCF6	NA	0.0143916	4	10.36	3.755e-08	rs145897003	0	52117392	52253229	397640	0.188144	1	0	0	0
14	ENSG00000229972	IQCF3	3	51851620	51864876	1	protein_coding	401067	IQCF3	0.12753	0.189011	4	10.36	3.755e-08	rs145897003	0	52117392	52253229	345773	0.0964269	1	0	0	0
14	ENSG00000184345	IQCF2	3	51895645	51897440	1	protein_coding	389123	IQCF2	0.000296978	0.0265866	4	10.36	3.755e-08	rs145897003	0	52117392	52253229	313209	0.06996	1	0	0	0
14	ENSG00000214681	IQCF5	3	51907737	51909600	-1	protein_coding	389124	IQCF5	0.4332	-0.185056	4	10.36	3.755e-08	rs145897003	0	52117392	52253229	301049	0.0847092	1	0	0	0
14	ENSG00000173389	IQCF1	3	51928892	51937351	-1	protein_coding	132141	IQCF1	0.0468541	0.0623332	4	10.36	3.755e-08	rs145897003	0	52117392	52253229	273298	0.0643684	1	0	0	0
14	ENSG00000114767	RRP9	3	51967446	51975957	-1	protein_coding	9136	RRP9	0.342043	-0.000304986	4	10.36	3.755e-08	rs145897003	0	52117392	52253229	234692	0.665037	1	0	0	0
14	ENSG00000041880	PARP3	3	51976361	51982883	1	protein_coding	10039	PARP3	1.48672e-08	-0.37974	4	10.36	3.755e-08	rs145897003	0	52117392	52253229	227766	0.159993	1	0	0	0
14	ENSG00000180929	GPR62	3	51989330	51991509	1	protein_coding	118442	GPR62	0.229622	0.420198	4	10.36	3.755e-08	rs145897003	0	52117392	52253229	219140	0.491235	1	0	0	0
14	ENSG00000090097	PCBP4	3	51991470	52002426	-1	protein_coding	57060	PCBP4	0.233371	NA	4	10.36	3.755e-08	rs145897003	0	52117392	52253229	208223	0.358259	1	0	0	0
14	ENSG00000272762	RP11-155D18.14	3	51994317	52008032	-1	protein_coding	NA	NA	NA	NA	4	10.36	3.755e-08	rs145897003	0	52117392	52253229	202617	NA	0	0	0	0
14	ENSG00000114779	ABHD14B	3	52002526	52017425	-1	protein_coding	84836	ABHD14B	0.116163	-1.21462	4	10.36	3.755e-08	rs145897003	0	52117392	52253229	193224	0.157753	1	0	0	0
14	ENSG00000248487	ABHD14A	3	52005442	52015212	1	protein_coding	25864	ABHD14A	0.000234514	-0.256443	4	10.36	3.755e-08	rs145897003	0	52117392	52253229	195437	0.08318	1	0	0	0
14	ENSG00000114786	ABHD14A-ACY1	3	52009066	52023199	1	protein_coding	100526760	ABHD14A-ACY1	2.24507e-05	NA	4	10.36	3.755e-08	rs145897003	0	52117392	52253229	187450	NA	1	0	0	0
14	ENSG00000243989	ACY1	3	52009066	52023213	1	protein_coding	95	ACY1	7.69184e-05	NA	4	10.36	3.755e-08	rs145897003	0	52117392	52253229	187436	0.0498494	1	0	0	0
14	ENSG00000162244	RPL29	3	52027616	52029958	-1	protein_coding	6159	RPL29	0.597262	-0.397258	4	10.36	3.755e-08	rs145897003	0	52117392	52253229	180691	0.885149	1	0	0	0
14	ENSG00000164086	DUSP7	3	52082935	52090566	-1	protein_coding	1849	DUSP7	0.228529	-0.782729	4	10.36	3.755e-08	rs145897003	0	52117392	52253229	120083	0.298295	1	0	0	0
14	ENSG00000256097	LINC00696	3	52097076	52097567	-1	protein_coding	100128378	LINC00696	0.211998	NA	4	10.36	3.755e-08	rs145897003	0	52117392	52253229	113082	NA	0	0	0	0
14	ENSG00000164087	POC1A	3	52109269	52188706	-1	protein_coding	25886	POC1A	1.15322e-05	0.182604	4	10.36	3.755e-08	rs145897003	1	52117392	52253229	21943	0.0735976	1	0	0	0
14	ENSG00000023330	ALAS1	3	52232102	52248343	1	protein_coding	211	ALAS1	0.907957	-0.640089	4	10.36	3.755e-08	rs145897003	1	52117392	52253229	21453	0.403499	1	0	0	0
14	ENSG00000239732	TLR9	3	52255096	52273183	-1	protein_coding	54106	TLR9	0.000525226	-0.298969	4	10.36	3.755e-08	rs145897003	1	52117392	52253229	44447	0.345745	1	0	0	0
14	ENSG00000173366	TLR9	3	52255097	52265206	-1	protein_coding	54106	TLR9	NA	-0.298969	4	10.36	3.755e-08	rs145897003	1	52117392	52253229	44448	0.345745	1	0	0	0
14	ENSG00000247596	TWF2	3	52262626	52273276	-1	protein_coding	11344	TWF2	0.85781	NA	4	10.36	3.755e-08	rs145897003	1	52117392	52253229	51977	0.609472	1	0	0	0
14	ENSG00000164088	PPM1M	3	52279841	52284613	1	protein_coding	132160	PPM1M	0.0923289	-0.870254	4	10.36	3.755e-08	rs145897003	0	52117392	52253229	69192	0.0567534	1	0	0	0
14	ENSG00000164091	WDR82	3	52288437	52322036	-1	protein_coding	80335	WDR82	0.923062	-0.84365	4	10.36	3.755e-08	rs145897003	0	52117392	52253229	77788	0.78625	1	0	0	0
14	ENSG00000168237	GLYCTK	3	52321105	52329272	1	protein_coding	132158	GLYCTK	1.36483e-06	-0.331397	4	10.36	3.755e-08	rs145897003	0	52117392	52253229	110456	0.111381	1	0	1	0
14	ENSG00000114841	DNAH1	3	52350335	52434507	1	protein_coding	25981	DNAH1	4.42227e-20	-0.0979141	4	10.36	3.755e-08	rs145897003	0	52117392	52253229	139686	0.428552	1	0	0	0
14	ENSG00000163930	BAP1	3	52435029	52444366	-1	protein_coding	8314	BAP1	0.385638	NA	4	10.36	3.755e-08	rs145897003	0	52117392	52253229	224380	0.228113	1	0	0	1
14	ENSG00000010318	PHF7	3	52444673	52457657	1	protein_coding	51533	PHF7	0.0649139	NA	4	10.36	3.755e-08	rs145897003	0	52117392	52253229	234024	0.210669	1	0	0	0
14	ENSG00000010319	SEMA3G	3	52467069	52479101	-1	protein_coding	56920	SEMA3G	6.07683e-10	-0.542603	4	10.36	3.755e-08	rs145897003	0	52117392	52253229	256420	0.0575228	1	0	0	0
14	ENSG00000114854	TNNC1	3	52485118	52488086	-1	protein_coding	7134	TNNC1	0.510486	-0.0939774	4	10.36	3.755e-08	rs145897003	0	52117392	52253229	274469	0.708241	1	0	0	0
14	ENSG00000010322	NISCH	3	52489134	52527087	1	protein_coding	11188	NISCH	0.817101	-0.59315	4	10.36	3.755e-08	rs145897003	0	52117392	52253229	278485	0.604418	1	0	0	0
14	ENSG00000010327	STAB1	3	52529354	52558511	1	protein_coding	23166	STAB1	2.79799e-25	-0.149285	4	10.36	3.755e-08	rs145897003	0	52117392	52253229	318705	0.167495	1	0	0	0
14	ENSG00000168268	NT5DC2	3	52558386	52569070	-1	protein_coding	64943	NT5DC2	0.00460887	NA	4	10.36	3.755e-08	rs145897003	0	52117392	52253229	347737	0.0642332	1	0	0	0
14	ENSG00000168273	SMIM4	3	52568029	52613253	1	protein_coding	440957	SMIM4	NA	-0.0074017	4	10.36	3.755e-08	rs145897003	0	52117392	52253229	357380	0.161371	1	0	0	0
14	ENSG00000163939	PBRM1	3	52579368	52719933	-1	protein_coding	55193	PBRM1	1	NA	4	10.36	3.755e-08	rs145897003	0	52117392	52253229	368719	0.993426	1	0	0	1
14	ENSG00000163938	GNL3	3	52715172	52728508	1	protein_coding	26354	GNL3	1.5396e-09	NA	4	10.36	3.755e-08	rs145897003	0	52117392	52253229	504523	0.106714	1	0	0	0
14	ENSG00000016864	GLT8D1	3	52728505	52740048	-1	protein_coding	55830	GLT8D1	0.00348978	NA	4	10.36	3.755e-08	rs145897003	0	52117392	52253229	517856	0.0622746	1	0	0	0
14	ENSG00000114902	SPCS1	3	52738971	52742182	1	protein_coding	28972	SPCS1	0.118911	NA	4	10.36	3.755e-08	rs145897003	0	52117392	52253229	528322	0.322154	1	0	0	0
14	ENSG00000114904	NEK4	3	52744800	52804965	-1	protein_coding	6787	NEK4	1.2165e-12	-0.30452	4	10.36	3.755e-08	rs145897003	0	52117392	52253229	534151	0.0695919	1	0	0	0
14	ENSG00000055957	ITIH1	3	52811603	52826078	1	protein_coding	3697	ITIH1	4.79132e-18	-0.271541	4	10.36	3.755e-08	rs145897003	0	52117392	52253229	600954	0.188249	1	0	0	0
14	ENSG00000162267	ITIH3	3	52828784	52843025	1	protein_coding	3699	ITIH3	6.66881e-12	0.023185	4	10.36	3.755e-08	rs145897003	0	52117392	52253229	618135	0.0995242	1	0	0	0
14	ENSG00000055955	ITIH4	3	52846991	52865495	-1	protein_coding	3700	ITIH4	4.63111e-05	0.372344	4	10.36	3.755e-08	rs145897003	0	52117392	52253229	636342	0.0761491	1	0	0	0
14	ENSG00000243696	RP5-966M1.6	3	52847298	52869745	-1	protein_coding	NA	NA	NA	NA	4	10.36	3.755e-08	rs145897003	0	52117392	52253229	636649	NA	0	0	0	0
14	ENSG00000272573	MUSTN1	3	52867130	52869235	-1	protein_coding	389125	MUSTN1	0.00175219	0.119816	4	10.36	3.755e-08	rs145897003	0	52117392	52253229	656481	0	1	0	0	0
14	ENSG00000248592	TMEM110-MUSTN1	3	52867137	52931578	-1	protein_coding	100526772	TMEM110-MUSTN1	0.684628	NA	4	10.36	3.755e-08	rs145897003	0	52117392	52253229	656488	NA	0	0	0	0
14	ENSG00000213533	TMEM110	3	52870235	52931612	-1	protein_coding	375346	TMEM110	0.901349	0.93292	4	10.36	3.755e-08	rs145897003	0	52117392	52253229	659586	NA	0	0	0	0
14	ENSG00000163935	SFMBT1	3	52937588	53080766	-1	protein_coding	51460	SFMBT1	0.995894	-0.337614	4	10.36	3.755e-08	rs145897003	0	52117392	52253229	726939	0.333887	1	0	0	0
14	ENSG00000272305	RP11-894J14.5	3	53003135	53133469	-1	protein_coding	NA	NA	NA	NA	4	10.36	3.755e-08	rs145897003	0	52117392	52253229	792486	NA	0	0	0	0
14	ENSG00000163933	RFT1	3	53122499	53164478	-1	protein_coding	91869	RFT1	3.17067e-06	0.277385	2	1.71	3.755e-08	rs145897003	0	52117392	52253229	911850	0.0630332	1	0	0	0
14	ENSG00000163932	PRKCD	3	53190025	53226733	1	protein_coding	5580	PRKCD	0.997594	NA	2	1.71	3.755e-08	rs145897003	0	52117392	52253229	979376	0.999701	1	0	0	0
15	ENSG00000197763	TXNRD3	3	126290622	126373998	-1	protein_coding	114112	TXNRD3	NA	NA	2	10.54	2.527e-08	rs114895876	0	127348226	127458217	978972	0.0972516	1	0	0	0
15	ENSG00000159685	CHCHD6	3	126423063	126679249	1	protein_coding	84303	CHCHD6	1.08018e-08	0.537909	3	10.54	2.527e-08	rs114895876	0	127348226	127458217	673721	0.0679913	1	0	0	0
15	ENSG00000114554	PLXNA1	3	126707437	126756235	1	protein_coding	5361	PLXNA1	0.999998	-0.2534	3	10.54	2.527e-08	rs114895876	0	127348226	127458217	596735	0.704574	1	0	0	0
15	ENSG00000214324	C3orf56	3	126911974	126917025	1	protein_coding	285311	C3orf56	2.51568e-07	0.0680618	3	10.54	2.527e-08	rs114895876	0	127348226	127458217	435945	0.150734	1	0	0	0
15	ENSG00000163870	TPRA1	3	127291912	127317094	-1	protein_coding	131601	TPRA1	0.058358	0.0222368	3	10.54	2.527e-08	rs114895876	0	127348226	127458217	35876	0.0875868	1	0	0	0
15	ENSG00000073111	MCM2	3	127317066	127341276	1	protein_coding	4171	MCM2	0.509038	-1.2211	3	10.54	2.527e-08	rs114895876	1	127348226	127458217	11694	0.58852	1	0	0	0
15	ENSG00000114631	PODXL2	3	127348024	127391652	1	protein_coding	50512	PODXL2	0.977986	NA	3	10.54	2.527e-08	rs114895876	1	127348226	127458217	0	0.134378	1	0	0	0
15	ENSG00000114626	ABTB1	3	127391778	127399768	1	protein_coding	80325	ABTB1	0.00129831	NA	3	10.54	2.527e-08	rs114895876	0	127348226	127458217	38808	0.0698468	1	0	0	0
15	ENSG00000074416	MGLL	3	127407909	127542051	-1	protein_coding	11343	MGLL	0.00459891	-0.852019	3	10.54	2.527e-08	rs114895876	1	127348226	127458217	54939	0.0660526	1	0	0	0
15	ENSG00000187715	KBTBD12	3	127634075	127706514	1	protein_coding	166348	KBTBD12	9.96465e-13	0.0837594	3	10.54	2.527e-08	rs114895876	0	127348226	127458217	281105	0.122741	1	0	0	0
15	ENSG00000058262	SEC61A1	3	127770484	127790526	1	protein_coding	29927	SEC61A1	0.995608	-0.464768	3	10.54	2.527e-08	rs114895876	0	127348226	127458217	417514	0.88721	1	0	0	0
15	ENSG00000175792	RUVBL1	3	127783621	127872757	-1	protein_coding	8607	RUVBL1	0.998898	-0.243948	3	10.54	2.527e-08	rs114895876	0	127348226	127458217	430651	0.99548	1	0	0	0
15	ENSG00000132394	EEFSEC	3	127872297	128127485	1	protein_coding	60678	EEFSEC	0.0131153	0.18621	3	10.54	2.527e-08	rs114895876	0	127348226	127458217	519327	0.0549523	1	0	0	0
15	ENSG00000179407	DNAJB8	3	128181282	128186091	-1	protein_coding	165721	DNAJB8	0.0475407	0.75945	3	10.54	2.527e-08	rs114895876	0	127348226	127458217	828312	0.0717624	1	0	0	0
15	ENSG00000179348	GATA2	3	128198270	128212028	-1	protein_coding	2624	GATA2	0.979762	-0.230415	3	10.54	2.527e-08	rs114895876	0	127348226	127458217	845300	0.99979	1	0	0	1
15	ENSG00000198685	C3orf27	3	128290843	128294929	-1	protein_coding	23434	C3orf27	0.0294466	1.06687	3	10.54	2.527e-08	rs114895876	0	127348226	127458217	937873	NA	0	0	0	0
15	ENSG00000163902	RPN1	3	128338817	128399918	-1	protein_coding	6184	RPN1	0.664451	0.624257	3	10.54	2.527e-08	rs114895876	0	127348226	127458217	985847	0.585654	1	0	0	1
15	ENSG00000075785	RAB7A	3	128444965	128533639	1	protein_coding	7879	RAB7A	0.922269	-0.0848763	1	0.354	3.915e-06	rs114895876	0	127348226	127458217	1091995	0.978785	1	0	0	0
16	ENSG00000154928	EPHB1	3	134316643	134979309	1	protein_coding	2047	EPHB1	0.998399	-0.207344	70	19.3	6.97e-11	rs9818536;rs9811261	0	135792010	136752590	1135986	0.996163	1	0	0	0
16	ENSG00000073711	PPP2R3A	3	135684515	135866733	1	protein_coding	5523	PPP2R3A	0.920488	-0.863679	366	21.8	2.22e-11	rs9818536;rs9811261	1	135792010	136752590	248562	0.307659	1	0	0	0
16	ENSG00000174579	MSL2	3	135867764	135916083	-1	protein_coding	55167	MSL2	0.889664	-1.74205	366	21.8	2.22e-11	rs9818536;rs9811261	1	135792010	136752590	199212	0.912178	1	0	0	0
16	ENSG00000114054	PCCB	3	135969148	136056738	1	protein_coding	5096	PCCB	0.000735839	-0.38516	366	21.8	2.22e-11	rs9818536;rs9811261	1	135792010	136752590	58557	0.0550754	1	0	0	0
16	ENSG00000118007	STAG1	3	136055077	136471220	-1	protein_coding	10274	STAG1	1	-0.647638	366	21.8	2.22e-11	rs9818536;rs9811261	1	135792010	136752590	0	0.999919	1	0	0	0
16	ENSG00000168917	SLC35G2	3	136537489	136574734	1	protein_coding	80723	SLC35G2	0.0663953	-0.300343	366	21.8	2.22e-11	rs9818536;rs9811261	1	135792010	136752590	422194	0.10897	1	0	0	0
16	ENSG00000158092	NCK1	3	136581050	136668665	1	protein_coding	4690	NCK1	0.00103503	-0.568989	366	21.8	2.22e-11	rs9818536;rs9811261	1	135792010	136752590	465755	0.965485	1	0	0	0
16	ENSG00000174564	IL20RB	3	136665072	136729927	1	protein_coding	53833	IL20RB	0.000354183	0.165775	366	21.8	2.22e-11	rs9818536;rs9811261	1	135792010	136752590	549777	0.0732968	1	0	0	0
16	ENSG00000168875	SOX14	3	137483579	137484396	1	protein_coding	8403	SOX14	0.72067	-0.196922	47	16.5	4.552e-11	rs9811261;rs9818536	0	135792010	136752590	1368284	0.798327	1	0	0	0
16	ENSG00000066405	CLDN18	3	137717577	137752494	1	protein_coding	51208	CLDN18	0.0126449	1.20919	1	3.631	7.974e-09	rs9818536	0	135792010	136752590	1602282	0.112879	1	0	0	0
17	ENSG00000114120	SLC25A36	3	140660672	140698775	1	protein_coding	55186	SLC25A36	0.883014	0.0779555	69	14.11	5.936e-17	rs6769754;rs1529580;rs9817526;rs2063453;rs347686;rs2163294;rs3804771;rs2901949	0	141566088	142360913	1016768	0.376199	1	0	0	0
17	ENSG00000175093	SPSB4	3	140770244	140867453	1	protein_coding	92369	SPSB4	0.00522864	0.235737	236	20.3	1.214e-17	rs6769754;rs1529580;rs9817526;rs2063453;rs347686;rs2163294;rs3804771;rs2901949;rs1704990;rs1912719;rs62284572	0	141566088	142360913	848090	0.0848749	1	0	0	0
17	ENSG00000155893	ACPL2	3	140947568	141013748	1	protein_coding	92370	ACPL2	0.215526	0.901371	239	20.3	1.214e-17	rs6769754;rs1529580;rs9817526;rs2063453;rs347686;rs2163294;rs3804771;rs2901949;rs1704990;rs1912719;rs62284572;rs56370391	0	141566088	142360913	701795	NA	0	0	0	0
17	ENSG00000177311	ZBTB38	3	141043055	141168634	1	protein_coding	253461	ZBTB38	0.979491	-1.878	303	25.4	1.214e-17	rs6769754;rs1529580;rs9817526;rs2063453;rs347686;rs2163294;rs3804771;rs2901949;rs1704990;rs1912719;rs62284572;rs56370391	0	141566088	142360913	546909	0.32257	1	0	0	0
17	ENSG00000155903	RASA2	3	141205889	141334184	1	protein_coding	5922	RASA2	5.31667e-17	-0.07197	365	25.4	1.214e-17	rs6769754;rs1529580;rs9817526;rs2063453;rs347686;rs2163294;rs3804771;rs2901949;rs1704990;rs1912719;rs62284572;rs56370391	0	141566088	142360913	381359	0.314972	1	0	0	0
17	ENSG00000114125	RNF7	3	141457046	141466402	1	protein_coding	9616	RNF7	0.0145273	0.396154	390	25.4	1.214e-17	rs6769754;rs1529580;rs9817526;rs2063453;rs347686;rs2163294;rs3804771;rs2901949;rs1704990;rs1912719;rs62284572;rs56370391	0	141566088	142360913	249141	0.263166	1	0	0	0
17	ENSG00000114124	GRK7	3	141496990	141537332	1	protein_coding	131890	GRK7	1.19306e-07	0.495178	390	25.4	1.214e-17	rs6769754;rs1529580;rs9817526;rs2063453;rs347686;rs2163294;rs3804771;rs2901949;rs1704990;rs1912719;rs62284572;rs56370391	0	141566088	142360913	178211	0.2337	1	0	0	0
17	ENSG00000069849	ATP1B3	3	141594966	141645356	1	protein_coding	483	ATP1B3	0.641392	NA	390	25.4	1.214e-17	rs6769754;rs1529580;rs9817526;rs2063453;rs347686;rs2163294;rs3804771;rs2901949;rs1704990;rs1912719;rs62284572;rs56370391	1	141566088	142360913	70187	0.211877	1	0	0	0
17	ENSG00000114126	TFDP2	3	141663277	141868386	-1	protein_coding	7029	TFDP2	0.975088	-1.29055	390	25.4	1.214e-17	rs6769754;rs1529580;rs9817526;rs2063453;rs347686;rs2163294;rs3804771;rs2901949;rs1704990;rs1912719;rs62284572;rs56370391	1	141566088	142360913	0	0.80623	1	0	0	0
17	ENSG00000175066	GK5	3	141882414	141944449	-1	protein_coding	256356	GK5	0.519888	-0.530544	390	25.4	1.214e-17	rs6769754;rs1529580;rs9817526;rs2063453;rs347686;rs2163294;rs3804771;rs2901949;rs1704990;rs1912719;rs62284572;rs56370391	0	141566088	142360913	166871	0.252393	1	0	0	0
17	ENSG00000114127	XRN1	3	142025449	142166904	-1	protein_coding	54464	XRN1	0.995838	-1.85237	390	25.4	1.214e-17	rs6769754;rs1529580;rs9817526;rs2063453;rs347686;rs2163294;rs3804771;rs2901949;rs1704990;rs1912719;rs62284572;rs56370391	1	141566088	142360913	309906	0.961114	1	0	0	0
17	ENSG00000175054	ATR	3	142168077	142297668	-1	protein_coding	545	ATR	0.701298	-0.694679	390	25.4	1.214e-17	rs6769754;rs1529580;rs9817526;rs2063453;rs347686;rs2163294;rs3804771;rs2901949;rs1704990;rs1912719;rs62284572;rs56370391	1	141566088	142360913	452534	0.996481	1	0	1	1
17	ENSG00000120756	PLS1	3	142315229	142432506	1	protein_coding	5357	PLS1	0.000310388	-0.114067	390	25.4	1.214e-17	rs6769754;rs1529580;rs9817526;rs2063453;rs347686;rs2163294;rs3804771;rs2901949;rs1704990;rs1912719;rs62284572;rs56370391	1	141566088	142360913	599686	0.62959	1	0	0	0
17	ENSG00000144935	TRPC1	3	142442916	142526730	1	protein_coding	7220	TRPC1	0.784922	NA	390	25.4	1.214e-17	rs6769754;rs1529580;rs9817526;rs2063453;rs347686;rs2163294;rs3804771;rs2901949;rs1704990;rs1912719;rs62284572;rs56370391	0	141566088	142360913	727373	0.997517	1	0	0	0
17	ENSG00000163710	PCOLCE2	3	142534764	142608045	-1	protein_coding	26577	PCOLCE2	6.87765e-07	-0.33935	390	25.4	1.214e-17	rs6769754;rs1529580;rs9817526;rs2063453;rs347686;rs2163294;rs3804771;rs2901949;rs1704990;rs1912719;rs62284572;rs56370391	0	141566088	142360913	819221	0.0666708	1	0	0	0
17	ENSG00000188582	PAQR9	3	142668006	142682178	-1	protein_coding	344838	PAQR9	0.800794	-0.356628	350	25.4	1.214e-17	rs2163294;rs9817526;rs2063453;rs347686;rs3804771;rs2901949;rs1704990;rs1912719;rs62284572;rs56370391	0	141566088	142360913	952463	0.715725	1	0	0	0
17	ENSG00000163714	U2SURP	3	142683339	142779567	1	protein_coding	23350	U2SURP	1	-0.999466	339	25.4	1.214e-17	rs2063453;rs9817526;rs3804771;rs2901949;rs347686;rs1704990;rs1912719;rs62284572;rs56370391	0	141566088	142360913	967796	0.522769	1	0	0	0
17	ENSG00000175040	CHST2	3	142838173	142841800	1	protein_coding	9435	CHST2	0.123806	NA	169	25.4	1.96e-08	rs1912719;rs1704990;rs56370391	0	141566088	142360913	1122630	0.192117	1	0	0	0
17	ENSG00000181804	SLC9A9	3	142984064	143567373	-1	protein_coding	285195	SLC9A9	2.47741e-08	0.537124	154	25.4	1.96e-08	rs56370391	0	141566088	142360913	1268521	0.0765339	1	0	0	0
18	ENSG00000073282	TP63	3	189349205	189615068	1	protein_coding	8626	TP63	0.983222	-0.204819	39	8.236	3.206e-13	rs9821713;rs1159211	0	190591418	190678743	1051575	0.998749	1	0	0	1
18	ENSG00000090530	LEPREL1	3	189674517	189840226	-1	protein_coding	55214	LEPREL1	6.48634e-10	-0.801422	236	21.9	3.699e-14	rs9821713;rs1159211	0	190591418	190678743	826417	NA	0	0	0	0
18	ENSG00000163347	CLDN1	3	190023490	190040264	-1	protein_coding	9076	CLDN1	0.0581349	3.06826	236	21.9	3.699e-14	rs9821713;rs1159211	0	190591418	190678743	626379	0.187455	1	0	0	0
18	ENSG00000113946	CLDN16	3	190040330	190129932	1	protein_coding	10686	CLDN16	0.0333869	0.35385	236	21.9	3.699e-14	rs9821713;rs1159211	0	190591418	190678743	536711	0.110827	1	0	0	0
18	ENSG00000198398	TMEM207	3	190146444	190167665	-1	protein_coding	131920	TMEM207	0.000192959	-0.084027	236	21.9	3.699e-14	rs9821713;rs1159211	0	190591418	190678743	498978	0.0496072	1	0	0	0
18	ENSG00000196083	IL1RAP	3	190231840	190375843	1	protein_coding	3556	IL1RAP	0.506747	-0.498078	236	21.9	3.699e-14	rs9821713;rs1159211	0	190591418	190678743	290800	0.262253	1	0	0	0
18	ENSG00000205835	GMNC	3	190570666	190610218	-1	protein_coding	647309	GMNC	NA	1.10406	236	21.9	3.699e-14	rs9821713;rs1159211	1	190591418	190678743	56425	0.137362	1	0	0	0
18	ENSG00000188729	OSTN	3	190917030	190983404	1	protein_coding	344901	OSTN	0.0858561	0.0733786	236	21.9	3.699e-14	rs9821713;rs1159211	0	190591418	190678743	250387	0.101539	1	0	0	0
18	ENSG00000188958	UTS2B	3	190984957	191048325	-1	protein_coding	257313	UTS2B	0.01104	3.89249	236	21.9	3.699e-14	rs9821713;rs1159211	0	190591418	190678743	318314	0.0857813	1	0	0	0
18	ENSG00000152492	CCDC50	3	191046866	191116459	1	protein_coding	152137	CCDC50	9.33289e-06	0.107293	236	21.9	3.699e-14	rs9821713;rs1159211	0	190591418	190678743	380223	0.0589295	1	0	0	0
18	ENSG00000253548	PYDC2	3	191178952	191179245	1	protein_coding	152138	PYDC2	0.0221705	NA	236	21.9	3.699e-14	rs9821713;rs1159211	0	190591418	190678743	512309	0.110555	1	0	0	0
19	ENSG00000130997	POLN	4	2073645	2243848	-1	protein_coding	353497	POLN	2.99656e-32	NA	4	19.22	7.954e-10	rs362307	0	3142660	3273010	997997	0.0667187	1	0	0	0
19	ENSG00000214367	HAUS3	4	2229191	2243891	-1	protein_coding	79441	HAUS3	8.89917e-07	-0.767975	4	19.22	7.954e-10	rs362307	0	3142660	3273010	997954	0.0740291	1	0	0	0
19	ENSG00000123933	MXD4	4	2249159	2264021	-1	protein_coding	10608	MXD4	0.896937	0.58394	4	19.22	7.954e-10	rs362307	0	3142660	3273010	977824	0.552268	1	0	0	0
19	ENSG00000159733	ZFYVE28	4	2271309	2420390	-1	protein_coding	57732	ZFYVE28	0.88846	NA	6	19.22	7.954e-10	rs362307	0	3142660	3273010	821455	0.253488	1	0	0	0
19	ENSG00000249428	RP11-503N18.3	4	2451700	2464668	1	protein_coding	NA	NA	NA	NA	6	19.22	7.954e-10	rs362307	0	3142660	3273010	777177	NA	0	0	0	0
19	ENSG00000063978	RNF4	4	2463947	2627047	1	protein_coding	6047	RNF4	0.628951	-0.774004	6	19.22	7.954e-10	rs362307	0	3142660	3273010	614798	0.300613	1	0	0	0
19	ENSG00000125386	FAM193A	4	2626988	2734292	1	protein_coding	8603	FAM193A	0.997818	-0.477799	6	19.22	7.954e-10	rs362307	0	3142660	3273010	507553	0.53799	1	0	0	0
19	ENSG00000168884	TNIP2	4	2743375	2758103	-1	protein_coding	79155	TNIP2	2.97331e-06	NA	6	19.22	7.954e-10	rs362307	0	3142660	3273010	483742	0.184983	1	0	0	0
19	ENSG00000087266	SH3BP2	4	2794750	2842825	1	protein_coding	6452	SH3BP2	0.0031019	3.04844	6	19.22	7.954e-10	rs362307	0	3142660	3273010	399020	0.159761	1	0	0	0
19	ENSG00000087274	ADD1	4	2845584	2931803	1	protein_coding	118	ADD1	0.611299	0.208608	6	19.22	7.954e-10	rs362307	0	3142660	3273010	310042	0.591187	1	0	0	0
19	ENSG00000109736	MFSD10	4	2932288	2936586	-1	protein_coding	10227	MFSD10	3.01777e-07	NA	6	19.22	7.954e-10	rs362307	0	3142660	3273010	305259	0.0818119	1	0	0	0
19	ENSG00000087269	NOP14	4	2939660	2965112	-1	protein_coding	8602	NOP14	0.0174492	0.136953	6	19.22	7.954e-10	rs362307	0	3142660	3273010	276733	0.107507	1	0	0	0
19	ENSG00000125388	GRK4	4	2965335	3042474	1	protein_coding	2868	GRK4	5.69042e-07	NA	6	19.22	7.954e-10	rs362307	0	3142660	3273010	199371	0.0831655	1	0	0	0
19	ENSG00000197386	HTT	4	3076408	3245676	1	protein_coding	3064	HTT	1	-0.565823	6	19.22	7.954e-10	rs362307	1	3142660	3273010	0	0.998508	1	0	0	0
19	ENSG00000188981	MSANTD1	4	3246096	3273465	1	protein_coding	345222	MSANTD1	0.322172	-0.464369	6	19.22	7.954e-10	rs362307	1	3142660	3273010	4251	0.0695283	1	0	0	0
19	ENSG00000159788	RGS12	4	3294755	3441640	1	protein_coding	6002	RGS12	0.000560374	0.0730534	6	19.22	7.954e-10	rs362307	0	3142660	3273010	52910	0.196154	1	0	0	0
19	ENSG00000109758	HGFAC	4	3443614	3451211	1	protein_coding	3083	HGFAC	5.20821e-07	-0.328344	6	19.22	7.954e-10	rs362307	0	3142660	3273010	201769	0.0730796	1	0	0	0
19	ENSG00000175920	DOK7	4	3465033	3503200	1	protein_coding	285489	DOK7	0.00480838	1.7604	6	19.22	7.954e-10	rs362307	0	3142660	3273010	223188	0.056667	1	0	0	0
19	ENSG00000163956	LRPAP1	4	3508103	3534286	-1	protein_coding	4043	LRPAP1	0.00608431	1.96881	6	19.22	7.954e-10	rs362307	0	3142660	3273010	266258	0.0760078	1	0	0	0
19	ENSG00000268781	AL590235.1	4	3511523	3511678	-1	protein_coding	NA	NA	NA	NA	6	19.22	7.954e-10	rs362307	0	3142660	3273010	269678	NA	0	0	0	0
19	ENSG00000216560	LINC00955	4	3578596	3592438	1	protein_coding	285492	LINC00955	NA	NA	6	19.22	7.954e-10	rs362307	0	3142660	3273010	336751	NA	0	0	0	0
19	ENSG00000184160	ADRA2C	4	3768075	3770251	1	protein_coding	152	ADRA2C	0.645952	NA	6	19.22	7.954e-10	rs362307	0	3142660	3273010	526230	0.902152	1	0	0	0
19	ENSG00000163982	OTOP1	4	4190530	4228616	-1	protein_coding	133060	OTOP1	7.31471e-16	NA	5	19.22	7.954e-10	rs362307	0	3142660	3273010	948685	0.291818	1	0	0	0
19	ENSG00000132406	TMEM128	4	4237269	4249950	-1	protein_coding	85013	TMEM128	0.110058	2.26435	4	2.863	7.954e-10	rs362307	0	3142660	3273010	995424	0.111268	1	0	0	0
19	ENSG00000145220	LYAR	4	4269428	4291896	-1	protein_coding	55646	LYAR	0.000132449	-0.334607	2	2.863	3.569e-07	rs362307	0	3142660	3273010	1027583	0.0897922	1	0	0	0
20	ENSG00000168772	CXXC4	4	105389469	105416058	-1	protein_coding	80319	CXXC4	NA	-0.559972	1	15.79	2.627e-10	rs2301718	0	106009763	106009763	593705	0.636097	1	0	0	0
20	ENSG00000168769	TET2	4	106067032	106200973	1	protein_coding	54790	TET2	7.05368e-26	-0.493869	1	15.79	2.627e-10	rs2301718	0	106009763	106009763	57269	0.808126	1	0	0	1
20	ENSG00000138777	PPA2	4	106290234	106395238	-1	protein_coding	27068	PPA2	9.23379e-06	0.321968	1	15.79	2.627e-10	rs2301718	0	106009763	106009763	280471	0.0637237	1	0	0	0
20	ENSG00000236699	ARHGEF38	4	106473777	106629250	1	protein_coding	54848	ARHGEF38	0.00563172	0.300213	1	15.79	2.627e-10	rs2301718	0	106009763	106009763	464014	0.076906	1	0	0	0
20	ENSG00000138785	INTS12	4	106603784	106817143	-1	protein_coding	57117	INTS12	0.687399	-0.558547	1	15.79	2.627e-10	rs2301718	0	106009763	106009763	594021	0.651624	1	0	0	0
20	ENSG00000138780	GSTCD	4	106629935	106768885	1	protein_coding	79807	GSTCD	1.33357e-07	-0.495954	1	15.79	2.627e-10	rs2301718	0	106009763	106009763	620172	0.0714547	1	0	0	0
20	ENSG00000168743	NPNT	4	106815932	106925184	1	protein_coding	255743	NPNT	7.28478e-06	NA	1	15.79	2.627e-10	rs2301718	0	106009763	106009763	806169	0.0706537	1	0	0	0
20	ENSG00000145348	TBCK	4	106962756	107242652	-1	protein_coding	93627	TBCK	3.21548e-06	-0.2718	1	15.79	2.627e-10	rs2301718	0	106009763	106009763	952993	0.0522385	1	1	0	0
21	ENSG00000134986	NREP	5	110998318	111333161	-1	protein_coding	9315	NREP	0.563643	0.149146	5	18.18	2.318e-08	rs56335290	0	112015555	112204207	703473	0.373758	1	0	0	0
21	ENSG00000129595	EPB41L4A	5	111478138	111755013	-1	protein_coding	64097	EPB41L4A	1.98632e-11	0.000128101	5	18.18	2.318e-08	rs56335290	0	112015555	112204207	281621	0.0533217	1	0	0	0
21	ENSG00000268358	EPB41L4A-AS2	5	111755280	111756310	1	protein_coding	54508	EPB41L4A-AS2	NA	NA	5	18.18	2.318e-08	rs56335290	0	112015555	112204207	280324	NA	0	0	0	0
21	ENSG00000134982	APC	5	112043195	112181936	1	protein_coding	324	APC	1	1.07201	5	18.18	2.318e-08	rs56335290	1	112015555	112204207	6561	0.99183	1	0	0	1
21	ENSG00000258864	CTC-554D6.1	5	112162910	112203279	1	protein_coding	NA	NA	NA	NA	5	18.18	2.318e-08	rs56335290	1	112015555	112204207	126276	NA	0	0	0	0
21	ENSG00000272869	CTC-487M23.8	5	112196885	112228776	1	protein_coding	NA	NA	NA	NA	5	18.18	2.318e-08	rs56335290	1	112015555	112204207	160251	NA	0	0	0	0
21	ENSG00000153037	SRP19	5	112196919	112205485	1	protein_coding	6728	SRP19	0.085268	3.10697	5	18.18	2.318e-08	rs56335290	1	112015555	112204207	160285	0.473879	1	0	0	0
21	ENSG00000129625	REEP5	5	112212084	112258236	-1	protein_coding	7905	REEP5	0.0628876	1.72869	5	18.18	2.318e-08	rs56335290	1	112015555	112204207	175450	0.0813948	1	0	0	0
21	ENSG00000212643	ZRSR1	5	112227313	112228791	1	protein_coding	7310	ZRSR1	1.30573e-05	NA	5	18.18	2.318e-08	rs56335290	0	112015555	112204207	190679	NA	0	0	0	0
21	ENSG00000172795	DCP2	5	112312399	112356667	1	protein_coding	167227	DCP2	0.856307	0.0638705	5	18.18	2.318e-08	rs56335290	0	112015555	112204207	275765	0.549154	1	0	0	0
21	ENSG00000171444	MCC	5	112357796	112824527	-1	protein_coding	4163	MCC	2.25778e-08	-0.116975	5	18.18	2.318e-08	rs56335290	0	112015555	112204207	321162	0.0859037	1	0	0	0
21	ENSG00000212122	TSSK1B	5	112768251	112770728	-1	protein_coding	83942	TSSK1B	0.000465468	1.60169	5	18.18	2.318e-08	rs56335290	0	112015555	112204207	731617	0.174296	1	0	0	0
21	ENSG00000047188	YTHDC2	5	112849380	112930982	1	protein_coding	64848	YTHDC2	1	0.915459	5	18.18	2.318e-08	rs56335290	0	112015555	112204207	812746	0.817449	1	0	0	0
22	ENSG00000112624	GLTSCR1L	6	42749765	42836298	1	protein_coding	23506	GLTSCR1L	0.999918	-1.16783	3	17.36	2.217e-08	rs4714705;rs747336	0	43832030	43832966	996668	NA	0	0	0	0
22	ENSG00000146223	RPL7L1	6	42847356	42857663	1	protein_coding	285855	RPL7L1	0.201504	1.21955	3	17.36	2.217e-08	rs4714705;rs747336	0	43832030	43832966	975303	0.304977	1	0	0	0
22	ENSG00000221821	C6orf226	6	42858005	42858554	-1	protein_coding	441150	C6orf226	0.494949	-0.503759	3	17.36	2.217e-08	rs4714705;rs747336	0	43832030	43832966	974412	0.102886	1	0	0	0
22	ENSG00000171611	PTCRA	6	42883727	42893573	1	protein_coding	171558	PTCRA	0.0113952	0.0829866	3	17.36	2.217e-08	rs4714705;rs747336	0	43832030	43832966	939393	0.24677	1	0	0	0
22	ENSG00000137161	CNPY3	6	42896938	42907025	1	protein_coding	10695	CNPY3	0.466081	-0.905448	3	17.36	2.217e-08	rs4714705;rs747336	0	43832030	43832966	925941	0.114121	1	0	0	0
22	ENSG00000124713	GNMT	6	42928496	42931618	1	protein_coding	27232	GNMT	0.667934	-0.204225	3	17.36	2.217e-08	rs4714705;rs747336	0	43832030	43832966	901348	0.081925	1	0	0	0
22	ENSG00000124587	PEX6	6	42931608	42946958	-1	protein_coding	5190	PEX6	0.00284959	0.920132	3	17.36	2.217e-08	rs4714705;rs747336	0	43832030	43832966	886008	0.070983	1	0	0	0
22	ENSG00000112640	PPP2R5D	6	42952237	42980080	1	protein_coding	5528	PPP2R5D	0.99752	-0.910525	3	17.36	2.217e-08	rs4714705;rs747336	0	43832030	43832966	852886	0.99717	1	1	0	0
22	ENSG00000124733	MEA1	6	42979832	42981706	-1	protein_coding	4201	MEA1	0.0434012	-0.44973	3	17.36	2.217e-08	rs4714705;rs747336	0	43832030	43832966	851260	0.372797	1	0	0	0
22	ENSG00000124702	KLHDC3	6	42981951	42989036	1	protein_coding	116138	KLHDC3	0.993829	-0.452379	3	17.36	2.217e-08	rs4714705;rs747336	0	43832030	43832966	843930	0.641567	1	0	0	0
22	ENSG00000124541	RRP36	6	42989383	43001894	1	protein_coding	88745	RRP36	9.22386e-11	0.0151127	3	17.36	2.217e-08	rs4714705;rs747336	0	43832030	43832966	831072	0.132877	1	0	0	0
22	ENSG00000044090	CUL7	6	43005355	43021683	-1	protein_coding	9820	CUL7	2.23526e-11	-0.14265	3	17.36	2.217e-08	rs4714705;rs747336	0	43832030	43832966	811283	0.122027	1	0	0	0
22	ENSG00000137171	KLC4	6	43008515	43042837	1	protein_coding	89953	KLC4	0.236002	-0.950878	3	17.36	2.217e-08	rs4714705;rs747336	0	43832030	43832966	790129	0.223956	1	0	0	0
22	ENSG00000112651	MRPL2	6	43021767	43027544	-1	protein_coding	51069	MRPL2	0.00159372	-0.337172	3	17.36	2.217e-08	rs4714705;rs747336	0	43832030	43832966	805422	0.27554	1	0	0	0
22	ENSG00000112655	PTK7	6	43044006	43129457	1	protein_coding	5754	PTK7	0.975879	-0.133444	3	17.36	2.217e-08	rs4714705;rs747336	0	43832030	43832966	703509	0.762503	1	0	0	0
22	ENSG00000112658	SRF	6	43139037	43149243	1	protein_coding	6722	SRF	0.970031	-0.362002	3	17.36	2.217e-08	rs4714705;rs747336	0	43832030	43832966	683723	0.999983	1	0	0	0
22	ENSG00000112659	CUL9	6	43149913	43192325	1	protein_coding	23113	CUL9	0.967476	-0.19572	3	17.36	2.217e-08	rs4714705;rs747336	0	43832030	43832966	640641	0.301591	1	0	0	0
22	ENSG00000112667	DNPH1	6	43193367	43197222	-1	protein_coding	10591	DNPH1	0.00071657	NA	3	17.36	2.217e-08	rs4714705;rs747336	0	43832030	43832966	635744	0.0992357	1	0	0	0
22	ENSG00000146216	TTBK1	6	43211418	43255997	1	protein_coding	84630	TTBK1	0.997307	-1.31892	3	17.36	2.217e-08	rs4714705;rs747336	0	43832030	43832966	576969	0.983653	1	0	0	0
22	ENSG00000137204	SLC22A7	6	43263432	43273276	1	protein_coding	10864	SLC22A7	3.71516e-06	-0.728454	3	17.36	2.217e-08	rs4714705;rs747336	0	43832030	43832966	559690	0.104269	1	0	0	0
22	ENSG00000146215	CRIP3	6	43267448	43276535	-1	protein_coding	401262	CRIP3	0.0339026	-0.289212	3	17.36	2.217e-08	rs4714705;rs747336	0	43832030	43832966	556431	0.0628357	1	0	0	0
22	ENSG00000171467	ZNF318	6	43274872	43337216	-1	protein_coding	24149	ZNF318	0.053783	-0.194711	3	17.36	2.217e-08	rs4714705;rs747336	0	43832030	43832966	495750	0.108548	1	0	0	0
22	ENSG00000124574	ABCC10	6	43395104	43418168	1	protein_coding	89845	ABCC10	8.30539e-21	-0.284957	3	17.36	2.217e-08	rs4714705;rs747336	0	43832030	43832966	414798	0.170438	1	0	0	0
22	ENSG00000171462	DLK2	6	43418090	43424370	-1	protein_coding	65989	DLK2	0.685774	-0.580021	3	17.36	2.217e-08	rs4714705;rs747336	0	43832030	43832966	408596	0.416472	1	0	0	0
22	ENSG00000137221	TJAP1	6	43445261	43474294	1	protein_coding	93643	TJAP1	0.00105939	0.65823	3	17.36	2.217e-08	rs4714705;rs747336	0	43832030	43832966	358672	0.153338	1	0	0	0
22	ENSG00000204052	LRRC73	6	43474707	43478424	-1	protein_coding	221424	LRRC73	0.635116	NA	3	17.36	2.217e-08	rs4714705;rs747336	0	43832030	43832966	354542	0.484254	1	0	0	0
22	ENSG00000171453	POLR1C	6	43477440	43497323	1	protein_coding	9533	POLR1C	0.000291623	-0.126862	3	17.36	2.217e-08	rs4714705;rs747336	0	43832030	43832966	335643	0.361481	1	0	0	0
22	ENSG00000137207	YIPF3	6	43479565	43484728	-1	protein_coding	25844	YIPF3	0.812101	-0.0654259	3	17.36	2.217e-08	rs4714705;rs747336	0	43832030	43832966	348238	0.288207	1	0	0	0
22	ENSG00000124571	XPO5	6	43490072	43543812	-1	protein_coding	57510	XPO5	0.999999	0.311597	3	17.36	2.217e-08	rs4714705;rs747336	0	43832030	43832966	289154	0.92735	1	0	0	0
22	ENSG00000170734	POLH	6	43543887	43586701	1	protein_coding	5429	POLH	0.00359087	0.283035	3	17.36	2.217e-08	rs4714705;rs747336	0	43832030	43832966	246265	0.517848	1	0	0	0
22	ENSG00000172432	GTPBP2	6	43573053	43596899	-1	protein_coding	54676	GTPBP2	0.884779	0.323594	3	17.36	2.217e-08	rs4714705;rs747336	0	43832030	43832966	236067	0.901969	1	0	1	0
22	ENSG00000124688	MAD2L1BP	6	43597277	43608689	1	protein_coding	9587	MAD2L1BP	0.00824444	-0.0200535	3	17.36	2.217e-08	rs4714705;rs747336	0	43832030	43832966	224277	0.0791175	1	0	0	0
22	ENSG00000172426	RSPH9	6	43612783	43640336	1	protein_coding	221421	RSPH9	0.00490038	1.06309	3	17.36	2.217e-08	rs4714705;rs747336	0	43832030	43832966	192630	0.107562	1	0	0	0
22	ENSG00000096080	MRPS18A	6	43639040	43655528	-1	protein_coding	55168	MRPS18A	0.00112611	-0.380328	3	17.36	2.217e-08	rs4714705;rs747336	0	43832030	43832966	177438	0.11296	1	0	0	0
22	ENSG00000112715	VEGFA	6	43737921	43754224	1	protein_coding	7422	VEGFA	NA	-0.0684397	3	17.36	2.217e-08	rs4714705;rs747336	0	43832030	43832966	78742	0.997257	1	0	0	0
22	ENSG00000181577	C6orf223	6	43968317	43973695	1	protein_coding	221416	C6orf223	0.0204907	1.52943	3	17.36	2.217e-08	rs4714705;rs747336	0	43832030	43832966	135351	0.088087	1	0	0	0
22	ENSG00000180992	MRPL14	6	44081194	44095194	-1	protein_coding	64928	MRPL14	0.036999	NA	3	17.36	2.217e-08	rs4714705;rs747336	0	43832030	43832966	248228	0.0849072	1	0	0	0
22	ENSG00000137216	TMEM63B	6	44094651	44123256	1	protein_coding	55362	TMEM63B	0.999845	-0.275002	3	17.36	2.217e-08	rs4714705;rs747336	0	43832030	43832966	261685	0.709915	1	0	0	0
22	ENSG00000137225	CAPN11	6	44126548	44152139	1	protein_coding	11131	CAPN11	2.97448e-10	0.332379	3	17.36	2.217e-08	rs4714705;rs747336	0	43832030	43832966	293582	0.0644346	1	0	0	0
22	ENSG00000112759	SLC29A1	6	44187242	44201888	1	protein_coding	2030	SLC29A1	0.964282	NA	3	17.36	2.217e-08	rs4714705;rs747336	0	43832030	43832966	354276	0.647226	1	0	0	0
22	ENSG00000096384	HSP90AB1	6	44214824	44221620	1	protein_coding	3326	HSP90AB1	0.995299	0.634535	3	17.36	2.217e-08	rs4714705;rs747336	0	43832030	43832966	381858	0.999255	1	0	0	1
22	ENSG00000157593	SLC35B2	6	44221833	44225291	-1	protein_coding	347734	SLC35B2	0.700038	NA	3	17.36	2.217e-08	rs4714705;rs747336	0	43832030	43832966	388867	0.291582	1	0	0	0
22	ENSG00000146232	NFKBIE	6	44225903	44233500	-1	protein_coding	4794	NFKBIE	0.548429	-0.260179	3	17.36	2.217e-08	rs4714705;rs747336	0	43832030	43832966	392937	0.517892	1	0	0	1
22	ENSG00000178233	TMEM151B	6	44238203	44275243	1	protein_coding	441151	TMEM151B	NA	-0.230547	3	17.36	2.217e-08	rs4714705;rs747336	0	43832030	43832966	405237	0.222361	1	0	0	0
22	ENSG00000272442	RP11-444E17.6	6	44240931	44346694	1	protein_coding	NA	NA	NA	NA	3	17.36	2.217e-08	rs4714705;rs747336	0	43832030	43832966	407965	NA	0	0	0	0
22	ENSG00000146221	TCTE1	6	44246480	44265458	-1	protein_coding	202500	TCTE1	3.26371e-07	-0.347387	3	17.36	2.217e-08	rs4714705;rs747336	0	43832030	43832966	413514	0.668445	1	0	0	0
22	ENSG00000124608	AARS2	6	44267391	44281063	-1	protein_coding	57505	AARS2	1.64858e-07	-0.0473175	3	17.36	2.217e-08	rs4714705;rs747336	0	43832030	43832966	434425	0.0896903	1	0	0	0
22	ENSG00000249481	SPATS1	6	44310397	44344904	1	protein_coding	221409	SPATS1	0.00019125	-0.282974	3	17.36	2.217e-08	rs4714705;rs747336	0	43832030	43832966	477431	0.0676731	1	0	0	0
22	ENSG00000096401	CDC5L	6	44355262	44418163	1	protein_coding	988	CDC5L	0.999993	-0.460105	3	17.36	2.217e-08	rs4714705;rs747336	0	43832030	43832966	522296	0.993844	1	0	0	0
22	ENSG00000267849	AL133262.1	6	44400472	44400720	-1	protein_coding	NA	NA	NA	NA	3	17.36	2.217e-08	rs4714705;rs747336	0	43832030	43832966	567506	NA	0	0	0	0
22	ENSG00000196284	SUPT3H	6	44777054	45345690	-1	protein_coding	8464	SUPT3H	0.000109913	0.190064	3	17.36	2.217e-08	rs4714705;rs747336	0	43832030	43832966	944088	0.0540559	1	0	0	0
23	ENSG00000112320	SOBP	6	107811162	107981357	1	protein_coding	55084	SOBP	NA	NA	78	19.22	2.982e-29	rs9480861;rs9374035;rs1575676;rs12209092;rs6927268;rs1935952;rs71558326;rs4317448;rs3800230;rs532093	0	108857876	109020634	1017548	0.100978	1	0	0	0
23	ENSG00000146285	SCML4	6	108025308	108145521	-1	protein_coding	256380	SCML4	0.268213	-0.122272	144	19.22	7.397e-30	rs9480861;rs9374035;rs1575676;rs12209092;rs6927268;rs1935952;rs71558326;rs4317448;rs3800230;rs532093;rs557544;rs4946938	0	108857876	109020634	853384	0.151115	1	0	0	0
23	ENSG00000025796	SEC63	6	108188960	108279393	-1	protein_coding	11231	SEC63	1.24262e-05	0.856984	144	19.22	7.397e-30	rs9480861;rs9374035;rs1575676;rs12209092;rs6927268;rs1935952;rs71558326;rs4317448;rs3800230;rs532093;rs557544;rs4946938	0	108857876	109020634	719512	0.405647	1	0	0	0
23	ENSG00000081087	OSTM1	6	108362613	108487058	-1	protein_coding	28962	OSTM1	0.0604714	3.26319	144	19.22	7.397e-30	rs9480861;rs9374035;rs1575676;rs12209092;rs6927268;rs1935952;rs71558326;rs4317448;rs3800230;rs532093;rs557544;rs4946938	0	108857876	109020634	511847	0.104538	1	0	0	0
23	ENSG00000112333	NR2E1	6	108487262	108510013	1	protein_coding	7101	NR2E1	0.990509	-1.64427	144	19.22	7.397e-30	rs9480861;rs9374035;rs1575676;rs12209092;rs6927268;rs1935952;rs71558326;rs4317448;rs3800230;rs532093;rs557544;rs4946938	0	108857876	109020634	488892	0.967119	1	0	0	0
23	ENSG00000112335	SNX3	6	108532426	108582464	-1	protein_coding	8724	SNX3	0.466343	-0.272807	144	19.22	7.397e-30	rs9480861;rs9374035;rs1575676;rs12209092;rs6927268;rs1935952;rs71558326;rs4317448;rs3800230;rs532093;rs557544;rs4946938	0	108857876	109020634	416441	0.740856	1	0	0	0
23	ENSG00000135537	LACE1	6	108616098	108847999	1	protein_coding	246269	LACE1	2.79301e-06	-1.7937	144	19.22	7.397e-30	rs9480861;rs9374035;rs1575676;rs12209092;rs6927268;rs1935952;rs71558326;rs4317448;rs3800230;rs532093;rs557544;rs4946938	1	108857876	109020634	150906	NA	0	0	0	0
23	ENSG00000118689	FOXO3	6	108881038	109005977	1	protein_coding	2309	FOXO3	NA	-1.48776	144	19.22	7.397e-30	rs9480861;rs9374035;rs1575676;rs12209092;rs6927268;rs1935952;rs71558326;rs4317448;rs3800230;rs532093;rs557544;rs4946938	1	108857876	109020634	0	0.996875	1	0	0	1
23	ENSG00000118690	ARMC2	6	109169619	109295186	1	protein_coding	84071	ARMC2	2.20161e-08	0.466251	144	19.22	7.397e-30	rs9480861;rs9374035;rs1575676;rs12209092;rs6927268;rs1935952;rs71558326;rs4317448;rs3800230;rs532093;rs557544;rs4946938	0	108857876	109020634	170714	0.071193	1	0	0	0
23	ENSG00000080546	SESN1	6	109307640	109416022	-1	protein_coding	27244	SESN1	0.000638248	-1.11185	144	19.22	7.397e-30	rs9480861;rs9374035;rs1575676;rs12209092;rs6927268;rs1935952;rs71558326;rs4317448;rs3800230;rs532093;rs557544;rs4946938	0	108857876	109020634	308735	0.111293	1	0	0	0
23	ENSG00000183137	CEP57L1	6	109416313	109485135	1	protein_coding	285753	CEP57L1	4.26476e-09	-0.858775	144	19.22	7.397e-30	rs9480861;rs9374035;rs1575676;rs12209092;rs6927268;rs1935952;rs71558326;rs4317448;rs3800230;rs532093;rs557544;rs4946938	0	108857876	109020634	417408	0.0773616	1	0	0	0
23	ENSG00000135535	CD164	6	109687717	109703762	-1	protein_coding	8763	CD164	0.401084	1.25902	144	19.22	7.397e-30	rs9480861;rs9374035;rs1575676;rs12209092;rs6927268;rs1935952;rs71558326;rs4317448;rs3800230;rs532093;rs557544;rs4946938	0	108857876	109020634	688812	0.091645	1	0	0	0
23	ENSG00000185250	PPIL6	6	109711418	109762374	-1	protein_coding	285755	PPIL6	6.30258e-08	NA	144	19.22	7.397e-30	rs9480861;rs9374035;rs1575676;rs12209092;rs6927268;rs1935952;rs71558326;rs4317448;rs3800230;rs532093;rs557544;rs4946938	0	108857876	109020634	712513	0.0688226	1	0	0	0
23	ENSG00000135587	SMPD2	6	109761966	109765122	1	protein_coding	6610	SMPD2	8.11572e-11	NA	144	19.22	7.397e-30	rs9480861;rs9374035;rs1575676;rs12209092;rs6927268;rs1935952;rs71558326;rs4317448;rs3800230;rs532093;rs557544;rs4946938	0	108857876	109020634	763061	0.180681	1	0	0	0
23	ENSG00000135596	MICAL1	6	109765265	109787171	-1	protein_coding	64780	MICAL1	2.54827e-12	NA	144	19.22	7.397e-30	rs9480861;rs9374035;rs1575676;rs12209092;rs6927268;rs1935952;rs71558326;rs4317448;rs3800230;rs532093;rs557544;rs4946938	0	108857876	109020634	766360	0.0759865	1	0	0	0
23	ENSG00000112365	ZBTB24	6	109783797	109804440	-1	protein_coding	9841	ZBTB24	0.000201035	1.86784	144	19.22	7.397e-30	rs9480861;rs9374035;rs1575676;rs12209092;rs6927268;rs1935952;rs71558326;rs4317448;rs3800230;rs532093;rs557544;rs4946938	0	108857876	109020634	784892	0.0717339	1	0	0	0
23	ENSG00000155085	AK9	6	109814059	110012420	-1	protein_coding	221264	AK9	7.09555e-12	0.47579	144	19.22	7.397e-30	rs9480861;rs9374035;rs1575676;rs12209092;rs6927268;rs1935952;rs71558326;rs4317448;rs3800230;rs532093;rs557544;rs4946938	0	108857876	109020634	815154	0.0575007	1	0	0	0
23	ENSG00000112367	FIG4	6	110012499	110146631	1	protein_coding	9896	FIG4	6.58631e-27	0.787725	17	11.71	1.679e-20	rs1935952;rs557544;rs532093;rs4317448;rs4946938	0	108857876	109020634	1013594	0.236016	1	0	0	0
24	ENSG00000146373	RNF217	6	125283691	125413779	1	protein_coding	154214	RNF217	0.0299837	-0.709887	44	16.68	1.402e-12	rs6900796;rs11154343	0	126261593	127530760	1550731	0.0906113	1	0	0	0
24	ENSG00000111907	TPD52L1	6	125440195	125585553	1	protein_coding	7164	TPD52L1	0.00842006	0.000949749	47	16.68	1.402e-12	rs6900796;rs11154343;rs17631225	0	126261593	127530760	1378957	0.052073	1	0	0	0
24	ENSG00000111906	HDDC2	6	125541108	125623282	-1	protein_coding	51020	HDDC2	0.00127336	1.38419	66	16.68	1.402e-12	rs6900796;rs11154343;rs17631225;rs9401873	0	126261593	127530760	1341228	0.0611557	1	0	0	0
24	ENSG00000135547	HEY2	6	126068810	126082415	1	protein_coding	23493	HEY2	0.444358	-0.0409831	375	20.4	1.268e-46	rs6900796;rs11154343;rs17631225;rs9401873;rs4897175;rs190958130;rs1490384;rs41285260;rs10484759;rs4273712;rs191974706;6-126845438	0	126261593	127530760	882095	0.985392	1	0	0	0
24	ENSG00000111912	NCOA7	6	126102307	126252266	1	protein_coding	135112	NCOA7	0.960908	-0.230225	403	20.9	1.268e-46	rs6900796;rs11154343;rs17631225;rs9401873;rs4897175;rs190958130;rs1490384;rs41285260;rs10484759;rs4273712;rs191974706;6-126845438;rs9375477;rs72976788;rs12199006;rs9491675;rs1930939	1	126261593	127530760	712244	0.17141	1	0	0	0
24	ENSG00000111911	HINT3	6	126277927	126301387	1	protein_coding	135114	HINT3	0.0967127	-0.824256	407	20.9	1.268e-46	rs6900796;rs11154343;rs17631225;rs9401873;rs4897175;rs190958130;rs1490384;rs41285260;rs10484759;rs4273712;rs191974706;6-126845438;rs9375477;rs72976788;rs12199006;rs9491675;rs1930939;rs116971072;rs17650496	1	126261593	127530760	663123	0.0611908	1	0	0	0
24	ENSG00000066651	TRMT11	6	126307576	126360422	1	protein_coding	60487	TRMT11	8.2383e-06	-0.44212	410	20.9	1.268e-46	rs6900796;rs11154343;rs17631225;rs9401873;rs4897175;rs190958130;rs1490384;rs41285260;rs10484759;rs4273712;rs191974706;6-126845438;rs9375477;rs72976788;rs12199006;rs9491675;rs1930939;rs116971072;rs17650496	1	126261593	127530760	604088	0.0673566	1	0	0	0
24	ENSG00000203760	CENPW	6	126661320	126670021	1	protein_coding	387103	CENPW	0.500136	-0.442381	451	20.9	1.268e-46	rs6900796;rs11154343;rs17631225;rs9401873;rs4897175;rs190958130;rs1490384;rs41285260;rs10484759;rs4273712;rs191974706;6-126845438;rs9375477;rs72976788;rs12199006;rs9491675;rs1930939;rs116971072;rs17650496;rs9491689;rs2011008;rs2489624	1	126261593	127530760	294489	0.0948154	1	0	0	0
24	ENSG00000146374	RSPO3	6	127439749	127518910	1	protein_coding	84870	RSPO3	0.0439763	NA	407	20.9	1.268e-46	rs11154343;rs17631225;rs9401873;rs4897175;rs190958130;rs1490384;rs41285260;rs10484759;rs4273712;rs191974706;6-126845438;rs9375477;rs72976788;rs12199006;rs9491675;rs1930939;rs116971072;rs17650496;rs9491689;rs2011008;rs2489624	1	126261593	127530760	475239	0.14492	1	0	0	1
24	ENSG00000118518	RNF146	6	127587755	127609712	1	protein_coding	81847	RNF146	0.445213	-0.181265	404	20.9	1.268e-46	rs9401873;rs4897175;rs17631225;rs190958130;rs1490384;rs41285260;rs10484759;rs4273712;rs191974706;6-126845438;rs9375477;rs72976788;rs12199006;rs9491675;rs1930939;rs116971072;rs17650496;rs9491689;rs2011008;rs2489624	0	126261593	127530760	623245	0.309399	1	0	0	0
24	ENSG00000093144	ECHDC1	6	127609855	127664754	-1	protein_coding	55862	ECHDC1	6.03175e-05	0.227821	401	20.9	1.268e-46	rs9401873;rs4897175;rs17631225;rs190958130;rs1490384;rs41285260;rs10484759;rs4273712;rs191974706;6-126845438;rs9375477;rs72976788;rs12199006;rs9491675;rs1930939;rs116971072;rs17650496;rs9491689;rs2011008;rs2489624	0	126261593	127530760	645345	0.0717007	1	0	0	0
24	ENSG00000255330	SOGA3	6	127759551	127840146	-1	protein_coding	387104	SOGA3	NA	0.147041	293	20.9	1.268e-46	rs1490384;rs4897175;rs17631225;rs4273712;rs10484759;rs191974706;6-126845438;rs190958130;rs9375477;rs41285260;rs72976788;rs12199006;rs9491675;rs1930939;rs116971072;rs17650496;rs9491689;rs2011008;rs2489624	0	126261593	127530760	795041	0.124185	1	0	0	0
24	ENSG00000214338	SOGA3	6	127759551	127840500	-1	protein_coding	387104	SOGA3	NA	0.147041	293	20.9	1.268e-46	rs1490384;rs4897175;rs17631225;rs4273712;rs10484759;rs191974706;6-126845438;rs190958130;rs9375477;rs41285260;rs72976788;rs12199006;rs9491675;rs1930939;rs116971072;rs17650496;rs9491689;rs2011008;rs2489624	0	126261593	127530760	795041	0.124185	1	0	0	0
24	ENSG00000189367	KIAA0408	6	127761488	127780536	-1	protein_coding	9729	KIAA0408	1.95786e-06	-0.410961	288	20.9	1.268e-46	rs1490384;rs4897175;rs4273712;rs10484759;rs191974706;rs17631225;6-126845438;rs190958130;rs9375477;rs41285260;rs72976788;rs12199006;rs9491675;rs1930939;rs116971072;rs17650496;rs9491689;rs2011008;rs2489624	0	126261593	127530760	796978	0.105906	1	0	0	0
24	ENSG00000184530	C6orf58	6	127840600	127912962	1	protein_coding	352999	C6orf58	1.61256e-10	0.187402	244	20.9	1.268e-46	rs17631225;6-126845438;rs1490384;rs4273712;rs10484759;rs190958130;rs191974706;rs9375477;rs41285260;rs72976788;rs12199006;rs9491675;rs1930939;rs116971072;rs17650496;rs9491689;rs2011008;rs2489624	0	126261593	127530760	876090	0.079543	1	0	0	0
24	ENSG00000172673	THEMIS	6	128029217	128239776	-1	protein_coding	387357	THEMIS	0.142517	-0.62435	132	20.9	2.519e-45	rs1490384;rs10484759;rs190958130;rs4273712;rs191974706;rs9375477;6-126845438;rs41285260;rs72976788;rs12199006;rs9491675;rs1930939;rs17631225;rs116971072;rs17650496;rs9491689;rs2011008;rs2489624	0	126261593	127530760	1064707	0.0734462	1	0	0	0
24	ENSG00000152894	PTPRK	6	128289924	128841870	-1	protein_coding	5796	PTPRK	0.980389	-0.479547	44	18.31	1.458e-15	rs1930939;rs191974706;rs17650496;rs190958130;rs9491675;rs9491689;rs2011008;rs2489624	0	126261593	127530760	1325414	0.674048	1	0	0	1
25	ENSG00000135577	NMBR	6	142379467	142409936	-1	protein_coding	4829	NMBR	0.000742389	0.00694347	87	11.94	7.248e-09	rs11155234	1	142336801	142562624	0	0.156648	1	0	0	0
25	ENSG00000203733	GJE1	6	142454227	142456288	1	protein_coding	100126572	GJE1	NA	NA	87	11.94	7.248e-09	rs11155234	1	142336801	142562624	45520	0.0669569	0	0	0	0
25	ENSG00000009844	VTA1	6	142468367	142545826	1	protein_coding	51534	VTA1	0.0824061	-1.10404	87	11.94	7.248e-09	rs11155234	1	142336801	142562624	59660	0.0661384	1	0	0	0
25	ENSG00000112414	GPR126	6	142622991	142767403	1	protein_coding	57211	GPR126	0.283489	-0.199655	87	11.94	7.248e-09	rs11155234	0	142336801	142562624	214284	NA	0	0	0	0
25	ENSG00000010818	HIVEP2	6	143072604	143266338	-1	protein_coding	3097	HIVEP2	1	-0.573572	87	11.94	7.248e-09	rs11155234	0	142336801	142562624	663897	0.857005	1	0	0	0
25	ENSG00000146416	AIG1	6	143381633	143661441	1	protein_coding	51390	AIG1	1.90322e-05	NA	52	11.94	7.248e-09	rs11155234	0	142336801	142562624	972926	0.0643744	1	0	0	0
26	ENSG00000106392	C1GALT1	7	7196565	7288282	1	protein_coding	56913	C1GALT1	0.67938	2.29724	57	13.37	1.971e-08	rs6463758	0	8010386	8117636	829354	0.374165	1	0	0	0
26	ENSG00000215018	COL28A1	7	7395834	7575484	-1	protein_coding	340267	COL28A1	1.89303e-20	0.646032	57	13.37	1.971e-08	rs6463758	0	8010386	8117636	542152	0.393619	1	0	0	0
26	ENSG00000164654	MIOS	7	7606503	7648560	1	protein_coding	54468	MIOS	0.00143567	-0.0361665	57	13.37	1.971e-08	rs6463758	0	8010386	8117636	469076	0.127174	1	0	0	0
26	ENSG00000106399	RPA3	7	7676149	7758238	-1	protein_coding	6119	RPA3	7.56339e-05	0.0733536	57	13.37	1.971e-08	rs6463758	0	8010386	8117636	359398	0.192834	1	0	0	0
26	ENSG00000219545	RPA3-AS1	7	7680342	8043689	1	protein_coding	729852	RPA3-AS1	NA	NA	57	13.37	1.971e-08	rs6463758	1	8010386	8117636	73947	NA	0	0	0	0
26	ENSG00000106415	GLCCI1	7	8008425	8133902	1	protein_coding	113263	GLCCI1	0.245282	-1.55077	57	13.37	1.971e-08	rs6463758	1	8010386	8117636	0	0.18678	1	0	0	0
26	ENSG00000003147	ICA1	7	8152814	8302317	-1	protein_coding	3382	ICA1	0.00495037	0.886688	57	13.37	1.971e-08	rs6463758	0	8010386	8117636	35178	0.0704295	1	0	0	0
26	ENSG00000122584	NXPH1	7	8473585	8792593	1	protein_coding	30010	NXPH1	0.555861	-1.12232	57	13.37	1.971e-08	rs6463758	0	8010386	8117636	355949	0.705961	1	0	0	0
27	ENSG00000105889	STEAP1B	7	22459063	22672544	-1	protein_coding	256227	STEAP1B	4.60217e-05	0.747674	33	17.41	6.282e-10	rs11769806	0	23473366	23591862	807588	0.137861	1	0	0	0
27	ENSG00000136244	IL6	7	22765503	22771621	1	protein_coding	3569	IL6	0.289669	-0.581956	33	17.41	6.282e-10	rs11769806	0	23473366	23591862	708511	0.746956	1	0	0	0
27	ENSG00000196683	TOMM7	7	22852251	22862470	-1	protein_coding	54543	TOMM7	0.0547353	1.41956	33	17.41	6.282e-10	rs11769806	0	23473366	23591862	617662	0.0949446	1	0	0	0
27	ENSG00000122591	FAM126A	7	22980878	23053749	-1	protein_coding	84668	FAM126A	0.803308	1.00527	33	17.41	6.282e-10	rs11769806	0	23473366	23591862	426383	0.239087	1	0	0	0
27	ENSG00000122550	KLHL7	7	23145353	23217533	1	protein_coding	55975	KLHL7	0.000319112	-0.739355	33	17.41	6.282e-10	rs11769806	0	23473366	23591862	262599	0.387605	1	0	0	0
27	ENSG00000214871	AC005082.1	7	23210760	23234503	1	protein_coding	NA	NA	NA	NA	33	17.41	6.282e-10	rs11769806	0	23473366	23591862	245629	NA	0	0	0	0
27	ENSG00000136243	NUPL2	7	23221446	23240630	1	protein_coding	11097	NUPL2	3.67029e-05	0.119395	33	17.41	6.282e-10	rs11769806	0	23473366	23591862	239502	0.136356	0	0	0	0
27	ENSG00000136235	GPNMB	7	23275586	23314727	1	protein_coding	10457	GPNMB	1.12477e-12	0.954237	33	17.41	6.282e-10	rs11769806	0	23473366	23591862	165405	0.242695	1	0	0	0
27	ENSG00000156928	MALSU1	7	23338358	23351348	1	protein_coding	115416	MALSU1	1.78046e-08	1.05065	33	17.41	6.282e-10	rs11769806	0	23473366	23591862	128784	0.233757	1	0	0	0
27	ENSG00000136231	IGF2BP3	7	23349828	23510086	-1	protein_coding	10643	IGF2BP3	0.999726	0.30335	33	17.41	6.282e-10	rs11769806	1	23473366	23591862	0	0.554903	1	0	0	0
27	ENSG00000164548	TRA2A	7	23544399	23571660	-1	protein_coding	29896	TRA2A	0.212372	0.728105	33	17.41	6.282e-10	rs11769806	0	23473366	23591862	64267	0.347013	1	0	0	0
27	ENSG00000169193	CCDC126	7	23636998	23684327	1	protein_coding	90693	CCDC126	0.351142	-0.545991	33	17.41	6.282e-10	rs11769806	0	23473366	23591862	156866	0.174252	1	0	0	0
27	ENSG00000188732	FAM221A	7	23719749	23742868	1	protein_coding	340277	FAM221A	5.09768e-09	0.100483	33	17.41	6.282e-10	rs11769806	0	23473366	23591862	239617	0.103501	1	0	0	0
27	ENSG00000196335	STK31	7	23749786	23872132	1	protein_coding	56164	STK31	0.233315	-0.131378	33	17.41	6.282e-10	rs11769806	0	23473366	23591862	269654	0.0602304	1	0	0	0
27	ENSG00000122585	NPY	7	24323782	24331484	1	protein_coding	4852	NPY	0.588186	0.0497221	33	17.41	6.282e-10	rs11769806	0	23473366	23591862	843650	0.650102	1	0	0	0
28	ENSG00000180347	CCDC129	7	31553704	31698334	1	protein_coding	223075	CCDC129	2.61412e-17	-0.107494	1	1.406	3.531e-06	rs12701260	0	32548355	33018807	1177981	NA	0	0	0	0
28	ENSG00000106341	PPP1R17	7	31726329	31748069	1	protein_coding	10842	PPP1R17	0.000392906	1.93777	1	1.406	3.531e-06	rs12701260	0	32548355	33018807	1128246	0.14792	1	0	0	0
28	ENSG00000154678	PDE1C	7	31790793	32338941	-1	protein_coding	5137	PDE1C	0.000270704	0.427654	110	18.88	1.615e-11	rs12701260;rs34888260;rs7811609;rs3750082	0	32548355	33018807	537374	0.135777	1	0	0	0
28	ENSG00000106355	LSM5	7	32524951	32534895	-1	protein_coding	23658	LSM5	0.0182319	0.856766	110	18.88	1.615e-11	rs12701260;rs34888260;rs7811609;rs3750082	0	32548355	33018807	341420	0.357471	1	0	0	0
28	ENSG00000105778	AVL9	7	32535038	33078516	1	protein_coding	23080	AVL9	0.000325495	0.605378	110	18.88	1.615e-11	rs12701260;rs34888260;rs7811609;rs3750082	1	32548355	33018807	0	0.106347	1	0	0	0
28	ENSG00000170852	KBTBD2	7	32907784	32933743	-1	protein_coding	25948	KBTBD2	0.991276	-0.0907293	110	18.88	1.615e-11	rs12701260;rs34888260;rs7811609;rs3750082	1	32548355	33018807	31469	0.774466	1	0	0	0
28	ENSG00000122642	FKBP9	7	32997017	33046543	1	protein_coding	11328	FKBP9	0.0723662	1.20819	110	18.88	1.615e-11	rs12701260;rs34888260;rs7811609;rs3750082	1	32548355	33018807	120702	0.166095	1	0	0	0
28	ENSG00000122643	NT5C3A	7	33053742	33102409	-1	protein_coding	51251	NT5C3A	0.0123722	-0.233356	110	18.88	1.615e-11	rs12701260;rs34888260;rs7811609;rs3750082	0	32548355	33018807	177427	0.0942173	1	0	0	0
28	ENSG00000164610	RP9	7	33134409	33149013	-1	protein_coding	6100	RP9	0.174163	NA	110	18.88	1.615e-11	rs12701260;rs34888260;rs7811609;rs3750082	0	32548355	33018807	258094	0.145066	1	0	0	0
28	ENSG00000122507	BBS9	7	33168856	33645680	1	protein_coding	27241	BBS9	6.37524e-10	0.196308	110	18.88	1.615e-11	rs12701260;rs34888260;rs7811609;rs3750082	0	32548355	33018807	292541	0.0610456	1	0	0	0
28	ENSG00000173862	RP11-89N17.1	7	33765593	33768068	1	protein_coding	NA	NA	NA	NA	109	18.88	1.615e-11	rs12701260;rs34888260;rs7811609;rs3750082	0	32548355	33018807	889278	NA	0	0	0	0
28	ENSG00000164619	BMPER	7	33944523	34195484	1	protein_coding	168667	BMPER	0.00107086	-0.333208	37	12.82	1.101e-10	rs7811609;rs3750082;rs12701260	0	32548355	33018807	1068208	0.475921	1	0	0	0
29	ENSG00000188730	VWC2	7	49813257	49961546	1	protein_coding	375567	VWC2	0.795161	NA	107	10.92	2.504e-15	rs7792075;rs3819432;rs73116810;rs2240499;rs2072235;rs2237477;rs79617314	0	50696201	50839798	775838	0.640697	1	0	0	0
29	ENSG00000042813	ZPBP	7	49890017	50160925	-1	protein_coding	11055	ZPBP	0.159636	-0.0239297	107	10.92	2.504e-15	rs7792075;rs3819432;rs73116810;rs2240499;rs2072235;rs2237477;rs79617314	0	50696201	50839798	576459	0.0970732	1	0	0	0
29	ENSG00000164500	C7orf72	7	50135632	50199426	1	protein_coding	100130988	C7orf72	NA	0.104301	107	10.92	2.504e-15	rs7792075;rs3819432;rs73116810;rs2240499;rs2072235;rs2237477;rs79617314	0	50696201	50839798	537958	NA	0	0	0	0
29	ENSG00000185811	IKZF1	7	50343720	50472799	1	protein_coding	10320	IKZF1	0.985751	0.182303	107	10.92	2.504e-15	rs7792075;rs3819432;rs73116810;rs2240499;rs2072235;rs2237477;rs79617314	0	50696201	50839798	264585	0.790047	1	0	0	1
29	ENSG00000132436	FIGNL1	7	50511831	50518088	-1	protein_coding	63979	FIGNL1	0.000108679	0.812456	107	10.92	2.504e-15	rs7792075;rs3819432;rs73116810;rs2240499;rs2072235;rs2237477;rs79617314	0	50696201	50839798	219296	0.0772109	1	0	0	0
29	ENSG00000132437	DDC	7	50526134	50633154	-1	protein_coding	1644	DDC	4.60661e-05	0.17059	107	10.92	2.504e-15	rs7792075;rs3819432;rs73116810;rs2240499;rs2072235;rs2237477;rs79617314	0	50696201	50839798	104230	0.0840579	1	0	0	0
29	ENSG00000106070	GRB10	7	50657760	50861159	-1	protein_coding	2887	GRB10	0.367424	-0.760993	107	10.92	2.504e-15	rs7792075;rs3819432;rs73116810;rs2240499;rs2072235;rs2237477;rs79617314	1	50696201	50839798	0	0.99652	1	0	0	0
29	ENSG00000106078	COBL	7	51083909	51384515	-1	protein_coding	23242	COBL	0.982699	0.365152	107	10.92	2.504e-15	rs7792075;rs3819432;rs73116810;rs2240499;rs2072235;rs2237477;rs79617314	0	50696201	50839798	346525	0.149797	1	0	0	0
30	ENSG00000170419	VSTM2A	7	54610018	54638773	1	protein_coding	222008	VSTM2A	0.107353	0.123299	24	14.09	9.25e-15	rs151057105	0	54909928	55015505	306147	0.286296	1	0	0	0
30	ENSG00000132432	SEC61G	7	54819943	54827667	-1	protein_coding	23480	SEC61G	0.611529	-0.0796813	24	14.09	9.25e-15	rs151057105	0	54909928	55015505	117253	0.438858	1	0	0	0
30	ENSG00000146648	EGFR	7	55086714	55324313	1	protein_coding	1956	EGFR	0.998665	0.199936	24	14.09	9.25e-15	rs151057105	0	54909928	55015505	141794	0.998184	1	0	0	1
30	ENSG00000132434	LANCL2	7	55433141	55501435	1	protein_coding	55915	LANCL2	0.78676	0.706374	24	14.09	9.25e-15	rs151057105	0	54909928	55015505	488221	0.174738	1	0	0	0
30	ENSG00000154978	VOPP1	7	55503749	55640681	-1	protein_coding	81552	VOPP1	0.125316	-1.35063	24	14.09	9.25e-15	rs151057105	0	54909928	55015505	558829	0.0779535	1	0	0	0
30	ENSG00000154997	2014-09-01	7	55861237	55930482	-1	protein_coding	346288	2014-09-01	4.96607e-05	1.521	24	14.09	9.25e-15	rs151057105	0	54909928	55015505	916317	0.0614745	0	0	0	0
30	ENSG00000249773	MRPS17	7	55954970	56022932	1	protein_coding	51373	MRPS17	NA	0.590237	3	10.62	9.327e-15	rs151057105	0	54909928	55015505	1010050	0.159069	1	0	0	0
30	ENSG00000178665	ZNF713	7	55955169	56009918	1	protein_coding	349075	ZNF713	0.0011152	1.28062	3	10.62	9.327e-15	rs151057105	0	54909928	55015505	1010249	0.0805482	1	0	0	0
31	ENSG00000127989	MTERF	7	91321323	91510034	-1	protein_coding	7978	MTERF	9.38279e-07	0.52349	50	16.21	4.95e-10	rs42035;rs7781436;rs35926075	0	92236164	92367869	807718	NA	0	0	0	0
31	ENSG00000127914	AKAP9	7	91570181	91739987	1	protein_coding	10142	AKAP9	2.29355e-05	-0.591517	50	16.21	4.95e-10	rs42035;rs7781436;rs35926075	0	92236164	92367869	577765	0.373578	1	0	0	0
31	ENSG00000001630	CYP51A1	7	91741465	91772266	-1	protein_coding	1595	CYP51A1	9.85961e-06	-0.0461561	50	16.21	4.95e-10	rs42035;rs7781436;rs35926075	0	92236164	92367869	545486	0.112655	1	0	0	0
31	ENSG00000240720	LRRD1	7	91741473	91808845	-1	protein_coding	401387	LRRD1	NA	-0.185867	50	16.21	4.95e-10	rs42035;rs7781436;rs35926075	0	92236164	92367869	508907	0.712299	1	0	0	0
31	ENSG00000001631	KRIT1	7	91828283	91875480	-1	protein_coding	889	KRIT1	0.0942382	-0.47366	50	16.21	4.95e-10	rs42035;rs7781436;rs35926075	0	92236164	92367869	442272	0.458939	1	0	0	0
31	ENSG00000001629	ANKIB1	7	91875548	92030698	1	protein_coding	54467	ANKIB1	0.999886	-0.574321	50	16.21	4.95e-10	rs42035;rs7781436;rs35926075	0	92236164	92367869	287054	0.821666	1	0	0	0
31	ENSG00000157259	GATAD1	7	92076767	92088150	1	protein_coding	57798	GATAD1	0.507483	-0.400631	50	16.21	4.95e-10	rs42035;rs7781436;rs35926075	0	92236164	92367869	229602	0.150149	1	0	0	0
31	ENSG00000242950	ERVW-1	7	92097694	92107300	-1	protein_coding	30816	ERVW-1	0.0135672	0.218643	50	16.21	4.95e-10	rs42035;rs7781436;rs35926075	0	92236164	92367869	210452	0.0677759	1	0	0	0
31	ENSG00000127980	PEX1	7	92116334	92157845	-1	protein_coding	5189	PEX1	3.96976e-05	-0.464769	50	16.21	4.95e-10	rs42035;rs7781436;rs35926075	0	92236164	92367869	159907	0.0611288	1	0	0	0
31	ENSG00000127993	RBM48	7	92158087	92167319	1	protein_coding	84060	RBM48	5.12366e-05	-0.459588	50	16.21	4.95e-10	rs42035;rs7781436;rs35926075	0	92236164	92367869	150433	0.1096	1	0	0	0
31	ENSG00000234545	FAM133B	7	92190107	92219708	-1	protein_coding	257415	FAM133B	0.000297399	-0.728227	50	16.21	4.95e-10	rs42035;rs7781436;rs35926075	0	92236164	92367869	98044	0.077464	1	0	0	0
31	ENSG00000105810	CDK6	7	92234235	92465908	-1	protein_coding	1021	CDK6	0.923677	-3.08722	50	16.21	4.95e-10	rs42035;rs7781436;rs35926075	1	92236164	92367869	0	0.976339	1	0	1	1
31	ENSG00000205413	SAMD9	7	92728829	92747336	-1	protein_coding	54809	SAMD9	1.28543e-23	-0.0565811	50	16.21	4.95e-10	rs42035;rs7781436;rs35926075	0	92236164	92367869	411077	0.215234	1	0	0	0
31	ENSG00000177409	SAMD9L	7	92759368	92777682	-1	protein_coding	219285	SAMD9L	3.79852e-10	0.389889	50	16.21	4.95e-10	rs42035;rs7781436;rs35926075	0	92236164	92367869	441616	0.0809807	1	0	0	0
31	ENSG00000188175	HEPACAM2	7	92817899	92855837	-1	protein_coding	253012	HEPACAM2	8.70716e-09	0.511023	50	16.21	4.95e-10	rs42035;rs7781436;rs35926075	0	92236164	92367869	500147	0.170144	1	0	0	0
31	ENSG00000004766	CCDC132	7	92861653	92988338	1	protein_coding	55610	CCDC132	0.991409	0.377898	50	16.21	4.95e-10	rs42035;rs7781436;rs35926075	0	92236164	92367869	543901	NA	0	0	0	0
31	ENSG00000004948	CALCR	7	93053799	93204042	-1	protein_coding	799	CALCR	3.37647e-05	-0.933444	50	16.21	4.95e-10	rs42035;rs7781436;rs35926075	0	92236164	92367869	736047	0.245228	1	0	0	0
31	ENSG00000127928	GNGT1	7	93220885	93540577	1	protein_coding	2792	GNGT1	0.276893	0.237482	50	16.21	4.95e-10	rs42035;rs7781436;rs35926075	0	92236164	92367869	903133	0.806735	1	0	0	0
32	ENSG00000085662	AKR1B1	7	134127102	134144036	-1	protein_coding	231	AKR1B1	1.07346e-05	-0.0776756	16	16.1	5.331e-08	rs111295525	0	135047964	135214060	1043706	0.165793	1	0	0	0
32	ENSG00000198074	AKR1B10	7	134212344	134226160	1	protein_coding	57016	AKR1B10	1.21801e-05	-0.354305	25	16.1	4.257e-08	rs111295525	0	135047964	135214060	961582	0.114506	1	0	0	0
32	ENSG00000227471	AKR1B15	7	134233888	134264627	1	protein_coding	441282	AKR1B15	4.52992e-15	-0.182654	25	16.1	4.257e-08	rs111295525	0	135047964	135214060	923115	0.0918422	1	0	0	0
32	ENSG00000172331	BPGM	7	134331560	134364565	1	protein_coding	669	BPGM	0.126322	-0.197315	25	16.1	4.257e-08	rs111295525	0	135047964	135214060	823177	0.127691	1	0	0	0
32	ENSG00000122786	CALD1	7	134429003	134655479	1	protein_coding	800	CALD1	0.999098	-0.0733181	25	16.1	4.257e-08	rs111295525	0	135047964	135214060	532263	0.951064	1	0	0	0
32	ENSG00000146856	AGBL3	7	134671259	134832715	1	protein_coding	340351	AGBL3	NA	0.419659	25	16.1	4.257e-08	rs111295525	0	135047964	135214060	355027	0.0869657	1	0	0	0
32	ENSG00000122783	C7orf49	7	134777115	134855547	-1	protein_coding	78996	C7orf49	0.335422	0.903751	25	16.1	4.257e-08	rs111295525	0	135047964	135214060	332195	NA	0	0	0	0
32	ENSG00000229974	AC083862.1	7	134832797	134832916	-1	protein_coding	NA	NA	NA	NA	25	16.1	4.257e-08	rs111295525	0	135047964	135214060	354826	NA	0	0	0	0
32	ENSG00000146859	TMEM140	7	134832824	134850967	1	protein_coding	55281	TMEM140	0.0397282	-0.0936359	25	16.1	4.257e-08	rs111295525	0	135047964	135214060	336775	0.0928101	1	0	0	0
32	ENSG00000105875	WDR91	7	134868590	134896316	-1	protein_coding	29062	WDR91	0.00140854	1.51521	25	16.1	4.257e-08	rs111295525	0	135047964	135214060	291426	0.0636326	1	0	0	0
32	ENSG00000146857	STRA8	7	134916731	134943244	1	protein_coding	346673	STRA8	0.00268491	-0.110662	25	16.1	4.257e-08	rs111295525	0	135047964	135214060	244498	0.067353	1	0	0	0
32	ENSG00000080802	CNOT4	7	135046547	135194875	-1	protein_coding	4850	CNOT4	0.996014	-0.890483	25	16.1	4.257e-08	rs111295525	1	135047964	135214060	0	0.876871	1	0	0	0
32	ENSG00000155561	NUP205	7	135242667	135333505	1	protein_coding	23165	NUP205	0.999999	-0.153535	25	16.1	4.257e-08	rs111295525	0	135047964	135214060	54925	0.707333	1	0	0	0
32	ENSG00000243317	C7orf73	7	135347244	135378166	1	protein_coding	647087	C7orf73	NA	-0.612504	25	16.1	4.257e-08	rs111295525	0	135047964	135214060	159502	NA	0	0	0	0
32	ENSG00000164707	SLC13A4	7	135365985	135414006	-1	protein_coding	26266	SLC13A4	0.915551	0.123871	25	16.1	4.257e-08	rs111295525	0	135047964	135214060	178243	0.265423	1	0	0	0
32	ENSG00000189320	FAM180A	7	135413096	135433594	-1	protein_coding	389558	FAM180A	0.337078	-0.00839312	25	16.1	4.257e-08	rs111295525	0	135047964	135214060	225354	0.171778	1	0	0	0
32	ENSG00000105887	MTPN	7	135611509	135662101	-1	protein_coding	136319	MTPN	0.754654	-0.942985	25	16.1	4.257e-08	rs111295525	0	135047964	135214060	423767	0.898351	1	0	0	0
32	ENSG00000236338	AC015987.2	7	135611542	135613214	1	protein_coding	NA	NA	NA	NA	25	16.1	4.257e-08	rs111295525	0	135047964	135214060	423800	NA	0	0	0	0
32	ENSG00000267697	LUZP6	7	135612022	135612198	-1	protein_coding	767558	LUZP6	NA	0.110159	25	16.1	4.257e-08	rs111295525	0	135047964	135214060	424280	0.254851	1	0	0	0
33	ENSG00000147459	DOCK5	8	25042238	25275598	1	protein_coding	80005	DOCK5	0.00134269	0.530029	20	7.576	4.849e-08	rs58153210	0	26188998	26271120	995522	0.0631036	1	0	0	0
33	ENSG00000147437	GNRH1	8	25276776	25282170	-1	protein_coding	2796	GNRH1	0.0986916	-0.756202	20	7.576	4.849e-08	rs58153210	0	26188998	26271120	988950	0.131826	1	0	0	0
33	ENSG00000104756	KCTD9	8	25285366	25315992	-1	protein_coding	54793	KCTD9	0.0733968	-0.47014	20	7.576	4.849e-08	rs58153210	0	26188998	26271120	955128	0.103112	1	0	0	0
33	ENSG00000184661	CDCA2	8	25316513	25365436	1	protein_coding	157313	CDCA2	1.61085e-05	-0.342441	20	7.576	4.849e-08	rs58153210	0	26188998	26271120	905684	0.0611021	1	0	0	0
33	ENSG00000221818	EBF2	8	25699246	25902913	-1	protein_coding	64641	EBF2	0.971966	-0.134721	20	7.576	4.849e-08	rs58153210	0	26188998	26271120	368207	0.972552	1	0	0	0
33	ENSG00000221914	PPP2R2A	8	26149007	26230196	1	protein_coding	5520	PPP2R2A	0.959643	-0.453817	20	7.576	4.849e-08	rs58153210	1	26188998	26271120	40924	0.999617	1	0	0	0
33	ENSG00000104765	BNIP3L	8	26240414	26363152	1	protein_coding	665	BNIP3L	0.330818	-0.772237	20	7.576	4.849e-08	rs58153210	1	26188998	26271120	0	0.128639	1	0	0	0
33	ENSG00000240694	PNMA2	8	26362202	26371608	-1	protein_coding	10687	PNMA2	0.101077	-0.539102	20	7.576	4.849e-08	rs58153210	0	26188998	26271120	91082	0.141218	1	0	0	0
33	ENSG00000092964	DPYSL2	8	26371791	26515694	1	protein_coding	1808	DPYSL2	0.995558	0.747821	20	7.576	4.849e-08	rs58153210	0	26188998	26271120	100671	0.994864	1	0	0	0
33	ENSG00000120907	ADRA1A	8	26605667	26724790	-1	protein_coding	148	ADRA1A	4.17187e-07	-0.509098	20	7.576	4.849e-08	rs58153210	0	26188998	26271120	334547	0.193955	1	0	0	0
33	ENSG00000253903	RP11-521M14.2	8	26943694	26944766	1	protein_coding	NA	NA	NA	NA	20	7.576	4.849e-08	rs58153210	0	26188998	26271120	672574	NA	0	0	0	0
33	ENSG00000015592	STMN4	8	27092840	27115937	-1	protein_coding	81551	STMN4	0.14652	-0.181796	20	7.576	4.849e-08	rs58153210	0	26188998	26271120	821720	0.07858	1	0	0	0
33	ENSG00000104228	TRIM35	8	27142404	27168836	-1	protein_coding	23087	TRIM35	0.000940308	-0.967121	20	7.576	4.849e-08	rs58153210	0	26188998	26271120	871284	0.0861651	1	0	0	0
33	ENSG00000120899	PTK2B	8	27168999	27316903	1	protein_coding	2185	PTK2B	0.984521	-0.296269	20	7.576	4.849e-08	rs58153210	0	26188998	26271120	897879	0.997816	1	0	0	0
34	ENSG00000206579	XKR4	8	56014949	56454613	1	protein_coding	114786	XKR4	0.977592	-1.18415	38	20.4	8.111e-09	rs10958478	0	57095808	57210606	743396	0.561384	1	0	0	0
34	ENSG00000167904	TMEM68	8	56608983	56685966	-1	protein_coding	137695	TMEM68	0.016937	0.509377	38	20.4	8.111e-09	rs10958478	0	57095808	57210606	512043	0.0885258	1	0	0	0
34	ENSG00000137574	TGS1	8	56685701	56738007	1	protein_coding	96764	TGS1	1.02458e-07	-0.621461	38	20.4	8.111e-09	rs10958478	0	57095808	57210606	460002	0.348693	1	0	0	0
34	ENSG00000254087	LYN	8	56792372	56923940	1	protein_coding	4067	LYN	0.99548	NA	38	20.4	8.111e-09	rs10958478	0	57095808	57210606	274069	0.997905	1	0	0	0
34	ENSG00000008988	RPS20	8	56979854	56987069	-1	protein_coding	6224	RPS20	0.686321	1.56815	38	20.4	8.111e-09	rs10958478	0	57095808	57210606	210940	0.980814	1	0	0	0
34	ENSG00000172680	MOS	8	57025501	57026541	-1	protein_coding	4342	MOS	0.149308	0.0700152	38	20.4	8.111e-09	rs10958478	0	57095808	57210606	171468	0.271845	1	0	0	0
34	ENSG00000181690	PLAG1	8	57073463	57123883	-1	protein_coding	5324	PLAG1	0.829917	-1.1036	38	20.4	8.111e-09	rs10958478	1	57095808	57210606	74126	0.805386	1	0	0	1
34	ENSG00000170791	CHCHD7	8	57124245	57131357	1	protein_coding	79145	CHCHD7	0.387976	-0.33344	38	20.4	8.111e-09	rs10958478	1	57095808	57210606	66652	0.124498	1	0	0	1
34	ENSG00000170786	SDR16C5	8	57212569	57233335	-1	protein_coding	195814	SDR16C5	0.00291744	0.0766513	38	20.4	8.111e-09	rs10958478	1	57095808	57210606	14560	0.0810884	1	0	0	0
34	ENSG00000181195	PENK	8	57349233	57359293	-1	protein_coding	5179	PENK	2.75736e-05	0.831655	38	20.4	8.111e-09	rs10958478	0	57095808	57210606	151224	0.287441	1	0	0	0
34	ENSG00000104331	IMPAD1	8	57870492	57906403	-1	protein_coding	54928	IMPAD1	0.327579	-0.448949	38	20.4	8.111e-09	rs10958478	0	57095808	57210606	672483	0.19653	1	0	0	0
35	ENSG00000148110	HIATL1	9	97136833	97223324	1	protein_coding	84641	HIATL1	0.0239502	-0.606655	5	6.556	1.051e-08	rs28457693	0	98210941	98296403	994024	NA	0	0	0	0
35	ENSG00000130957	FBP2	9	97321002	97356075	-1	protein_coding	8789	FBP2	0.00139312	0.298357	57	22.7	1.051e-08	rs28457693	0	98210941	98296403	861273	0.0568628	1	0	0	0
35	ENSG00000165140	FBP1	9	97365415	97402531	-1	protein_coding	2203	FBP1	0.0985908	0.308276	57	22.7	1.051e-08	rs28457693	0	98210941	98296403	814817	0.131113	1	0	0	0
35	ENSG00000148120	C9orf3	9	97488983	97849441	1	protein_coding	84909	C9orf3	5.19688e-12	-0.237468	57	22.7	1.051e-08	rs28457693	0	98210941	98296403	367907	NA	0	0	0	0
35	ENSG00000158169	FANCC	9	97861336	98079991	-1	protein_coding	2176	FANCC	5.87975e-10	-1.12976	57	22.7	1.051e-08	rs28457693	0	98210941	98296403	137357	0.145685	1	0	0	1
35	ENSG00000185920	PTCH1	9	98205262	98279339	-1	protein_coding	5727	PTCH1	0.999999	0.305978	57	22.7	1.051e-08	rs28457693	1	98210941	98296403	0	0.997924	1	1	0	1
35	ENSG00000268926	DKFZP434H0512	9	98534605	98537013	1	protein_coding	NA	NA	NA	NA	57	22.7	1.051e-08	rs28457693	0	98210941	98296403	317257	NA	0	0	0	0
35	ENSG00000182150	ERCC6L2	9	98637983	98776842	1	protein_coding	375748	ERCC6L2	0.00155591	-1.16765	57	22.7	1.051e-08	rs28457693	0	98210941	98296403	420635	0.0685507	1	0	0	0
35	ENSG00000130948	HSD17B3	9	98997588	99064434	-1	protein_coding	3293	HSD17B3	2.48712e-05	-0.0525461	57	22.7	1.051e-08	rs28457693	0	98210941	98296403	780240	0.0514841	1	0	0	0
35	ENSG00000130958	SLC35D2	9	99082988	99145992	-1	protein_coding	11046	SLC35D2	9.13442e-05	-0.0291554	57	22.7	1.051e-08	rs28457693	0	98210941	98296403	865640	0.16796	1	0	0	0
35	ENSG00000165244	ZNF367	9	99148223	99180611	-1	protein_coding	195828	ZNF367	0.802012	-0.672294	57	22.7	1.051e-08	rs28457693	0	98210941	98296403	930875	0.580454	1	0	0	0
35	ENSG00000130956	HABP4	9	99212483	99253618	1	protein_coding	22927	HABP4	0.0049325	-0.489071	56	22.7	1.051e-08	rs28457693	0	98210941	98296403	995135	0.0734798	1	0	0	0
35	ENSG00000081377	CDC14B	9	99252523	99382112	-1	protein_coding	8555	CDC14B	0.576307	-1.17286	19	22.7	5.105e-08	rs28457693	0	98210941	98296403	1035175	0.663706	1	0	0	0
36	ENSG00000148308	GTF3C5	9	135906076	135933890	1	protein_coding	9328	GTF3C5	0.00274002	-0.524089	10	13.06	3.043e-08	rs1076148	0	136927657	136959356	993767	0.120715	1	0	0	0
36	ENSG00000170835	CEL	9	135937365	135947248	1	protein_coding	1056	CEL	6.34005e-05	0.00813064	24	13.06	3.043e-08	rs1076148	0	136927657	136959356	980409	0.137161	1	0	0	0
36	ENSG00000160271	RALGDS	9	135973107	136039301	-1	protein_coding	5900	RALGDS	0.296706	-0.211408	65	13.06	3.043e-08	rs1076148	0	136927657	136959356	888356	0.952006	1	0	0	0
36	ENSG00000148288	GBGT1	9	136028340	136039332	-1	protein_coding	26301	GBGT1	0.000100077	0.668451	65	13.06	3.043e-08	rs1076148	0	136927657	136959356	888325	0.0901967	1	0	0	0
36	ENSG00000171102	OBP2B	9	136080664	136084630	-1	protein_coding	29989	OBP2B	0.182973	-0.121399	65	13.06	3.043e-08	rs1076148	0	136927657	136959356	843027	0.0912046	1	0	0	0
36	ENSG00000148296	SURF6	9	136197552	136203235	-1	protein_coding	6838	SURF6	8.12447e-05	-0.437228	65	13.06	3.043e-08	rs1076148	0	136927657	136959356	724422	0.141416	1	0	0	0
36	ENSG00000148297	MED22	9	136205160	136214986	-1	protein_coding	6837	MED22	0.00632214	-0.130266	65	13.06	3.043e-08	rs1076148	0	136927657	136959356	712671	0.0809456	1	0	0	0
36	ENSG00000148303	RPL7A	9	136215069	136218281	1	protein_coding	6130	RPL7A	0.979405	NA	65	13.06	3.043e-08	rs1076148	0	136927657	136959356	709376	0.990778	1	0	0	0
36	ENSG00000148290	SURF1	9	136218610	136223552	-1	protein_coding	6834	SURF1	1.02064e-13	NA	65	13.06	3.043e-08	rs1076148	0	136927657	136959356	704105	0.0703392	1	0	0	0
36	ENSG00000148291	SURF2	9	136223428	136228045	1	protein_coding	6835	SURF2	3.07087e-07	NA	65	13.06	3.043e-08	rs1076148	0	136927657	136959356	699612	0.105085	1	0	0	0
36	ENSG00000148248	SURF4	9	136228325	136242970	-1	protein_coding	6836	SURF4	0.686424	-0.490475	65	13.06	3.043e-08	rs1076148	0	136927657	136959356	684687	0.321738	1	0	0	0
36	ENSG00000198870	C9orf96	9	136243117	136271220	1	protein_coding	169436	C9orf96	2.54707e-16	NA	65	13.06	3.043e-08	rs1076148	0	136927657	136959356	656437	NA	0	0	0	0
36	ENSG00000148300	REXO4	9	136271186	136283164	-1	protein_coding	57109	REXO4	9.99455e-06	1.53085	65	13.06	3.043e-08	rs1076148	0	136927657	136959356	644493	0.0971827	1	0	0	0
36	ENSG00000160323	ADAMTS13	9	136279478	136324508	1	protein_coding	11093	ADAMTS13	7.88297e-11	-0.276084	65	13.06	3.043e-08	rs1076148	0	136927657	136959356	603149	0.189583	1	0	0	0
36	ENSG00000160325	CACFD1	9	136325089	136335970	1	protein_coding	11094	CACFD1	0.00574677	NA	65	13.06	3.043e-08	rs1076148	0	136927657	136959356	591687	0.0621401	1	0	0	0
36	ENSG00000160326	SLC2A6	9	136336217	136344259	-1	protein_coding	11182	SLC2A6	0.000366664	-0.0332605	65	13.06	3.043e-08	rs1076148	0	136927657	136959356	583398	0.0554931	1	0	0	0
36	ENSG00000187616	TMEM8C	9	136379708	136393734	-1	protein_coding	389827	TMEM8C	0.00216916	0.106133	65	13.06	3.043e-08	rs1076148	0	136927657	136959356	533923	NA	0	0	0	0
36	ENSG00000197859	ADAMTSL2	9	136397286	136440641	1	protein_coding	9719	ADAMTSL2	0.0710587	NA	65	13.06	3.043e-08	rs1076148	0	136927657	136959356	487016	0.0550204	1	0	0	0
36	ENSG00000196990	FAM163B	9	136444079	136451319	-1	protein_coding	642968	FAM163B	0.428151	-0.470115	65	13.06	3.043e-08	rs1076148	0	136927657	136959356	476338	0.136363	1	0	0	0
36	ENSG00000123454	DBH	9	136501482	136524466	1	protein_coding	1621	DBH	2.54161e-06	-0.4895	65	13.06	3.043e-08	rs1076148	0	136927657	136959356	403191	0.070529	1	0	0	0
36	ENSG00000123453	SARDH	9	136528682	136605077	-1	protein_coding	1757	SARDH	8.19688e-10	-0.160036	65	13.06	3.043e-08	rs1076148	0	136927657	136959356	322580	0.0480071	1	0	0	0
36	ENSG00000160293	VAV2	9	136627016	136857726	-1	protein_coding	7410	VAV2	0.00251877	0.240729	65	13.06	3.043e-08	rs1076148	0	136927657	136959356	69931	0.940778	1	0	0	0
36	ENSG00000169925	BRD3	9	136895427	136933657	-1	protein_coding	8019	BRD3	0.766979	1.79826	65	13.06	3.043e-08	rs1076148	1	136927657	136959356	0	0.892779	1	0	0	1
36	ENSG00000196363	WDR5	9	137000487	137025093	1	protein_coding	11091	WDR5	0.998702	2.28007	65	13.06	3.043e-08	rs1076148	0	136927657	136959356	72830	0.997857	1	0	0	0
36	ENSG00000186350	RXRA	9	137208944	137332431	1	protein_coding	6256	RXRA	0.943607	NA	65	13.06	3.043e-08	rs1076148	0	136927657	136959356	281287	0.983118	1	0	0	0
36	ENSG00000130635	COL5A1	9	137533620	137736686	1	protein_coding	1289	COL5A1	1	0.809107	65	13.06	3.043e-08	rs1076148	0	136927657	136959356	605963	0.847501	1	0	0	0
36	ENSG00000160339	FCN2	9	137772654	137779924	1	protein_coding	2220	FCN2	1.9323e-09	0.789701	65	13.06	3.043e-08	rs1076148	0	136927657	136959356	844997	0.0786823	1	0	0	0
36	ENSG00000085265	FCN1	9	137801431	137809809	-1	protein_coding	2219	FCN1	1.25646e-11	-0.140435	65	13.06	3.043e-08	rs1076148	0	136927657	136959356	873774	0.19757	1	0	0	0
37	ENSG00000078114	NEBL	10	21068902	21463116	-1	protein_coding	10529	NEBL	5.76984e-24	-0.148103	151	22	1.478e-08	rs11012732	0	21768560	22288132	366988	0.193185	1	0	0	0
37	ENSG00000204683	C10orf113	10	21414692	21435488	-1	protein_coding	387638	C10orf113	0.00753778	-0.171514	151	22	1.478e-08	rs11012732	0	21768560	22288132	394616	0.0904281	1	0	0	0
37	ENSG00000204682	CASC10	10	21781587	21786191	-1	protein_coding	399726	CASC10	0.0200549	-1.90404	151	22	1.478e-08	rs11012732	1	21768560	22288132	43913	0.137285	0	0	0	0
37	ENSG00000180592	SKIDA1	10	21802407	21814611	-1	protein_coding	387640	SKIDA1	NA	-1.17475	151	22	1.478e-08	rs11012732	1	21768560	22288132	15493	0.616975	1	0	0	0
37	ENSG00000078403	MLLT10	10	21823094	22032559	1	protein_coding	8028	MLLT10	0.999584	-0.518307	151	22	1.478e-08	rs11012732	1	21768560	22288132	0	0.723712	1	0	0	1
37	ENSG00000136770	DNAJC1	10	22045466	22292698	-1	protein_coding	64215	DNAJC1	1.42209e-08	NA	151	22	1.478e-08	rs11012732	1	21768560	22288132	215362	0.093358	1	0	0	0
37	ENSG00000223601	EBLN1	10	22497743	22498950	-1	protein_coding	340900	EBLN1	6.91019e-05	-0.17263	151	22	1.478e-08	rs11012732	0	21768560	22288132	667639	0.215008	1	0	0	0
37	ENSG00000148444	COMMD3	10	22604903	22609235	1	protein_coding	23412	COMMD3	0.00742011	NA	151	22	1.478e-08	rs11012732	0	21768560	22288132	774799	0.0977148	1	0	0	0
37	ENSG00000269897	COMMD3-BMI1	10	22605317	22618471	1	protein_coding	100532731	COMMD3-BMI1	0.0225993	NA	151	22	1.478e-08	rs11012732	0	21768560	22288132	775213	NA	1	0	0	0
37	ENSG00000168283	BMI1	10	22610140	22620413	1	protein_coding	648	BMI1	0.515145	-0.143841	151	22	1.478e-08	rs11012732	0	21768560	22288132	780036	0.994673	1	0	0	0
37	ENSG00000077327	SPAG6	10	22634399	22743153	1	protein_coding	9576	SPAG6	7.41292e-06	-0.814068	151	22	1.478e-08	rs11012732	0	21768560	22288132	804295	0.105417	1	0	0	0
37	ENSG00000150867	PIP4K2A	10	22823778	23003484	-1	protein_coding	5305	PIP4K2A	0.788196	1.15027	125	12.69	1.478e-08	rs11012732	0	21768560	22288132	993674	0.717825	1	0	0	0
37	ENSG00000165309	ARMC3	10	23216953	23326518	1	protein_coding	219681	ARMC3	4.53373e-08	-0.253773	31	6.808	4.202e-06	rs11012732	0	21768560	22288132	1386849	0.0497617	1	0	0	0
38	ENSG00000107779	BMPR1A	10	88516407	88692595	1	protein_coding	657	BMPR1A	0.768624	-0.414104	3	9.314	0.0002117	rs1234214	0	89639056	89777628	1005595	0.994985	1	0	0	1
38	ENSG00000173269	MMRN2	10	88695297	88729238	-1	protein_coding	79812	MMRN2	2.48975e-10	-0.58299	5	15.18	1.15e-10	rs1234214	0	89639056	89777628	968952	0.126422	1	0	0	0
38	ENSG00000173267	SNCG	10	88718375	88723017	1	protein_coding	6623	SNCG	0.382299	0.71173	4	14.44	1.15e-10	rs1234214	0	89639056	89777628	975173	0.126969	1	0	0	0
38	ENSG00000148671	ADIRF	10	88727949	88743691	1	protein_coding	10974	ADIRF	0.0333868	-0.083273	6	15.18	1.15e-10	rs1234214	0	89639056	89777628	954499	0.0943284	1	0	0	0
38	ENSG00000188100	FAM25A	10	88780063	88784487	1	protein_coding	643161	FAM25A	NA	0.229686	12	15.18	1.15e-10	rs1234214	0	89639056	89777628	913703	0.130398	1	0	0	0
38	ENSG00000148672	GLUD1	10	88810243	88854623	-1	protein_coding	2746	GLUD1	0.0139355	-0.715116	12	15.18	1.15e-10	rs1234214	0	89639056	89777628	843567	0.193759	1	0	0	0
38	ENSG00000122376	FAM35A	10	88853918	88951225	1	protein_coding	54537	FAM35A	0.156586	0.16308	12	15.18	1.15e-10	rs1234214	0	89639056	89777628	746965	NA	0	0	0	0
38	ENSG00000184923	NUTM2A	10	88985205	88996665	1	protein_coding	728118	NUTM2A	0.672317	-0.488971	12	15.18	1.15e-10	rs1234214	0	89639056	89777628	701525	0.234484	1	0	0	1
38	ENSG00000214562	NUTM2D	10	89117425	89130452	1	protein_coding	728130	NUTM2D	0.227558	NA	12	15.18	1.15e-10	rs1234214	0	89639056	89777628	567738	0.0539252	1	0	0	0
38	ENSG00000107789	MINPP1	10	89264632	89313217	1	protein_coding	9562	MINPP1	0.454406	-0.513967	12	15.18	1.15e-10	rs1234214	0	89639056	89777628	384973	0.24143	1	0	0	0
38	ENSG00000198682	PAPSS2	10	89419370	89507462	1	protein_coding	9060	PAPSS2	2.50259e-07	0.424428	12	15.18	1.15e-10	rs1234214	0	89639056	89777628	190728	0.0755152	1	0	0	0
38	ENSG00000138138	ATAD1	10	89511269	89601100	-1	protein_coding	84896	ATAD1	0.536354	-1.45933	12	15.18	1.15e-10	rs1234214	0	89639056	89777628	97090	0.263763	1	0	0	0
38	ENSG00000227268	KLLN	10	89618918	89623194	-1	protein_coding	100144748	KLLN	NA	-1.76902	12	15.18	1.15e-10	rs1234214	0	89639056	89777628	74996	0.136133	1	0	0	0
38	ENSG00000171862	PTEN	10	89622870	89731687	1	protein_coding	5728	PTEN	0.975507	-3.48453	12	15.18	1.15e-10	rs1234214	1	89639056	89777628	0	0.999995	1	1	0	1
38	ENSG00000184719	RNLS	10	90033621	90344287	-1	protein_coding	55328	RNLS	1.0436e-06	-0.382169	12	15.18	1.15e-10	rs1234214	0	89639056	89777628	335431	0.133381	1	0	0	0
38	ENSG00000204022	LIPJ	10	90346510	90366733	1	protein_coding	142910	LIPJ	2.64341e-07	0.0796533	12	15.18	1.15e-10	rs1234214	0	89639056	89777628	648320	0.0978712	1	0	0	0
38	ENSG00000182333	LIPF	10	90424198	90438571	1	protein_coding	8513	LIPF	0.000753525	-0.243755	12	15.18	1.15e-10	rs1234214	0	89639056	89777628	726008	0.0752731	1	0	0	0
38	ENSG00000204021	LIPK	10	90484301	90512543	1	protein_coding	643414	LIPK	1.19029e-08	0.0993259	12	15.18	1.15e-10	rs1234214	0	89639056	89777628	786111	0.0864623	1	0	0	0
38	ENSG00000204020	LIPN	10	90521163	90537999	1	protein_coding	643418	LIPN	1.70699e-07	-0.10997	12	15.18	1.15e-10	rs1234214	0	89639056	89777628	822973	0.162241	1	0	0	0
38	ENSG00000173239	LIPM	10	90562487	90580303	1	protein_coding	340654	LIPM	0.169254	-0.192924	12	15.18	1.15e-10	rs1234214	0	89639056	89777628	864297	0.0681182	1	0	0	0
38	ENSG00000152766	ANKRD22	10	90581889	90611575	-1	protein_coding	118932	ANKRD22	2.0318e-05	-0.595854	12	15.18	1.15e-10	rs1234214	0	89639056	89777628	883699	0.0585266	1	0	0	0
38	ENSG00000138134	STAMBPL1	10	90639491	90734910	1	protein_coding	57559	STAMBPL1	1.93495e-05	-0.681833	11	15.18	1.15e-10	rs1234214	0	89639056	89777628	941301	0.0651916	1	0	0	0
38	ENSG00000107796	ACTA2	10	90694831	90751147	-1	protein_coding	59	ACTA2	0.734223	0.078589	9	15.18	1.15e-10	rs1234214	0	89639056	89777628	996641	0.998471	1	0	0	0
38	ENSG00000026103	FAS	10	90750414	90775542	1	protein_coding	355	FAS	0.726173	0.221272	6	8.948	5.03e-10	rs1234214	0	89639056	89777628	1052224	0.608931	1	0	0	1
39	ENSG00000198408	MGEA5	10	103544200	103578696	-1	protein_coding	10724	MGEA5	0.714104	-1.58404	55	15.53	6.927e-16	rs6584526;rs2486758;rs2482506	0	104544753	105231387	1434298	NA	0	0	0	0
39	ENSG00000120049	KCNIP2	10	103585731	103603677	-1	protein_coding	30819	KCNIP2	0.0186882	NA	58	15.53	1.332e-19	rs6584526;rs2486758;rs2482506;rs1628768	0	104544753	105231387	1409317	0.457652	1	0	0	0
39	ENSG00000120029	C10orf76	10	103605356	103815950	-1	protein_coding	79591	C10orf76	0.0553398	0.414157	67	15.53	1.332e-19	rs6584526;rs2486758;rs2482506;rs1628768;rs7902218	0	104544753	105231387	1197044	NA	0	0	0	0
39	ENSG00000166189	HPS6	10	103825147	103827792	1	protein_coding	79803	HPS6	0.301742	-0.08466	67	15.53	1.332e-19	rs6584526;rs2486758;rs2482506;rs1628768;rs7902218	0	104544753	105231387	1185202	0.145828	1	0	0	0
39	ENSG00000198728	LDB1	10	103867317	103880210	-1	protein_coding	8861	LDB1	0.879454	NA	68	15.53	1.332e-19	rs6584526;rs2486758;rs2482506;rs1628768;rs7902218	0	104544753	105231387	1132784	0.940885	1	0	0	0
39	ENSG00000148840	PPRC1	10	103892787	103910082	1	protein_coding	23082	PPRC1	0.999999	-0.46264	71	15.53	1.332e-19	rs6584526;rs2486758;rs2482506;rs1628768;rs7902218	0	104544753	105231387	1102912	0.5279	1	0	0	0
39	ENSG00000166197	NOLC1	10	103911933	103923627	1	protein_coding	9221	NOLC1	0.246823	-0.402926	71	15.53	1.332e-19	rs6584526;rs2486758;rs2482506;rs1628768;rs7902218	0	104544753	105231387	1089367	0.540075	1	0	0	0
39	ENSG00000119915	ELOVL3	10	103986085	103989346	1	protein_coding	83401	ELOVL3	0.0100894	-0.633403	79	15.53	3.819e-21	rs6584526;rs2486758;rs2482506;rs1628768;rs7902218;rs1750480;rs1163083	0	104544753	105231387	1023648	0.15547	1	0	0	0
39	ENSG00000107859	PITX3	10	103989943	104001231	-1	protein_coding	5309	PITX3	0.76836	-0.34108	89	15.53	3.819e-21	rs6584526;rs2486758;rs2482506;rs1628768;rs7902218;rs1750480;rs1163083	0	104544753	105231387	1011763	0.763573	1	0	0	0
39	ENSG00000107862	GBF1	10	104005289	104142656	1	protein_coding	8729	GBF1	4.12351e-07	-0.0780151	202	22.5	1.709e-21	rs6584526;rs2486758;rs2482506;rs1628768;rs7902218;rs1750480;rs1163083;rs41287490	0	104544753	105231387	870338	0.168912	1	0	0	0
39	ENSG00000077150	NFKB2	10	104153867	104162281	1	protein_coding	4791	NFKB2	0.999696	-0.681517	213	22.5	1.709e-21	rs6584526;rs2486758;rs2482506;rs1628768;rs7902218;rs1750480;rs1163083;rs41287490	0	104544753	105231387	850713	0.997818	1	0	0	1
39	ENSG00000059915	PSD	10	104162376	104181296	-1	protein_coding	5662	PSD	0.987334	NA	220	22.5	1.709e-21	rs6584526;rs2486758;rs2482506;rs1628768;rs7902218;rs1750480;rs1163083;rs41287490;rs7831	0	104544753	105231387	831698	0.249938	1	0	0	0
39	ENSG00000107872	FBXL15	10	104178946	104182893	1	protein_coding	79176	FBXL15	0.00210112	-1.73975	220	22.5	1.709e-21	rs6584526;rs2486758;rs2482506;rs1628768;rs7902218;rs1750480;rs1163083;rs41287490;rs7831	0	104544753	105231387	830101	0.32711	1	0	0	0
39	ENSG00000107874	CUEDC2	10	104183002	104192418	-1	protein_coding	79004	CUEDC2	0.0719074	-0.180116	232	22.5	1.709e-21	rs6584526;rs2486758;rs2482506;rs1628768;rs7902218;rs1750480;rs1163083;rs41287490;rs7831	0	104544753	105231387	820576	0.0621907	1	0	0	0
39	ENSG00000120055	C10orf95	10	104209594	104211300	-1	protein_coding	79946	C10orf95	0.0113912	-0.659448	242	22.9	1.709e-21	rs6584526;rs2486758;rs2482506;rs1628768;rs7902218;rs1750480;rs1163083;rs41287490;rs7831	0	104544753	105231387	801694	0.0687987	1	0	0	0
39	ENSG00000138111	TMEM180	10	104221149	104236802	1	protein_coding	79847	TMEM180	0.000178664	2.88275	250	22.9	1.709e-21	rs6584526;rs2486758;rs2482506;rs1628768;rs7902218;rs1750480;rs1163083;rs41287490;rs7831	0	104544753	105231387	776192	NA	0	0	0	0
39	ENSG00000138107	ACTR1A	10	104238986	104262482	-1	protein_coding	10121	ACTR1A	0.941234	-0.272535	250	22.9	1.709e-21	rs6584526;rs2486758;rs2482506;rs1628768;rs7902218;rs1750480;rs1163083;rs41287490;rs7831	0	104544753	105231387	750512	0.988272	1	0	0	0
39	ENSG00000107882	SUFU	10	104263744	104393292	1	protein_coding	51684	SUFU	0.999161	0.12486	250	22.9	1.709e-21	rs6584526;rs2486758;rs2482506;rs1628768;rs7902218;rs1750480;rs1163083;rs41287490;rs7831	0	104544753	105231387	619702	0.991915	1	1	0	1
39	ENSG00000171206	TRIM8	10	104404253	104418164	1	protein_coding	81603	TRIM8	0.992012	-0.52129	250	22.9	1.709e-21	rs6584526;rs2486758;rs2482506;rs1628768;rs7902218;rs1750480;rs1163083;rs41287490;rs7831	0	104544753	105231387	594830	0.9201	1	0	0	0
39	ENSG00000138175	ARL3	10	104433488	104474164	-1	protein_coding	403	ARL3	0.716101	-0.600026	250	22.9	1.709e-21	rs6584526;rs2486758;rs2482506;rs1628768;rs7902218;rs1750480;rs1163083;rs41287490;rs7831	0	104544753	105231387	538830	0.282352	1	0	0	0
39	ENSG00000156398	SFXN2	10	104474295	104503249	1	protein_coding	118980	SFXN2	0.00108457	-0.837011	250	22.9	1.709e-21	rs6584526;rs2486758;rs2482506;rs1628768;rs7902218;rs1750480;rs1163083;rs41287490;rs7831	0	104544753	105231387	509745	0.0534789	1	0	0	0
39	ENSG00000166272	WBP1L	10	104503727	104576021	1	protein_coding	54838	WBP1L	0.909387	0.61464	250	22.9	1.709e-21	rs6584526;rs2486758;rs2482506;rs1628768;rs7902218;rs1750480;rs1163083;rs41287490;rs7831	1	104544753	105231387	436973	0.506597	1	0	0	0
39	ENSG00000148795	CYP17A1	10	104590288	104597290	-1	protein_coding	1586	CYP17A1	0.0350306	0.086682	250	22.9	1.709e-21	rs6584526;rs2486758;rs2482506;rs1628768;rs7902218;rs1750480;rs1163083;rs41287490;rs7831	1	104544753	105231387	415704	0.179476	1	0	0	0
39	ENSG00000166275	C10orf32	10	104613980	104624718	1	protein_coding	119032	C10orf32	0.0316379	0.490358	250	22.9	1.709e-21	rs6584526;rs2486758;rs2482506;rs1628768;rs7902218;rs1750480;rs1163083;rs41287490;rs7831	1	104544753	105231387	388276	NA	0	0	0	0
39	ENSG00000270316	C10orf32-ASMT	10	104614029	104661656	1	protein_coding	100528007	C10orf32-ASMT	NA	NA	250	22.9	1.709e-21	rs6584526;rs2486758;rs2482506;rs1628768;rs7902218;rs1750480;rs1163083;rs41287490;rs7831	1	104544753	105231387	351338	NA	0	0	0	0
39	ENSG00000214435	AS3MT	10	104629273	104661656	1	protein_coding	57412	AS3MT	5.09138e-07	0.726881	250	22.9	1.709e-21	rs6584526;rs2486758;rs2482506;rs1628768;rs7902218;rs1750480;rs1163083;rs41287490;rs7831	0	104544753	105231387	351338	0.151873	1	0	0	0
39	ENSG00000148842	CNNM2	10	104678050	104849978	1	protein_coding	54805	CNNM2	0.994106	-0.511524	250	22.9	1.709e-21	rs6584526;rs2486758;rs2482506;rs1628768;rs7902218;rs1750480;rs1163083;rs41287490;rs7831	1	104544753	105231387	163016	0.876314	1	0	0	0
39	ENSG00000076685	NT5C2	10	104845940	104953056	-1	protein_coding	22978	NT5C2	0.0521979	0.0483286	250	22.9	1.709e-21	rs6584526;rs2486758;rs2482506;rs1628768;rs7902218;rs1750480;rs1163083;rs41287490;rs7831	1	104544753	105231387	59938	0.0658974	1	0	0	1
39	ENSG00000235376	RPEL1	10	105005644	105007773	1	protein_coding	729020	RPEL1	0.00239907	NA	250	22.9	1.709e-21	rs6584526;rs2486758;rs2482506;rs1628768;rs7902218;rs1750480;rs1163083;rs41287490;rs7831	1	104544753	105231387	5221	0.0611662	1	0	0	0
39	ENSG00000148798	INA	10	105036920	105050108	1	protein_coding	9118	INA	0.292917	-0.860661	250	22.9	1.709e-21	rs6584526;rs2486758;rs2482506;rs1628768;rs7902218;rs1750480;rs1163083;rs41287490;rs7831	1	104544753	105231387	23926	0.490256	1	0	0	0
39	ENSG00000156374	PCGF6	10	105062553	105110891	-1	protein_coding	84108	PCGF6	0.000251716	-0.491785	250	22.9	1.709e-21	rs6584526;rs2486758;rs2482506;rs1628768;rs7902218;rs1750480;rs1163083;rs41287490;rs7831	1	104544753	105231387	49559	0.156764	1	0	0	0
39	ENSG00000148835	TAF5	10	105127724	105148822	1	protein_coding	6877	TAF5	0.999555	-0.333196	250	22.9	1.709e-21	rs6584526;rs2486758;rs2482506;rs1628768;rs7902218;rs1750480;rs1163083;rs41287490;rs7831	1	104544753	105231387	114730	0.908336	1	0	0	0
39	ENSG00000173915	USMG5	10	105148798	105156223	-1	protein_coding	84833	USMG5	0.243352	-0.219458	250	22.9	1.709e-21	rs6584526;rs2486758;rs2482506;rs1628768;rs7902218;rs1750480;rs1163083;rs41287490;rs7831	1	104544753	105231387	135804	NA	0	0	0	0
39	ENSG00000148843	PDCD11	10	105156405	105206049	1	protein_coding	22984	PDCD11	0.468449	-0.805378	250	22.9	1.709e-21	rs6584526;rs2486758;rs2482506;rs1628768;rs7902218;rs1750480;rs1163083;rs41287490;rs7831	1	104544753	105231387	143411	0.761263	1	0	0	0
39	ENSG00000138172	CALHM2	10	105206543	105212660	-1	protein_coding	51063	CALHM2	5.29268e-07	-0.689941	250	22.9	1.709e-21	rs6584526;rs2486758;rs2482506;rs1628768;rs7902218;rs1750480;rs1163083;rs41287490;rs7831	1	104544753	105231387	193549	0.227253	1	0	0	0
39	ENSG00000185933	CALHM1	10	105213144	105218645	-1	protein_coding	255022	CALHM1	9.35702e-05	0.209561	250	22.9	1.709e-21	rs6584526;rs2486758;rs2482506;rs1628768;rs7902218;rs1750480;rs1163083;rs41287490;rs7831	1	104544753	105231387	200150	0.15208	1	0	0	0
39	ENSG00000183128	CALHM3	10	105232561	105238997	-1	protein_coding	119395	CALHM3	NA	-0.0520148	250	22.9	1.709e-21	rs6584526;rs2486758;rs2482506;rs1628768;rs7902218;rs1750480;rs1163083;rs41287490;rs7831	1	104544753	105231387	219567	0.112701	1	0	0	0
39	ENSG00000107954	NEURL1	10	105253736	105352309	1	protein_coding	9148	NEURL1	0.53757	0.420609	250	22.9	1.709e-21	rs6584526;rs2486758;rs2482506;rs1628768;rs7902218;rs1750480;rs1163083;rs41287490;rs7831	0	104544753	105231387	240742	0.985684	1	0	0	0
39	ENSG00000107957	SH3PXD2A	10	105348285	105615301	-1	protein_coding	9644	SH3PXD2A	0.232738	-1.21155	250	22.9	1.709e-21	rs6584526;rs2486758;rs2482506;rs1628768;rs7902218;rs1750480;rs1163083;rs41287490;rs7831	0	104544753	105231387	335291	0.91471	1	0	0	0
39	ENSG00000107960	OBFC1	10	105642300	105677963	-1	protein_coding	79991	OBFC1	1.3253e-05	NA	191	22.9	1.709e-21	rs1628768;rs2486758;rs7902218;rs1750480;rs1163083;rs41287490;rs7831	0	104544753	105231387	629306	NA	0	0	0	0
39	ENSG00000065613	SLK	10	105726959	105788991	1	protein_coding	9748	SLK	0.428398	-0.261974	189	22.9	1.709e-21	rs1628768;rs2486758;rs7902218;rs1750480;rs1163083;rs41287490;rs7831	0	104544753	105231387	713965	0.827509	1	0	0	0
39	ENSG00000065618	COL17A1	10	105791044	105845760	-1	protein_coding	1308	COL17A1	5.82447e-11	-0.457013	184	22.9	1.709e-21	rs1628768;rs2486758;rs1750480;rs1163083;rs41287490;rs7831	0	104544753	105231387	778050	0.339817	1	0	0	0
39	ENSG00000156384	SFR1	10	105881816	105886143	1	protein_coding	119392	SFR1	0.000222755	0.0546284	182	22.9	1.709e-21	rs1628768;rs2486758;rs1750480;rs1163083;rs41287490;rs7831	0	104544753	105231387	868822	0.199764	1	0	0	0
39	ENSG00000197748	WDR96	10	105889646	105992120	-1	protein_coding	80217	WDR96	1.11043e-14	-0.15501	182	22.9	1.709e-21	rs1628768;rs2486758;rs1750480;rs1163083;rs41287490;rs7831	0	104544753	105231387	876652	NA	0	0	0	0
39	ENSG00000148834	GSTO1	10	105995114	106027217	1	protein_coding	9446	GSTO1	0.0150378	0.556924	170	22.9	1.709e-21	rs1163083;rs1628768;rs1750480;rs41287490;rs7831	0	104544753	105231387	982120	0.120993	1	0	0	0
39	ENSG00000065621	GSTO2	10	106028631	106064703	1	protein_coding	119391	GSTO2	1.66971e-07	0.0298912	140	22.9	9.048e-21	rs1163083;rs1628768;rs1750480;rs41287490;rs7831	0	104544753	105231387	1015637	0.25226	1	0	0	0
39	ENSG00000148841	ITPRIP	10	106071894	106098162	-1	protein_coding	85450	ITPRIP	1.35269e-05	0.357391	97	22.9	1.754e-20	rs1628768;rs1750480;rs1163083;rs7831	0	104544753	105231387	1058900	0.139822	1	0	0	0
39	ENSG00000120051	CCDC147	10	106113522	106214848	1	protein_coding	159686	CCDC147	3.42062e-18	-0.580409	67	22.9	1.754e-20	rs1163083;rs1628768;rs1750480;rs7831	0	104544753	105231387	1100528	NA	0	0	0	0
40	ENSG00000108039	XPNPEP1	10	111624524	111683311	-1	protein_coding	7511	XPNPEP1	0.964214	NA	130	21.9	4.368e-09	rs61882777;rs7901749;rs1967840;rs10787231	0	111962102	112164639	475469	0.2969	1	0	0	0
40	ENSG00000203876	RP11-451M19.3	10	111701029	111713649	-1	protein_coding	NA	NA	NA	NA	130	21.9	4.368e-09	rs61882777;rs7901749;rs1967840;rs10787231	0	111962102	112164639	445131	NA	0	0	0	0
40	ENSG00000148700	ADD3	10	111756126	111895323	1	protein_coding	120	ADD3	0.952357	NA	130	21.9	4.368e-09	rs61882777;rs7901749;rs1967840;rs10787231	0	111962102	112164639	263457	0.782652	1	0	0	0
40	ENSG00000119950	MXI1	10	111967363	112047123	1	protein_coding	4601	MXI1	0.70774	-0.185888	130	21.9	4.368e-09	rs61882777;rs7901749;rs1967840;rs10787231	1	111962102	112164639	111657	0.498448	1	0	0	0
40	ENSG00000119953	SMNDC1	10	112050488	112064709	-1	protein_coding	10285	SMNDC1	0.275798	-0.89432	130	21.9	4.368e-09	rs61882777;rs7901749;rs1967840;rs10787231	1	111962102	112164639	94071	0.955806	1	0	0	0
40	ENSG00000138166	DUSP5	10	112257596	112271302	1	protein_coding	1847	DUSP5	0.0255939	NA	130	21.9	4.368e-09	rs61882777;rs7901749;rs1967840;rs10787231	0	111962102	112164639	98816	0.141123	1	0	0	0
40	ENSG00000108055	SMC3	10	112327449	112364394	1	protein_coding	9126	SMC3	1	-0.438874	130	21.9	4.368e-09	rs61882777;rs7901749;rs1967840;rs10787231	0	111962102	112164639	168669	0.999465	1	0	0	0
40	ENSG00000203867	RBM20	10	112404155	112599227	1	protein_coding	282996	RBM20	NA	-0.195687	130	21.9	4.368e-09	rs61882777;rs7901749;rs1967840;rs10787231	0	111962102	112164639	245375	0.533156	1	0	0	0
40	ENSG00000150593	PDCD4	10	112631565	112659764	1	protein_coding	27250	PDCD4	0.000577684	0.343355	130	21.9	4.368e-09	rs61882777;rs7901749;rs1967840;rs10787231	0	111962102	112164639	472785	0.171747	1	0	0	0
40	ENSG00000214413	BBIP1	10	112658488	112679032	-1	protein_coding	92482	BBIP1	NA	0.391522	130	21.9	4.368e-09	rs61882777;rs7901749;rs1967840;rs10787231	0	111962102	112164639	499708	0.300522	1	0	0	0
40	ENSG00000108061	SHOC2	10	112679301	112773425	1	protein_coding	8036	SHOC2	0.991705	-0.0401785	130	21.9	4.368e-09	rs61882777;rs7901749;rs1967840;rs10787231	0	111962102	112164639	520521	0.993548	1	1	0	0
40	ENSG00000150594	ADRA2A	10	112836790	112840658	1	protein_coding	150	ADRA2A	NA	-1.01502	130	21.9	4.368e-09	rs61882777;rs7901749;rs1967840;rs10787231	0	111962102	112164639	678010	0.298299	1	0	0	0
41	ENSG00000172725	CORO1B	11	67205519	67211292	-1	protein_coding	57175	CORO1B	0.260249	-0.239217	1	4.837	1.306e-06	rs12277225	0	68208345	68410164	1129675	0.261846	1	0	0	0
41	ENSG00000175514	GPR152	11	67218772	67220200	-1	protein_coding	390212	GPR152	1.00979e-05	0.0533802	5	4.837	2.54e-08	rs12277225	0	68208345	68410164	1120767	0.167598	1	0	0	0
41	ENSG00000175544	CABP4	11	67219877	67226699	1	protein_coding	57010	CABP4	1.84429e-05	0.00248663	8	4.837	2.54e-08	rs12277225	0	68208345	68410164	1114268	0.130213	1	0	0	0
41	ENSG00000172663	TMEM134	11	67231824	67236743	-1	protein_coding	80194	TMEM134	3.02585e-08	NA	19	12.65	2.201e-08	rs12277225	0	68208345	68410164	1104224	0.124204	1	0	0	0
41	ENSG00000110711	AIP	11	67250512	67258574	1	protein_coding	9049	AIP	0.673916	-0.552429	44	12.65	8.44e-09	rs12277225	0	68208345	68410164	1082393	0.309104	1	0	0	0
41	ENSG00000110697	PITPNM1	11	67259239	67273734	-1	protein_coding	9600	PITPNM1	0.722091	NA	57	12.65	8.44e-09	rs12277225	0	68208345	68410164	1067233	0.844011	1	0	0	0
41	ENSG00000167797	CDK2AP2	11	67273968	67276120	-1	protein_coding	10263	CDK2AP2	0.256475	-0.795401	61	12.65	8.44e-09	rs12277225	0	68208345	68410164	1064847	0.138195	1	0	0	0
41	ENSG00000167791	CABP2	11	67286383	67290899	-1	protein_coding	51475	CABP2	0.0212095	NA	72	12.65	7.312e-09	rs12277225	0	68208345	68410164	1050068	0.187136	1	0	0	0
41	ENSG00000084207	GSTP1	11	67351066	67354131	1	protein_coding	2950	GSTP1	0.115024	NA	136	12.65	5.04e-09	rs12277225	0	68208345	68410164	986836	0.232063	1	0	0	0
41	ENSG00000184224	C11orf72	11	67370351	67374177	-1	protein_coding	100505621	C11orf72	0.00104922	NA	151	12.65	5.04e-09	rs12277225	0	68208345	68410164	966790	NA	0	0	0	0
41	ENSG00000167792	NDUFV1	11	67374323	67380006	1	protein_coding	4723	NDUFV1	9.82539e-05	-0.143922	157	12.65	5.04e-09	rs12277225	0	68208345	68410164	960961	0.130808	1	0	0	0
41	ENSG00000167799	NUDT8	11	67395409	67397401	-1	protein_coding	254552	NUDT8	0.00328817	NA	179	14.83	5.04e-09	rs12277225	0	68208345	68410164	943566	0.0647915	1	0	0	0
41	ENSG00000167800	TBX10	11	67398774	67407031	-1	protein_coding	347853	TBX10	2.15117e-07	0.554131	187	14.83	5.04e-09	rs12277225	0	68208345	68410164	933936	0.150407	1	0	0	0
41	ENSG00000132744	ACY3	11	67410026	67418130	-1	protein_coding	91703	ACY3	1.88445e-07	0.370153	191	14.83	5.04e-09	rs12277225	0	68208345	68410164	922837	0.125102	1	0	0	0
41	ENSG00000132746	ALDH3B2	11	67429633	67448671	-1	protein_coding	222	ALDH3B2	0.000359299	0.256921	191	14.83	5.04e-09	rs12277225	0	68208345	68410164	892296	0.0665623	1	0	0	0
41	ENSG00000110057	UNC93B1	11	67758575	67772452	-1	protein_coding	81622	UNC93B1	0.513837	NA	191	14.83	5.04e-09	rs12277225	0	68208345	68410164	568515	0.157362	1	0	0	0
41	ENSG00000006534	ALDH3B1	11	67776048	67796744	1	protein_coding	221	ALDH3B1	3.93511e-05	NA	191	14.83	5.04e-09	rs12277225	0	68208345	68410164	544223	0.055455	1	0	0	0
41	ENSG00000110717	NDUFS8	11	67798084	67804111	1	protein_coding	4728	NDUFS8	0.0141745	0.226769	191	14.83	5.04e-09	rs12277225	0	68208345	68410164	536856	0.0972616	1	0	0	0
41	ENSG00000110719	TCIRG1	11	67806483	67818362	1	protein_coding	10312	TCIRG1	6.03647e-06	-0.510962	191	14.83	5.04e-09	rs12277225	0	68208345	68410164	522605	0.0538771	1	1	0	0
41	ENSG00000110721	CHKA	11	67820326	67888911	-1	protein_coding	1119	CHKA	0.787088	0.439173	191	14.83	5.04e-09	rs12277225	0	68208345	68410164	452056	0.497747	1	0	0	0
41	ENSG00000110066	SUV420H1	11	67922330	67981295	-1	protein_coding	51111	SUV420H1	0.99993	-1.02104	191	14.83	5.04e-09	rs12277225	0	68208345	68410164	359672	NA	0	0	0	0
41	ENSG00000171067	C11orf24	11	68028803	68039469	-1	protein_coding	53838	C11orf24	0.0307663	NA	191	14.83	5.04e-09	rs12277225	0	68208345	68410164	301498	0.0572081	1	0	0	0
41	ENSG00000162337	LRP5	11	68080077	68216743	1	protein_coding	4041	LRP5	0.998356	NA	191	14.83	5.04e-09	rs12277225	1	68208345	68410164	124224	0.945668	1	0	0	0
41	ENSG00000110075	PPP6R3	11	68228186	68382802	1	protein_coding	55291	PPP6R3	0.995715	0.442038	191	14.83	5.04e-09	rs12277225	1	68208345	68410164	0	0.296519	1	0	0	0
41	ENSG00000069482	GAL	11	68451247	68458643	1	protein_coding	51083	GAL	0.000289003	NA	191	14.83	5.04e-09	rs12277225	0	68208345	68410164	110280	0.0838342	1	0	0	0
41	ENSG00000132749	MTL5	11	68474908	68519032	-1	protein_coding	9633	MTL5	0.0332214	-0.688237	191	14.83	5.04e-09	rs12277225	0	68208345	68410164	133941	NA	0	0	0	0
41	ENSG00000110090	CPT1A	11	68522088	68611878	-1	protein_coding	1374	CPT1A	0.93914	-0.984477	191	14.83	5.04e-09	rs12277225	0	68208345	68410164	181121	0.559656	1	0	0	0
41	ENSG00000197345	MRPL21	11	68658744	68671303	-1	protein_coding	219927	MRPL21	5.4596e-08	-0.421125	191	14.83	5.04e-09	rs12277225	0	68208345	68410164	317777	0.0905048	1	0	0	0
41	ENSG00000132740	IGHMBP2	11	68671310	68708070	1	protein_coding	3508	IGHMBP2	1.50944e-08	-0.168255	191	14.83	5.04e-09	rs12277225	0	68208345	68410164	330343	0.071846	1	0	0	0
41	ENSG00000172938	MRGPRD	11	68747490	68748455	-1	protein_coding	116512	MRGPRD	0.000404523	-0.14784	191	14.83	5.04e-09	rs12277225	0	68208345	68410164	406523	0.111652	1	0	0	0
41	ENSG00000172935	MRGPRF	11	68771863	68780877	-1	protein_coding	116535	MRGPRF	0.370676	-0.628537	191	14.83	5.04e-09	rs12277225	0	68208345	68410164	430896	0.12083	1	0	0	0
41	ENSG00000162341	TPCN2	11	68816365	68858072	1	protein_coding	219931	TPCN2	2.06494e-06	0.177153	191	14.83	5.04e-09	rs12277225	0	68208345	68410164	475398	0.0749181	1	0	0	0
41	ENSG00000172927	MYEOV	11	69061605	69182494	1	protein_coding	26579	MYEOV	0.00119291	4.04779	191	14.83	5.04e-09	rs12277225	0	68208345	68410164	720638	0.132331	1	0	0	0
42	ENSG00000011105	TSPAN9	12	3186521	3395730	1	protein_coding	10867	TSPAN9	0.779778	1.65356	3	4.75	2.103e-09	rs3217870;rs3217833	0	4392391	4405389	1004381	0.160731	1	0	0	0
42	ENSG00000111218	PRMT8	12	3490515	3703139	1	protein_coding	56341	PRMT8	0.958753	NA	10	4.75	5.926e-14	rs3217870;rs3217833	0	4392391	4405389	696972	0.715397	1	0	0	0
42	ENSG00000130038	EFCAB4B	12	3715799	3873985	-1	protein_coding	84766	EFCAB4B	0.00382179	-0.314638	10	4.75	5.926e-14	rs3217870;rs3217833	0	4392391	4405389	526126	NA	0	0	0	0
42	ENSG00000111224	PARP11	12	3900213	3982608	-1	protein_coding	57097	PARP11	0.000159466	1.51188	10	4.75	5.926e-14	rs3217870;rs3217833	0	4392391	4405389	417503	0.13166	1	0	0	0
42	ENSG00000118971	CCND2	12	4382938	4414516	1	protein_coding	894	CCND2	0.949001	-1.76461	10	4.75	5.926e-14	rs3217870;rs3217833	1	4392391	4405389	0	0.998305	1	1	0	1
42	ENSG00000078237	C12orf5	12	4430371	4462338	1	protein_coding	57103	C12orf5	0.691297	NA	10	4.75	5.926e-14	rs3217870;rs3217833	0	4392391	4405389	30260	NA	0	0	0	0
42	ENSG00000118972	FGF23	12	4477393	4488894	-1	protein_coding	8074	FGF23	0.0279897	-1.41537	10	4.75	5.926e-14	rs3217870;rs3217833	0	4392391	4405389	77282	0.882134	1	0	0	0
42	ENSG00000111241	FGF6	12	4537321	4554780	-1	protein_coding	2251	FGF6	0.000705758	-0.339395	10	4.75	5.926e-14	rs3217870;rs3217833	0	4392391	4405389	137210	0.96145	1	0	0	0
42	ENSG00000047621	C12orf4	12	4596894	4647674	-1	protein_coding	57102	C12orf4	9.82515e-05	-0.75376	10	4.75	5.926e-14	rs3217870;rs3217833	0	4392391	4405389	196783	0.0593913	1	0	0	0
42	ENSG00000111247	RAD51AP1	12	4647950	4669214	1	protein_coding	10635	RAD51AP1	0.0223533	-0.117687	10	4.75	5.926e-14	rs3217870;rs3217833	0	4392391	4405389	247839	0.0575379	1	0	0	0
42	ENSG00000010219	DYRK4	12	4671370	4723325	1	protein_coding	8798	DYRK4	3.79609e-10	0.251197	10	4.75	5.926e-14	rs3217870;rs3217833	0	4392391	4405389	271259	0.128475	1	0	0	0
42	ENSG00000272921	RP11-500M8.7	12	4714110	4771809	1	protein_coding	NA	NA	NA	NA	10	4.75	5.926e-14	rs3217870;rs3217833	0	4392391	4405389	313999	NA	0	0	0	0
42	ENSG00000111254	AKAP3	12	4724674	4758213	-1	protein_coding	10566	AKAP3	0.026333	-0.3114	10	4.75	5.926e-14	rs3217870;rs3217833	0	4392391	4405389	324563	0.135559	1	0	0	0
42	ENSG00000139180	NDUFA9	12	4758261	4798454	1	protein_coding	4704	NDUFA9	0.542744	0.984564	10	4.75	5.926e-14	rs3217870;rs3217833	0	4392391	4405389	358150	0.174638	1	0	0	0
42	ENSG00000255639	RP11-234B24.6	12	4766800	4853747	1	protein_coding	NA	NA	NA	NA	10	4.75	5.926e-14	rs3217870;rs3217833	0	4392391	4405389	366689	NA	0	0	0	0
42	ENSG00000130035	GALNT8	12	4829507	4960277	1	protein_coding	26290	GALNT8	1.87452e-10	0.167296	10	4.75	5.926e-14	rs3217870;rs3217833	0	4392391	4405389	429396	0.111255	1	0	0	0
42	ENSG00000151079	KCNA6	12	4918342	4960277	1	protein_coding	3742	KCNA6	0.961133	1.71595	10	4.75	5.926e-14	rs3217870;rs3217833	0	4392391	4405389	518231	0.886817	1	0	0	0
42	ENSG00000111262	KCNA1	12	5019071	5040527	1	protein_coding	3736	KCNA1	0.0518015	-0.677838	10	4.75	5.926e-14	rs3217870;rs3217833	0	4392391	4405389	618960	0.905748	1	0	0	0
42	ENSG00000130037	KCNA5	12	5153085	5155949	1	protein_coding	3741	KCNA5	0.000687392	-0.0221215	10	4.75	5.926e-14	rs3217870;rs3217833	0	4392391	4405389	752974	0.711749	1	0	0	0
43	ENSG00000139083	ETV6	12	11802788	12048336	1	protein_coding	2120	ETV6	0.995228	1.93597	1	18.05	2.147e-19	rs2066827	0	12871099	12871099	822763	0.999828	1	0	0	1
43	ENSG00000121380	BCL2L14	12	12202778	12364018	1	protein_coding	79370	BCL2L14	0.143124	-0.122878	1	18.05	2.147e-19	rs2066827	0	12871099	12871099	507081	0.177957	1	0	0	0
43	ENSG00000070018	LRP6	12	12268959	12419946	-1	protein_coding	4040	LRP6	0.999978	0.505346	1	18.05	2.147e-19	rs2066827	0	12871099	12871099	451153	0.99969	1	0	0	0
43	ENSG00000111261	MANSC1	12	12482198	12503475	-1	protein_coding	54682	MANSC1	0.000352736	-0.129891	1	18.05	2.147e-19	rs2066827	0	12871099	12871099	367624	0.137734	1	0	0	0
43	ENSG00000205791	LOH12CR2	12	12508342	12510001	-1	protein_coding	503693	LOH12CR2	NA	NA	1	18.05	2.147e-19	rs2066827	0	12871099	12871099	361098	NA	0	0	0	0
43	ENSG00000165714	LOH12CR1	12	12510013	12619840	1	protein_coding	118426	LOH12CR1	0.0216321	1.38679	1	18.05	2.147e-19	rs2066827	0	12871099	12871099	251259	NA	0	0	0	0
43	ENSG00000111266	DUSP16	12	12628829	12715317	-1	protein_coding	80824	DUSP16	0.112698	-0.455489	1	18.05	2.147e-19	rs2066827	0	12871099	12871099	155782	0.145818	1	0	0	0
43	ENSG00000111269	CREBL2	12	12764761	12798042	1	protein_coding	1389	CREBL2	0.623024	-0.605405	1	18.05	2.147e-19	rs2066827	0	12871099	12871099	73057	0.196001	1	0	0	0
43	ENSG00000183150	GPR19	12	12813825	12849141	-1	protein_coding	2842	GPR19	0.34859	-0.214831	1	18.05	2.147e-19	rs2066827	0	12871099	12871099	21958	0.155598	1	0	0	0
43	ENSG00000111276	CDKN1B	12	12867992	12875305	1	protein_coding	1027	CDKN1B	0.847005	-1.31698	1	18.05	2.147e-19	rs2066827	1	12871099	12871099	0	0.994715	1	0	0	1
43	ENSG00000178878	APOLD1	12	12878851	12982909	1	protein_coding	81575	APOLD1	0.000507905	0.920315	1	18.05	2.147e-19	rs2066827	1	12871099	12871099	7752	0.294906	1	0	0	0
43	ENSG00000213782	DDX47	12	12966250	12982915	1	protein_coding	51202	DDX47	1.14178e-08	-0.154251	1	18.05	2.147e-19	rs2066827	0	12871099	12871099	95151	0.16779	1	0	0	0
43	ENSG00000013588	GPRC5A	12	13043716	13070871	1	protein_coding	9052	GPRC5A	8.02764e-06	-0.212235	1	18.05	2.147e-19	rs2066827	0	12871099	12871099	172617	0.104096	1	0	0	0
43	ENSG00000111291	GPRC5D	12	13093709	13105081	-1	protein_coding	55507	GPRC5D	2.97022e-05	0.0857499	1	18.05	2.147e-19	rs2066827	0	12871099	12871099	222610	0.0839982	1	0	0	0
43	ENSG00000013583	HEBP1	12	13127798	13153207	-1	protein_coding	50865	HEBP1	8.07252e-05	NA	1	18.05	2.147e-19	rs2066827	0	12871099	12871099	256699	0.0715284	1	0	0	0
43	ENSG00000084444	KIAA1467	12	13197218	13295455	1	protein_coding	57613	KIAA1467	0.221017	-1.5558	1	18.05	2.147e-19	rs2066827	0	12871099	12871099	326119	NA	0	0	0	0
43	ENSG00000111305	GSG1	12	13236494	13256619	-1	protein_coding	83445	GSG1	0.00134933	-0.320044	1	18.05	2.147e-19	rs2066827	0	12871099	12871099	365395	0.0566423	1	0	0	0
43	ENSG00000134531	EMP1	12	13349650	13369708	1	protein_coding	2012	EMP1	0.411004	-0.318537	1	18.05	2.147e-19	rs2066827	0	12871099	12871099	478551	0.148415	1	0	0	0
43	ENSG00000180861	C12orf36	12	13524023	13540101	-1	protein_coding	283422	C12orf36	0.00537405	NA	1	18.05	2.147e-19	rs2066827	0	12871099	12871099	652924	NA	0	0	0	0
43	ENSG00000273079	GRIN2B	12	13693165	14133053	-1	protein_coding	2904	GRIN2B	0.999995	0.0334207	1	18.05	2.147e-19	rs2066827	0	12871099	12871099	822066	0.999862	1	0	1	0
44	ENSG00000170442	KRT86	12	52643084	52702947	1	protein_coding	3892	KRT86	3.63965e-05	0.802667	1	1.935	9.446e-09	rs35969387	0	53680955	54086274	1140824	0.16857	1	0	0	0
44	ENSG00000205426	KRT81	12	52679697	52685318	-1	protein_coding	3887	KRT81	2.15844e-07	0.654472	1	1.935	9.446e-09	rs35969387	0	53680955	54086274	1158453	0.191185	1	0	0	0
44	ENSG00000170523	KRT83	12	52708085	52715182	-1	protein_coding	3889	KRT83	1.704e-10	0.242372	1	1.935	9.446e-09	rs35969387	0	53680955	54086274	1128589	0.184915	1	0	0	0
44	ENSG00000267873	AC121757.1	12	52709128	52709790	1	protein_coding	NA	NA	NA	NA	1	1.935	9.446e-09	rs35969387	0	53680955	54086274	1133981	NA	0	0	0	0
44	ENSG00000135443	KRT85	12	52753790	52761265	-1	protein_coding	3891	KRT85	0.00110915	0.259983	18	14.43	1.059e-12	rs35969387;rs7134628;rs111939932	0	53680955	54086274	1082506	0.0885732	1	0	0	0
44	ENSG00000161849	KRT84	12	52771596	52779436	-1	protein_coding	3890	KRT84	9.43276e-07	0.558986	30	14.43	7.889e-13	rs35969387;rs7134628;rs111939932	0	53680955	54086274	1064335	0.0522228	1	0	0	0
44	ENSG00000161850	KRT82	12	52787715	52800139	-1	protein_coding	3888	KRT82	2.61198e-16	0.452959	71	14.43	7.889e-13	rs35969387;rs7134628;rs111939932	0	53680955	54086274	1043632	0.115958	1	0	0	0
44	ENSG00000170454	KRT75	12	52817854	52828309	-1	protein_coding	9119	KRT75	5.1356e-07	0.222884	111	15.9	7.889e-13	rs35969387;rs7134628;rs111939932	0	53680955	54086274	1015462	0.0849417	1	0	0	0
44	ENSG00000185479	KRT6B	12	52840435	52845910	-1	protein_coding	3854	KRT6B	0.00479266	0.791668	127	15.9	6.864e-13	rs35969387;rs7134628;rs111939932	0	53680955	54086274	997861	0.130026	1	0	0	0
44	ENSG00000170465	KRT6C	12	52862300	52867569	-1	protein_coding	286887	KRT6C	4.10517e-12	1.41946	129	15.9	6.864e-13	rs35969387;rs7134628;rs111939932	0	53680955	54086274	976202	0.259371	1	0	0	0
44	ENSG00000205420	KRT6A	12	52880958	52887041	-1	protein_coding	3853	KRT6A	0.948763	1.24871	136	15.9	6.864e-13	rs35969387;rs7134628;rs111939932	0	53680955	54086274	956730	0.537012	1	0	0	0
44	ENSG00000186081	KRT5	12	52908359	52914471	-1	protein_coding	3852	KRT5	0.469328	0.626523	144	17.06	6.864e-13	rs35969387;rs7134628;rs111939932	0	53680955	54086274	929300	0.588557	1	0	0	0
44	ENSG00000268716	AC055736.1	12	52922915	52922980	1	protein_coding	NA	NA	NA	NA	144	17.06	6.864e-13	rs35969387;rs7134628;rs111939932	0	53680955	54086274	920791	NA	0	0	0	0
44	ENSG00000139648	KRT71	12	52937693	52946931	-1	protein_coding	112802	KRT71	3.1274e-08	0.721796	148	17.06	6.864e-13	rs35969387;rs7134628;rs111939932	0	53680955	54086274	896840	0.114087	1	0	0	0
44	ENSG00000170484	KRT74	12	52959566	52967609	-1	protein_coding	121391	KRT74	8.39641e-09	-0.0664115	153	17.06	6.864e-13	rs35969387;rs7134628;rs111939932	0	53680955	54086274	876162	0.180455	1	0	0	0
44	ENSG00000170486	KRT72	12	52979373	52995322	-1	protein_coding	140807	KRT72	3.06921e-05	0.0962848	155	17.06	6.864e-13	rs35969387;rs7134628;rs111939932	0	53680955	54086274	848449	0.0731244	1	0	0	0
44	ENSG00000186049	KRT73	12	53001354	53012343	-1	protein_coding	319101	KRT73	2.00825e-11	-0.497428	155	17.06	6.864e-13	rs35969387;rs7134628;rs111939932	0	53680955	54086274	831428	0.254893	1	0	0	0
44	ENSG00000172867	KRT2	12	53038342	53045948	-1	protein_coding	3849	KRT2	0.0673499	-0.0240204	158	17.06	6.864e-13	rs35969387;rs7134628;rs111939932	0	53680955	54086274	797823	0.341915	1	0	0	0
44	ENSG00000167768	KRT1	12	53068520	53074191	-1	protein_coding	3848	KRT1	0.973618	-0.237515	160	17.06	6.864e-13	rs35969387;rs7134628;rs111939932	0	53680955	54086274	769580	0.918507	1	0	0	0
44	ENSG00000189182	KRT77	12	53083410	53097247	-1	protein_coding	374454	KRT77	1.05294e-06	0.36901	161	17.06	6.864e-13	rs35969387;rs7134628;rs111939932	0	53680955	54086274	746524	0.0950125	1	0	0	0
44	ENSG00000185069	KRT76	12	53161939	53171129	-1	protein_coding	51350	KRT76	6.27274e-07	0.172281	161	17.06	6.864e-13	rs35969387;rs7134628;rs111939932	0	53680955	54086274	672642	0.0992077	1	0	0	0
44	ENSG00000186442	KRT3	12	53183469	53189901	-1	protein_coding	3850	KRT3	1.92687e-06	0.102019	161	17.06	6.864e-13	rs35969387;rs7134628;rs111939932	0	53680955	54086274	653870	0.338487	1	0	0	0
44	ENSG00000170477	KRT4	12	53200333	53208335	-1	protein_coding	3851	KRT4	0.000566043	-0.160511	161	17.06	6.864e-13	rs35969387;rs7134628;rs111939932	0	53680955	54086274	635436	0.119829	1	0	0	0
44	ENSG00000185640	KRT79	12	53215194	53228079	-1	protein_coding	338785	KRT79	2.98649e-10	-0.0350191	161	17.06	6.864e-13	rs35969387;rs7134628;rs111939932	0	53680955	54086274	615692	0.146645	1	0	0	0
44	ENSG00000170423	KRT78	12	53231588	53242876	-1	protein_coding	196374	KRT78	2.05639e-08	-0.133599	161	17.06	6.864e-13	rs35969387;rs7134628;rs111939932	0	53680955	54086274	600895	0.134388	1	0	0	0
44	ENSG00000170421	KRT8	12	53290977	53343738	-1	protein_coding	3856	KRT8	5.61441e-06	-0.0266598	161	17.06	6.864e-13	rs35969387;rs7134628;rs111939932	0	53680955	54086274	500033	0.321952	1	0	0	0
44	ENSG00000111057	KRT18	12	53342655	53346685	1	protein_coding	3875	KRT18	0.624783	NA	161	17.06	6.864e-13	rs35969387;rs7134628;rs111939932	0	53680955	54086274	497086	0.781862	1	0	0	0
44	ENSG00000063046	EIF4B	12	53399942	53435993	1	protein_coding	1975	EIF4B	0.999987	-0.527378	161	17.06	6.864e-13	rs35969387;rs7134628;rs111939932	0	53680955	54086274	407778	0.991773	1	0	0	0
44	ENSG00000111077	TENC1	12	53440753	53458156	1	protein_coding	23371	TENC1	0.000160117	0.0449854	161	17.06	6.864e-13	rs35969387;rs7134628;rs111939932	0	53680955	54086274	385615	NA	0	0	0	0
44	ENSG00000167778	SPRYD3	12	53458388	53473204	-1	protein_coding	84926	SPRYD3	0.946942	0.250609	161	17.06	6.864e-13	rs35969387;rs7134628;rs111939932	0	53680955	54086274	370567	0.609948	1	0	0	0
44	ENSG00000167779	IGFBP6	12	53491220	53496129	1	protein_coding	3489	IGFBP6	0.0923313	-0.576498	161	17.06	6.864e-13	rs35969387;rs7134628;rs111939932	0	53680955	54086274	347642	0.0590528	1	0	0	0
44	ENSG00000167780	SOAT2	12	53497302	53518322	1	protein_coding	8435	SOAT2	9.10117e-18	0.14942	161	17.06	6.864e-13	rs35969387;rs7134628;rs111939932	0	53680955	54086274	325449	0.0939915	1	0	0	0
44	ENSG00000139631	CSAD	12	53551447	53575135	-1	protein_coding	51380	CSAD	2.47968e-06	-0.264401	161	17.06	6.864e-13	rs35969387;rs7134628;rs111939932	0	53680955	54086274	268636	0.0750921	1	0	0	0
44	ENSG00000139651	ZNF740	12	53574484	53584596	1	protein_coding	283337	ZNF740	0.653748	0.0965516	161	17.06	6.864e-13	rs35969387;rs7134628;rs111939932	0	53680955	54086274	259175	0.405818	1	0	0	0
44	ENSG00000139626	ITGB7	12	53585102	53601091	-1	protein_coding	3695	ITGB7	0.00265424	0.196891	161	17.06	6.864e-13	rs35969387;rs7134628;rs111939932	0	53680955	54086274	242680	0.242991	1	0	0	0
44	ENSG00000172819	RARG	12	53604354	53626764	-1	protein_coding	5916	RARG	0.970063	-0.310435	161	17.06	6.864e-13	rs35969387;rs7134628;rs111939932	0	53680955	54086274	217007	0.961353	1	0	0	0
44	ENSG00000182544	MFSD5	12	53645035	53648189	1	protein_coding	84975	MFSD5	0.102466	0.0575061	161	17.06	6.864e-13	rs35969387;rs7134628;rs111939932	0	53680955	54086274	195582	0.125334	1	0	0	0
44	ENSG00000135476	ESPL1	12	53662083	53687427	1	protein_coding	9700	ESPL1	1	0.276246	161	17.06	6.864e-13	rs35969387;rs7134628;rs111939932	1	53680955	54086274	156344	0.981713	1	0	0	0
44	ENSG00000123349	PFDN5	12	53689075	53693234	1	protein_coding	5204	PFDN5	0.0433856	-0.161849	161	17.06	6.864e-13	rs35969387;rs7134628;rs111939932	1	53680955	54086274	150537	0.413895	1	0	0	0
44	ENSG00000139637	C12orf10	12	53693470	53700961	1	protein_coding	60314	C12orf10	2.43605e-06	-0.0477084	161	17.06	6.864e-13	rs35969387;rs7134628;rs111939932	0	53680955	54086274	142810	0.0810181	1	0	0	0
44	ENSG00000094914	AAAS	12	53701240	53718648	-1	protein_coding	8086	AAAS	4.54287e-10	-0.354865	161	17.06	6.864e-13	rs35969387;rs7134628;rs111939932	0	53680955	54086274	125123	0.0980818	1	0	1	0
44	ENSG00000170374	SP7	12	53720362	53739099	-1	protein_coding	121340	SP7	0.663143	-0.570874	161	17.06	6.864e-13	rs35969387;rs7134628;rs111939932	1	53680955	54086274	104672	0.78244	1	0	0	0
44	ENSG00000185591	SP1	12	53773960	53810230	1	protein_coding	6667	SP1	0.997637	-0.428432	161	17.06	6.864e-13	rs35969387;rs7134628;rs111939932	1	53680955	54086274	33541	0.999834	1	0	0	0
44	ENSG00000135409	AMHR2	12	53817639	53825318	1	protein_coding	269	AMHR2	5.93082e-07	-0.207708	161	17.06	6.864e-13	rs35969387;rs7134628;rs111939932	1	53680955	54086274	18453	0.21677	1	0	0	0
44	ENSG00000205352	PRR13	12	53835389	53840429	1	protein_coding	54458	PRR13	0.634332	-0.290702	161	17.06	6.864e-13	rs35969387;rs7134628;rs111939932	1	53680955	54086274	3342	0.162221	1	0	0	0
44	ENSG00000197111	PCBP2	12	53835525	53874946	1	protein_coding	5094	PCBP2	0.98703	NA	161	17.06	6.864e-13	rs35969387;rs7134628;rs111939932	1	53680955	54086274	0	0.999849	1	0	0	0
44	ENSG00000139625	MAP3K12	12	53874274	53893847	-1	protein_coding	7786	MAP3K12	0.999982	-0.326261	161	17.06	6.864e-13	rs35969387;rs7134628;rs111939932	1	53680955	54086274	30503	0.871854	1	0	0	0
44	ENSG00000139546	TARBP2	12	53894705	53900215	1	protein_coding	6895	TARBP2	0.446804	-0.674008	161	17.06	6.864e-13	rs35969387;rs7134628;rs111939932	1	53680955	54086274	50934	0.676471	1	0	0	0
44	ENSG00000267281	RP11-793H13.10	12	53900472	54019763	-1	protein_coding	NA	NA	NA	NA	161	17.06	6.864e-13	rs35969387;rs7134628;rs111939932	1	53680955	54086274	56701	NA	0	0	0	0
44	ENSG00000139574	NPFF	12	53900474	53901422	-1	protein_coding	8620	NPFF	0.000253702	-0.297821	161	17.06	6.864e-13	rs35969387;rs7134628;rs111939932	1	53680955	54086274	56703	0.0888335	1	0	0	0
44	ENSG00000170653	ATF7	12	53901640	54020199	-1	protein_coding	11016	ATF7	0.983315	-1.61889	161	17.06	6.864e-13	rs35969387;rs7134628;rs111939932	1	53680955	54086274	57869	0.902491	1	0	0	0
44	ENSG00000135390	ATP5G2	12	54026510	54071192	-1	protein_coding	517	ATP5G2	0.000275239	-0.628489	161	17.06	6.864e-13	rs35969387;rs7134628;rs111939932	1	53680955	54086274	182739	NA	0	0	0	0
44	ENSG00000012822	CALCOCO1	12	54104903	54121529	-1	protein_coding	57658	CALCOCO1	0.171892	-0.438132	161	17.06	6.864e-13	rs35969387;rs7134628;rs111939932	0	53680955	54086274	261132	0.34069	1	0	0	0
44	ENSG00000123364	HOXC13	12	54332535	54340328	1	protein_coding	3229	HOXC13	0.379359	-0.0782246	161	17.06	6.864e-13	rs35969387;rs7134628;rs111939932	0	53680955	54086274	488764	0.634454	1	0	0	1
44	ENSG00000123407	HOXC12	12	54348618	54352740	1	protein_coding	3228	HOXC12	1.89102e-09	0.648479	161	17.06	6.864e-13	rs35969387;rs7134628;rs111939932	0	53680955	54086274	504847	0.836597	1	0	0	0
44	ENSG00000123388	HOXC11	12	54366910	54371427	1	protein_coding	3227	HOXC11	0.0786953	-0.582783	161	17.06	6.864e-13	rs35969387;rs7134628;rs111939932	0	53680955	54086274	523139	0.359996	1	0	0	1
44	ENSG00000180818	HOXC10	12	54378849	54384063	1	protein_coding	3226	HOXC10	0.648346	-0.456025	161	17.06	6.864e-13	rs35969387;rs7134628;rs111939932	0	53680955	54086274	535078	0.874613	1	0	0	0
44	ENSG00000273049	RP11-834C11.12	12	54379629	54428672	1	protein_coding	NA	NA	NA	NA	161	17.06	6.864e-13	rs35969387;rs7134628;rs111939932	0	53680955	54086274	535858	NA	0	0	0	0
44	ENSG00000197757	HOXC6	12	54384408	54424607	1	protein_coding	3223	HOXC6	0.90769	-0.468413	161	17.06	6.864e-13	rs35969387;rs7134628;rs111939932	0	53680955	54086274	540637	0.858581	1	0	0	0
44	ENSG00000180806	HOXC9	12	54388679	54397121	1	protein_coding	3225	HOXC9	0.1281	-0.032864	161	17.06	6.864e-13	rs35969387;rs7134628;rs111939932	0	53680955	54086274	544908	0.896841	1	0	0	0
44	ENSG00000037965	HOXC8	12	54402832	54407570	1	protein_coding	3224	HOXC8	0.392361	-0.0422126	161	17.06	6.864e-13	rs35969387;rs7134628;rs111939932	0	53680955	54086274	559061	0.935878	1	0	0	0
44	ENSG00000198353	HOXC4	12	54410715	54449813	1	protein_coding	3221	HOXC4	0.311491	0.20771	161	17.06	6.864e-13	rs35969387;rs7134628;rs111939932	0	53680955	54086274	566944	0.895726	1	0	0	0
44	ENSG00000172789	HOXC5	12	54426637	54429142	1	protein_coding	3222	HOXC5	0.0390738	0.386755	161	17.06	6.864e-13	rs35969387;rs7134628;rs111939932	0	53680955	54086274	582866	0.225412	1	0	0	0
44	ENSG00000273266	HOXC4	12	54447661	54449814	1	protein_coding	3221	HOXC4	NA	0.20771	161	17.06	6.864e-13	rs35969387;rs7134628;rs111939932	0	53680955	54086274	603890	0.895726	1	0	0	0
44	ENSG00000123415	SMUG1	12	54558529	54582778	-1	protein_coding	23583	SMUG1	0.00123009	-0.0189373	161	17.06	6.864e-13	rs35969387;rs7134628;rs111939932	0	53680955	54086274	714758	0.135413	1	0	0	0
44	ENSG00000094916	CBX5	12	54624724	54673886	-1	protein_coding	23468	CBX5	0.835001	-5.09556	161	17.06	6.864e-13	rs35969387;rs7134628;rs111939932	0	53680955	54086274	780953	0.975433	1	0	0	0
44	ENSG00000135486	HNRNPA1	12	54673977	54680872	1	protein_coding	3178	HNRNPA1	0.966614	-0.761986	161	17.06	6.864e-13	rs35969387;rs7134628;rs111939932	0	53680955	54086274	830206	0.999657	1	0	0	0
44	ENSG00000123405	NFE2	12	54685895	54694905	-1	protein_coding	4778	NFE2	0.688914	-0.33929	160	17.06	6.864e-13	rs7134628;rs111939932;rs35969387	0	53680955	54086274	842124	0.961464	1	0	0	0
44	ENSG00000111481	COPZ1	12	54694986	54745633	1	protein_coding	22818	COPZ1	0.890701	-0.725683	160	17.06	6.864e-13	rs7134628;rs111939932;rs35969387	0	53680955	54086274	851215	0.26461	1	0	0	0
44	ENSG00000139572	GPR84	12	54756229	54758271	-1	protein_coding	53831	GPR84	2.72207e-07	-0.41387	147	17.06	6.864e-13	rs111939932;rs7134628	0	53680955	54086274	912458	0.170075	1	0	0	0
44	ENSG00000161642	ZNF385A	12	54762917	54785082	-1	protein_coding	25946	ZNF385A	0.848555	NA	142	17.06	6.864e-13	rs111939932;rs7134628	0	53680955	54086274	919146	0.402623	1	0	0	0
44	ENSG00000161638	ITGA5	12	54789045	54813244	-1	protein_coding	3678	ITGA5	0.999798	-0.832049	110	17.06	6.864e-13	rs111939932;rs7134628	0	53680955	54086274	945274	0.999365	1	0	0	0
44	ENSG00000170627	GTSF1	12	54849734	54867386	-1	protein_coding	121355	GTSF1	0.513379	0.307996	34	17.06	5.138e-11	rs111939932;rs7134628	0	53680955	54086274	1005963	0.0824128	1	0	0	0
44	ENSG00000123338	NCKAP1L	12	54891495	54937726	1	protein_coding	3071	NCKAP1L	0.99044	-0.787655	25	17.06	6.093e-11	rs111939932;rs7134628	0	53680955	54086274	1047724	0.857514	1	0	0	0
44	ENSG00000123360	PDE1B	12	54943134	54973023	1	protein_coding	5153	PDE1B	0.946737	-0.0928828	14	15.24	6.093e-11	rs7134628;rs111939932	0	53680955	54086274	1099363	0.784446	1	0	0	0
44	ENSG00000135447	PPP1R1A	12	54969171	54982443	-1	protein_coding	5502	PPP1R1A	0.00857614	-0.125767	8	11.1	6.093e-11	rs111939932;rs7134628	0	53680955	54086274	1125400	0.0781292	1	0	0	0
44	ENSG00000135413	LACRT	12	55024595	55028679	-1	protein_coding	90070	LACRT	8.87855e-05	0.0194395	4	3.165	6.093e-11	rs7134628;rs111939932	0	53680955	54086274	1180824	0.0563138	1	0	0	0
44	ENSG00000161634	DCD	12	55038375	55042277	-1	protein_coding	117159	DCD	0.00361067	0.5657	4	3.165	6.093e-11	rs7134628;rs111939932	0	53680955	54086274	1194604	0.0562987	1	0	0	0
45	ENSG00000135426	TESPA1	12	55341802	55378530	-1	protein_coding	9840	TESPA1	1.91516e-05	1.27595	9	22.1	5.192e-10	rs11171710;rs773110;rs2271194	0	56368078	56609885	1099164	0.0785276	1	0	0	0
45	ENSG00000123307	NEUROD4	12	55413729	55423798	1	protein_coding	58158	NEUROD4	0.140553	-0.74026	30	22.1	1.579e-12	rs11171710;rs773110;rs2271194	0	56368078	56609885	1053896	0.249743	1	0	0	0
45	ENSG00000170605	OR9K2	12	55523465	55524586	1	protein_coding	441639	OR9K2	9.75252e-05	0.269313	75	22.1	6.367e-13	rs11171710;rs773110;rs2271194;rs11171747;rs798829	0	56368078	56609885	953108	0.14844	1	0	0	0
45	ENSG00000179919	OR10A7	12	55614809	55615759	1	protein_coding	121364	OR10A7	0.2681	-0.100407	81	22.1	6.367e-13	rs11171710;rs773110;rs2271194;rs11171747;rs798829	0	56368078	56609885	861935	0.0922596	1	0	0	0
45	ENSG00000197706	OR6C74	12	55640982	55642086	1	protein_coding	254783	OR6C74	0.0780087	0.870137	81	22.1	6.367e-13	rs11171710;rs773110;rs2271194;rs11171747;rs798829	0	56368078	56609885	835608	0.101508	1	0	0	0
45	ENSG00000188324	OR6C6	12	55688072	55689016	-1	protein_coding	283365	OR6C6	0.0658376	0.116951	81	22.1	6.367e-13	rs11171710;rs773110;rs2271194;rs11171747;rs798829	0	56368078	56609885	788678	0.0829447	1	0	0	0
45	ENSG00000205330	OR6C1	12	55714346	55715408	1	protein_coding	390321	OR6C1	0.0123859	0.0216793	81	22.1	6.367e-13	rs11171710;rs773110;rs2271194;rs11171747;rs798829	0	56368078	56609885	762286	0.0970779	1	0	0	0
45	ENSG00000205329	OR6C3	12	55725485	55726420	1	protein_coding	254786	OR6C3	0.00012312	-0.104962	81	22.1	6.367e-13	rs11171710;rs773110;rs2271194;rs11171747;rs798829	0	56368078	56609885	751274	0.116358	1	0	0	0
45	ENSG00000187857	OR6C75	12	55758895	55759833	1	protein_coding	390323	OR6C75	0.0484776	0.525193	81	22.1	6.367e-13	rs11171710;rs773110;rs2271194;rs11171747;rs798829	0	56368078	56609885	717861	0.103552	1	0	0	0
45	ENSG00000205328	OR6C65	12	55794214	55795289	1	protein_coding	403282	OR6C65	0.00106149	0.0381266	81	22.1	6.367e-13	rs11171710;rs773110;rs2271194;rs11171747;rs798829	0	56368078	56609885	682405	0.105571	1	0	0	0
45	ENSG00000185821	OR6C76	12	55820038	55820976	1	protein_coding	390326	OR6C76	0.00102177	0.118109	81	22.1	6.367e-13	rs11171710;rs773110;rs2271194;rs11171747;rs798829	0	56368078	56609885	656718	0.113168	1	0	0	0
45	ENSG00000179695	OR6C2	12	55845998	55846936	1	protein_coding	341416	OR6C2	0.658293	-0.110655	81	22.1	6.367e-13	rs11171710;rs773110;rs2271194;rs11171747;rs798829	0	56368078	56609885	630758	0.076526	1	0	0	0
45	ENSG00000184954	OR6C70	12	55862984	55863922	-1	protein_coding	390327	OR6C70	1.4101e-05	-0.100193	81	22.1	6.367e-13	rs11171710;rs773110;rs2271194;rs11171747;rs798829	0	56368078	56609885	613772	0.14961	1	0	0	0
45	ENSG00000205327	OR6C68	12	55886147	55887100	1	protein_coding	403284	OR6C68	0.000123417	0.102541	81	22.1	6.367e-13	rs11171710;rs773110;rs2271194;rs11171747;rs798829	0	56368078	56609885	590594	0.105314	1	0	0	0
45	ENSG00000179626	OR6C4	12	55944983	55946028	1	protein_coding	341418	OR6C4	1.10236e-07	0.484907	81	22.1	6.367e-13	rs11171710;rs773110;rs2271194;rs11171747;rs798829	0	56368078	56609885	531666	0.1566	1	0	0	0
45	ENSG00000179615	OR2AP1	12	55968199	55969128	1	protein_coding	121129	OR2AP1	0.00290395	0.110403	81	22.1	6.367e-13	rs11171710;rs773110;rs2271194;rs11171747;rs798829	0	56368078	56609885	508566	0.104671	1	0	0	0
45	ENSG00000175398	OR10P1	12	56030644	56031638	1	protein_coding	121130	OR10P1	0.0192351	-0.165709	81	22.1	6.367e-13	rs11171710;rs773110;rs2271194;rs11171747;rs798829	0	56368078	56609885	446056	0.106201	1	0	0	0
45	ENSG00000170439	METTL7B	12	56075330	56078395	1	protein_coding	196410	METTL7B	0.522331	0.120523	81	22.1	6.367e-13	rs11171710;rs773110;rs2271194;rs11171747;rs798829	0	56368078	56609885	399299	0.159722	1	0	0	0
45	ENSG00000135424	ITGA7	12	56078352	56109827	-1	protein_coding	3679	ITGA7	1.8098e-09	NA	81	22.1	6.367e-13	rs11171710;rs773110;rs2271194;rs11171747;rs798829	0	56368078	56609885	367867	0.198501	1	0	0	0
45	ENSG00000135441	BLOC1S1	12	56109820	56113871	1	protein_coding	2647	BLOC1S1	0.205802	-0.0622604	81	22.1	6.367e-13	rs11171710;rs773110;rs2271194;rs11171747;rs798829	0	56368078	56609885	363823	0.0685319	1	0	0	0
45	ENSG00000258311	RP11-644F5.10	12	56109820	56118487	1	protein_coding	NA	NA	NA	NA	81	22.1	6.367e-13	rs11171710;rs773110;rs2271194;rs11171747;rs798829	0	56368078	56609885	359207	NA	0	0	0	0
45	ENSG00000135437	RDH5	12	56114151	56118489	1	protein_coding	5959	RDH5	3.11345e-06	-0.323683	81	22.1	6.367e-13	rs11171710;rs773110;rs2271194;rs11171747;rs798829	0	56368078	56609885	359205	0.100872	1	0	0	0
45	ENSG00000135404	CD63	12	56119107	56123491	-1	protein_coding	967	CD63	0.00716078	-0.467339	81	22.1	6.367e-13	rs11171710;rs773110;rs2271194;rs11171747;rs798829	0	56368078	56609885	354203	0.0955929	1	0	0	0
45	ENSG00000135414	GDF11	12	56137064	56150911	1	protein_coding	10220	GDF11	0.963838	-1.57493	81	22.1	6.367e-13	rs11171710;rs773110;rs2271194;rs11171747;rs798829	0	56368078	56609885	326783	0.998279	1	0	0	0
45	ENSG00000205323	SARNP	12	56146247	56211540	-1	protein_coding	84324	SARNP	0.989074	-0.001777	81	22.1	6.367e-13	rs11171710;rs773110;rs2271194;rs11171747;rs798829	0	56368078	56609885	266154	0.877356	1	0	0	0
45	ENSG00000257390	RP11-762I7.5	12	56151059	56221330	-1	protein_coding	NA	NA	NA	NA	81	22.1	6.367e-13	rs11171710;rs773110;rs2271194;rs11171747;rs798829	0	56368078	56609885	256364	NA	0	0	0	0
45	ENSG00000123353	ORMDL2	12	56211703	56215663	1	protein_coding	29095	ORMDL2	0.150869	-0.697726	81	22.1	6.367e-13	rs11171710;rs773110;rs2271194;rs11171747;rs798829	0	56368078	56609885	262031	0.268375	1	0	0	0
45	ENSG00000135392	DNAJC14	12	56214744	56224608	-1	protein_coding	85406	DNAJC14	0.999708	-0.653037	81	22.1	6.367e-13	rs11171710;rs773110;rs2271194;rs11171747;rs798829	0	56368078	56609885	253086	0.83821	1	0	0	0
45	ENSG00000123342	MMP19	12	56229217	56236750	-1	protein_coding	4327	MMP19	1.45384e-13	-0.378623	81	22.1	6.367e-13	rs11171710;rs773110;rs2271194;rs11171747;rs798829	0	56368078	56609885	240944	0.34167	1	0	0	0
45	ENSG00000170473	WIBG	12	56295197	56326402	-1	protein_coding	84305	WIBG	0.862136	-0.771936	81	22.1	6.367e-13	rs11171710;rs773110;rs2271194;rs11171747;rs798829	0	56368078	56609885	151292	NA	0	0	0	0
45	ENSG00000065357	DGKA	12	56321103	56347811	1	protein_coding	1606	DGKA	0.999251	-0.389903	81	22.1	6.367e-13	rs11171710;rs773110;rs2271194;rs11171747;rs798829	0	56368078	56609885	129883	0.666312	1	0	0	0
45	ENSG00000185664	PMEL	12	56347889	56367101	-1	protein_coding	6490	PMEL	1.12363e-07	0.0288627	81	22.1	6.367e-13	rs11171710;rs773110;rs2271194;rs11171747;rs798829	1	56368078	56609885	110593	0.0985002	1	0	0	0
45	ENSG00000123374	CDK2	12	56360553	56366568	1	protein_coding	1017	CDK2	0.958299	0.0341742	81	22.1	6.367e-13	rs11171710;rs773110;rs2271194;rs11171747;rs798829	1	56368078	56609885	111126	0.998811	1	0	0	0
45	ENSG00000111540	RAB5B	12	56367697	56388490	1	protein_coding	5869	RAB5B	0.215699	-0.941662	81	22.1	6.367e-13	rs11171710;rs773110;rs2271194;rs11171747;rs798829	1	56368078	56609885	89204	0.159123	1	0	0	0
45	ENSG00000139531	SUOX	12	56390964	56400425	1	protein_coding	6821	SUOX	0.00208477	0.565694	81	22.1	6.367e-13	rs11171710;rs773110;rs2271194;rs11171747;rs798829	1	56368078	56609885	77269	0.0799559	1	0	0	0
45	ENSG00000123411	IKZF4	12	56401443	56432219	1	protein_coding	64375	IKZF4	0.953608	-1.66787	81	22.1	6.367e-13	rs11171710;rs773110;rs2271194;rs11171747;rs798829	1	56368078	56609885	45475	0.822374	1	0	0	0
45	ENSG00000197728	RPS26	12	56435637	56438116	1	protein_coding	6231	RPS26	0.753343	-0.144336	81	22.1	6.367e-13	rs11171710;rs773110;rs2271194;rs11171747;rs798829	1	56368078	56609885	39578	0.985711	1	0	0	0
45	ENSG00000065361	ERBB3	12	56473641	56497289	1	protein_coding	2065	ERBB3	4.35825e-06	-0.325931	81	22.1	6.367e-13	rs11171710;rs773110;rs2271194;rs11171747;rs798829	1	56368078	56609885	0	0.96099	1	0	0	1
45	ENSG00000257411	RP11-603J24.9	12	56495115	56503073	1	protein_coding	NA	NA	NA	NA	81	22.1	6.367e-13	rs11171710;rs773110;rs2271194;rs11171747;rs798829	1	56368078	56609885	17421	NA	0	0	0	0
45	ENSG00000170515	PA2G4	12	56498103	56507691	1	protein_coding	5036	PA2G4	0.998001	-0.439062	81	22.1	6.367e-13	rs11171710;rs773110;rs2271194;rs11171747;rs798829	1	56368078	56609885	20409	0.960957	1	0	0	0
45	ENSG00000229117	RPL41	12	56510370	56511727	1	protein_coding	6171	RPL41	0.0415296	-0.78954	81	22.1	6.367e-13	rs11171710;rs773110;rs2271194;rs11171747;rs798829	1	56368078	56609885	32676	0.333686	1	0	0	0
45	ENSG00000135482	ZC3H10	12	56511943	56516278	1	protein_coding	84872	ZC3H10	0.79202	-0.739788	81	22.1	6.367e-13	rs11171710;rs773110;rs2271194;rs11171747;rs798829	1	56368078	56609885	34249	0.709767	1	0	0	0
45	ENSG00000139641	ESYT1	12	56512034	56538455	1	protein_coding	23344	ESYT1	2.14072e-07	-0.5723	81	22.1	6.367e-13	rs11171710;rs773110;rs2271194;rs11171747;rs798829	1	56368078	56609885	34340	0.0989104	1	0	0	0
45	ENSG00000196465	MYL6B	12	56546040	56553431	1	protein_coding	140465	MYL6B	0.00373381	-0.586633	81	22.1	6.367e-13	rs11171710;rs773110;rs2271194;rs11171747;rs798829	1	56368078	56609885	68346	0.108698	1	0	0	0
45	ENSG00000092841	MYL6	12	56551945	56557280	1	protein_coding	4637	MYL6	0.256616	NA	81	22.1	6.367e-13	rs11171710;rs773110;rs2271194;rs11171747;rs798829	1	56368078	56609885	74251	0.563365	1	0	0	0
45	ENSG00000139613	SMARCC2	12	56556767	56583351	-1	protein_coding	6601	SMARCC2	1	NA	81	22.1	6.367e-13	rs11171710;rs773110;rs2271194;rs11171747;rs798829	1	56368078	56609885	79073	0.996857	1	0	0	0
45	ENSG00000181852	RNF41	12	56598285	56615717	-1	protein_coding	10193	RNF41	0.856084	-0.464628	81	22.1	6.367e-13	rs11171710;rs773110;rs2271194;rs11171747;rs798829	1	56368078	56609885	120591	0.897193	1	0	0	0
45	ENSG00000139579	NABP2	12	56615799	56623638	1	protein_coding	79035	NABP2	0.956805	-0.200652	81	22.1	6.367e-13	rs11171710;rs773110;rs2271194;rs11171747;rs798829	1	56368078	56609885	138105	0.799174	1	0	0	0
45	ENSG00000139540	SLC39A5	12	56623833	56631630	1	protein_coding	283375	SLC39A5	1.20741e-07	-0.208716	81	22.1	6.367e-13	rs11171710;rs773110;rs2271194;rs11171747;rs798829	0	56368078	56609885	146139	0.200103	1	0	0	0
45	ENSG00000139645	ANKRD52	12	56631591	56652175	-1	protein_coding	283373	ANKRD52	0.999988	-2.46615	81	22.1	6.367e-13	rs11171710;rs773110;rs2271194;rs11171747;rs798829	0	56368078	56609885	153897	0.960027	1	0	0	0
45	ENSG00000135469	COQ10A	12	56660642	56664750	1	protein_coding	93058	COQ10A	0.121096	0.0555689	81	22.1	6.367e-13	rs11171710;rs773110;rs2271194;rs11171747;rs798829	0	56368078	56609885	182948	0.0666088	1	0	0	0
45	ENSG00000062485	CS	12	56665483	56694176	-1	protein_coding	1431	CS	0.999828	-0.625058	81	22.1	6.367e-13	rs11171710;rs773110;rs2271194;rs11171747;rs798829	0	56368078	56609885	187789	0.969769	1	0	0	0
45	ENSG00000144785	RP11-977G19.10	12	56679700	56709843	-1	protein_coding	NA	NA	NA	NA	81	22.1	6.367e-13	rs11171710;rs773110;rs2271194;rs11171747;rs798829	0	56368078	56609885	202006	NA	0	0	0	0
45	ENSG00000257727	CNPY2	12	56703626	56710120	-1	protein_coding	10330	CNPY2	0.0300953	-1.02131	81	22.1	6.367e-13	rs11171710;rs773110;rs2271194;rs11171747;rs798829	0	56368078	56609885	225932	0.206927	1	0	0	0
45	ENSG00000135473	PAN2	12	56710007	56727837	-1	protein_coding	9924	PAN2	0.946675	-1.29777	81	22.1	6.367e-13	rs11171710;rs773110;rs2271194;rs11171747;rs798829	0	56368078	56609885	232313	0.538358	1	0	0	0
45	ENSG00000110944	IL23A	12	56732663	56734193	1	protein_coding	51561	IL23A	0.842438	-0.40264	81	22.1	6.367e-13	rs11171710;rs773110;rs2271194;rs11171747;rs798829	0	56368078	56609885	254969	0.427595	1	0	0	0
45	ENSG00000170581	STAT2	12	56735381	56753939	-1	protein_coding	6773	STAT2	0.0410947	-0.318375	81	22.1	6.367e-13	rs11171710;rs773110;rs2271194;rs11171747;rs798829	0	56368078	56609885	257687	0.602787	1	0	0	0
45	ENSG00000175336	APOF	12	56754353	56756607	-1	protein_coding	319	APOF	0.019338	-0.504111	81	22.1	6.367e-13	rs11171710;rs773110;rs2271194;rs11171747;rs798829	0	56368078	56609885	276659	0.0659131	1	0	0	0
45	ENSG00000111602	TIMELESS	12	56810903	56843187	-1	protein_coding	8914	TIMELESS	1.03547e-25	-0.382076	81	22.1	6.367e-13	rs11171710;rs773110;rs2271194;rs11171747;rs798829	0	56368078	56609885	333209	0.107827	1	0	0	0
45	ENSG00000135517	MIP	12	56843286	56862950	-1	protein_coding	4284	MIP	0.677915	0.124646	81	22.1	6.367e-13	rs11171710;rs773110;rs2271194;rs11171747;rs798829	0	56368078	56609885	365592	0.850456	1	0	0	0
45	ENSG00000176422	SPRYD4	12	56862301	56864763	1	protein_coding	283377	SPRYD4	0.000589212	-0.887332	81	22.1	6.367e-13	rs11171710;rs773110;rs2271194;rs11171747;rs798829	0	56368078	56609885	384607	0.28833	1	0	0	0
45	ENSG00000135423	GLS2	12	56864736	56882198	-1	protein_coding	27165	GLS2	0.000987122	-0.487383	81	22.1	6.367e-13	rs11171710;rs773110;rs2271194;rs11171747;rs798829	0	56368078	56609885	387042	0.211205	1	0	0	0
45	ENSG00000076067	RBMS2	12	56915713	56984745	1	protein_coding	5939	RBMS2	0.0029148	0.334872	81	22.1	6.367e-13	rs11171710;rs773110;rs2271194;rs11171747;rs798829	0	56368078	56609885	438019	0.0956008	1	0	0	0
45	ENSG00000076108	BAZ2A	12	56989380	57030600	-1	protein_coding	11176	BAZ2A	1	-0.20158	81	22.1	6.367e-13	rs11171710;rs773110;rs2271194;rs11171747;rs798829	0	56368078	56609885	511686	0.281756	1	0	0	0
45	ENSG00000110955	ATP5B	12	57031959	57039798	-1	protein_coding	506	ATP5B	0.991635	-0.350123	81	22.1	6.367e-13	rs11171710;rs773110;rs2271194;rs11171747;rs798829	0	56368078	56609885	554265	NA	0	0	0	0
45	ENSG00000110958	PTGES3	12	57057127	57082159	-1	protein_coding	10728	PTGES3	0.871366	-0.831373	81	22.1	6.367e-13	rs11171710;rs773110;rs2271194;rs11171747;rs798829	0	56368078	56609885	579433	0.236638	1	0	0	0
45	ENSG00000196531	NACA	12	57106212	57125412	-1	protein_coding	4666	NACA	0.0203382	0.0287433	81	22.1	6.367e-13	rs11171710;rs773110;rs2271194;rs11171747;rs798829	0	56368078	56609885	628518	0.138536	1	0	0	0
45	ENSG00000198056	PRIM1	12	57125380	57146157	-1	protein_coding	5557	PRIM1	0.0268979	-0.372562	81	22.1	6.367e-13	rs11171710;rs773110;rs2271194;rs11171747;rs798829	0	56368078	56609885	647686	0.0710482	1	0	0	0
45	ENSG00000025423	HSD17B6	12	57145945	57181574	1	protein_coding	8630	HSD17B6	0.381986	-0.702175	81	22.1	6.367e-13	rs11171710;rs773110;rs2271194;rs11171747;rs798829	0	56368078	56609885	668251	0.136512	1	0	0	0
45	ENSG00000170426	SDR9C7	12	57316938	57328189	-1	protein_coding	121214	SDR9C7	0.0135288	0.197489	81	22.1	6.367e-13	rs11171710;rs773110;rs2271194;rs11171747;rs798829	0	56368078	56609885	839244	0.102837	1	0	0	0
45	ENSG00000139547	RDH16	12	57345219	57353158	-1	protein_coding	8608	RDH16	8.59885e-05	-0.689573	81	22.1	6.367e-13	rs11171710;rs773110;rs2271194;rs11171747;rs798829	0	56368078	56609885	867525	0.0510156	1	0	0	0
45	ENSG00000166856	GPR182	12	57388230	57390468	1	protein_coding	11318	GPR182	0.000859696	0.134205	63	16.08	6.367e-13	rs2271194;rs773110;rs11171710;rs11171747;rs798829	0	56368078	56609885	910536	0.124827	1	0	0	0
45	ENSG00000268162	HBCBP	12	57390745	57391335	1	protein_coding	NA	NA	NA	NA	60	16.08	6.367e-13	rs2271194;rs773110;rs11171710;rs11171747;rs798829	0	56368078	56609885	913051	NA	0	0	0	0
45	ENSG00000166860	ZBTB39	12	57392618	57400230	-1	protein_coding	9880	ZBTB39	0.00973093	-0.435828	60	16.08	6.367e-13	rs2271194;rs773110;rs11171710;rs11171747;rs798829	0	56368078	56609885	914924	0.201447	1	0	0	0
45	ENSG00000166863	TAC3	12	57403784	57422667	-1	protein_coding	6866	TAC3	0.04045	-0.0278069	55	16.08	6.367e-13	rs2271194;rs773110;rs11171710;rs11171747;rs798829	0	56368078	56609885	926090	0.239238	1	0	0	0
45	ENSG00000166866	MYO1A	12	57422301	57444982	-1	protein_coding	4640	MYO1A	1.94522e-35	0.197773	52	16.08	6.367e-13	rs2271194;rs773110;rs11171710;rs11171747;rs798829	0	56368078	56609885	944607	0.156649	1	0	0	0
45	ENSG00000166881	TMEM194A	12	57449426	57481846	-1	protein_coding	23306	TMEM194A	0.0290897	-0.469002	41	16.08	6.367e-13	rs2271194;rs773110;rs11171710;rs11171747;rs798829	0	56368078	56609885	971732	NA	0	0	0	0
45	ENSG00000166886	NAB2	12	57482677	57489259	1	protein_coding	4665	NAB2	0.987535	NA	15	16.08	9.799e-10	rs798829;rs11171747	0	56368078	56609885	1004983	0.973863	1	0	0	1
45	ENSG00000166888	STAT6	12	57489191	57525922	-1	protein_coding	6778	STAT6	0.100775	0.0810364	12	16.08	9.799e-10	rs798829;rs11171747	0	56368078	56609885	1011497	0.983592	1	0	0	1
45	ENSG00000123384	LRP1	12	57522276	57607134	1	protein_coding	4035	LRP1	1	NA	6	9.726	1.518e-06	rs11171747	0	56368078	56609885	1044582	0.999963	1	0	0	0
46	ENSG00000185306	C12orf56	12	64660217	64784972	-1	protein_coding	115749	C12orf56	2.90933e-11	-0.257574	1	18.91	1.893e-09	rs17178006	0	65718299	65874956	933327	0.144126	1	0	0	0
46	ENSG00000184575	XPOT	12	64798130	64844907	1	protein_coding	11260	XPOT	0.997934	-0.449524	1	18.91	1.893e-09	rs17178006	0	65718299	65874956	873392	0.597198	1	0	0	0
46	ENSG00000183735	TBK1	12	64845660	64895888	1	protein_coding	29110	TBK1	0.995097	-0.430854	2	18.91	1.893e-09	rs17178006	0	65718299	65874956	822411	0.882477	1	0	0	0
46	ENSG00000153179	RASSF3	12	65004293	65091347	1	protein_coding	283349	RASSF3	0.00159786	-0.0655389	2	18.91	1.893e-09	rs17178006	0	65718299	65874956	626952	0.194875	1	0	0	0
46	ENSG00000268028	AC025262.1	12	65090189	65090329	-1	protein_coding	NA	NA	NA	NA	2	18.91	1.893e-09	rs17178006	0	65718299	65874956	627970	NA	0	0	0	0
46	ENSG00000135677	GNS	12	65107225	65153227	-1	protein_coding	2799	GNS	0.0829053	-0.425472	2	18.91	1.893e-09	rs17178006	0	65718299	65874956	565072	0.0965834	1	0	0	0
46	ENSG00000111490	TBC1D30	12	65174589	65274812	1	protein_coding	23329	TBC1D30	NA	-0.289858	83	18.91	1.504e-10	rs17178006;rs112204843;rs343093;rs12298541	0	65718299	65874956	443487	0.118153	1	0	0	0
46	ENSG00000156076	WIF1	12	65444406	65515346	-1	protein_coding	11197	WIF1	2.41723e-05	-0.475964	163	18.91	9.792e-32	rs17178006;rs112204843;rs343093;rs12298541;rs112717745;rs11175967;rs343086;rs7306710;rs11175990;rs76456255;rs61921611;rs2358954;rs10400419;rs10748027;rs11175992	0	65718299	65874956	202953	0.483635	1	0	0	1
46	ENSG00000174106	LEMD3	12	65563351	65642107	1	protein_coding	23592	LEMD3	0.998968	-0.755533	163	18.91	9.792e-32	rs17178006;rs112204843;rs343093;rs12298541;rs112717745;rs11175967;rs343086;rs7306710;rs11175990;rs76456255;rs61921611;rs2358954;rs10400419;rs10748027;rs11175992	0	65718299	65874956	76192	0.984218	1	0	0	0
46	ENSG00000174099	MSRB3	12	65672423	65882024	1	protein_coding	253827	MSRB3	0.0070268	-0.542321	163	18.91	9.792e-32	rs17178006;rs112204843;rs343093;rs12298541;rs112717745;rs11175967;rs343086;rs7306710;rs11175990;rs76456255;rs61921611;rs2358954;rs10400419;rs10748027;rs11175992	1	65718299	65874956	0	0.144351	1	0	0	0
46	ENSG00000149948	HMGA2	12	66217911	66360075	1	protein_coding	8091	HMGA2	0.733852	0.335144	163	18.91	9.792e-32	rs17178006;rs112204843;rs343093;rs12298541;rs112717745;rs11175967;rs343086;rs7306710;rs11175990;rs76456255;rs61921611;rs2358954;rs10400419;rs10748027;rs11175992	1	65718299	65874956	499612	0.994076	1	0	0	1
46	ENSG00000197301	RP11-366L20.2	12	66245120	66275947	-1	protein_coding	100129940	LOC100129940	NA	NA	163	18.91	9.792e-32	rs17178006;rs112204843;rs343093;rs12298541;rs112717745;rs11175967;rs343086;rs7306710;rs11175990;rs76456255;rs61921611;rs2358954;rs10400419;rs10748027;rs11175992	1	65718299	65874956	526821	NA	0	0	0	0
46	ENSG00000267942	AC090673.2	12	66291518	66317967	-1	protein_coding	NA	NA	NA	NA	163	18.91	9.792e-32	rs17178006;rs112204843;rs343093;rs12298541;rs112717745;rs11175967;rs343086;rs7306710;rs11175990;rs76456255;rs61921611;rs2358954;rs10400419;rs10748027;rs11175992	1	65718299	65874956	573219	NA	0	0	0	0
46	ENSG00000139233	LLPH	12	66516842	66524548	-1	protein_coding	84298	LLPH	0.341447	-0.966771	163	18.91	9.792e-32	rs17178006;rs112204843;rs343093;rs12298541;rs112717745;rs11175967;rs343086;rs7306710;rs11175990;rs76456255;rs61921611;rs2358954;rs10400419;rs10748027;rs11175992	0	65718299	65874956	798543	0.184109	1	0	0	0
46	ENSG00000228144	TMBIM4	12	66517697	66563765	-1	protein_coding	51643	TMBIM4	NA	0.682375	163	18.91	9.792e-32	rs17178006;rs112204843;rs343093;rs12298541;rs112717745;rs11175967;rs343086;rs7306710;rs11175990;rs76456255;rs61921611;rs2358954;rs10400419;rs10748027;rs11175992	0	65718299	65874956	799398	0.0577246	1	0	0	0
46	ENSG00000155957	TMBIM4	12	66517709	66563852	-1	protein_coding	51643	TMBIM4	0.00207996	0.682375	163	18.91	9.792e-32	rs17178006;rs112204843;rs343093;rs12298541;rs112717745;rs11175967;rs343086;rs7306710;rs11175990;rs76456255;rs61921611;rs2358954;rs10400419;rs10748027;rs11175992	0	65718299	65874956	799410	0.0577246	1	0	0	0
46	ENSG00000090376	IRAK3	12	66582659	66648402	1	protein_coding	11213	IRAK3	3.58184e-15	0.93068	163	18.91	9.792e-32	rs17178006;rs112204843;rs343093;rs12298541;rs112717745;rs11175967;rs343086;rs7306710;rs11175990;rs76456255;rs61921611;rs2358954;rs10400419;rs10748027;rs11175992	0	65718299	65874956	864360	0.339379	1	0	0	0
46	ENSG00000127311	HELB	12	66696325	66737423	1	protein_coding	92797	HELB	2.01688e-13	-0.145583	163	18.91	9.792e-32	rs17178006;rs112204843;rs343093;rs12298541;rs112717745;rs11175967;rs343086;rs7306710;rs11175990;rs76456255;rs61921611;rs2358954;rs10400419;rs10748027;rs11175992	0	65718299	65874956	978026	0.284488	1	0	0	0
46	ENSG00000155974	GRIP1	12	66741211	67197966	-1	protein_coding	23426	GRIP1	0.916895	-0.988952	162	15.66	9.792e-32	rs17178006;rs112204843;rs343093;rs12298541;rs112717745;rs11175967;rs343086;rs7306710;rs11175990;rs76456255;rs61921611;rs2358954;rs10400419;rs10748027;rs11175992	0	65718299	65874956	1022912	0.991442	1	0	0	0
47	ENSG00000111490	TBC1D30	12	65174589	65274812	1	protein_coding	23329	TBC1D30	NA	-0.289858	83	18.91	1.504e-10	rs17178006;rs112204843;rs343093;rs12298541	0	66166141	66391396	1101279	0.118153	1	0	0	0
47	ENSG00000156076	WIF1	12	65444406	65515346	-1	protein_coding	11197	WIF1	2.41723e-05	-0.475964	163	18.91	9.792e-32	rs17178006;rs112204843;rs343093;rs12298541;rs112717745;rs11175967;rs343086;rs7306710;rs11175990;rs76456255;rs61921611;rs2358954;rs10400419;rs10748027;rs11175992	0	66166141	66391396	860745	0.483635	1	0	0	1
47	ENSG00000174106	LEMD3	12	65563351	65642107	1	protein_coding	23592	LEMD3	0.998968	-0.755533	163	18.91	9.792e-32	rs17178006;rs112204843;rs343093;rs12298541;rs112717745;rs11175967;rs343086;rs7306710;rs11175990;rs76456255;rs61921611;rs2358954;rs10400419;rs10748027;rs11175992	0	66166141	66391396	733984	0.984218	1	0	0	0
47	ENSG00000174099	MSRB3	12	65672423	65882024	1	protein_coding	253827	MSRB3	0.0070268	-0.542321	163	18.91	9.792e-32	rs17178006;rs112204843;rs343093;rs12298541;rs112717745;rs11175967;rs343086;rs7306710;rs11175990;rs76456255;rs61921611;rs2358954;rs10400419;rs10748027;rs11175992	1	66166141	66391396	494067	0.144351	1	0	0	0
47	ENSG00000149948	HMGA2	12	66217911	66360075	1	protein_coding	8091	HMGA2	0.733852	0.335144	163	18.91	9.792e-32	rs17178006;rs112204843;rs343093;rs12298541;rs112717745;rs11175967;rs343086;rs7306710;rs11175990;rs76456255;rs61921611;rs2358954;rs10400419;rs10748027;rs11175992	1	66166141	66391396	16016	0.994076	1	0	0	1
47	ENSG00000197301	RP11-366L20.2	12	66245120	66275947	-1	protein_coding	100129940	LOC100129940	NA	NA	163	18.91	9.792e-32	rs17178006;rs112204843;rs343093;rs12298541;rs112717745;rs11175967;rs343086;rs7306710;rs11175990;rs76456255;rs61921611;rs2358954;rs10400419;rs10748027;rs11175992	1	66166141	66391396	100144	NA	0	0	0	0
47	ENSG00000267942	AC090673.2	12	66291518	66317967	-1	protein_coding	NA	NA	NA	NA	163	18.91	9.792e-32	rs17178006;rs112204843;rs343093;rs12298541;rs112717745;rs11175967;rs343086;rs7306710;rs11175990;rs76456255;rs61921611;rs2358954;rs10400419;rs10748027;rs11175992	1	66166141	66391396	58124	NA	0	0	0	0
47	ENSG00000139233	LLPH	12	66516842	66524548	-1	protein_coding	84298	LLPH	0.341447	-0.966771	163	18.91	9.792e-32	rs17178006;rs112204843;rs343093;rs12298541;rs112717745;rs11175967;rs343086;rs7306710;rs11175990;rs76456255;rs61921611;rs2358954;rs10400419;rs10748027;rs11175992	0	66166141	66391396	140751	0.184109	1	0	0	0
47	ENSG00000228144	TMBIM4	12	66517697	66563765	-1	protein_coding	51643	TMBIM4	NA	0.682375	163	18.91	9.792e-32	rs17178006;rs112204843;rs343093;rs12298541;rs112717745;rs11175967;rs343086;rs7306710;rs11175990;rs76456255;rs61921611;rs2358954;rs10400419;rs10748027;rs11175992	0	66166141	66391396	141606	0.0577246	1	0	0	0
47	ENSG00000155957	TMBIM4	12	66517709	66563852	-1	protein_coding	51643	TMBIM4	0.00207996	0.682375	163	18.91	9.792e-32	rs17178006;rs112204843;rs343093;rs12298541;rs112717745;rs11175967;rs343086;rs7306710;rs11175990;rs76456255;rs61921611;rs2358954;rs10400419;rs10748027;rs11175992	0	66166141	66391396	141618	0.0577246	1	0	0	0
47	ENSG00000090376	IRAK3	12	66582659	66648402	1	protein_coding	11213	IRAK3	3.58184e-15	0.93068	163	18.91	9.792e-32	rs17178006;rs112204843;rs343093;rs12298541;rs112717745;rs11175967;rs343086;rs7306710;rs11175990;rs76456255;rs61921611;rs2358954;rs10400419;rs10748027;rs11175992	0	66166141	66391396	206568	0.339379	1	0	0	0
47	ENSG00000127311	HELB	12	66696325	66737423	1	protein_coding	92797	HELB	2.01688e-13	-0.145583	163	18.91	9.792e-32	rs17178006;rs112204843;rs343093;rs12298541;rs112717745;rs11175967;rs343086;rs7306710;rs11175990;rs76456255;rs61921611;rs2358954;rs10400419;rs10748027;rs11175992	0	66166141	66391396	320234	0.284488	1	0	0	0
47	ENSG00000155974	GRIP1	12	66741211	67197966	-1	protein_coding	23426	GRIP1	0.916895	-0.988952	162	15.66	9.792e-32	rs17178006;rs112204843;rs343093;rs12298541;rs112717745;rs11175967;rs343086;rs7306710;rs11175990;rs76456255;rs61921611;rs2358954;rs10400419;rs10748027;rs11175992	0	66166141	66391396	365120	0.991442	1	0	0	0
48	ENSG00000111530	CAND1	12	67663061	67713731	1	protein_coding	55832	CAND1	0.999927	1.89971	35	12.25	4.702e-13	rs12810001;rs35227403	0	68202102	68246876	502508	0.790618	1	0	0	0
48	ENSG00000127334	DYRK2	12	68042118	68059186	1	protein_coding	8445	DYRK2	0.979337	-2.18035	35	12.25	4.702e-13	rs12810001;rs35227403	0	68202102	68246876	157053	0.93656	1	0	0	0
48	ENSG00000111537	IFNG	12	68548548	68553527	-1	protein_coding	3458	IFNG	0.0204466	-0.560429	35	12.25	4.702e-13	rs12810001;rs35227403	0	68202102	68246876	332309	0.489789	1	0	0	0
48	ENSG00000111536	IL26	12	68595131	68619601	-1	protein_coding	55801	IL26	0.0527618	0.379718	35	12.25	4.702e-13	rs12810001;rs35227403	0	68202102	68246876	378892	0.0939333	1	0	0	0
48	ENSG00000127318	IL22	12	68642022	68647387	-1	protein_coding	50616	IL22	0.490718	-0.529165	35	12.25	4.702e-13	rs12810001;rs35227403	0	68202102	68246876	425783	0.216453	1	0	0	0
48	ENSG00000111554	MDM1	12	68666223	68726161	-1	protein_coding	56890	MDM1	5.78288e-08	-0.412655	35	12.25	4.702e-13	rs12810001;rs35227403	0	68202102	68246876	449984	0.0859666	1	0	0	0
48	ENSG00000127314	RAP1B	12	69004619	69054372	1	protein_coding	5908	RAP1B	0.936825	-0.762254	35	12.25	4.702e-13	rs12810001;rs35227403	0	68202102	68246876	788380	0.996598	1	0	0	0
48	ENSG00000111581	NUP107	12	69080514	69136785	1	protein_coding	57122	NUP107	1.19845e-06	0.897	35	12.25	4.702e-13	rs12810001;rs35227403	0	68202102	68246876	864275	0.156535	1	0	1	0
48	ENSG00000175782	SLC35E3	12	69139886	69187508	1	protein_coding	55508	SLC35E3	0.000406779	0.910873	35	12.25	4.702e-13	rs12810001;rs35227403	0	68202102	68246876	923647	0.0577919	1	0	0	0
48	ENSG00000251695	AC124890.1	12	69186125	69187743	1	protein_coding	NA	NA	NA	NA	35	12.25	4.702e-13	rs12810001;rs35227403	0	68202102	68246876	969886	NA	0	0	0	0
48	ENSG00000135679	MDM2	12	69201956	69239214	1	protein_coding	4193	MDM2	0.995411	0.52048	35	12.25	4.702e-13	rs12810001;rs35227403	0	68202102	68246876	985717	0.994939	1	0	0	1
48	ENSG00000135678	CPM	12	69235977	69365350	-1	protein_coding	1368	CPM	8.07121e-07	0.801881	7	12.25	2.46e-10	rs12810001	0	68202102	68246876	1019738	0.161026	1	0	0	0
49	ENSG00000067715	SYT1	12	79257773	79845788	1	protein_coding	6857	SYT1	0.83718	-1.21528	162	20.8	6.04e-10	rs7310309	1	79759364	80082007	0	0.993277	1	0	0	0
49	ENSG00000177425	PAWR	12	79968759	80084877	-1	protein_coding	5074	PAWR	0.44246	-2.56772	162	20.8	6.04e-10	rs7310309	1	79759364	80082007	157330	0.607458	1	0	0	0
49	ENSG00000058272	PPP1R12A	12	80167343	80329240	-1	protein_coding	4659	PPP1R12A	0.999179	-1.43958	162	20.8	6.04e-10	rs7310309	0	79759364	80082007	355914	0.999055	1	0	0	0
49	ENSG00000269531	AC073569.1	12	80198742	80202321	1	protein_coding	NA	NA	NA	NA	162	20.8	6.04e-10	rs7310309	0	79759364	80082007	387313	NA	0	0	0	0
49	ENSG00000165899	OTOGL	12	80603233	80772870	1	protein_coding	283310	OTOGL	3.72825e-31	NA	162	20.8	6.04e-10	rs7310309	0	79759364	80082007	791804	0.0933788	1	0	0	0
49	ENSG00000139304	PTPRQ	12	80799774	81072802	1	protein_coding	374462	PTPRQ	NA	NA	150	20.8	6.04e-10	rs7310309	0	79759364	80082007	988345	0.104865	1	0	0	0
50	ENSG00000151572	ANO4	12	101111304	101522419	1	protein_coding	121601	ANO4	0.844045	-0.18149	28	15.3	7.052e-07	rs11111293	0	102399379	102942969	1398877	0.454186	1	0	0	0
50	ENSG00000256870	SLC5A8	12	101549271	101604185	-1	protein_coding	160728	SLC5A8	2.85809e-11	0.822217	43	20.3	4.497e-07	rs11111293	0	102399379	102942969	1317111	0.116169	1	0	0	0
50	ENSG00000120800	UTP20	12	101673887	101780394	1	protein_coding	27340	UTP20	0.170231	0.2723	62	20.3	3.514e-07	rs11111293	0	102399379	102942969	1140902	0.165434	1	0	0	0
50	ENSG00000120805	ARL1	12	101786898	101801598	-1	protein_coding	400	ARL1	0.480263	-0.409028	62	20.3	3.514e-07	rs11111293	0	102399379	102942969	1119698	0.130287	1	0	0	0
50	ENSG00000166211	SPIC	12	101869199	101880775	1	protein_coding	121599	SPIC	0.118412	-0.121259	67	20.3	3.514e-07	rs11111293	0	102399379	102942969	1040521	0.090038	1	0	0	0
50	ENSG00000196091	MYBPC1	12	101962131	102079796	1	protein_coding	4604	MYBPC1	0.657926	0.559211	72	20.3	1.85e-11	rs11111293	0	102399379	102942969	841500	0.804313	1	0	0	0
50	ENSG00000111666	CHPT1	12	102090725	102137918	1	protein_coding	56994	CHPT1	0.00357048	NA	72	20.3	1.85e-11	rs11111293	0	102399379	102942969	783378	0.168194	1	0	0	0
50	ENSG00000139351	SYCP3	12	102122426	102133250	-1	protein_coding	50511	SYCP3	5.52621e-05	0.468102	72	20.3	1.85e-11	rs11111293	0	102399379	102942969	788046	0.111638	1	0	0	0
50	ENSG00000111670	GNPTAB	12	102139275	102224716	-1	protein_coding	79158	GNPTAB	4.22558e-06	0.413482	72	20.3	1.85e-11	rs11111293	0	102399379	102942969	696580	0.111872	1	0	0	0
50	ENSG00000136048	DRAM1	12	102271129	102405908	1	protein_coding	55332	DRAM1	0.0807001	2.61344	72	20.3	1.85e-11	rs11111293	1	102399379	102942969	515388	0.11923	1	0	0	0
50	ENSG00000120860	CCDC53	12	102406705	102455927	-1	protein_coding	51019	CCDC53	0.0351259	-0.52539	72	20.3	1.85e-11	rs11111293	1	102399379	102942969	465369	NA	0	0	0	0
50	ENSG00000075188	NUP37	12	102467967	102513902	-1	protein_coding	79023	NUP37	0.000998328	-0.601292	72	20.3	1.85e-11	rs11111293	1	102399379	102942969	407394	0.164343	1	0	1	0
50	ENSG00000185480	PARPBP	12	102513956	102591298	1	protein_coding	55010	PARPBP	9.66662e-13	-0.634778	72	20.3	1.85e-11	rs11111293	1	102399379	102942969	329998	0.255091	1	0	0	0
50	ENSG00000183395	PMCH	12	102590237	102591623	-1	protein_coding	5367	PMCH	0.115286	-0.252124	72	20.3	1.85e-11	rs11111293	1	102399379	102942969	329673	0.247288	1	0	0	0
50	ENSG00000017427	IGF1	12	102789645	102874423	-1	protein_coding	3479	IGF1	0.469523	-0.421448	72	20.3	1.85e-11	rs11111293	1	102399379	102942969	46873	0.935368	1	0	0	0
50	ENSG00000171759	PAH	12	103230663	103352188	-1	protein_coding	5053	PAH	1.1952e-10	-0.0660894	72	20.3	1.85e-11	rs11111293	0	102399379	102942969	309367	0.0790236	1	0	0	0
50	ENSG00000139352	ASCL1	12	103351464	103354294	1	protein_coding	429	ASCL1	0.364739	-0.28551	72	20.3	1.85e-11	rs11111293	0	102399379	102942969	430168	0.998496	1	0	0	0
50	ENSG00000257860	RP11-552I14.1	12	103545620	103562087	1	protein_coding	101929058	LOC101929058	NA	NA	41	20.3	1.85e-11	rs11111293	0	102399379	102942969	624324	NA	0	0	0	0
50	ENSG00000179088	C12orf42	12	103631369	103889749	-1	protein_coding	374470	C12orf42	2.29276e-07	-0.161186	21	19.36	1.85e-11	rs11111293	0	102399379	102942969	710073	0.337451	1	0	0	0
51	ENSG00000110987	BCL7A	12	122457328	122499948	1	protein_coding	605	BCL7A	0.215729	-2.82973	22	16.51	2.595e-12	rs28533432;rs28636834;rs1716183;rs1790099	0	123447928	123913433	1371122	0.0883765	1	0	0	1
51	ENSG00000175727	MLXIP	12	122516628	122631894	1	protein_coding	22877	MLXIP	0.975748	NA	74	16.51	2.568e-13	rs28533432;rs28636834;rs1716183;rs1790099;rs73231956	0	123447928	123913433	1239176	0.273826	1	0	0	0
51	ENSG00000158113	LRRC43	12	122652285	122688018	1	protein_coding	254050	LRRC43	6.70342e-14	-0.100753	170	16.51	2.568e-13	rs28533432;rs28636834;rs1716183;rs1790099;rs73231956;rs1716162	0	123447928	123913433	1183052	0.122414	1	0	0	0
51	ENSG00000204671	IL31	12	122656577	122658746	-1	protein_coding	386653	IL31	0.150887	-0.447087	125	16.51	2.568e-13	rs28533432;rs28636834;rs1716183;rs1790099;rs73231956;rs1716162	0	123447928	123913433	1212324	0.120266	1	0	0	0
51	ENSG00000176383	B3GNT4	12	122688090	122693499	1	protein_coding	79369	B3GNT4	3.9367e-06	NA	178	16.51	2.568e-13	rs28533432;rs28636834;rs1716183;rs1790099;rs73231956;rs1716162	0	123447928	123913433	1177571	0.0969745	1	0	0	0
51	ENSG00000184047	DIABLO	12	122692210	122712081	-1	protein_coding	56616	DIABLO	0.000889965	-0.268036	221	16.51	2.568e-13	rs28533432;rs28636834;rs1716183;rs1790099;rs73231956;rs1716162	0	123447928	123913433	1158989	0.0895682	1	0	0	0
51	ENSG00000256861	RP11-512M8.5	12	122692326	122750970	-1	protein_coding	NA	NA	NA	NA	302	17.2	2.568e-13	rs28533432;rs28636834;rs1716183;rs1790099;rs73231956;rs1716162	0	123447928	123913433	1120100	NA	0	0	0	0
51	ENSG00000139719	VPS33A	12	122714111	122751068	-1	protein_coding	65082	VPS33A	0.687969	-0.341571	302	17.2	2.568e-13	rs28533432;rs28636834;rs1716183;rs1790099;rs73231956;rs1716162	0	123447928	123913433	1120002	0.124183	1	0	0	0
51	ENSG00000130779	CLIP1	12	122755979	122907179	-1	protein_coding	6249	CLIP1	0.968496	0.285418	410	22.9	5.011e-14	rs28533432;rs28636834;rs1716183;rs1790099;rs73231956;rs1716162	0	123447928	123913433	963891	0.912096	1	0	0	1
51	ENSG00000033030	ZCCHC8	12	122957417	122985518	-1	protein_coding	55596	ZCCHC8	0.777819	NA	416	22.9	5.011e-14	rs28533432;rs28636834;rs1716183;rs1790099;rs73231956;rs1716162	0	123447928	123913433	885552	0.214446	1	0	0	0
51	ENSG00000111011	RSRC2	12	122989190	123011547	-1	protein_coding	65117	RSRC2	0.992877	0.0151201	416	22.9	5.011e-14	rs28533432;rs28636834;rs1716183;rs1790099;rs73231956;rs1716162	0	123447928	123913433	859523	0.399983	1	0	0	0
51	ENSG00000184445	KNTC1	12	123011793	123110943	1	protein_coding	9735	KNTC1	4.77718e-32	-0.251481	416	22.9	5.011e-14	rs28533432;rs28636834;rs1716183;rs1790099;rs73231956;rs1716162	0	123447928	123913433	760127	0.1333	1	0	0	0
51	ENSG00000196917	HCAR1	12	123104824	123215390	-1	protein_coding	27198	HCAR1	0.140999	-0.89126	416	22.9	5.011e-14	rs28533432;rs28636834;rs1716183;rs1790099;rs73231956;rs1716162	0	123447928	123913433	655680	0.104584	1	0	0	0
51	ENSG00000182782	HCAR2	12	123185840	123187890	-1	protein_coding	338442	HCAR2	0.0201093	1.07703	416	22.9	5.011e-14	rs28533432;rs28636834;rs1716183;rs1790099;rs73231956;rs1716162	0	123447928	123913433	683180	0.250808	1	0	0	0
51	ENSG00000255398	HCAR3	12	123199303	123201439	-1	protein_coding	8843	HCAR3	6.93118e-06	2.82613	416	22.9	5.011e-14	rs28533432;rs28636834;rs1716183;rs1790099;rs73231956;rs1716162	0	123447928	123913433	669631	0.48343	1	0	0	0
51	ENSG00000139726	DENR	12	123237321	123255611	1	protein_coding	8562	DENR	0.846253	-0.665629	416	22.9	5.011e-14	rs28533432;rs28636834;rs1716183;rs1790099;rs73231956;rs1716162	0	123447928	123913433	615459	0.293393	1	0	0	0
51	ENSG00000130783	CCDC62	12	123258874	123312075	1	protein_coding	84660	CCDC62	1.43535e-12	-0.176641	416	22.9	5.011e-14	rs28533432;rs28636834;rs1716183;rs1790099;rs73231956;rs1716162	0	123447928	123913433	558995	0.325495	1	0	0	0
51	ENSG00000130787	HIP1R	12	123319000	123347507	1	protein_coding	9026	HIP1R	1.44297e-06	-0.568881	416	22.9	5.011e-14	rs28533432;rs28636834;rs1716183;rs1790099;rs73231956;rs1716162	0	123447928	123913433	523563	0.0788431	1	0	0	0
51	ENSG00000139722	VPS37B	12	123349882	123380991	-1	protein_coding	79720	VPS37B	0.67681	-1.60126	416	22.9	5.011e-14	rs28533432;rs28636834;rs1716183;rs1790099;rs73231956;rs1716162	0	123447928	123913433	490079	0.237312	1	0	0	0
51	ENSG00000150967	ABCB9	12	123405498	123466196	-1	protein_coding	23457	ABCB9	0.00290111	NA	416	22.9	5.011e-14	rs28533432;rs28636834;rs1716183;rs1790099;rs73231956;rs1716162	1	123447928	123913433	404874	0.0659896	1	0	0	0
51	ENSG00000111325	OGFOD2	12	123459127	123464590	1	protein_coding	79676	OGFOD2	3.80506e-07	-0.495076	416	22.9	5.011e-14	rs28533432;rs28636834;rs1716183;rs1790099;rs73231956;rs1716162	1	123447928	123913433	406480	0.103752	1	0	0	0
51	ENSG00000182196	ARL6IP4	12	123464607	123467456	1	protein_coding	51329	ARL6IP4	0.0112342	-0.527874	416	22.9	5.011e-14	rs28533432;rs28636834;rs1716183;rs1790099;rs73231956;rs1716162	1	123447928	123913433	403614	0.056238	1	0	0	0
51	ENSG00000090975	PITPNM2	12	123468027	123634562	-1	protein_coding	57605	PITPNM2	0.999994	-0.297419	416	22.9	5.011e-14	rs28533432;rs28636834;rs1716183;rs1790099;rs73231956;rs1716162	1	123447928	123913433	236508	0.708002	1	0	0	0
51	ENSG00000051825	MPHOSPH9	12	123636867	123728561	-1	protein_coding	10198	MPHOSPH9	0.000759987	-0.131484	416	22.9	5.011e-14	rs28533432;rs28636834;rs1716183;rs1790099;rs73231956;rs1716162	1	123447928	123913433	142509	0.0736874	1	0	0	0
51	ENSG00000130921	C12orf65	12	123717463	123742506	1	protein_coding	91574	C12orf65	0.172329	0.226571	416	22.9	5.011e-14	rs28533432;rs28636834;rs1716183;rs1790099;rs73231956;rs1716162	1	123447928	123913433	128564	0.0909033	1	0	0	0
51	ENSG00000111328	CDK2AP1	12	123745528	123756881	-1	protein_coding	8099	CDK2AP1	0.742361	NA	416	22.9	5.011e-14	rs28533432;rs28636834;rs1716183;rs1790099;rs73231956;rs1716162	1	123447928	123913433	114189	0.438007	1	0	0	0
51	ENSG00000139697	SBNO1	12	123773656	123849390	-1	protein_coding	55206	SBNO1	1	-1.46751	416	22.9	5.011e-14	rs28533432;rs28636834;rs1716183;rs1790099;rs73231956;rs1716162	1	123447928	123913433	21680	0.896311	1	0	0	0
51	ENSG00000183955	SETD8	12	123868320	123893905	1	protein_coding	387893	SETD8	0.945359	0.950256	416	22.9	5.011e-14	rs28533432;rs28636834;rs1716183;rs1790099;rs73231956;rs1716162	1	123447928	123913433	0	NA	0	0	0	0
51	ENSG00000150977	RILPL2	12	123899936	123921264	-1	protein_coding	196383	RILPL2	0.0608722	-0.185559	416	22.9	5.011e-14	rs28533432;rs28636834;rs1716183;rs1790099;rs73231956;rs1716162	1	123447928	123913433	28866	0.086391	1	0	0	0
51	ENSG00000184209	SNRNP35	12	123942188	123957701	1	protein_coding	11066	SNRNP35	2.28333e-07	-0.463368	416	22.9	5.011e-14	rs28533432;rs28636834;rs1716183;rs1790099;rs73231956;rs1716162	0	123447928	123913433	71118	0.72095	1	0	0	0
51	ENSG00000188026	RILPL1	12	123955925	124018265	-1	protein_coding	353116	RILPL1	0.0660196	-0.388983	416	22.9	5.011e-14	rs28533432;rs28636834;rs1716183;rs1790099;rs73231956;rs1716162	0	123447928	123913433	84855	0.107858	1	0	0	0
51	ENSG00000086598	TMED2	12	124069078	124083116	1	protein_coding	10959	TMED2	0.79768	0.132646	416	22.9	5.011e-14	rs28533432;rs28636834;rs1716183;rs1790099;rs73231956;rs1716162	0	123447928	123913433	198008	0.634213	1	0	0	0
51	ENSG00000111364	DDX55	12	124086624	124105488	1	protein_coding	57696	DDX55	6.00816e-06	1.21512	416	22.9	5.011e-14	rs28533432;rs28636834;rs1716183;rs1790099;rs73231956;rs1716162	0	123447928	123913433	215554	0.0575542	1	0	0	0
51	ENSG00000111361	EIF2B1	12	124104953	124118313	-1	protein_coding	1967	EIF2B1	0.104796	1.41411	416	22.9	5.011e-14	rs28533432;rs28636834;rs1716183;rs1790099;rs73231956;rs1716162	0	123447928	123913433	233883	0.266535	1	0	0	0
51	ENSG00000111358	GTF2H3	12	124118375	124147153	1	protein_coding	2967	GTF2H3	1.59171e-05	-0.673058	416	22.9	5.011e-14	rs28533432;rs28636834;rs1716183;rs1790099;rs73231956;rs1716162	0	123447928	123913433	247305	0.241303	1	0	0	0
51	ENSG00000168778	TCTN2	12	124155660	124192948	1	protein_coding	79867	TCTN2	1.97172e-05	0.504613	416	22.9	5.011e-14	rs28533432;rs28636834;rs1716183;rs1790099;rs73231956;rs1716162	0	123447928	123913433	284590	0.0567631	1	0	0	0
51	ENSG00000185344	ATP6V0A2	12	124196865	124246302	1	protein_coding	23545	ATP6V0A2	4.73811e-06	0.215524	416	22.9	5.011e-14	rs28533432;rs28636834;rs1716183;rs1790099;rs73231956;rs1716162	0	123447928	123913433	325795	0.0641696	1	0	1	0
51	ENSG00000197653	DNAH10	12	124247042	124420753	1	protein_coding	196385	DNAH10	4.14032e-37	-0.520605	416	22.9	5.011e-14	rs28533432;rs28636834;rs1716183;rs1790099;rs73231956;rs1716162	0	123447928	123913433	375972	0.228004	1	0	0	0
51	ENSG00000119242	CCDC92	12	124403207	124457378	-1	protein_coding	80212	CCDC92	0.36885	NA	416	22.9	5.011e-14	rs28533432;rs28636834;rs1716183;rs1790099;rs73231956;rs1716162	0	123447928	123913433	532137	0.179174	1	0	0	0
51	ENSG00000250091	DNAH10OS	12	124410971	124419531	-1	protein_coding	642797	DNAH10OS	0.0133664	NA	416	22.9	5.011e-14	rs28533432;rs28636834;rs1716183;rs1790099;rs73231956;rs1716162	0	123447928	123913433	539901	0.060109	0	0	0	0
51	ENSG00000179195	ZNF664	12	124456392	124499986	1	protein_coding	144348	ZNF664	0.00162679	-0.308462	413	22.9	5.011e-14	rs28533432;rs28636834;rs1716183;rs1790099;rs73231956;rs1716162	0	123447928	123913433	585322	0.527541	1	0	0	0
51	ENSG00000178882	FAM101A	12	124457788	124800570	1	protein_coding	144347	FAM101A	0.212634	0.253239	412	22.9	5.011e-14	rs28533432;rs28636834;rs1716183;rs1790099;rs73231956;rs1716162	0	123447928	123913433	586718	NA	0	0	0	0
51	ENSG00000196498	NCOR2	12	124808961	125052135	-1	protein_coding	9612	NCOR2	1	0.737392	79	14.37	5.011e-14	rs28533432;rs28636834;rs1716183	0	123447928	123913433	937891	0.998619	1	0	0	1
52	ENSG00000136158	SPRY2	13	80910111	80915086	-1	protein_coding	10253	SPRY2	0.930517	-0.791672	17	8.565	2.198e-09	rs2478208;rs7986143;rs7988627	0	81471113	81661015	716696	0.999454	1	0	0	0
53	ENSG00000187537	POTEM	14	19983559	20020272	-1	protein_coding	404785	POTEM	0.784477	-4.0666	7	15.19	2.127e-08	rs3093872	0	20748700	20831794	791060	0.472186	1	0	0	0
53	ENSG00000176294	OR4N2	14	20187174	20296531	1	protein_coding	390429	OR4N2	0.0737889	0.555434	7	15.19	2.127e-08	rs3093872	0	20748700	20831794	514801	0.0705259	1	0	0	0
53	ENSG00000182652	OR4Q3	14	20215587	20216528	1	protein_coding	441669	OR4Q3	NA	0.763474	7	15.19	2.127e-08	rs3093872	0	20748700	20831794	594804	0.173391	1	0	0	0
53	ENSG00000176299	OR4M1	14	20248401	20249516	1	protein_coding	441670	OR4M1	0.00516879	-0.0222647	7	15.19	2.127e-08	rs3093872	0	20748700	20831794	561816	0.104226	1	0	0	0
53	ENSG00000165762	OR4K2	14	20344391	20345468	1	protein_coding	390431	OR4K2	8.67471e-06	-0.175778	7	15.19	2.127e-08	rs3093872	0	20748700	20831794	465864	0.100704	1	0	0	0
53	ENSG00000176281	OR4K5	14	20388741	20389818	1	protein_coding	79317	OR4K5	0.000430658	-0.15624	7	15.19	2.127e-08	rs3093872	0	20748700	20831794	421514	0.0867924	1	0	0	0
53	ENSG00000155249	OR4K1	14	20403767	20404842	1	protein_coding	79544	OR4K1	2.21166e-06	0.237163	7	15.19	2.127e-08	rs3093872	0	20748700	20831794	406490	0.0953668	1	0	0	0
53	ENSG00000169488	OR4K15	14	20443603	20444818	1	protein_coding	81127	OR4K15	0.635538	0.886654	7	15.19	2.127e-08	rs3093872	0	20748700	20831794	366514	0.136849	1	0	0	0
53	ENSG00000169484	OR4K14	14	20482419	20483352	-1	protein_coding	122740	OR4K14	0.0274534	-0.108177	7	15.19	2.127e-08	rs3093872	0	20748700	20831794	327980	0.0936391	1	0	0	0
53	ENSG00000176253	OR4K13	14	20502003	20502919	-1	protein_coding	390433	OR4K13	6.75518e-05	0.11011	7	15.19	2.127e-08	rs3093872	0	20748700	20831794	308413	0.146123	1	0	0	0
53	ENSG00000176246	OR4L1	14	20528204	20529142	1	protein_coding	122742	OR4L1	0.00278341	0.12012	7	15.19	2.127e-08	rs3093872	0	20748700	20831794	282190	0.0924858	1	0	0	0
53	ENSG00000176230	OR4K17	14	20585566	20586597	1	protein_coding	390436	OR4K17	0.0471802	0.0962424	7	15.19	2.127e-08	rs3093872	0	20748700	20831794	224735	0.0659079	1	0	0	0
53	ENSG00000184394	OR4N5	14	20611895	20612821	1	protein_coding	390437	OR4N5	0.235717	0.751698	7	15.19	2.127e-08	rs3093872	0	20748700	20831794	198511	0.112666	1	0	0	0
53	ENSG00000196832	OR11G2	14	20665495	20666605	1	protein_coding	390439	OR11G2	0.00022869	0.921164	7	15.19	2.127e-08	rs3093872	0	20748700	20831794	144727	0.203498	1	0	0	0
53	ENSG00000176219	OR11H6	14	20691791	20692964	1	protein_coding	122748	OR11H6	0.0210492	0.875184	7	15.19	2.127e-08	rs3093872	0	20748700	20831794	118368	0.107268	1	0	0	0
53	ENSG00000176198	OR11H4	14	20710898	20711979	1	protein_coding	390442	OR11H4	6.22542e-05	0.0189108	7	15.19	2.127e-08	rs3093872	0	20748700	20831794	99353	0.156098	1	0	0	0
53	ENSG00000136319	TTC5	14	20724717	20774153	-1	protein_coding	91875	TTC5	0.00249362	2.0196	7	15.19	2.127e-08	rs3093872	1	20748700	20831794	37179	0.0772119	1	0	0	0
53	ENSG00000100814	CCNB1IP1	14	20779527	20801471	-1	protein_coding	57820	CCNB1IP1	0.183416	0.123747	7	15.19	2.127e-08	rs3093872	1	20748700	20831794	9861	0.206575	1	0	0	1
53	ENSG00000129484	PARP2	14	20811741	20826064	1	protein_coding	10038	PARP2	2.09999e-07	1.18551	7	15.19	2.127e-08	rs3093872	1	20748700	20831794	409	0.265009	1	0	0	0
53	ENSG00000129566	TEP1	14	20833826	20881588	-1	protein_coding	7011	TEP1	4.51417e-24	1.73531	7	15.19	2.127e-08	rs3093872	1	20748700	20831794	22494	0.13388	1	0	0	0
53	ENSG00000185271	KLHL33	14	20896970	20903801	-1	protein_coding	123103	KLHL33	NA	-0.0156665	7	15.19	2.127e-08	rs3093872	0	20748700	20831794	85638	0.152468	1	0	0	0
53	ENSG00000092094	OSGEP	14	20914570	20923264	-1	protein_coding	55644	OSGEP	1.79721e-05	0.594152	7	15.19	2.127e-08	rs3093872	0	20748700	20831794	103238	0.0618159	1	0	1	0
53	ENSG00000100823	APEX1	14	20923350	20925927	1	protein_coding	328	APEX1	0.000103582	0.142592	7	15.19	2.127e-08	rs3093872	0	20748700	20831794	112018	0.287886	1	0	0	0
53	ENSG00000165782	TMEM55B	14	20925878	20929771	-1	protein_coding	90809	TMEM55B	0.8004	-0.493947	7	15.19	2.127e-08	rs3093872	0	20748700	20831794	114546	NA	0	0	0	0
53	ENSG00000198805	PNP	14	20937113	20945253	1	protein_coding	4860	PNP	0.0656268	-0.3428	7	15.19	2.127e-08	rs3093872	0	20748700	20831794	125781	0.0855745	1	0	0	0
53	ENSG00000182545	RNASE10	14	20973696	20979328	1	protein_coding	338879	RNASE10	0.0130595	0.499007	7	15.19	2.127e-08	rs3093872	0	20748700	20831794	162364	0.0820598	1	0	0	0
53	ENSG00000188655	RNASE9	14	21024252	21029090	-1	protein_coding	390443	RNASE9	1.66649e-05	0.372066	7	15.19	2.127e-08	rs3093872	0	20748700	20831794	212920	0.186099	1	0	0	0
53	ENSG00000259060	RNASE11	14	21051051	21077954	-1	protein_coding	122651	RNASE11	NA	2.5396	7	15.19	2.127e-08	rs3093872	0	20748700	20831794	239719	0.104285	1	0	0	0
53	ENSG00000173464	RNASE11	14	21051054	21078043	-1	protein_coding	122651	RNASE11	0.000992587	2.5396	7	15.19	2.127e-08	rs3093872	0	20748700	20831794	239722	0.104285	1	0	0	0
53	ENSG00000258436	RNASE12	14	21058352	21058982	-1	protein_coding	493901	RNASE12	0.0068383	0.637484	7	15.19	2.127e-08	rs3093872	0	20748700	20831794	247020	0.100227	1	0	0	0
53	ENSG00000181803	OR6S1	14	21108855	21109850	-1	protein_coding	341799	OR6S1	0.000222105	0.337	7	15.19	2.127e-08	rs3093872	0	20748700	20831794	297523	0.12237	1	0	0	0
53	ENSG00000258818	RNASE4	14	21152259	21168761	1	protein_coding	6038	RNASE4	0.00701713	3.15134	7	15.19	2.127e-08	rs3093872	0	20748700	20831794	340927	0.123305	1	0	0	0
53	ENSG00000214274	ANG	14	21152336	21167130	1	protein_coding	283	ANG	0.224577	3.11693	7	15.19	2.127e-08	rs3093872	0	20748700	20831794	341004	0.346748	1	0	0	0
53	ENSG00000259171	AL163636.6	14	21152746	21168735	1	protein_coding	NA	NA	NA	NA	7	15.19	2.127e-08	rs3093872	0	20748700	20831794	341414	NA	0	0	0	0
53	ENSG00000181562	EDDM3A	14	21214051	21216539	1	protein_coding	10876	EDDM3A	2.7887e-09	1.25417	7	15.19	2.127e-08	rs3093872	0	20748700	20831794	402719	0.176757	1	0	0	0
53	ENSG00000181552	EDDM3B	14	21236586	21239107	1	protein_coding	64184	EDDM3B	0.0185128	1.14375	7	15.19	2.127e-08	rs3093872	0	20748700	20831794	425254	0.174581	1	0	0	0
53	ENSG00000169413	RNASE6	14	21249210	21250626	1	protein_coding	6039	RNASE6	5.4317e-08	0.401865	7	15.19	2.127e-08	rs3093872	0	20748700	20831794	437878	0.205725	1	0	0	0
53	ENSG00000129538	RNASE1	14	21269387	21271437	-1	protein_coding	6035	RNASE1	0.161589	0.287525	7	15.19	2.127e-08	rs3093872	0	20748700	20831794	458055	0.0888869	1	0	0	0
53	ENSG00000169397	RNASE3	14	21359558	21360507	1	protein_coding	6037	RNASE3	0.000178636	0.16659	7	15.19	2.127e-08	rs3093872	0	20748700	20831794	548226	0.152172	1	0	0	0
53	ENSG00000169385	RNASE2	14	21423611	21424595	1	protein_coding	6036	RNASE2	0.0380227	-0.0697072	7	15.19	2.127e-08	rs3093872	0	20748700	20831794	612279	0.189884	1	0	0	0
53	ENSG00000165792	METTL17	14	21457929	21465189	1	protein_coding	64745	METTL17	5.7806e-08	NA	7	15.19	2.127e-08	rs3093872	0	20748700	20831794	646597	0.109665	1	0	0	0
53	ENSG00000165794	SLC39A2	14	21467414	21470030	1	protein_coding	29986	SLC39A2	0.000671706	-0.419769	7	15.19	2.127e-08	rs3093872	0	20748700	20831794	656082	0.0660419	1	0	0	0
53	ENSG00000165795	NDRG2	14	21484922	21539031	-1	protein_coding	57447	NDRG2	0.126597	-0.622537	7	15.19	2.127e-08	rs3093872	0	20748700	20831794	673590	0.164713	1	0	0	0
53	ENSG00000179636	TPPP2	14	21492268	21504435	1	protein_coding	122664	TPPP2	0.0171866	0.570362	7	15.19	2.127e-08	rs3093872	0	20748700	20831794	680936	0.0776641	1	0	0	0
53	ENSG00000255472	RP11-998D10.1	14	21500977	21502054	1	protein_coding	NA	NA	NA	NA	7	15.19	2.127e-08	rs3093872	0	20748700	20831794	689645	NA	0	0	0	0
53	ENSG00000206150	RNASE13	14	21500979	21502944	-1	protein_coding	440163	RNASE13	0.00115692	1.74272	7	15.19	2.127e-08	rs3093872	0	20748700	20831794	689647	0.0789497	1	0	0	0
53	ENSG00000165799	RNASE7	14	21510385	21512393	1	protein_coding	84659	RNASE7	0.280449	-0.169378	7	15.19	2.127e-08	rs3093872	0	20748700	20831794	699053	0.134303	1	0	0	0
53	ENSG00000173431	RNASE8	14	21525981	21526614	1	protein_coding	122665	RNASE8	0.0051691	0.209071	7	15.19	2.127e-08	rs3093872	0	20748700	20831794	714649	0.131543	1	0	0	0
53	ENSG00000165801	ARHGEF40	14	21538429	21558399	1	protein_coding	55701	ARHGEF40	7.18568e-05	-0.609283	7	15.19	2.127e-08	rs3093872	0	20748700	20831794	727097	0.362882	1	0	0	0
53	ENSG00000165804	ZNF219	14	21558205	21572881	-1	protein_coding	51222	ZNF219	0.988718	NA	7	15.19	2.127e-08	rs3093872	0	20748700	20831794	746873	0.71537	1	0	0	0
53	ENSG00000232070	TMEM253	14	21567096	21571883	1	protein_coding	643382	TMEM253	NA	-0.199667	7	15.19	2.127e-08	rs3093872	0	20748700	20831794	755764	0.0803256	1	0	0	0
53	ENSG00000169327	OR5AU1	14	21623026	21624222	-1	protein_coding	390445	OR5AU1	1.41823e-06	0.277261	7	15.19	2.127e-08	rs3093872	0	20748700	20831794	811694	0.183384	1	0	0	0
53	ENSG00000092199	HNRNPC	14	21677295	21737653	-1	protein_coding	3183	HNRNPC	0.985848	-0.920276	7	15.19	2.127e-08	rs3093872	0	20748700	20831794	865963	0.992637	1	0	0	0
53	ENSG00000092200	RPGRIP1	14	21756098	21819460	1	protein_coding	57096	RPGRIP1	2.57326e-21	-0.156002	6	15.19	2.127e-08	rs3093872	0	20748700	20831794	944766	0.118723	1	0	0	0
53	ENSG00000092201	SUPT16H	14	21819631	21852425	-1	protein_coding	11198	SUPT16H	1	-0.976567	2	6.368	3.676e-08	rs3093872	0	20748700	20831794	1008299	0.999976	1	0	0	0
54	ENSG00000259003	AE000662.92	14	23025534	23027939	1	protein_coding	NA	NA	NA	NA	121	21.1	5.089e-09	rs10140304	0	23369994	23478860	415575	NA	0	0	0	0
54	ENSG00000129562	DAD1	14	23033805	23058175	-1	protein_coding	1603	DAD1	0.276497	0.946034	121	21.1	5.089e-09	rs10140304	0	23369994	23478860	385339	0.203275	1	0	0	0
54	ENSG00000100439	ABHD4	14	23067146	23081265	1	protein_coding	63874	ABHD4	7.50616e-05	-0.540012	121	21.1	5.089e-09	rs10140304	0	23369994	23478860	362249	0.108371	1	0	0	0
54	ENSG00000255804	OR6J1	14	23102673	23103716	-1	protein_coding	79549	OR6J1	0.406853	NA	121	21.1	5.089e-09	rs10140304	0	23369994	23478860	339798	0.0601135	0	0	0	0
54	ENSG00000155463	OXA1L	14	23235731	23241007	1	protein_coding	5018	OXA1L	5.96039e-09	-0.116196	121	21.1	5.089e-09	rs10140304	0	23369994	23478860	202507	0.147792	1	0	0	0
54	ENSG00000155465	SLC7A7	14	23242431	23299029	-1	protein_coding	9056	SLC7A7	0.00209119	0.2223	121	21.1	5.089e-09	rs10140304	0	23369994	23478860	144485	0.0889887	1	0	0	0
54	ENSG00000215306	AL135998.1	14	23286463	23291750	-1	protein_coding	NA	NA	NA	NA	121	21.1	5.089e-09	rs10140304	0	23369994	23478860	151764	NA	0	0	0	0
54	ENSG00000172590	MRPL52	14	23299088	23304246	1	protein_coding	122704	MRPL52	0.000108205	-0.00414371	121	21.1	5.089e-09	rs10140304	0	23369994	23478860	139268	0.106646	1	0	0	0
54	ENSG00000157227	MMP14	14	23305766	23318236	1	protein_coding	4323	MMP14	0.987124	-0.362617	121	21.1	5.089e-09	rs10140304	0	23369994	23478860	125278	0.999874	1	0	0	0
54	ENSG00000197324	LRP10	14	23340822	23350789	1	protein_coding	26020	LRP10	0.000211411	-1.78191	121	21.1	5.089e-09	rs10140304	0	23369994	23478860	92725	0.0850329	1	0	0	0
54	ENSG00000139890	REM2	14	23352374	23356895	1	protein_coding	161253	REM2	0.000502406	NA	121	21.1	5.089e-09	rs10140304	0	23369994	23478860	86619	0.351729	1	0	0	0
54	ENSG00000100461	RBM23	14	23369854	23388393	-1	protein_coding	55147	RBM23	4.62938e-08	0.64717	121	21.1	5.089e-09	rs10140304	1	23369994	23478860	55121	0.082269	1	0	0	0
54	ENSG00000100462	PRMT5	14	23389720	23398794	-1	protein_coding	10419	PRMT5	0.994806	0.52396	121	21.1	5.089e-09	rs10140304	1	23369994	23478860	44720	0.999684	1	0	0	0
54	ENSG00000092036	HAUS4	14	23415437	23426370	-1	protein_coding	54930	HAUS4	0.0368099	-0.346789	121	21.1	5.089e-09	rs10140304	1	23369994	23478860	17144	0.0727598	1	0	0	0
54	ENSG00000259132	RP11-298I3.5	14	23415479	23451467	-1	protein_coding	NA	NA	NA	NA	121	21.1	5.089e-09	rs10140304	1	23369994	23478860	0	NA	0	0	0	0
54	ENSG00000129474	AJUBA	14	23440383	23451851	-1	protein_coding	84962	AJUBA	0.8334	-0.909578	121	21.1	5.089e-09	rs10140304	1	23369994	23478860	0	0.849104	1	0	0	0
54	ENSG00000100802	C14orf93	14	23456110	23479375	-1	protein_coding	60686	C14orf93	0.0321278	0.584703	121	21.1	5.089e-09	rs10140304	1	23369994	23478860	12596	0.131242	1	0	0	0
54	ENSG00000100804	PSMB5	14	23485752	23504439	-1	protein_coding	5693	PSMB5	0.758964	-0.163044	121	21.1	5.089e-09	rs10140304	1	23369994	23478860	42238	0.807094	1	0	0	0
54	ENSG00000222028	PSMB11	14	23511376	23513269	1	protein_coding	122706	PSMB11	0.0171391	0.865546	121	21.1	5.089e-09	rs10140304	0	23369994	23478860	67862	0.198003	1	0	0	0
54	ENSG00000139880	CDH24	14	23516271	23526747	-1	protein_coding	64403	CDH24	6.70387e-05	NA	121	21.1	5.089e-09	rs10140304	0	23369994	23478860	72757	0.177588	1	0	0	0
54	ENSG00000100813	ACIN1	14	23527773	23564823	-1	protein_coding	22985	ACIN1	0.999998	0.514121	121	21.1	5.089e-09	rs10140304	0	23369994	23478860	84259	0.941922	1	0	0	0
54	ENSG00000179933	C14orf119	14	23563974	23569665	1	protein_coding	55017	C14orf119	0.00276166	1.24533	121	21.1	5.089e-09	rs10140304	0	23369994	23478860	120460	0.123119	1	0	0	0
54	ENSG00000092067	CEBPE	14	23586513	23588825	-1	protein_coding	1053	CEBPE	0.00239238	0.497174	121	21.1	5.089e-09	rs10140304	0	23369994	23478860	142999	0.14013	1	0	0	0
54	ENSG00000092068	SLC7A8	14	23594504	23652883	-1	protein_coding	23428	SLC7A8	0.00016618	0.288411	121	21.1	5.089e-09	rs10140304	0	23369994	23478860	150990	0.0565394	1	0	0	0
54	ENSG00000215277	C14orf164	14	23654525	23742686	1	protein_coding	100507650	C14orf164	NA	0.733752	121	21.1	5.089e-09	rs10140304	0	23369994	23478860	211011	NA	0	0	0	0
54	ENSG00000215271	HOMEZ	14	23741666	23768656	-1	protein_coding	57594	HOMEZ	0.342229	-0.0176803	121	21.1	5.089e-09	rs10140304	0	23369994	23478860	298152	0.146143	1	0	0	0
54	ENSG00000235194	PPP1R3E	14	23764852	23772057	-1	protein_coding	90673	PPP1R3E	NA	-1.02631	121	21.1	5.089e-09	rs10140304	0	23369994	23478860	321338	0.151503	1	0	0	0
54	ENSG00000129473	BCL2L2	14	23767999	23780968	1	protein_coding	599	BCL2L2	0.312496	-0.97775	121	21.1	5.089e-09	rs10140304	0	23369994	23478860	324485	0.365306	1	0	0	0
54	ENSG00000258643	BCL2L2-PABPN1	14	23776044	23794578	1	protein_coding	100529063	BCL2L2-PABPN1	0.425968	-0.312286	121	21.1	5.089e-09	rs10140304	0	23369994	23478860	332530	NA	0	0	0	0
54	ENSG00000100836	PABPN1	14	23790498	23795394	1	protein_coding	8106	PABPN1	0.599825	-0.779201	121	21.1	5.089e-09	rs10140304	0	23369994	23478860	346984	0.89112	1	0	0	0
54	ENSG00000268702	AL049829.1	14	23790839	23791484	-1	protein_coding	NA	NA	NA	NA	121	21.1	5.089e-09	rs10140304	0	23369994	23478860	347325	NA	0	0	0	0
54	ENSG00000092096	SLC22A17	14	23815515	23822121	-1	protein_coding	51310	SLC22A17	0.772287	-0.404608	121	21.1	5.089e-09	rs10140304	0	23369994	23478860	372001	0.522575	1	0	0	0
54	ENSG00000100842	EFS	14	23825611	23834961	-1	protein_coding	10278	EFS	2.44587e-06	NA	121	21.1	5.089e-09	rs10140304	0	23369994	23478860	382097	0.121116	1	0	0	0
54	ENSG00000166090	IL25	14	23842018	23845612	1	protein_coding	64806	IL25	3.62722e-06	0.28168	121	21.1	5.089e-09	rs10140304	0	23369994	23478860	398504	0.210532	1	0	0	0
54	ENSG00000166091	CMTM5	14	23846017	23848981	1	protein_coding	116173	CMTM5	0.0600876	-0.0293343	121	21.1	5.089e-09	rs10140304	0	23369994	23478860	402503	0.088123	1	0	0	0
54	ENSG00000197616	MYH6	14	23851199	23877486	-1	protein_coding	4624	MYH6	1.27599e-17	-0.0124149	121	21.1	5.089e-09	rs10140304	0	23369994	23478860	407685	0.662853	1	0	0	0
54	ENSG00000092054	MYH7	14	23881947	23904927	-1	protein_coding	4625	MYH7	0.000145766	0.10504	121	21.1	5.089e-09	rs10140304	0	23369994	23478860	438433	0.906715	1	0	0	0
54	ENSG00000129460	NGDN	14	23938897	23979071	1	protein_coding	25983	NGDN	6.84417e-07	0.0978661	121	21.1	5.089e-09	rs10140304	0	23369994	23478860	495383	0.127062	1	0	0	0
54	ENSG00000136367	ZFHX2	14	23990066	24025401	-1	protein_coding	85446	ZFHX2	NA	0.593976	121	21.1	5.089e-09	rs10140304	0	23369994	23478860	546552	0.605469	1	0	0	0
54	ENSG00000259431	THTPA	14	24025216	24029480	1	protein_coding	79178	THTPA	0.000116051	-0.57833	121	21.1	5.089e-09	rs10140304	0	23369994	23478860	581702	0.0704087	1	0	0	0
54	ENSG00000213983	AP1G2	14	24028774	24037279	-1	protein_coding	8906	AP1G2	8.93515e-14	-1.10315	121	21.1	5.089e-09	rs10140304	0	23369994	23478860	585260	0.0832557	1	0	0	0
54	ENSG00000092051	JPH4	14	24037244	24048009	-1	protein_coding	84502	JPH4	0.987348	-0.889229	121	21.1	5.089e-09	rs10140304	0	23369994	23478860	593730	0.814201	1	0	0	0
54	ENSG00000100867	DHRS2	14	24099324	24114848	1	protein_coding	10202	DHRS2	4.75351e-06	0.390329	121	21.1	5.089e-09	rs10140304	0	23369994	23478860	655810	0.0759203	1	0	0	0
54	ENSG00000197775	DHRS4-AS1	14	24407940	24409196	1	protein_coding	55449	DHRS4-AS1	NA	NA	55	14.81	5.089e-09	rs10140304	0	23369994	23478860	964426	NA	1	0	0	0
54	ENSG00000157326	DHRS4	14	24422795	24438488	1	protein_coding	10901	DHRS4	0.121201	1.01159	29	14.81	5.089e-09	rs10140304	0	23369994	23478860	979281	0.0715834	1	0	0	0
54	ENSG00000187630	DHRS4L2	14	24439148	24475617	1	protein_coding	317749	DHRS4L2	0.357377	1.62659	22	14.81	5.089e-09	rs10140304	0	23369994	23478860	995634	0.0848049	1	0	0	0
55	ENSG00000181026	AEN	15	89164527	89175513	1	protein_coding	64782	AEN	6.06476e-08	1.60153	112	24.6	1.638e-09	rs893725	0	90092745	90208310	952710	0.273269	1	0	0	0
55	ENSG00000172183	ISG20	15	89179384	89199714	1	protein_coding	3669	ISG20	0.00609139	-0.755101	120	24.6	1.638e-09	rs893725	0	90092745	90208310	928509	0.12654	1	0	0	0
55	ENSG00000157766	ACAN	15	89346674	89418585	1	protein_coding	176	ACAN	0.999994	NA	121	24.6	1.638e-09	rs893725	0	90092745	90208310	709638	0.995818	1	0	0	0
55	ENSG00000140511	HAPLN3	15	89420519	89438857	-1	protein_coding	145864	HAPLN3	3.91722e-06	-0.101409	121	24.6	1.638e-09	rs893725	0	90092745	90208310	689366	0.0727711	1	0	0	0
55	ENSG00000140545	MFGE8	15	89441916	89456642	-1	protein_coding	4240	MFGE8	0.000594282	0.17658	121	24.6	1.638e-09	rs893725	0	90092745	90208310	671581	0.326924	1	0	0	0
55	ENSG00000140526	ABHD2	15	89630690	89745591	1	protein_coding	11057	ABHD2	0.849464	-1.48263	121	24.6	1.638e-09	rs893725	0	90092745	90208310	382632	0.522705	1	0	0	0
55	ENSG00000140522	RLBP1	15	89753100	89764982	-1	protein_coding	6017	RLBP1	5.41121e-05	0.967032	121	24.6	1.638e-09	rs893725	0	90092745	90208310	363241	0.0889528	1	0	0	0
55	ENSG00000140525	FANCI	15	89787180	89860492	1	protein_coding	55215	FANCI	5.16501e-19	-0.217872	121	24.6	1.638e-09	rs893725	0	90092745	90208310	267731	0.0570442	1	0	1	0
55	ENSG00000140521	POLG	15	89859534	89878092	-1	protein_coding	5428	POLG	4.1245e-05	-0.268214	121	24.6	1.638e-09	rs893725	0	90092745	90208310	250131	0.0561429	1	0	1	0
55	ENSG00000140519	RHCG	15	89998680	90039844	-1	protein_coding	51458	RHCG	4.9079e-06	-0.291105	121	24.6	1.638e-09	rs893725	0	90092745	90208310	88379	0.0567594	1	0	0	0
55	ENSG00000140534	TICRR	15	90118713	90174287	1	protein_coding	90381	TICRR	9.15261e-12	0.102476	121	24.6	1.638e-09	rs893725	1	90092745	90208310	0	0.0535299	1	0	0	0
55	ENSG00000166813	KIF7	15	90152020	90198682	-1	protein_coding	374654	KIF7	4.15765e-08	NA	121	24.6	1.638e-09	rs893725	1	90092745	90208310	23797	0.0691125	1	0	0	0
55	ENSG00000166819	PLIN1	15	90207596	90222658	-1	protein_coding	5346	PLIN1	3.55843e-07	0.0111314	121	24.6	1.638e-09	rs893725	1	90092745	90208310	79373	0.206564	1	0	0	0
55	ENSG00000166821	PEX11A	15	90220995	90234014	-1	protein_coding	8800	PEX11A	5.93762e-07	-0.99517	121	24.6	1.638e-09	rs893725	0	90092745	90208310	92772	0.279372	1	0	0	0
55	ENSG00000140527	WDR93	15	90234028	90286869	1	protein_coding	56964	WDR93	6.27429e-15	0.369508	121	24.6	1.638e-09	rs893725	0	90092745	90208310	105805	0.0955031	1	0	0	0
55	ENSG00000166823	MESP1	15	90291892	90294541	-1	protein_coding	55897	MESP1	0.000120662	1.39978	121	24.6	1.638e-09	rs893725	0	90092745	90208310	163669	0.346861	1	0	0	0
55	ENSG00000188095	MESP2	15	90303822	90321982	1	protein_coding	145873	MESP2	0.0114096	-0.428254	121	24.6	1.638e-09	rs893725	0	90092745	90208310	175599	0.445592	1	0	0	0
55	ENSG00000166825	ANPEP	15	90328120	90358633	-1	protein_coding	290	ANPEP	0.000244242	NA	121	24.6	1.638e-09	rs893725	0	90092745	90208310	199897	0.175708	1	0	0	0
55	ENSG00000157823	AP3S2	15	90373831	90437574	-1	protein_coding	10239	AP3S2	0.00023091	-0.571986	121	24.6	1.638e-09	rs893725	0	90092745	90208310	245608	0	1	0	0	0
55	ENSG00000250021	C15orf38-AP3S2	15	90377540	90456114	-1	protein_coding	100526783	C15orf38-AP3S2	1.03619e-09	-0.746417	121	24.6	1.638e-09	rs893725	0	90092745	90208310	249317	NA	0	0	0	0
55	ENSG00000242498	C15orf38	15	90443159	90456188	-1	protein_coding	348110	C15orf38	5.27462e-06	0.302424	121	24.6	1.638e-09	rs893725	0	90092745	90208310	314936	NA	0	0	0	0
55	ENSG00000140548	ZNF710	15	90544624	90625438	1	protein_coding	374655	ZNF710	0.943124	-0.488745	121	24.6	1.638e-09	rs893725	0	90092745	90208310	416401	0.730616	1	0	0	0
55	ENSG00000182054	IDH2	15	90626277	90645736	-1	protein_coding	3418	IDH2	0.376558	0.16309	121	24.6	1.638e-09	rs893725	0	90092745	90208310	498054	0.521623	1	0	0	1
55	ENSG00000185033	SEMA4B	15	90703836	90772911	1	protein_coding	10509	SEMA4B	0.001608	0.805716	121	24.6	1.638e-09	rs893725	0	90092745	90208310	575613	0.11181	1	0	0	0
55	ENSG00000185043	CIB1	15	90773207	90777279	-1	protein_coding	10519	CIB1	0.016103	NA	121	24.6	1.638e-09	rs893725	0	90092745	90208310	644984	0.128549	1	0	0	0
55	ENSG00000183208	GDPGP1	15	90777040	90785315	1	protein_coding	390637	GDPGP1	8.68772e-06	NA	121	24.6	1.638e-09	rs893725	0	90092745	90208310	648817	0.234491	1	0	0	0
55	ENSG00000213471	TTLL13	15	90792762	90808199	1	protein_coding	440307	TTLL13	5.30191e-11	0.760378	121	24.6	1.638e-09	rs893725	0	90092745	90208310	664539	NA	0	0	0	0
55	ENSG00000261147	RP11-697E2.6	15	90792788	90815440	1	protein_coding	NA	NA	NA	NA	121	24.6	1.638e-09	rs893725	0	90092745	90208310	664565	NA	0	0	0	0
55	ENSG00000182768	NGRN	15	90808891	90816463	1	protein_coding	51335	NGRN	0.0224062	-0.0879366	121	24.6	1.638e-09	rs893725	0	90092745	90208310	680668	0.0915934	1	0	0	0
55	ENSG00000238244	GABARAPL3	15	90890819	90892669	-1	protein_coding	23766	GABARAPL3	0.019406	NA	121	24.6	1.638e-09	rs893725	0	90092745	90208310	762596	NA	0	0	0	0
55	ENSG00000196391	ZNF774	15	90895477	90909324	1	protein_coding	342132	ZNF774	1.10145e-10	1.73961	121	24.6	1.638e-09	rs893725	0	90092745	90208310	767254	0.117498	1	0	0	0
55	ENSG00000140575	IQGAP1	15	90931450	91045475	1	protein_coding	8826	IQGAP1	0.999977	-0.500962	121	24.6	1.638e-09	rs893725	0	90092745	90208310	803227	0.999662	1	0	0	0
55	ENSG00000140577	CRTC3	15	91073157	91188577	1	protein_coding	64784	CRTC3	0.98393	0.726397	121	24.6	1.638e-09	rs893725	0	90092745	90208310	944934	0.491813	1	0	0	1
56	ENSG00000186260	MKL2	16	14165178	14360630	1	protein_coding	57496	MKL2	0.999938	0.37478	47	22.7	3.008e-08	rs62039480	0	15072433	15147954	776820	NA	0	0	0	0
56	ENSG00000140694	PARN	16	14529558	14726585	-1	protein_coding	5073	PARN	0.387184	-0.95662	47	22.7	3.008e-08	rs62039480	0	15072433	15147954	410865	0.128439	1	0	1	0
56	ENSG00000269049	AC092291.2	16	14564842	14565054	1	protein_coding	NA	NA	NA	NA	47	22.7	3.008e-08	rs62039480	0	15072433	15147954	572396	NA	0	0	0	0
56	ENSG00000103429	BFAR	16	14726672	14763093	1	protein_coding	51283	BFAR	0.00230975	-0.464763	47	22.7	3.008e-08	rs62039480	0	15072433	15147954	374357	0.0624313	1	0	0	0
56	ENSG00000069764	PLA2G10	16	14766405	14788526	-1	protein_coding	8399	PLA2G10	0.0217477	-0.612987	47	22.7	3.008e-08	rs62039480	0	15072433	15147954	348924	0.135452	1	0	0	0
56	ENSG00000224712	NPIPA3	16	14802801	14820195	1	protein_coding	642778	NPIPA3	NA	-0.137549	47	22.7	3.008e-08	rs62039480	0	15072433	15147954	317255	NA	1	0	0	0
56	ENSG00000254852	NPIPA2	16	14841923	14859270	1	protein_coding	642799	NPIPA2	NA	-0.137549	47	22.7	3.008e-08	rs62039480	0	15072433	15147954	278180	0.113269	1	0	0	0
56	ENSG00000103512	NOMO1	16	14927538	14990017	1	protein_coding	23420	NOMO1	NA	-0.558034	47	22.7	3.008e-08	rs62039480	0	15072433	15147954	147433	0.0846522	1	0	0	0
56	ENSG00000183426	NPIPA1	16	15016659	15045915	1	protein_coding	9284	NPIPA1	0.495054	-0.152308	47	22.7	3.008e-08	rs62039480	0	15072433	15147954	91535	0.142508	1	0	0	0
56	ENSG00000179889	PDXDC1	16	15068448	15233196	1	protein_coding	23042	PDXDC1	2.3026e-07	-0.437005	47	22.7	3.008e-08	rs62039480	1	15072433	15147954	0	0.0656298	1	0	0	0
56	ENSG00000157045	NTAN1	16	15131710	15149921	-1	protein_coding	123803	NTAN1	0.0158737	NA	47	22.7	3.008e-08	rs62039480	1	15072433	15147954	0	0.071189	1	0	0	0
56	ENSG00000085721	RRN3	16	15153879	15188174	-1	protein_coding	54700	RRN3	0.00047458	-0.668988	47	22.7	3.008e-08	rs62039480	1	15072433	15147954	16429	0.153809	1	0	0	0
56	ENSG00000183793	NPIPA5	16	15457516	15474904	-1	protein_coding	100288332	NPIPA5	0.544995	-0.0832964	47	22.7	3.008e-08	rs62039480	0	15072433	15147954	320066	0.174695	1	0	0	0
56	ENSG00000156968	MPV17L	16	15489611	15507125	1	protein_coding	255027	MPV17L	0.000500982	-0.394011	47	22.7	3.008e-08	rs62039480	0	15072433	15147954	352161	0.143998	1	0	0	0
56	ENSG00000261130	RP11-1021N1.1	16	15489611	15609205	1	protein_coding	NA	NA	NA	NA	47	22.7	3.008e-08	rs62039480	0	15072433	15147954	352161	NA	0	0	0	0
56	ENSG00000166780	C16orf45	16	15528152	15718885	1	protein_coding	89927	C16orf45	0.21468	-0.633435	47	22.7	3.008e-08	rs62039480	0	15072433	15147954	390702	0.14654	0	0	0	0
56	ENSG00000166783	KIAA0430	16	15688243	15737023	-1	protein_coding	9665	KIAA0430	1	-1.50946	47	22.7	3.008e-08	rs62039480	0	15072433	15147954	550793	NA	0	0	0	0
56	ENSG00000072864	NDE1	16	15737124	15820210	1	protein_coding	54820	NDE1	0.0471095	0.252884	47	22.7	3.008e-08	rs62039480	0	15072433	15147954	599674	0.194	1	0	1	0
56	ENSG00000133392	MYH11	16	15797029	15950890	-1	protein_coding	4629	MYH11	0.998956	-0.00180375	47	22.7	3.008e-08	rs62039480	0	15072433	15147954	659579	0.942763	1	0	0	1
56	ENSG00000133393	FOPNL	16	15959577	15982482	-1	protein_coding	123811	FOPNL	9.46709e-06	1.98661	47	22.7	3.008e-08	rs62039480	0	15072433	15147954	822127	0.0535079	1	0	0	0
56	ENSG00000103222	ABCC1	16	16043434	16236931	1	protein_coding	4363	ABCC1	0.0194358	0.86842	47	22.7	3.008e-08	rs62039480	0	15072433	15147954	905984	0.216979	1	0	0	0
57	ENSG00000091622	PITPNM3	17	6354584	6459814	-1	protein_coding	83394	PITPNM3	0.999504	NA	1	5.042	2.497e-08	rs78378222;rs35850753	0	7417640	7700063	1111938	0.612929	1	0	0	0
57	ENSG00000198920	KIAA0753	17	6481468	6544247	-1	protein_coding	9851	KIAA0753	3.16923e-19	1.17532	2	11.37	1.632e-08	rs78378222;rs35850753	0	7417640	7700063	1027505	0.170115	1	0	0	0
57	ENSG00000129235	TXNDC17	17	6544078	6547861	1	protein_coding	84817	TXNDC17	0.0355159	1.31967	2	11.37	1.632e-08	rs78378222;rs35850753	0	7417640	7700063	1023891	0.111405	1	0	0	0
57	ENSG00000108590	MED31	17	6546635	6554954	-1	protein_coding	51003	MED31	0.000283388	0.127417	2	11.37	1.632e-08	rs78378222;rs35850753	0	7417640	7700063	1016798	0.160552	1	0	0	0
57	ENSG00000212734	C17orf100	17	6554971	6556791	1	protein_coding	388327	C17orf100	0.00377834	NA	2	11.37	1.632e-08	rs78378222;rs35850753	0	7417640	7700063	1014961	0.170984	1	0	0	0
57	ENSG00000141485	SLC13A5	17	6588032	6616886	-1	protein_coding	284111	SLC13A5	0.353401	0.823373	4	15.93	3.033e-14	rs78378222;rs35850753	0	7417640	7700063	954866	0.117398	1	0	0	0
57	ENSG00000132530	XAF1	17	6658766	6678966	1	protein_coding	54739	XAF1	2.07209e-08	0.548531	4	15.93	3.033e-14	rs78378222;rs35850753	0	7417640	7700063	892786	0.0953138	1	0	0	0
57	ENSG00000177294	FBXO39	17	6679542	6700420	1	protein_coding	162517	FBXO39	0.0250184	0.520094	5	15.93	3.033e-14	rs78378222;rs35850753;rs138420351	0	7417640	7700063	871332	0.0607316	1	0	0	0
57	ENSG00000167858	TEKT1	17	6692452	6735080	-1	protein_coding	83659	TEKT1	0.000108975	0.3787	5	15.93	3.033e-14	rs78378222;rs35850753;rs138420351	0	7417640	7700063	836672	0.0642005	1	0	0	0
57	ENSG00000215067	AC027763.2	17	6779954	6915668	-1	protein_coding	100506713	ALOX12-AS1	NA	NA	5	15.93	3.033e-14	rs78378222;rs35850753;rs138420351	0	7417640	7700063	656084	NA	0	0	0	0
57	ENSG00000108839	ALOX12	17	6899384	6914055	1	protein_coding	239	ALOX12	6.34478e-10	-0.209571	5	15.93	3.033e-14	rs78378222;rs35850753;rs138420351	0	7417640	7700063	657697	0.0758441	1	0	0	0
57	ENSG00000219200	RNASEK	17	6915736	6917851	1	protein_coding	440400	RNASEK	0.339228	0.37809	5	15.93	3.033e-14	rs78378222;rs35850753;rs138420351	0	7417640	7700063	653901	0.127968	1	0	0	0
57	ENSG00000269871	AC040977.1	17	6915928	6917755	-1	protein_coding	NA	NA	NA	NA	5	15.93	3.033e-14	rs78378222;rs35850753;rs138420351	0	7417640	7700063	653997	NA	0	0	0	0
57	ENSG00000161939	RNASEK-C17orf49	17	6915954	6920839	1	protein_coding	100529209	RNASEK-C17orf49	NA	NA	5	15.93	3.033e-14	rs78378222;rs35850753;rs138420351	0	7417640	7700063	650913	NA	0	0	0	0
57	ENSG00000258315	C17orf49	17	6917814	6920844	1	protein_coding	124944	C17orf49	0.00762293	NA	5	15.93	3.033e-14	rs78378222;rs35850753;rs138420351	0	7417640	7700063	650908	0.0692536	1	0	0	0
57	ENSG00000161940	BCL6B	17	6926339	6933609	1	protein_coding	255877	BCL6B	0.15109	0.043081	5	15.93	3.033e-14	rs78378222;rs35850753;rs138420351	0	7417640	7700063	638143	0.547757	1	0	0	0
57	ENSG00000174327	SLC16A13	17	6939394	6943440	1	protein_coding	201232	SLC16A13	7.50511e-07	-0.627521	5	15.93	3.033e-14	rs78378222;rs35850753;rs138420351	0	7417640	7700063	628312	0.148175	1	0	0	0
57	ENSG00000174326	SLC16A11	17	6944949	6947242	-1	protein_coding	162515	SLC16A11	0.0459183	0.234441	5	15.93	3.033e-14	rs78378222;rs35850753;rs138420351	0	7417640	7700063	624510	0.068692	1	0	0	0
57	ENSG00000132514	CLEC10A	17	6977856	6983626	-1	protein_coding	10462	CLEC10A	4.25496e-08	0.539497	5	15.93	3.033e-14	rs78378222;rs35850753;rs138420351	0	7417640	7700063	588126	0.219137	1	0	0	0
57	ENSG00000161944	ASGR2	17	7004641	7019019	-1	protein_coding	433	ASGR2	6.63908e-06	0.792383	5	15.93	3.033e-14	rs78378222;rs35850753;rs138420351	0	7417640	7700063	552733	0.0653024	1	0	0	0
57	ENSG00000141505	ASGR1	17	7076750	7082883	-1	protein_coding	432	ASGR1	0.000452324	-0.5289	5	15.93	3.033e-14	rs78378222;rs35850753;rs138420351	0	7417640	7700063	488869	0.0766054	1	0	0	0
57	ENSG00000132535	DLG4	17	7093209	7123021	-1	protein_coding	1742	DLG4	0.996593	0.211101	5	15.93	3.033e-14	rs78378222;rs35850753;rs138420351	0	7417640	7700063	448731	0.999981	1	0	0	0
57	ENSG00000072778	ACADVL	17	7120444	7128592	1	protein_coding	37	ACADVL	1.31058e-07	-0.0380151	5	15.93	3.033e-14	rs78378222;rs35850753;rs138420351	0	7417640	7700063	443160	0.0627019	1	0	0	0
57	ENSG00000004975	DVL2	17	7128660	7137864	-1	protein_coding	1856	DVL2	0.0113615	-0.0352039	5	15.93	3.033e-14	rs78378222;rs35850753;rs138420351	0	7417640	7700063	433888	0.98151	1	0	0	0
57	ENSG00000040633	PHF23	17	7138347	7143041	-1	protein_coding	79142	PHF23	0.991272	NA	5	15.93	3.033e-14	rs78378222;rs35850753;rs138420351	0	7417640	7700063	428711	0.741093	1	0	0	0
57	ENSG00000170296	GABARAP	17	7143333	7146089	-1	protein_coding	11337	GABARAP	0.670186	-0.976537	5	15.93	3.033e-14	rs78378222;rs35850753;rs138420351	0	7417640	7700063	425663	0.613862	1	0	0	0
57	ENSG00000262526	CTD-2545G14.7	17	7143746	7147954	-1	protein_coding	NA	NA	NA	NA	5	15.93	3.033e-14	rs78378222;rs35850753;rs138420351	0	7417640	7700063	423798	NA	0	0	0	0
57	ENSG00000175826	CTDNEP1	17	7146910	7155810	-1	protein_coding	23399	CTDNEP1	0.97268	-0.815423	5	15.93	3.033e-14	rs78378222;rs35850753;rs138420351	0	7417640	7700063	415942	0.858581	1	0	0	0
57	ENSG00000262302	RP1-4G17.5	17	7150148	7165408	-1	protein_coding	NA	NA	NA	NA	5	15.93	3.033e-14	rs78378222;rs35850753;rs138420351	0	7417640	7700063	406344	NA	0	0	0	0
57	ENSG00000170291	ELP5	17	7154735	7163259	1	protein_coding	23587	ELP5	6.47714e-06	-0.803756	5	15.93	3.033e-14	rs78378222;rs35850753;rs138420351	0	7417640	7700063	408493	0.0804639	1	0	0	0
57	ENSG00000181885	CLDN7	17	7163222	7167302	-1	protein_coding	1366	CLDN7	0.0413847	-0.772028	5	15.93	3.033e-14	rs78378222;rs35850753;rs138420351	0	7417640	7700063	404450	0.135354	1	0	0	0
57	ENSG00000181856	SLC2A4	17	7184986	7191576	1	protein_coding	6517	SLC2A4	0.135387	-0.200421	5	15.93	3.033e-14	rs78378222;rs35850753;rs138420351	0	7417640	7700063	380176	0.446604	1	0	0	0
57	ENSG00000006047	YBX2	17	7191571	7197934	-1	protein_coding	51087	YBX2	0.968726	NA	5	15.93	3.033e-14	rs78378222;rs35850753;rs138420351	0	7417640	7700063	373818	0.410777	1	0	0	0
57	ENSG00000132507	EIF5A	17	7210318	7215774	1	protein_coding	1984	EIF5A	0.890877	1.20813	5	15.93	3.033e-14	rs78378222;rs35850753;rs138420351	0	7417640	7700063	355978	0.895384	1	0	0	0
57	ENSG00000132522	GPS2	17	7214643	7218883	-1	protein_coding	2874	GPS2	0.590138	NA	5	15.93	3.033e-14	rs78378222;rs35850753;rs138420351	0	7417640	7700063	352869	0.554716	1	0	0	0
57	ENSG00000261915	RP11-542C16.2	17	7215980	7222493	-1	protein_coding	NA	NA	NA	NA	5	15.93	3.033e-14	rs78378222;rs35850753;rs138420351	0	7417640	7700063	349259	NA	0	0	0	0
57	ENSG00000215041	NEURL4	17	7218947	7232712	-1	protein_coding	84461	NEURL4	0.999977	-0.520877	5	15.93	3.033e-14	rs78378222;rs35850753;rs138420351	0	7417640	7700063	339040	0.581891	1	0	0	0
57	ENSG00000072818	ACAP1	17	7239848	7254797	1	protein_coding	9744	ACAP1	0.237756	-0.214185	5	15.93	3.033e-14	rs78378222;rs35850753;rs138420351	0	7417640	7700063	316955	0.165821	1	0	0	0
57	ENSG00000213859	KCTD11	17	7255208	7258258	1	protein_coding	147040	KCTD11	0.447451	-0.650823	5	15.93	3.033e-14	rs78378222;rs35850753;rs138420351	0	7417640	7700063	313494	0.362056	1	0	0	0
57	ENSG00000182896	TMEM95	17	7258442	7260538	1	protein_coding	339168	TMEM95	0.00145965	0.0522492	5	15.93	3.033e-14	rs78378222;rs35850753;rs138420351	0	7417640	7700063	311214	0.0603979	1	0	0	0
57	ENSG00000174292	TNK1	17	7283853	7293093	1	protein_coding	8711	TNK1	8.54609e-05	-0.435657	5	15.93	3.033e-14	rs78378222;rs35850753;rs138420351	0	7417640	7700063	278659	0.10215	1	0	0	0
57	ENSG00000187838	TMEM256-PLSCR3	17	7293046	7307416	-1	protein_coding	57048	TMEM256-PLSCR3	0.245307	NA	5	15.93	3.033e-14	rs78378222;rs35850753;rs138420351	0	7417640	7700063	264336	NA	0	0	0	0
57	ENSG00000262481	C17orf61-PLSCR3	17	7293053	7307416	-1	protein_coding	100529211	TMEM256-PLSCR3	NA	NA	5	15.93	3.033e-14	rs78378222;rs35850753;rs138420351	0	7417640	7700063	264336	NA	0	0	0	0
57	ENSG00000205544	TMEM256	17	7306294	7307456	-1	protein_coding	254863	TMEM256	2.94821e-05	-0.394809	5	15.93	3.033e-14	rs78378222;rs35850753;rs138420351	0	7417640	7700063	264296	0.140312	1	0	0	0
57	ENSG00000169992	NLGN2	17	7308193	7323179	1	protein_coding	57555	NLGN2	0.992625	-0.095466	5	15.93	3.033e-14	rs78378222;rs35850753;rs138420351	0	7417640	7700063	248573	0.912965	1	0	0	0
57	ENSG00000181323	SPEM1	17	7323679	7324951	1	protein_coding	374768	SPEM1	0.0234531	-0.21509	5	15.93	3.033e-14	rs78378222;rs35850753;rs138420351	0	7417640	7700063	246801	0.111283	1	0	0	0
57	ENSG00000184560	C17orf74	17	7328934	7330887	1	protein_coding	201243	C17orf74	2.1548e-06	0.259637	5	15.93	3.033e-14	rs78378222;rs35850753;rs138420351	0	7417640	7700063	240865	NA	0	0	0	0
57	ENSG00000181284	TMEM102	17	7338762	7340998	1	protein_coding	284114	TMEM102	NA	0.0166729	5	15.93	3.033e-14	rs78378222;rs35850753;rs138420351	0	7417640	7700063	230754	0.114404	1	0	0	0
57	ENSG00000161958	FGF11	17	7341592	7348256	1	protein_coding	2256	FGF11	0.0681958	-0.0904517	5	15.93	3.033e-14	rs78378222;rs35850753;rs138420351	0	7417640	7700063	223496	0.837998	1	0	0	0
57	ENSG00000170175	CHRNB1	17	7348380	7361026	1	protein_coding	1140	CHRNB1	4.3363e-06	-0.37326	5	15.93	3.033e-14	rs78378222;rs35850753;rs138420351	0	7417640	7700063	210726	0.192681	1	0	0	0
57	ENSG00000174282	ZBTB4	17	7362685	7387582	-1	protein_coding	57659	ZBTB4	0.99849	-0.565704	5	15.93	3.033e-14	rs78378222;rs35850753;rs138420351	0	7417640	7700063	184170	0.813142	1	0	0	0
57	ENSG00000259224	SLC35G6	17	7384721	7386383	1	protein_coding	643664	SLC35G6	0.000990015	0.39034	5	15.93	3.033e-14	rs78378222;rs35850753;rs138420351	0	7417640	7700063	185369	0.193059	1	0	0	0
57	ENSG00000181222	POLR2A	17	7387685	7417933	1	protein_coding	5430	POLR2A	1	0.931618	5	15.93	3.033e-14	rs78378222;rs35850753;rs138420351	1	7417640	7700063	153819	0.999983	1	0	0	0
57	ENSG00000239697	TNFSF12	17	7452208	7464925	1	protein_coding	8742	TNFSF12	0.997954	-0.448531	5	15.93	3.033e-14	rs78378222;rs35850753;rs138420351	1	7417640	7700063	106827	0.298753	1	0	0	0
57	ENSG00000248871	TNFSF12-TNFSF13	17	7452416	7464918	1	protein_coding	407977	TNFSF12-TNFSF13	0.997954	-0.561606	5	15.93	3.033e-14	rs78378222;rs35850753;rs138420351	1	7417640	7700063	106834	NA	1	0	0	0
57	ENSG00000161955	TNFSF13	17	7461609	7464925	1	protein_coding	8741	TNFSF13	0.877768	-0.927189	5	15.93	3.033e-14	rs78378222;rs35850753;rs138420351	1	7417640	7700063	106827	0.131435	1	0	0	0
57	ENSG00000161956	SENP3	17	7465192	7475287	1	protein_coding	26168	SENP3	0.995995	NA	5	15.93	3.033e-14	rs78378222;rs35850753;rs138420351	1	7417640	7700063	96465	0.989274	1	0	0	0
57	ENSG00000161960	EIF4A1	17	7476024	7482323	1	protein_coding	1973	EIF4A1	0.999614	-0.471968	5	15.93	3.033e-14	rs78378222;rs35850753;rs138420351	0	7417640	7700063	89429	0.998212	1	0	0	0
57	ENSG00000129226	CD68	17	7482785	7485429	1	protein_coding	968	CD68	0.000599774	0.428807	5	15.93	3.033e-14	rs78378222;rs35850753;rs138420351	0	7417640	7700063	86323	0.0831988	1	0	0	0
57	ENSG00000129255	MPDU1	17	7486847	7496107	1	protein_coding	9526	MPDU1	0.144211	-0.62783	5	15.93	3.033e-14	rs78378222;rs35850753;rs138420351	0	7417640	7700063	75645	0.0680664	1	0	0	0
57	ENSG00000129194	SOX15	17	7491496	7493488	-1	protein_coding	6665	SOX15	0.361606	-0.211833	5	15.93	3.033e-14	rs78378222;rs35850753;rs138420351	0	7417640	7700063	78264	0.234014	1	0	0	0
57	ENSG00000129245	FXR2	17	7494548	7518189	-1	protein_coding	9513	FXR2	0.99977	NA	5	15.93	3.033e-14	rs78378222;rs35850753;rs138420351	0	7417640	7700063	53563	0.902804	1	0	0	0
57	ENSG00000268503	AC007421.1	17	7517264	7517427	1	protein_coding	NA	NA	NA	NA	5	15.93	3.033e-14	rs78378222;rs35850753;rs138420351	0	7417640	7700063	54325	NA	0	0	0	0
57	ENSG00000129214	SHBG	17	7517382	7536700	1	protein_coding	6462	SHBG	0.000188842	0.23975	5	15.93	3.033e-14	rs78378222;rs35850753;rs138420351	0	7417640	7700063	35052	0.224047	1	0	0	0
57	ENSG00000141504	SAT2	17	7529552	7531194	-1	protein_coding	112483	SAT2	0.0176163	-0.384311	5	15.93	3.033e-14	rs78378222;rs35850753;rs138420351	0	7417640	7700063	40558	0	1	0	0	0
57	ENSG00000129244	ATP1B2	17	7549945	7561086	1	protein_coding	482	ATP1B2	0.179759	0.44868	5	15.93	3.033e-14	rs78378222;rs35850753;rs138420351	0	7417640	7700063	10666	0.211533	1	0	0	0
57	ENSG00000141510	TP53	17	7565097	7590856	-1	protein_coding	7157	TP53	0.912223	-0.120095	5	15.93	3.033e-14	rs78378222;rs35850753;rs138420351	1	7417640	7700063	0	0.999028	1	0	1	1
57	ENSG00000141499	WRAP53	17	7589389	7606820	1	protein_coding	55135	WRAP53	0.617463	-1.78612	5	15.93	3.033e-14	rs78378222;rs35850753;rs138420351	0	7417640	7700063	17637	0.650641	1	0	0	0
57	ENSG00000108947	EFNB3	17	7608520	7614696	1	protein_coding	1949	EFNB3	0.456671	-0.833997	5	15.93	3.033e-14	rs78378222;rs35850753;rs138420351	0	7417640	7700063	36768	0.286414	1	0	0	0
57	ENSG00000183914	DNAH2	17	7620672	7737062	1	protein_coding	146754	DNAH2	2.48852e-21	0.332994	5	15.93	3.033e-14	rs78378222;rs35850753;rs138420351	1	7417640	7700063	48920	0.455121	1	0	0	0
57	ENSG00000132510	KDM6B	17	7743222	7758114	1	protein_coding	23135	KDM6B	0.999994	-0.597454	5	15.93	3.033e-14	rs78378222;rs35850753;rs138420351	0	7417640	7700063	171470	0.998675	1	0	0	0
57	ENSG00000167874	TMEM88	17	7758383	7759417	1	protein_coding	92162	TMEM88	0.353474	0.00944329	5	15.93	3.033e-14	rs78378222;rs35850753;rs138420351	0	7417640	7700063	186631	0.148299	1	0	0	0
57	ENSG00000183011	LSMD1	17	7760003	7788556	-1	protein_coding	84316	LSMD1	0.00287648	-0.647347	5	15.93	3.033e-14	rs78378222;rs35850753;rs138420351	0	7417640	7700063	188251	NA	0	0	0	0
57	ENSG00000182224	CYB5D1	17	7761064	7765600	1	protein_coding	124637	CYB5D1	4.5752e-05	-1.96605	5	15.93	3.033e-14	rs78378222;rs35850753;rs138420351	0	7417640	7700063	189312	0.103912	1	0	0	0
57	ENSG00000170004	CHD3	17	7788124	7816078	1	protein_coding	1107	CHD3	1	-0.359996	5	15.93	3.033e-14	rs78378222;rs35850753;rs138420351	0	7417640	7700063	216372	0.999901	1	1	0	0
57	ENSG00000170049	KCNAB3	17	7825177	7833121	-1	protein_coding	9196	KCNAB3	6.03306e-12	-0.0306089	5	15.93	3.033e-14	rs78378222;rs35850753;rs138420351	0	7417640	7700063	253425	0.140253	1	0	0	0
57	ENSG00000262730	RP11-1099M24.7	17	7829249	7833940	-1	protein_coding	NA	NA	NA	NA	5	15.93	3.033e-14	rs78378222;rs35850753;rs138420351	0	7417640	7700063	257497	NA	0	0	0	0
57	ENSG00000170043	TRAPPC1	17	7833663	7835441	-1	protein_coding	58485	TRAPPC1	0.227722	-0.0158494	5	15.93	3.033e-14	rs78378222;rs35850753;rs138420351	0	7417640	7700063	261911	0.211326	1	0	0	0
57	ENSG00000170037	CNTROB	17	7835419	7853236	1	protein_coding	116840	CNTROB	1.23733e-11	0.194206	5	15.93	3.033e-14	rs78378222;rs35850753;rs138420351	0	7417640	7700063	263667	0.0508526	1	0	0	0
57	ENSG00000132518	GUCY2D	17	7905912	7923657	1	protein_coding	3000	GUCY2D	0.000772457	0.58522	5	15.93	3.033e-14	rs78378222;rs35850753;rs138420351	0	7417640	7700063	334160	0.184437	1	0	0	0
57	ENSG00000179593	ALOX15B	17	7942335	7952452	1	protein_coding	247	ALOX15B	1.91965e-12	0.308899	5	15.93	3.033e-14	rs78378222;rs35850753;rs138420351	0	7417640	7700063	370583	0.100293	1	0	0	0
57	ENSG00000179477	ALOX12B	17	7975954	7991021	-1	protein_coding	242	ALOX12B	0.173314	0.177086	5	15.93	3.033e-14	rs78378222;rs35850753;rs138420351	0	7417640	7700063	404202	0.0955647	1	0	0	0
57	ENSG00000214999	AC129492.6	17	7982800	7984883	1	protein_coding	107985075	LOC107985075	0.788053	NA	5	15.93	3.033e-14	rs78378222;rs35850753;rs138420351	0	7417640	7700063	411048	NA	0	0	0	0
57	ENSG00000179148	ALOXE3	17	7999218	8022365	-1	protein_coding	59344	ALOXE3	2.16325e-13	0.822045	5	15.93	3.033e-14	rs78378222;rs35850753;rs138420351	0	7417640	7700063	427466	0.146916	1	0	0	0
57	ENSG00000179111	HES7	17	8023908	8027410	-1	protein_coding	84667	HES7	0.782884	0.446452	5	15.93	3.033e-14	rs78378222;rs35850753;rs138420351	0	7417640	7700063	452156	0.674818	1	0	0	0
57	ENSG00000179094	PER1	17	8043790	8059824	-1	protein_coding	5187	PER1	0.875749	-0.517542	5	15.93	3.033e-14	rs78378222;rs35850753;rs138420351	0	7417640	7700063	472038	0.313566	1	0	0	1
57	ENSG00000263620	RP11-599B13.6	17	8054134	8066293	-1	protein_coding	NA	NA	NA	NA	5	15.93	3.033e-14	rs78378222;rs35850753;rs138420351	0	7417640	7700063	482382	NA	0	0	0	0
57	ENSG00000220205	VAMP2	17	8062467	8066864	-1	protein_coding	6844	VAMP2	0.837118	-0.172652	5	15.93	3.033e-14	rs78378222;rs35850753;rs138420351	0	7417640	7700063	490715	0.999454	1	0	0	0
57	ENSG00000179029	TMEM107	17	8076555	8079717	-1	protein_coding	84314	TMEM107	0.0289056	-0.522384	5	15.93	3.033e-14	rs78378222;rs35850753;rs138420351	0	7417640	7700063	504803	0.0851004	1	0	0	0
57	ENSG00000196544	C17orf59	17	8091652	8093564	-1	protein_coding	54785	C17orf59	NA	-0.989136	5	15.93	3.033e-14	rs78378222;rs35850753;rs138420351	0	7417640	7700063	519900	NA	0	0	0	0
57	ENSG00000178999	AURKB	17	8108056	8113918	-1	protein_coding	9212	AURKB	0.00588234	-0.16188	5	15.93	3.033e-14	rs78378222;rs35850753;rs138420351	0	7417640	7700063	536304	0.887339	1	0	0	0
57	ENSG00000178971	CTC1	17	8130191	8151362	-1	protein_coding	80169	CTC1	3.51223e-07	NA	5	15.93	3.033e-14	rs78378222;rs35850753;rs138420351	0	7417640	7700063	558439	0.0701736	1	0	0	0
57	ENSG00000178921	PFAS	17	8150936	8173809	1	protein_coding	5198	PFAS	2.79097e-08	-0.866843	5	15.93	3.033e-14	rs78378222;rs35850753;rs138420351	0	7417640	7700063	579184	0.236499	1	0	0	0
57	ENSG00000125434	SLC25A35	17	8191081	8198661	-1	protein_coding	399512	SLC25A35	3.54304e-09	-0.398012	5	15.93	3.033e-14	rs78378222;rs35850753;rs138420351	0	7417640	7700063	619329	0.0928765	1	0	0	0
57	ENSG00000108961	RANGRF	17	8191815	8193410	1	protein_coding	29098	RANGRF	0.0207633	-0.220162	5	15.93	3.033e-14	rs78378222;rs35850753;rs138420351	0	7417640	7700063	620063	0.144803	1	0	0	0
57	ENSG00000198844	ARHGEF15	17	8213559	8225829	1	protein_coding	22899	ARHGEF15	0.00447718	0.033296	5	15.93	3.033e-14	rs78378222;rs35850753;rs138420351	0	7417640	7700063	641807	0.0710851	1	0	0	0
57	ENSG00000184650	ODF4	17	8243182	8249364	1	protein_coding	146852	ODF4	0.000650824	-0.12677	5	15.93	3.033e-14	rs78378222;rs35850753;rs138420351	0	7417640	7700063	671430	0.114756	1	0	0	0
57	ENSG00000198150	AC135178.1	17	8261731	8263538	-1	protein_coding	NA	NA	NA	NA	5	15.93	3.033e-14	rs78378222;rs35850753;rs138420351	0	7417640	7700063	689979	NA	0	0	0	0
57	ENSG00000184619	KRBA2	17	8271955	8280029	-1	protein_coding	124751	KRBA2	3.93219e-07	0.393623	5	15.93	3.033e-14	rs78378222;rs35850753;rs138420351	0	7417640	7700063	700203	0.139901	1	0	0	0
57	ENSG00000263809	RP11-849F2.7	17	8271956	8286505	-1	protein_coding	NA	NA	NA	NA	5	15.93	3.033e-14	rs78378222;rs35850753;rs138420351	0	7417640	7700063	700204	NA	0	0	0	0
57	ENSG00000161970	RPL26	17	8280838	8286531	-1	protein_coding	6154	RPL26	0.915889	-0.513143	5	15.93	3.033e-14	rs78378222;rs35850753;rs138420351	0	7417640	7700063	709086	0.931337	1	0	0	0
57	ENSG00000189051	RNF222	17	8294022	8301144	-1	protein_coding	643904	RNF222	NA	0.870641	5	15.93	3.033e-14	rs78378222;rs35850753;rs138420351	0	7417640	7700063	722270	0.157312	1	0	0	0
57	ENSG00000166579	NDEL1	17	8316449	8393729	1	protein_coding	81565	NDEL1	0.979221	-0.518362	5	15.93	3.033e-14	rs78378222;rs35850753;rs138420351	0	7417640	7700063	744697	0.966365	1	0	0	0
57	ENSG00000133026	MYH10	17	8377523	8534079	-1	protein_coding	4628	MYH10	0.999998	0.298622	5	15.93	3.033e-14	rs78378222;rs35850753;rs138420351	0	7417640	7700063	805771	0.999791	1	0	0	0
57	ENSG00000161973	CCDC42	17	8633252	8648537	-1	protein_coding	146849	CCDC42	1.68964e-05	0.652837	1	0.088	1.303e-10	rs138420351	0	7417640	7700063	1061500	0.0786834	1	0	0	0
57	ENSG00000183318	SPDYE4	17	8656424	8661877	-1	protein_coding	388333	SPDYE4	0.00122167	0.126164	1	0.088	1.303e-10	rs138420351	0	7417640	7700063	1084672	0.0713179	1	0	0	0
58	ENSG00000109083	IFT20	17	26655352	26662515	-1	protein_coding	90410	IFT20	0.482558	-0.52329	6	3.831	6.555e-05	rs12449730	0	27660490	27881366	1218851	0.155978	1	0	0	0
58	ENSG00000109079	TNFAIP1	17	26662628	26674035	1	protein_coding	7126	TNFAIP1	0.00736161	-1.38635	9	3.831	3.011e-11	rs12449730	0	27660490	27881366	1207331	0.127688	1	0	0	0
58	ENSG00000004142	POLDIP2	17	26673659	26684545	-1	protein_coding	26073	POLDIP2	0.0492455	NA	16	8.108	3.011e-11	rs12449730	0	27660490	27881366	1196821	0.0940981	1	0	0	0
58	ENSG00000244045	TMEM199	17	26684604	26708716	1	protein_coding	147007	TMEM199	0.000653685	-0.452214	26	21.4	2.105e-11	rs12449730	0	27660490	27881366	1172650	0.0771798	1	0	0	0
58	ENSG00000109072	VTN	17	26691290	26700110	-1	protein_coding	7448	VTN	1.14001e-09	0.0584307	21	8.108	2.105e-11	rs12449730	0	27660490	27881366	1181256	0.930551	1	0	0	0
58	ENSG00000273171	CTB-96E2.2	17	26691310	26695033	-1	protein_coding	NA	NA	NA	NA	20	8.108	2.105e-11	rs12449730	0	27660490	27881366	1186333	NA	0	0	0	0
58	ENSG00000004139	SARM1	17	26691378	26728065	1	protein_coding	23098	SARM1	9.18623e-09	NA	35	21.4	1.907e-11	rs12449730	0	27660490	27881366	1153301	0.368991	1	0	0	0
58	ENSG00000076351	SLC46A1	17	26721661	26734215	-1	protein_coding	113235	SLC46A1	0.104423	NA	37	21.4	1.907e-11	rs12449730	0	27660490	27881366	1147151	0.117324	1	0	0	0
58	ENSG00000258472	RP11-192H23.4	17	26782770	26941215	-1	protein_coding	NA	NA	NA	NA	85	21.4	1.847e-12	rs12449730	0	27660490	27881366	940151	NA	0	0	0	0
58	ENSG00000007216	SLC13A2	17	26800311	26824799	1	protein_coding	9058	SLC13A2	8.28516e-07	-0.152573	67	21.4	1.463e-11	rs12449730	0	27660490	27881366	1056567	0.141965	1	0	0	0
58	ENSG00000109101	FOXN1	17	26833261	26865914	1	protein_coding	8456	FOXN1	0.969498	0.179225	79	21.4	5.503e-12	rs12449730	0	27660490	27881366	1015452	0.949979	1	0	0	0
58	ENSG00000109103	UNC119	17	26873725	26879686	-1	protein_coding	9094	UNC119	0.00971742	-0.281719	83	21.4	4.366e-12	rs12449730	0	27660490	27881366	1001680	0.109575	1	0	0	0
58	ENSG00000087111	PIGS	17	26880401	26898890	-1	protein_coding	94005	PIGS	0.0799524	-1.05496	85	21.4	1.847e-12	rs12449730	0	27660490	27881366	982476	0.0630692	1	0	0	0
58	ENSG00000109107	ALDOC	17	26900133	26904282	-1	protein_coding	230	ALDOC	0.790721	-0.44703	85	21.4	1.847e-12	rs12449730	0	27660490	27881366	977084	0.321145	1	0	0	0
58	ENSG00000076382	SPAG5	17	26904588	26926297	-1	protein_coding	10615	SPAG5	7.25669e-06	-0.635176	85	21.4	1.847e-12	rs12449730	0	27660490	27881366	955069	0.0843688	1	0	0	0
58	ENSG00000167524	SGK494	17	26934982	26941218	-1	protein_coding	124923	SGK494	2.61343e-05	NA	85	21.4	1.847e-12	rs12449730	0	27660490	27881366	940148	NA	0	0	0	0
58	ENSG00000007202	KIAA0100	17	26941458	26972472	-1	protein_coding	9703	KIAA0100	0.265244	-0.495914	85	21.4	1.847e-12	rs12449730	0	27660490	27881366	908894	0.192886	1	0	0	0
58	ENSG00000132581	SDF2	17	26975374	26989207	-1	protein_coding	6388	SDF2	0.68281	-0.687765	85	21.4	1.847e-12	rs12449730	0	27660490	27881366	892159	0.1802	1	0	0	0
58	ENSG00000109111	SUPT6H	17	26989109	27029697	1	protein_coding	6830	SUPT6H	1	-1.01782	85	21.4	1.847e-12	rs12449730	0	27660490	27881366	851669	0.994533	1	0	0	0
58	ENSG00000167525	PROCA1	17	27030215	27038872	-1	protein_coding	147011	PROCA1	0.000876151	-0.633441	85	21.4	1.847e-12	rs12449730	0	27660490	27881366	842494	0.0801763	1	0	0	0
58	ENSG00000109113	RAB34	17	27041299	27045447	-1	protein_coding	83871	RAB34	4.67975e-06	-0.41151	85	21.4	1.847e-12	rs12449730	0	27660490	27881366	835919	0.191787	1	0	0	0
58	ENSG00000198242	RPL23A	17	27046411	27051377	1	protein_coding	6147	RPL23A	0.876904	-1.22697	85	21.4	1.847e-12	rs12449730	0	27660490	27881366	829989	0.998062	1	0	0	0
58	ENSG00000160606	TLCD1	17	27051366	27054953	-1	protein_coding	116238	TLCD1	0.0111499	NA	85	21.4	1.847e-12	rs12449730	0	27660490	27881366	826413	0.144458	1	0	0	0
58	ENSG00000160602	NEK8	17	27052915	27070473	1	protein_coding	284086	NEK8	1.56481e-06	-0.50158	85	21.4	1.847e-12	rs12449730	0	27660490	27881366	810893	0.140996	1	0	0	0
58	ENSG00000076604	TRAF4	17	27071002	27077974	1	protein_coding	9618	TRAF4	0.840039	-0.458819	85	21.4	1.847e-12	rs12449730	0	27660490	27881366	803392	0.984541	1	0	0	0
58	ENSG00000173065	FAM222B	17	27082996	27182250	-1	protein_coding	55731	FAM222B	0.549447	-1.29497	85	21.4	1.847e-12	rs12449730	0	27660490	27881366	699116	0.226043	1	0	0	0
58	ENSG00000132591	ERAL1	17	27181956	27188085	1	protein_coding	26284	ERAL1	1.04173e-06	0.0144008	85	21.4	1.847e-12	rs12449730	0	27660490	27881366	693281	0.0602983	1	0	0	0
58	ENSG00000132589	FLOT2	17	27206353	27224697	-1	protein_coding	2319	FLOT2	0.0172343	-0.0816753	85	21.4	1.847e-12	rs12449730	0	27660490	27881366	656669	0.0907362	1	0	0	0
58	ENSG00000167536	DHRS13	17	27224799	27230089	-1	protein_coding	147015	DHRS13	0.00023405	-0.219913	85	21.4	1.847e-12	rs12449730	0	27660490	27881366	651277	0.133305	1	0	0	0
58	ENSG00000109118	PHF12	17	27232268	27278789	-1	protein_coding	57649	PHF12	0.99996	NA	85	21.4	1.847e-12	rs12449730	0	27660490	27881366	602577	0.953547	1	0	0	0
58	ENSG00000179761	PIPOX	17	27277531	27384234	1	protein_coding	51268	PIPOX	9.88252e-11	0.0240042	85	21.4	1.847e-12	rs12449730	0	27660490	27881366	497132	0.254156	1	0	0	0
58	ENSG00000063015	SEZ6	17	27281919	27333458	-1	protein_coding	124925	SEZ6	NA	-0.407242	85	21.4	1.847e-12	rs12449730	0	27660490	27881366	547908	0.130061	1	0	0	0
58	ENSG00000196535	MYO18A	17	27400528	27507430	-1	protein_coding	399687	MYO18A	0.999418	NA	85	21.4	1.847e-12	rs12449730	0	27660490	27881366	373936	0.873528	1	0	0	0
58	ENSG00000221995	TIAF1	17	27400537	27418537	-1	protein_coding	9220	TIAF1	0.0263935	-1.09167	85	21.4	1.847e-12	rs12449730	0	27660490	27881366	462829	0.106672	1	0	0	0
58	ENSG00000108255	CRYBA1	17	27573881	27581512	1	protein_coding	1411	CRYBA1	0.000721666	-0.213307	85	21.4	1.847e-12	rs12449730	0	27660490	27881366	299854	0.16262	1	0	0	0
58	ENSG00000108256	NUFIP2	17	27582854	27621136	-1	protein_coding	57532	NUFIP2	0.992086	-2.76185	85	21.4	1.847e-12	rs12449730	0	27660490	27881366	260230	0.46887	1	0	0	0
58	ENSG00000160551	TAOK1	17	27717482	27878922	1	protein_coding	57551	TAOK1	1	-2.55769	85	21.4	1.847e-12	rs12449730	1	27660490	27881366	2444	0.991958	1	0	0	0
58	ENSG00000168792	ABHD15	17	27887565	27894155	-1	protein_coding	116236	ABHD15	0.00179013	-1.24972	85	21.4	1.847e-12	rs12449730	1	27660490	27881366	6199	0.1259	1	0	0	0
58	ENSG00000167543	TP53I13	17	27893070	27900175	1	protein_coding	90313	TP53I13	0.0627343	NA	85	21.4	1.847e-12	rs12449730	0	27660490	27881366	11704	0.0524025	1	0	0	0
58	ENSG00000108262	GIT1	17	27900487	27921072	-1	protein_coding	28964	GIT1	0.999303	-0.929335	85	21.4	1.847e-12	rs12449730	0	27660490	27881366	19121	0.852673	1	0	0	0
58	ENSG00000198720	ANKRD13B	17	27916787	27941779	1	protein_coding	124930	ANKRD13B	0.970861	-0.678915	85	21.4	1.847e-12	rs12449730	0	27660490	27881366	35421	0.424315	1	0	0	0
58	ENSG00000167549	CORO6	17	27941774	27949925	-1	protein_coding	84940	CORO6	3.14029e-05	-0.498787	85	21.4	1.847e-12	rs12449730	0	27660490	27881366	60408	0.228162	1	0	0	0
58	ENSG00000141298	SSH2	17	27952956	28257294	-1	protein_coding	85464	SSH2	0.999753	-1.15327	85	21.4	1.847e-12	rs12449730	0	27660490	27881366	71590	0.870259	1	0	0	0
58	ENSG00000176927	EFCAB5	17	28256218	28435470	1	protein_coding	374786	EFCAB5	7.41784e-16	-0.250082	85	21.4	1.847e-12	rs12449730	0	27660490	27881366	374852	0.0695364	1	0	0	0
58	ENSG00000126653	NSRP1	17	28442539	28513493	1	protein_coding	84081	NSRP1	0.104802	-0.0263142	85	21.4	1.847e-12	rs12449730	0	27660490	27881366	561173	0.0885135	1	0	0	0
58	ENSG00000108576	SLC6A4	17	28521337	28563020	-1	protein_coding	6532	SLC6A4	0.85488	-0.640658	85	21.4	1.847e-12	rs12449730	0	27660490	27881366	639971	0.921931	1	0	0	0
58	ENSG00000108578	BLMH	17	28575218	28619074	-1	protein_coding	642	BLMH	0.00956069	NA	85	21.4	1.847e-12	rs12449730	0	27660490	27881366	693852	0.0729327	1	0	0	0
58	ENSG00000182271	TMIGD1	17	28643351	28661077	-1	protein_coding	388364	TMIGD1	0.104145	-0.365441	85	21.4	1.847e-12	rs12449730	0	27660490	27881366	761985	0.0514084	1	0	0	0
58	ENSG00000108582	CPD	17	28705923	28797007	1	protein_coding	1362	CPD	0.247132	-1.13936	62	21.4	1.847e-12	rs12449730	0	27660490	27881366	824557	0.183366	1	0	0	0
58	ENSG00000108587	GOSR1	17	28804380	28854610	1	protein_coding	9527	GOSR1	0.450938	-1.46031	23	13.64	1.847e-12	rs12449730	0	27660490	27881366	923014	0.114567	1	0	0	0
59	ENSG00000175832	ETV4	17	41605212	41656988	-1	protein_coding	2118	ETV4	0.00270291	-0.540761	4	22.3	3.96e-08	rs7501777	0	42634685	42638677	981689	0.402574	1	0	0	1
59	ENSG00000005102	MEOX1	17	41717756	41739322	-1	protein_coding	4222	MEOX1	0.0653974	-1.29882	4	22.3	3.96e-08	rs7501777	0	42634685	42638677	899355	0.235283	1	0	0	0
59	ENSG00000167941	SOST	17	41831099	41836156	-1	protein_coding	50964	SOST	0.379603	-0.581487	4	22.3	3.96e-08	rs7501777	0	42634685	42638677	802521	0.953218	1	0	0	0
59	ENSG00000108861	DUSP3	17	41843489	41856356	-1	protein_coding	1845	DUSP3	0.736745	0.986547	4	22.3	3.96e-08	rs7501777	0	42634685	42638677	782321	0.541076	1	0	0	0
59	ENSG00000231256	C17orf105	17	41857803	41864980	1	protein_coding	284067	C17orf105	NA	-0.266736	4	22.3	3.96e-08	rs7501777	0	42634685	42638677	773697	NA	0	0	0	0
59	ENSG00000161647	MPP3	17	41878167	41910538	-1	protein_coding	4356	MPP3	1.99786e-05	NA	4	22.3	3.96e-08	rs7501777	0	42634685	42638677	728139	0.537673	1	0	0	0
59	ENSG00000161649	CD300LG	17	41924516	41940997	1	protein_coding	146894	CD300LG	0.0299351	-0.286689	4	22.3	3.96e-08	rs7501777	0	42634685	42638677	697680	0.0563419	1	0	0	0
59	ENSG00000108852	MPP2	17	41952725	41987068	-1	protein_coding	4355	MPP2	0.00258051	0.781071	4	22.3	3.96e-08	rs7501777	0	42634685	42638677	651609	0.537145	1	0	0	0
59	ENSG00000267496	FAM215A	17	41994576	41995326	1	protein_coding	23591	FAM215A	NA	NA	4	22.3	3.96e-08	rs7501777	0	42634685	42638677	643351	NA	0	0	0	0
59	ENSG00000261514	RP11-527L4.2	17	42015731	42016327	1	protein_coding	107546764	LINC01976	NA	NA	4	22.3	3.96e-08	rs7501777	0	42634685	42638677	622350	NA	0	0	0	0
59	ENSG00000108849	PPY	17	42018172	42019836	-1	protein_coding	5539	PPY	0.563418	-0.132522	4	22.3	3.96e-08	rs7501777	0	42634685	42638677	618841	0.629031	1	0	0	0
59	ENSG00000131096	PYY	17	42030106	42081837	-1	protein_coding	5697	PYY	0.0544166	-0.0751033	4	22.3	3.96e-08	rs7501777	0	42634685	42638677	556840	0.147771	1	0	0	0
59	ENSG00000161653	NAGS	17	42081914	42086431	1	protein_coding	162417	NAGS	4.88884e-05	-0.0216192	4	22.3	3.96e-08	rs7501777	0	42634685	42638677	552246	0.380749	1	0	0	0
59	ENSG00000091947	TMEM101	17	42088556	42101314	-1	protein_coding	84336	TMEM101	0.161636	-0.333977	4	22.3	3.96e-08	rs7501777	0	42634685	42638677	537363	0.0987636	1	0	0	0
59	ENSG00000161654	LSM12	17	42112003	42144987	-1	protein_coding	124801	LSM12	0.931682	-1.27818	4	22.3	3.96e-08	rs7501777	0	42634685	42638677	493690	0.713617	1	0	0	0
59	ENSG00000141349	G6PC3	17	42148103	42153709	1	protein_coding	92579	G6PC3	1.07483e-05	-0.0329476	4	22.3	3.96e-08	rs7501777	0	42634685	42638677	484968	0.0598984	1	0	1	0
59	ENSG00000108840	HDAC5	17	42154114	42201070	-1	protein_coding	10014	HDAC5	0.999808	-0.0806212	4	22.3	3.96e-08	rs7501777	0	42634685	42638677	437607	0.998418	1	0	0	0
59	ENSG00000125319	C17orf53	17	42219274	42239844	1	protein_coding	78995	C17orf53	5.99401e-08	-0.372743	4	22.3	3.96e-08	rs7501777	0	42634685	42638677	398833	0.0743695	1	0	0	0
59	ENSG00000161664	ASB16	17	42247815	42256451	1	protein_coding	92591	ASB16	2.42235e-10	-0.33501	4	22.3	3.96e-08	rs7501777	0	42634685	42638677	382226	0.128898	1	0	0	0
59	ENSG00000168591	TMUB2	17	42264338	42269099	1	protein_coding	79089	TMUB2	0.00130114	-0.162669	4	22.3	3.96e-08	rs7501777	0	42634685	42638677	369578	0.146949	1	0	0	0
59	ENSG00000087152	ATXN7L3	17	42269173	42277481	-1	protein_coding	56970	ATXN7L3	0.955239	-0.793286	4	22.3	3.96e-08	rs7501777	0	42634685	42638677	361196	0.763995	1	0	0	0
59	ENSG00000108312	UBTF	17	42282401	42298994	-1	protein_coding	7343	UBTF	0.999998	-0.502118	4	22.3	3.96e-08	rs7501777	0	42634685	42638677	339683	0.99961	1	0	0	0
59	ENSG00000004939	SLC4A1	17	42325753	42345509	-1	protein_coding	6521	SLC4A1	0.909484	-0.189689	4	22.3	3.96e-08	rs7501777	0	42634685	42638677	293168	0.642115	1	0	0	0
59	ENSG00000214921	AC003102.1	17	42325758	42327236	-1	protein_coding	NA	NA	NA	NA	4	22.3	3.96e-08	rs7501777	0	42634685	42638677	311441	NA	0	0	0	0
59	ENSG00000268413	AC003043.1	17	42335297	42355825	1	protein_coding	NA	NA	NA	NA	4	22.3	3.96e-08	rs7501777	0	42634685	42638677	282852	NA	0	0	0	0
59	ENSG00000108309	RUNDC3A	17	42385781	42396039	1	protein_coding	10900	RUNDC3A	0.960334	NA	4	22.3	3.96e-08	rs7501777	0	42634685	42638677	242638	0.43082	1	0	0	0
59	ENSG00000013306	SLC25A39	17	42396993	42402238	-1	protein_coding	51629	SLC25A39	0.000102385	NA	4	22.3	3.96e-08	rs7501777	0	42634685	42638677	236439	0.0482514	1	0	0	0
59	ENSG00000030582	GRN	17	42422614	42430470	1	protein_coding	2896	GRN	0.0602784	-0.319176	4	22.3	3.96e-08	rs7501777	0	42634685	42638677	208207	0.151932	1	0	0	0
59	ENSG00000161682	FAM171A2	17	42430583	42441243	-1	protein_coding	284069	FAM171A2	NA	NA	4	22.3	3.96e-08	rs7501777	0	42634685	42638677	197434	0.17067	1	0	0	0
59	ENSG00000005961	ITGA2B	17	42449548	42466873	-1	protein_coding	3674	ITGA2B	4.07385e-05	-0.272815	7	22.3	1.571e-21	rs7501777;rs144396541;rs4564621	0	42634685	42638677	171804	0.346837	1	0	0	0
59	ENSG00000186566	GPATCH8	17	42472652	42580798	-1	protein_coding	23131	GPATCH8	0.999495	-0.594351	195	22.3	4.688e-31	rs7501777;rs144396541;rs4564621	0	42634685	42638677	57879	0.551043	1	0	0	0
59	ENSG00000180340	FZD2	17	42634925	42636907	1	protein_coding	2535	FZD2	NA	NA	195	22.3	4.688e-31	rs7501777;rs144396541;rs4564621	1	42634685	42638677	1770	0.973977	1	0	0	0
59	ENSG00000180336	C17orf104	17	42733762	42767676	1	protein_coding	284071	C17orf104	0.978536	0.492103	602	22.3	4.688e-31	rs7501777;rs144396541;rs4564621;rs112550936	0	42634685	42638677	95085	NA	0	0	0	0
59	ENSG00000180329	CCDC43	17	42750437	42767147	-1	protein_coding	124808	CCDC43	0.000257178	-0.924708	597	22.3	4.688e-31	rs7501777;rs144396541;rs4564621;rs112550936	0	42634685	42638677	111760	0.107416	1	0	0	0
59	ENSG00000161692	DBF4B	17	42785976	42829632	1	protein_coding	80174	DBF4B	4.43214e-08	-0.507761	954	22.3	4.688e-31	rs7501777;rs144396541;rs4564621;rs112550936;rs114905722;rs117556827;rs117319001;rs116369729;rs111377122	0	42634685	42638677	147299	0.0739336	1	0	0	0
59	ENSG00000073670	ADAM11	17	42836399	42859214	1	protein_coding	4185	ADAM11	0.0247364	0.499905	1106	22.3	2.518e-33	rs7501777;rs144396541;rs4564621;rs112550936;rs114905722;rs117556827;rs117319001;rs116369729;rs111377122;rs111609130;rs12944712	0	42634685	42638677	197722	0.107584	1	0	0	0
59	ENSG00000182963	GJC1	17	42875816	42908184	-1	protein_coding	10052	GJC1	0.944105	-2.78299	1226	22.3	1.44e-34	rs7501777;rs144396541;rs4564621;rs112550936;rs114905722;rs117556827;rs117319001;rs116369729;rs111377122;rs111609130;rs12944712;rs4458044;rs173365	0	42634685	42638677	237139	0.673444	1	0	0	0
59	ENSG00000131097	HIGD1B	17	42923721	42927848	1	protein_coding	51751	HIGD1B	0.00234558	-0.344883	1333	23.5	1.44e-34	rs7501777;rs144396541;rs4564621;rs112550936;rs114905722;rs117556827;rs117319001;rs116369729;rs111377122;rs111609130;rs12944712;rs4458044;rs173365	0	42634685	42638677	285044	0.0596906	1	0	0	0
59	ENSG00000108883	EFTUD2	17	42927311	42977030	-1	protein_coding	9343	EFTUD2	0.999991	0.211209	1650	23.5	1.44e-34	rs7501777;rs144396541;rs4564621;rs112550936;rs114905722;rs117556827;rs117319001;rs116369729;rs111377122;rs111609130;rs12944712;rs4458044;rs173365;rs116808243;rs9899833	0	42634685	42638677	288634	0.999803	1	0	1	0
59	ENSG00000167131	CCDC103	17	42976510	42982758	1	protein_coding	388389	CCDC103	0.00218552	3.73457e-05	1688	23.5	1.44e-34	rs7501777;rs144396541;rs4564621;rs112550936;rs114905722;rs117556827;rs117319001;rs116369729;rs111377122;rs111609130;rs12944712;rs4458044;rs173365;rs116808243;rs9899833;rs191632554	0	42634685	42638677	337833	0.103806	1	0	0	0
59	ENSG00000214447	FAM187A	17	42977135	42982758	1	protein_coding	100528020	FAM187A	NA	NA	1688	23.5	1.44e-34	rs7501777;rs144396541;rs4564621;rs112550936;rs114905722;rs117556827;rs117319001;rs116369729;rs111377122;rs111609130;rs12944712;rs4458044;rs173365;rs116808243;rs9899833;rs191632554	0	42634685	42638677	338458	0.0536314	0	0	0	0
59	ENSG00000131095	GFAP	17	42982376	42994305	-1	protein_coding	2670	GFAP	2.22937e-05	-0.265503	1748	23.5	1.44e-34	rs7501777;rs144396541;rs4564621;rs112550936;rs114905722;rs117556827;rs117319001;rs116369729;rs111377122;rs111609130;rs12944712;rs4458044;rs173365;rs116808243;rs9899833;rs191632554	0	42634685	42638677	343699	0.856951	1	1	0	0
59	ENSG00000186185	KIF18B	17	43002077	43025082	-1	protein_coding	146909	KIF18B	8.30837e-05	-0.301213	1922	23.5	1.44e-34	rs7501777;rs144396541;rs4564621;rs112550936;rs114905722;rs117556827;rs117319001;rs116369729;rs111377122;rs111609130;rs12944712;rs4458044;rs173365;rs116808243;rs9899833;rs191632554;rs116166950;rs114232784	0	42634685	42638677	363400	0.386665	1	0	0	0
59	ENSG00000131094	C1QL1	17	43037061	43045439	-1	protein_coding	10882	C1QL1	NA	NA	2037	23.5	1.44e-34	rs7501777;rs144396541;rs4564621;rs112550936;rs114905722;rs117556827;rs117319001;rs116369729;rs111377122;rs111609130;rs12944712;rs4458044;rs173365;rs116808243;rs9899833;rs191632554;rs116166950;rs114232784;rs8079695	0	42634685	42638677	398384	0.10426	1	0	0	0
59	ENSG00000172992	DCAKD	17	43100708	43138473	-1	protein_coding	79877	DCAKD	0.0293861	0.848595	2493	26.8	1.44e-34	rs7501777;rs144396541;rs4564621;rs112550936;rs114905722;rs117556827;rs117319001;rs116369729;rs111377122;rs111609130;rs12944712;rs4458044;rs173365;rs116808243;rs9899833;rs191632554;rs116166950;rs114232784;rs8079695;rs113007864;rs141293023;rs114627753;rs114077443	0	42634685	42638677	462031	0.103328	1	0	0	0
59	ENSG00000136448	NMT1	17	43128978	43186384	1	protein_coding	4836	NMT1	0.998501	0.0324477	2740	26.8	1.44e-34	rs7501777;rs144396541;rs4564621;rs112550936;rs114905722;rs117556827;rs117319001;rs116369729;rs111377122;rs111609130;rs12944712;rs4458044;rs173365;rs116808243;rs9899833;rs191632554;rs116166950;rs114232784;rs8079695;rs113007864;rs141293023;rs114627753;rs114077443	0	42634685	42638677	490301	0.715648	1	0	0	0
59	ENSG00000161714	PLCD3	17	43186335	43210721	-1	protein_coding	113026	PLCD3	0.000143297	NA	2866	26.8	1.44e-34	rs7501777;rs144396541;rs4564621;rs112550936;rs114905722;rs117556827;rs117319001;rs116369729;rs111377122;rs111609130;rs12944712;rs4458044;rs173365;rs116808243;rs9899833;rs191632554;rs116166950;rs114232784;rs8079695;rs113007864;rs141293023;rs114627753;rs114077443;rs199500	0	42634685	42638677	547658	0.097178	1	0	0	0
59	ENSG00000181513	ACBD4	17	43209967	43221548	1	protein_coding	79777	ACBD4	1.82643e-05	-0.326407	2925	26.8	1.44e-34	rs7501777;rs144396541;rs4564621;rs112550936;rs114905722;rs117556827;rs117319001;rs116369729;rs111377122;rs111609130;rs12944712;rs4458044;rs173365;rs116808243;rs9899833;rs191632554;rs116166950;rs114232784;rs8079695;rs113007864;rs141293023;rs114627753;rs114077443;rs199500	0	42634685	42638677	571290	0.0932966	1	0	0	0
59	ENSG00000186834	HEXIM1	17	43224684	43229468	1	protein_coding	10614	HEXIM1	0.9444	-1.49531	2974	26.8	1.44e-34	rs7501777;rs144396541;rs4564621;rs112550936;rs114905722;rs117556827;rs117319001;rs116369729;rs111377122;rs111609130;rs12944712;rs4458044;rs173365;rs116808243;rs9899833;rs191632554;rs116166950;rs114232784;rs8079695;rs113007864;rs141293023;rs114627753;rs114077443;rs199500	0	42634685	42638677	586007	0.934722	1	0	0	0
59	ENSG00000168517	HEXIM2	17	43238067	43247407	1	protein_coding	124790	HEXIM2	0.368237	-0.798107	3064	26.8	1.44e-34	rs7501777;rs144396541;rs4564621;rs112550936;rs114905722;rs117556827;rs117319001;rs116369729;rs111377122;rs111609130;rs12944712;rs4458044;rs173365;rs116808243;rs9899833;rs191632554;rs116166950;rs114232784;rs8079695;rs113007864;rs141293023;rs114627753;rs114077443;rs199500;rs117300236	0	42634685	42638677	599390	0.325582	1	0	0	0
59	ENSG00000184922	FMNL1	17	43298811	43324687	1	protein_coding	752	FMNL1	0.999687	NA	3449	26.8	1.44e-34	rs7501777;rs144396541;rs4564621;rs112550936;rs114905722;rs117556827;rs117319001;rs116369729;rs111377122;rs111609130;rs12944712;rs4458044;rs173365;rs116808243;rs9899833;rs191632554;rs116166950;rs114232784;rs8079695;rs113007864;rs141293023;rs114627753;rs114077443;rs199500;rs117300236	0	42634685	42638677	660134	0.669108	1	0	0	0
59	ENSG00000184361	SPATA32	17	43331760	43339479	-1	protein_coding	124783	SPATA32	2.95265e-05	-0.414756	3541	26.8	1.44e-34	rs7501777;rs144396541;rs4564621;rs112550936;rs114905722;rs117556827;rs117319001;rs116369729;rs111377122;rs111609130;rs12944712;rs4458044;rs173365;rs116808243;rs9899833;rs191632554;rs116166950;rs114232784;rs8079695;rs113007864;rs141293023;rs114627753;rs114077443;rs199500;rs117300236	0	42634685	42638677	693083	0.175811	1	0	0	0
59	ENSG00000159314	ARHGAP27	17	43471275	43511787	-1	protein_coding	201176	ARHGAP27	0.00125584	-0.761628	3868	26.8	1.44e-34	rs7501777;rs144396541;rs4564621;rs112550936;rs114905722;rs117556827;rs117319001;rs116369729;rs111377122;rs111609130;rs12944712;rs4458044;rs173365;rs116808243;rs9899833;rs191632554;rs116166950;rs114232784;rs8079695;rs113007864;rs141293023;rs114627753;rs114077443;rs199500;rs117300236;rs2696531	1	42634685	42638677	832598	0.0946819	1	0	0	0
59	ENSG00000225190	PLEKHM1	17	43513266	43568115	-1	protein_coding	9842	PLEKHM1	0.840543	-0.663068	3882	26.8	1.44e-34	rs7501777;rs144396541;rs4564621;rs112550936;rs114905722;rs117556827;rs117319001;rs116369729;rs111377122;rs111609130;rs12944712;rs4458044;rs173365;rs116808243;rs9899833;rs191632554;rs116166950;rs114232784;rs8079695;rs113007864;rs141293023;rs114627753;rs114077443;rs199500;rs117300236;rs2696531	1	42634685	42638677	874589	0.488248	1	0	0	0
60	ENSG00000005961	ITGA2B	17	42449548	42466873	-1	protein_coding	3674	ITGA2B	4.07385e-05	-0.272815	7	22.3	1.571e-21	rs7501777;rs144396541;rs4564621	0	43460181	44874453	1428628	0.346837	1	0	0	0
60	ENSG00000186566	GPATCH8	17	42472652	42580798	-1	protein_coding	23131	GPATCH8	0.999495	-0.594351	195	22.3	4.688e-31	rs7501777;rs144396541;rs4564621	0	43460181	44874453	1314703	0.551043	1	0	0	0
60	ENSG00000180340	FZD2	17	42634925	42636907	1	protein_coding	2535	FZD2	NA	NA	195	22.3	4.688e-31	rs7501777;rs144396541;rs4564621	1	43460181	44874453	1258594	0.973977	1	0	0	0
60	ENSG00000180336	C17orf104	17	42733762	42767676	1	protein_coding	284071	C17orf104	0.978536	0.492103	602	22.3	4.688e-31	rs7501777;rs144396541;rs4564621;rs112550936	0	43460181	44874453	1127825	NA	0	0	0	0
60	ENSG00000180329	CCDC43	17	42750437	42767147	-1	protein_coding	124808	CCDC43	0.000257178	-0.924708	597	22.3	4.688e-31	rs7501777;rs144396541;rs4564621;rs112550936	0	43460181	44874453	1128354	0.107416	1	0	0	0
60	ENSG00000161692	DBF4B	17	42785976	42829632	1	protein_coding	80174	DBF4B	4.43214e-08	-0.507761	954	22.3	4.688e-31	rs7501777;rs144396541;rs4564621;rs112550936;rs114905722;rs117556827;rs117319001;rs116369729;rs111377122	0	43460181	44874453	1065869	0.0739336	1	0	0	0
60	ENSG00000073670	ADAM11	17	42836399	42859214	1	protein_coding	4185	ADAM11	0.0247364	0.499905	1106	22.3	2.518e-33	rs7501777;rs144396541;rs4564621;rs112550936;rs114905722;rs117556827;rs117319001;rs116369729;rs111377122;rs111609130;rs12944712	0	43460181	44874453	1036287	0.107584	1	0	0	0
60	ENSG00000182963	GJC1	17	42875816	42908184	-1	protein_coding	10052	GJC1	0.944105	-2.78299	1226	22.3	1.44e-34	rs7501777;rs144396541;rs4564621;rs112550936;rs114905722;rs117556827;rs117319001;rs116369729;rs111377122;rs111609130;rs12944712;rs4458044;rs173365	0	43460181	44874453	987317	0.673444	1	0	0	0
60	ENSG00000131097	HIGD1B	17	42923721	42927848	1	protein_coding	51751	HIGD1B	0.00234558	-0.344883	1333	23.5	1.44e-34	rs7501777;rs144396541;rs4564621;rs112550936;rs114905722;rs117556827;rs117319001;rs116369729;rs111377122;rs111609130;rs12944712;rs4458044;rs173365	0	43460181	44874453	967653	0.0596906	1	0	0	0
60	ENSG00000108883	EFTUD2	17	42927311	42977030	-1	protein_coding	9343	EFTUD2	0.999991	0.211209	1650	23.5	1.44e-34	rs7501777;rs144396541;rs4564621;rs112550936;rs114905722;rs117556827;rs117319001;rs116369729;rs111377122;rs111609130;rs12944712;rs4458044;rs173365;rs116808243;rs9899833	0	43460181	44874453	918471	0.999803	1	0	1	0
60	ENSG00000167131	CCDC103	17	42976510	42982758	1	protein_coding	388389	CCDC103	0.00218552	3.73457e-05	1688	23.5	1.44e-34	rs7501777;rs144396541;rs4564621;rs112550936;rs114905722;rs117556827;rs117319001;rs116369729;rs111377122;rs111609130;rs12944712;rs4458044;rs173365;rs116808243;rs9899833;rs191632554	0	43460181	44874453	912743	0.103806	1	0	0	0
60	ENSG00000214447	FAM187A	17	42977135	42982758	1	protein_coding	100528020	FAM187A	NA	NA	1688	23.5	1.44e-34	rs7501777;rs144396541;rs4564621;rs112550936;rs114905722;rs117556827;rs117319001;rs116369729;rs111377122;rs111609130;rs12944712;rs4458044;rs173365;rs116808243;rs9899833;rs191632554	0	43460181	44874453	912743	0.0536314	0	0	0	0
60	ENSG00000131095	GFAP	17	42982376	42994305	-1	protein_coding	2670	GFAP	2.22937e-05	-0.265503	1748	23.5	1.44e-34	rs7501777;rs144396541;rs4564621;rs112550936;rs114905722;rs117556827;rs117319001;rs116369729;rs111377122;rs111609130;rs12944712;rs4458044;rs173365;rs116808243;rs9899833;rs191632554	0	43460181	44874453	901196	0.856951	1	1	0	0
60	ENSG00000186185	KIF18B	17	43002077	43025082	-1	protein_coding	146909	KIF18B	8.30837e-05	-0.301213	1922	23.5	1.44e-34	rs7501777;rs144396541;rs4564621;rs112550936;rs114905722;rs117556827;rs117319001;rs116369729;rs111377122;rs111609130;rs12944712;rs4458044;rs173365;rs116808243;rs9899833;rs191632554;rs116166950;rs114232784	0	43460181	44874453	870419	0.386665	1	0	0	0
60	ENSG00000131094	C1QL1	17	43037061	43045439	-1	protein_coding	10882	C1QL1	NA	NA	2037	23.5	1.44e-34	rs7501777;rs144396541;rs4564621;rs112550936;rs114905722;rs117556827;rs117319001;rs116369729;rs111377122;rs111609130;rs12944712;rs4458044;rs173365;rs116808243;rs9899833;rs191632554;rs116166950;rs114232784;rs8079695	0	43460181	44874453	850062	0.10426	1	0	0	0
60	ENSG00000172992	DCAKD	17	43100708	43138473	-1	protein_coding	79877	DCAKD	0.0293861	0.848595	2493	26.8	1.44e-34	rs7501777;rs144396541;rs4564621;rs112550936;rs114905722;rs117556827;rs117319001;rs116369729;rs111377122;rs111609130;rs12944712;rs4458044;rs173365;rs116808243;rs9899833;rs191632554;rs116166950;rs114232784;rs8079695;rs113007864;rs141293023;rs114627753;rs114077443	0	43460181	44874453	757028	0.103328	1	0	0	0
60	ENSG00000136448	NMT1	17	43128978	43186384	1	protein_coding	4836	NMT1	0.998501	0.0324477	2740	26.8	1.44e-34	rs7501777;rs144396541;rs4564621;rs112550936;rs114905722;rs117556827;rs117319001;rs116369729;rs111377122;rs111609130;rs12944712;rs4458044;rs173365;rs116808243;rs9899833;rs191632554;rs116166950;rs114232784;rs8079695;rs113007864;rs141293023;rs114627753;rs114077443	0	43460181	44874453	709117	0.715648	1	0	0	0
60	ENSG00000161714	PLCD3	17	43186335	43210721	-1	protein_coding	113026	PLCD3	0.000143297	NA	2866	26.8	1.44e-34	rs7501777;rs144396541;rs4564621;rs112550936;rs114905722;rs117556827;rs117319001;rs116369729;rs111377122;rs111609130;rs12944712;rs4458044;rs173365;rs116808243;rs9899833;rs191632554;rs116166950;rs114232784;rs8079695;rs113007864;rs141293023;rs114627753;rs114077443;rs199500	0	43460181	44874453	684780	0.097178	1	0	0	0
60	ENSG00000181513	ACBD4	17	43209967	43221548	1	protein_coding	79777	ACBD4	1.82643e-05	-0.326407	2925	26.8	1.44e-34	rs7501777;rs144396541;rs4564621;rs112550936;rs114905722;rs117556827;rs117319001;rs116369729;rs111377122;rs111609130;rs12944712;rs4458044;rs173365;rs116808243;rs9899833;rs191632554;rs116166950;rs114232784;rs8079695;rs113007864;rs141293023;rs114627753;rs114077443;rs199500	0	43460181	44874453	673953	0.0932966	1	0	0	0
60	ENSG00000186834	HEXIM1	17	43224684	43229468	1	protein_coding	10614	HEXIM1	0.9444	-1.49531	2974	26.8	1.44e-34	rs7501777;rs144396541;rs4564621;rs112550936;rs114905722;rs117556827;rs117319001;rs116369729;rs111377122;rs111609130;rs12944712;rs4458044;rs173365;rs116808243;rs9899833;rs191632554;rs116166950;rs114232784;rs8079695;rs113007864;rs141293023;rs114627753;rs114077443;rs199500	0	43460181	44874453	666033	0.934722	1	0	0	0
60	ENSG00000168517	HEXIM2	17	43238067	43247407	1	protein_coding	124790	HEXIM2	0.368237	-0.798107	3064	26.8	1.44e-34	rs7501777;rs144396541;rs4564621;rs112550936;rs114905722;rs117556827;rs117319001;rs116369729;rs111377122;rs111609130;rs12944712;rs4458044;rs173365;rs116808243;rs9899833;rs191632554;rs116166950;rs114232784;rs8079695;rs113007864;rs141293023;rs114627753;rs114077443;rs199500;rs117300236	0	43460181	44874453	648094	0.325582	1	0	0	0
60	ENSG00000184922	FMNL1	17	43298811	43324687	1	protein_coding	752	FMNL1	0.999687	NA	3449	26.8	1.44e-34	rs7501777;rs144396541;rs4564621;rs112550936;rs114905722;rs117556827;rs117319001;rs116369729;rs111377122;rs111609130;rs12944712;rs4458044;rs173365;rs116808243;rs9899833;rs191632554;rs116166950;rs114232784;rs8079695;rs113007864;rs141293023;rs114627753;rs114077443;rs199500;rs117300236	0	43460181	44874453	570814	0.669108	1	0	0	0
60	ENSG00000184361	SPATA32	17	43331760	43339479	-1	protein_coding	124783	SPATA32	2.95265e-05	-0.414756	3541	26.8	1.44e-34	rs7501777;rs144396541;rs4564621;rs112550936;rs114905722;rs117556827;rs117319001;rs116369729;rs111377122;rs111609130;rs12944712;rs4458044;rs173365;rs116808243;rs9899833;rs191632554;rs116166950;rs114232784;rs8079695;rs113007864;rs141293023;rs114627753;rs114077443;rs199500;rs117300236	0	43460181	44874453	556022	0.175811	1	0	0	0
60	ENSG00000159314	ARHGAP27	17	43471275	43511787	-1	protein_coding	201176	ARHGAP27	0.00125584	-0.761628	3868	26.8	1.44e-34	rs7501777;rs144396541;rs4564621;rs112550936;rs114905722;rs117556827;rs117319001;rs116369729;rs111377122;rs111609130;rs12944712;rs4458044;rs173365;rs116808243;rs9899833;rs191632554;rs116166950;rs114232784;rs8079695;rs113007864;rs141293023;rs114627753;rs114077443;rs199500;rs117300236;rs2696531	1	43460181	44874453	383714	0.0946819	1	0	0	0
60	ENSG00000225190	PLEKHM1	17	43513266	43568115	-1	protein_coding	9842	PLEKHM1	0.840543	-0.663068	3882	26.8	1.44e-34	rs7501777;rs144396541;rs4564621;rs112550936;rs114905722;rs117556827;rs117319001;rs116369729;rs111377122;rs111609130;rs12944712;rs4458044;rs173365;rs116808243;rs9899833;rs191632554;rs116166950;rs114232784;rs8079695;rs113007864;rs141293023;rs114627753;rs114077443;rs199500;rs117300236;rs2696531	1	43460181	44874453	327386	0.488248	1	0	0	0
60	ENSG00000120088	CRHR1	17	43699267	43913194	1	protein_coding	1394	CRHR1	0.792134	2.03809	3992	26.8	1.44e-34	rs144396541;rs4564621;rs112550936;rs114905722;rs117556827;rs117319001;rs116369729;rs111377122;rs111609130;rs12944712;rs4458044;rs173365;rs116808243;rs9899833;rs191632554;rs116166950;rs114232784;rs8079695;rs113007864;rs141293023;rs114627753;rs114077443;rs199500;rs117300236;rs2696531;rs3809857;rs199497	1	43460181	44874453	0	0.935522	1	0	0	0
60	ENSG00000185294	SPPL2C	17	43922256	43924438	1	protein_coding	162540	SPPL2C	2.29525e-05	0.187395	3992	26.8	1.44e-34	rs144396541;rs4564621;rs112550936;rs114905722;rs117556827;rs117319001;rs116369729;rs111377122;rs111609130;rs12944712;rs4458044;rs173365;rs116808243;rs9899833;rs191632554;rs116166950;rs114232784;rs8079695;rs113007864;rs141293023;rs114627753;rs114077443;rs199500;rs117300236;rs2696531;rs3809857;rs199497	1	43460181	44874453	26755	0.107676	1	0	0	0
60	ENSG00000186868	MAPT	17	43971748	44105700	1	protein_coding	4137	MAPT	4.68265e-05	2.01024	3992	26.8	1.44e-34	rs144396541;rs4564621;rs112550936;rs114905722;rs117556827;rs117319001;rs116369729;rs111377122;rs111609130;rs12944712;rs4458044;rs173365;rs116808243;rs9899833;rs191632554;rs116166950;rs114232784;rs8079695;rs113007864;rs141293023;rs114627753;rs114077443;rs199500;rs117300236;rs2696531;rs3809857;rs199497	1	43460181	44874453	76247	0.980874	1	0	0	0
60	ENSG00000256762	STH	17	44076616	44077060	1	protein_coding	246744	STH	0.00444467	0.274193	3992	26.8	1.44e-34	rs144396541;rs4564621;rs112550936;rs114905722;rs117556827;rs117319001;rs116369729;rs111377122;rs111609130;rs12944712;rs4458044;rs173365;rs116808243;rs9899833;rs191632554;rs116166950;rs114232784;rs8079695;rs113007864;rs141293023;rs114627753;rs114077443;rs199500;rs117300236;rs2696531;rs3809857;rs199497	1	43460181	44874453	181115	0.11929	1	0	0	0
60	ENSG00000120071	KANSL1	17	44107282	44302733	-1	protein_coding	284058	KANSL1	0.999734	0.0589452	3992	26.8	1.44e-34	rs144396541;rs4564621;rs112550936;rs114905722;rs117556827;rs117319001;rs116369729;rs111377122;rs111609130;rs12944712;rs4458044;rs173365;rs116808243;rs9899833;rs191632554;rs116166950;rs114232784;rs8079695;rs113007864;rs141293023;rs114627753;rs114077443;rs199500;rs117300236;rs2696531;rs3809857;rs199497	1	43460181	44874453	211781	0.687285	1	0	0	0
60	ENSG00000228696	ARL17B	17	44352150	44439130	-1	protein_coding	100506084	ARL17B	NA	-0.428243	3992	26.8	1.44e-34	rs144396541;rs4564621;rs112550936;rs114905722;rs117556827;rs117319001;rs116369729;rs111377122;rs111609130;rs12944712;rs4458044;rs173365;rs116808243;rs9899833;rs191632554;rs116166950;rs114232784;rs8079695;rs113007864;rs141293023;rs114627753;rs114077443;rs199500;rs117300236;rs2696531;rs3809857;rs199497	1	43460181	44874453	456649	0.109756	1	0	0	0
60	ENSG00000176681	LRRC37A	17	44370099	44415160	1	protein_coding	9884	LRRC37A	0.890487	NA	3992	26.8	1.44e-34	rs144396541;rs4564621;rs112550936;rs114905722;rs117556827;rs117319001;rs116369729;rs111377122;rs111609130;rs12944712;rs4458044;rs173365;rs116808243;rs9899833;rs191632554;rs116166950;rs114232784;rs8079695;rs113007864;rs141293023;rs114627753;rs114077443;rs199500;rs117300236;rs2696531;rs3809857;rs199497	1	43460181	44874453	474598	0.29595	1	0	0	0
60	ENSG00000238083	LRRC37A2	17	44588877	44633016	1	protein_coding	474170	LRRC37A2	NA	NA	3801	26.8	1.44e-34	rs4564621;rs112550936;rs114905722;rs117556827;rs117319001;rs116369729;rs111377122;rs111609130;rs12944712;rs4458044;rs173365;rs116808243;rs9899833;rs191632554;rs116166950;rs114232784;rs8079695;rs113007864;rs141293023;rs114627753;rs114077443;rs199500;rs117300236;rs2696531;rs3809857;rs199497	1	43460181	44874453	693376	0.113622	1	0	0	0
60	ENSG00000185829	ARL17A	17	44594068	44657088	-1	protein_coding	51326	ARL17A	NA	-2.38258	3801	26.8	1.44e-34	rs4564621;rs112550936;rs114905722;rs117556827;rs117319001;rs116369729;rs111377122;rs111609130;rs12944712;rs4458044;rs173365;rs116808243;rs9899833;rs191632554;rs116166950;rs114232784;rs8079695;rs113007864;rs141293023;rs114627753;rs114077443;rs199500;rs117300236;rs2696531;rs3809857;rs199497	1	43460181	44874453	698567	0.118142	1	0	0	0
60	ENSG00000073969	NSF	17	44668035	44834830	1	protein_coding	4905	NSF	0.713682	-0.566247	3745	26.8	1.44e-34	rs4564621;rs112550936;rs114905722;rs117556827;rs117319001;rs116369729;rs111377122;rs111609130;rs12944712;rs4458044;rs173365;rs116808243;rs9899833;rs191632554;rs116166950;rs114232784;rs8079695;rs113007864;rs141293023;rs114627753;rs114077443;rs199500;rs117300236;rs2696531;rs3809857;rs199497	1	43460181	44874453	772534	0.747016	1	0	0	0
60	ENSG00000108379	WNT3	17	44839872	44910520	-1	protein_coding	7473	WNT3	0.946108	-0.191111	2995	26.8	1.44e-34	rs4564621;rs111609130;rs12944712;rs4458044;rs173365;rs116808243;rs9899833;rs191632554;rs116166950;rs114232784;rs8079695;rs113007864;rs141293023;rs114627753;rs114077443;rs199500;rs117300236;rs2696531;rs3809857;rs199497	1	43460181	44874453	944371	0.998813	1	0	0	0
60	ENSG00000158955	WNT9B	17	44910567	44964096	1	protein_coding	7484	WNT9B	0.0516168	NA	2757	26.8	1.515e-34	rs4564621;rs12944712;rs173365;rs116808243;rs9899833;rs191632554;rs116166950;rs114232784;rs8079695;rs113007864;rs141293023;rs114627753;rs114077443;rs199500;rs117300236;rs2696531;rs3809857;rs199497	0	43460181	44874453	1015066	0.511504	1	0	0	0
60	ENSG00000108433	GOSR2	17	45000483	45105003	1	protein_coding	9570	GOSR2	0.000289194	0.147391	2215	26.8	1.515e-34	rs4564621;rs116166950;rs114232784;rs8079695;rs113007864;rs141293023;rs114627753;rs114077443;rs199500;rs117300236;rs2696531;rs3809857;rs199497	0	43460181	44874453	1104982	0.144632	1	0	0	0
60	ENSG00000262633	RP11-156P1.2	17	45000499	45124520	1	protein_coding	NA	NA	NA	NA	2215	26.8	1.515e-34	rs4564621;rs116166950;rs114232784;rs8079695;rs113007864;rs141293023;rs114627753;rs114077443;rs199500;rs117300236;rs2696531;rs3809857;rs199497	0	43460181	44874453	1104998	NA	0	0	0	0
60	ENSG00000179673	RPRML	17	45055523	45056614	-1	protein_coding	388394	RPRML	0.421295	NA	1910	26.8	1.515e-34	rs4564621;rs141293023;rs114627753;rs8079695;rs114077443;rs199500;rs117300236;rs2696531;rs3809857;rs199497	0	43460181	44874453	1160022	0.180081	1	0	0	0
60	ENSG00000004897	CDC27	17	45195069	45266788	-1	protein_coding	996	CDC27	0.486673	-0.787143	1216	26.4	1.515e-34	rs4564621;rs8079695;rs114077443;rs199500;rs117300236;rs2696531;rs3809857;rs199497	0	43460181	44874453	1299568	0.987879	1	0	0	0
60	ENSG00000198336	MYL4	17	45277812	45301045	1	protein_coding	4635	MYL4	0.000175625	-0.33374	749	22.2	1.515e-34	rs4564621;rs8079695;rs199500;rs114077443;rs117300236;rs2696531;rs3809857;rs199497	0	43460181	44874453	1382311	0.120283	1	0	0	0
60	ENSG00000259207	ITGB3	17	45331212	45421658	1	protein_coding	3690	ITGB3	0.1417	-0.214709	516	19.03	1.515e-34	rs4564621;rs8079695;rs114077443;rs199500;rs117300236;rs2696531;rs3809857;rs199497	0	43460181	44874453	1435711	0.828488	1	0	0	0
60	ENSG00000259753	ITGB3	17	45331263	45421658	1	protein_coding	3690	ITGB3	NA	-0.214709	515	19.03	1.515e-34	rs4564621;rs8079695;rs114077443;rs199500;rs117300236;rs2696531;rs3809857;rs199497	0	43460181	44874453	1435762	0.828488	1	0	0	0
60	ENSG00000178852	EFCAB13	17	45400656	45518678	1	protein_coding	124989	EFCAB13	8.21992e-19	-0.190445	144	19.03	1.515e-34	rs4564621;rs8079695;rs199500;rs117300236;rs3809857;rs199497	0	43460181	44874453	1505155	0.389733	1	0	0	0
60	ENSG00000141279	NPEPPS	17	45600308	45700642	1	protein_coding	9520	NPEPPS	0.999906	-0.210177	110	19.03	1.515e-34	rs4564621;rs199500;rs8079695;rs117300236;rs3809857;rs199497	0	43460181	44874453	1704807	0.96157	1	0	0	0
60	ENSG00000108424	KPNB1	17	45726842	45762871	1	protein_coding	3837	KPNB1	0.999994	-0.517927	100	17.18	1.515e-34	rs4564621;rs117300236;rs8079695;rs199500;rs3809857;rs199497	0	43460181	44874453	1831341	0.999986	1	0	0	0
60	ENSG00000198933	TBKBP1	17	45771447	45789416	1	protein_coding	9755	TBKBP1	0.0383778	-1.54619	86	17.18	1.515e-34	rs4564621;rs199500;rs117300236;rs3809857;rs8079695;rs199497	0	43460181	44874453	1875946	0.134705	1	0	0	0
60	ENSG00000073861	TBX21	17	45810610	45823485	1	protein_coding	30009	TBX21	0.963243	0.0831505	59	16.08	1.515e-34	rs4564621;rs199500;rs117300236;rs3809857;rs8079695;rs199497	0	43460181	44874453	1915109	0.999539	1	0	0	0
61	ENSG00000005243	COPZ2	17	46103533	46115392	-1	protein_coding	51226	COPZ2	0.00170949	NA	1	2.105	4.833e-08	rs76847569	0	47096662	47124652	981270	0.0652927	1	0	0	0
61	ENSG00000082641	NFE2L1	17	46125691	46138849	1	protein_coding	4779	NFE2L1	0.998124	-0.893485	2	3.439	4.833e-08	rs76847569	0	47096662	47124652	957813	0.773821	1	0	0	0
61	ENSG00000108468	CBX1	17	46147414	46178883	-1	protein_coding	10951	CBX1	0.949843	-0.442894	2	3.439	4.833e-08	rs76847569	0	47096662	47124652	917779	0.468068	1	0	0	0
61	ENSG00000002919	SNX11	17	46180719	46200436	1	protein_coding	29916	SNX11	3.85655e-05	0.140273	2	3.439	4.833e-08	rs76847569	0	47096662	47124652	896226	0.105559	1	0	0	0
61	ENSG00000141293	SKAP1	17	46210802	46507637	-1	protein_coding	8631	SKAP1	0.00030184	NA	2	3.439	4.833e-08	rs76847569	0	47096662	47124652	589025	0.0555419	1	0	0	0
61	ENSG00000120094	HOXB1	17	46605888	46608359	-1	protein_coding	3211	HOXB1	0.1152	-0.795582	2	3.439	4.833e-08	rs76847569	0	47096662	47124652	488303	0.90877	1	0	0	0
61	ENSG00000173917	HOXB2	17	46618256	46623441	-1	protein_coding	3212	HOXB2	0.00183831	0.974079	2	3.439	4.833e-08	rs76847569	0	47096662	47124652	473221	0.922895	1	0	0	0
61	ENSG00000120093	HOXB3	17	46626232	46682274	-1	protein_coding	3213	HOXB3	0.610993	-1.0207	2	3.439	4.833e-08	rs76847569	0	47096662	47124652	414388	0.98829	1	0	0	0
61	ENSG00000182742	HOXB4	17	46652875	46657473	-1	protein_coding	3214	HOXB4	0.119746	-1.09086	2	3.439	4.833e-08	rs76847569	0	47096662	47124652	439189	0.990495	1	0	0	0
61	ENSG00000120075	HOXB5	17	46668619	46671323	-1	protein_coding	3215	HOXB5	0.48144	-0.0871823	2	3.439	4.833e-08	rs76847569	0	47096662	47124652	425339	0.929396	1	0	0	0
61	ENSG00000108511	HOXB6	17	46671639	46682354	-1	protein_coding	3216	HOXB6	0.00958341	-0.0166043	2	3.439	4.833e-08	rs76847569	0	47096662	47124652	414308	0.768608	1	0	0	0
61	ENSG00000260027	HOXB7	17	46684594	46710934	-1	protein_coding	3217	HOXB7	0.00759639	-0.376189	2	3.439	4.833e-08	rs76847569	0	47096662	47124652	385728	0.974878	1	0	0	0
61	ENSG00000120068	HOXB8	17	46688739	46692478	-1	protein_coding	3218	HOXB8	0.444768	NA	2	3.439	4.833e-08	rs76847569	0	47096662	47124652	404184	0.730161	1	0	0	0
61	ENSG00000170689	HOXB9	17	46698518	46703839	-1	protein_coding	3219	HOXB9	0.101637	0.72463	2	3.439	4.833e-08	rs76847569	0	47096662	47124652	392823	0.888109	1	0	0	0
61	ENSG00000159182	PRAC1	17	46799084	46799884	-1	protein_coding	84366	PRAC1	0.00177992	0.106873	2	3.439	4.833e-08	rs76847569	0	47096662	47124652	296778	0	1	0	0	0
61	ENSG00000159184	HOXB13	17	46802125	46806540	-1	protein_coding	10481	HOXB13	0.00987475	-1.11755	2	3.439	4.833e-08	rs76847569	0	47096662	47124652	290122	0.16616	1	0	0	0
61	ENSG00000170703	TTLL6	17	46839597	46894576	-1	protein_coding	284076	TTLL6	7.48858e-08	-0.209165	2	3.439	4.833e-08	rs76847569	0	47096662	47124652	202086	0.103213	1	0	0	0
61	ENSG00000136436	CALCOCO2	17	46908350	46943884	1	protein_coding	10241	CALCOCO2	0.0317625	0.266767	2	3.439	4.833e-08	rs76847569	0	47096662	47124652	152778	0.0837721	1	0	0	0
61	ENSG00000159199	ATP5G1	17	46970127	46973233	1	protein_coding	516	ATP5G1	0.327526	-0.0240793	2	3.439	4.833e-08	rs76847569	0	47096662	47124652	123429	NA	0	0	0	0
61	ENSG00000159202	UBE2Z	17	46985731	47006418	1	protein_coding	65264	UBE2Z	0.927559	0.175157	2	3.439	4.833e-08	rs76847569	0	47096662	47124652	90244	0.79302	1	0	0	0
61	ENSG00000159210	SNF8	17	47006678	47022479	-1	protein_coding	11267	SNF8	0.290874	1.13061	2	3.439	4.833e-08	rs76847569	0	47096662	47124652	74183	0.185215	1	0	0	0
61	ENSG00000159224	GIP	17	47035916	47045958	-1	protein_coding	2695	GIP	0.162839	0.403028	2	3.439	4.833e-08	rs76847569	0	47096662	47124652	50704	0.134907	1	0	0	0
61	ENSG00000159217	IGF2BP1	17	47074774	47133012	1	protein_coding	10642	IGF2BP1	0.998574	-1.70191	2	3.439	4.833e-08	rs76847569	1	47096662	47124652	0	0.636926	1	0	0	0
61	ENSG00000167080	B4GALNT2	17	47209822	47247351	1	protein_coding	124872	B4GALNT2	9.64033e-07	-0.518247	2	3.439	4.833e-08	rs76847569	0	47096662	47124652	113160	0.144581	1	0	0	0
61	ENSG00000167083	GNGT2	17	47280153	47287936	-1	protein_coding	2793	GNGT2	0.173048	0.281504	2	3.439	4.833e-08	rs76847569	0	47096662	47124652	183491	0.124138	1	0	0	0
61	ENSG00000108798	ABI3	17	47287589	47300587	1	protein_coding	51225	ABI3	0.027711	-0.453438	2	3.439	4.833e-08	rs76847569	0	47096662	47124652	190927	0.0753675	1	0	0	0
61	ENSG00000173868	PHOSPHO1	17	47300724	47308128	-1	protein_coding	162466	PHOSPHO1	0.631109	-0.624653	2	3.439	4.833e-08	rs76847569	0	47096662	47124652	204062	0.201898	1	0	0	0
61	ENSG00000198740	ZNF652	17	47366568	47439835	-1	protein_coding	22834	ZNF652	0.97074	0.214055	2	3.439	4.833e-08	rs76847569	0	47096662	47124652	269906	0.484269	1	0	0	0
61	ENSG00000262039	RP11-81K2.1	17	47448102	47554350	1	protein_coding	NA	NA	NA	NA	2	3.439	4.833e-08	rs76847569	0	47096662	47124652	351440	NA	0	0	0	0
61	ENSG00000167085	PHB	17	47481414	47492246	-1	protein_coding	5245	PHB	0.821632	-0.186505	2	3.439	4.833e-08	rs76847569	0	47096662	47124652	384752	0.586236	1	0	0	0
61	ENSG00000064300	NGFR	17	47572655	47592379	1	protein_coding	4804	NGFR	0.238222	1.30126	2	3.439	4.833e-08	rs76847569	0	47096662	47124652	475993	0.944465	1	0	0	0
61	ENSG00000182575	NXPH3	17	47653220	47661189	1	protein_coding	11248	NXPH3	0.793272	NA	2	3.439	4.833e-08	rs76847569	0	47096662	47124652	556558	0.130833	1	0	0	0
61	ENSG00000121067	SPOP	17	47676246	47755596	-1	protein_coding	8405	SPOP	0.992531	-0.403232	2	3.439	4.833e-08	rs76847569	0	47096662	47124652	579584	0.981855	1	0	0	1
61	ENSG00000121073	SLC35B1	17	47778305	47786376	-1	protein_coding	10237	SLC35B1	0.0132863	-0.324451	2	3.439	4.833e-08	rs76847569	0	47096662	47124652	681643	0.079299	1	0	0	0
61	ENSG00000121104	FAM117A	17	47787694	47866542	-1	protein_coding	81558	FAM117A	1.21996e-05	-0.638853	2	3.439	4.833e-08	rs76847569	0	47096662	47124652	691032	0.16278	1	0	0	0
61	ENSG00000136504	KAT7	17	47865917	47906458	1	protein_coding	11143	KAT7	0.999957	-1.7246	2	3.439	4.833e-08	rs76847569	0	47096662	47124652	769255	0.991787	1	0	0	0
61	ENSG00000176358	TAC4	17	47915671	47925379	-1	protein_coding	255061	TAC4	0.0419589	-0.368983	2	3.439	4.833e-08	rs76847569	0	47096662	47124652	819009	0.0648408	1	0	0	0
61	ENSG00000108813	DLX4	17	48046334	48052321	1	protein_coding	1748	DLX4	0.00519723	0.394699	2	3.439	4.833e-08	rs76847569	0	47096662	47124652	949672	0.439057	1	0	0	0
61	ENSG00000064195	DLX3	17	48067369	48072588	-1	protein_coding	1747	DLX3	0.0113653	1.43687	2	3.439	4.833e-08	rs76847569	0	47096662	47124652	970707	0.893139	1	0	0	0
62	ENSG00000141401	IMPA2	18	11981024	12030876	1	protein_coding	3613	IMPA2	0.237823	NA	120	16.99	3.369e-09	rs9949380;rs7232135;rs3809912;rs7236987	0	12939920	13164588	1017107	0.0673798	1	0	0	0
62	ENSG00000181626	ANKRD62	18	12093852	12129748	1	protein_coding	342850	ANKRD62	0.458133	0.199067	264	25.9	1.318e-10	rs9949380;rs7232135;rs3809912;rs7236987	0	12939920	13164588	918235	0.0770123	1	0	0	0
62	ENSG00000176194	CIDEA	18	12254318	12277594	1	protein_coding	1149	CIDEA	0.0146284	0.110053	302	25.9	1.318e-10	rs9949380;rs7232135;rs3809912;rs7236987	0	12939920	13164588	770389	0.0534078	1	0	0	0
62	ENSG00000176014	TUBB6	18	12307668	12344319	1	protein_coding	84617	TUBB6	0.000511267	NA	302	25.9	1.318e-10	rs9949380;rs7232135;rs3809912;rs7236987	0	12939920	13164588	703664	0.844004	1	0	0	0
62	ENSG00000141385	AFG3L2	18	12328943	12377313	-1	protein_coding	10939	AFG3L2	0.0147221	NA	302	25.9	1.318e-10	rs9949380;rs7232135;rs3809912;rs7236987	0	12939920	13164588	670670	0.205561	1	0	0	0
62	ENSG00000141391	SLMO1	18	12407895	12432237	1	protein_coding	10650	SLMO1	1.94867e-07	NA	302	25.9	1.318e-10	rs9949380;rs7232135;rs3809912;rs7236987	0	12939920	13164588	615746	NA	0	0	0	0
62	ENSG00000134278	SPIRE1	18	12446511	12658133	-1	protein_coding	56907	SPIRE1	0.330092	-0.71772	302	25.9	1.318e-10	rs9949380;rs7232135;rs3809912;rs7236987	0	12939920	13164588	389850	0.34246	1	0	0	0
62	ENSG00000215527	AP005482.1	18	12658042	12663470	1	protein_coding	NA	NA	NA	NA	302	25.9	1.318e-10	rs9949380;rs7232135;rs3809912;rs7236987	0	12939920	13164588	384513	NA	0	0	0	0
62	ENSG00000128789	PSMG2	18	12658737	12725739	1	protein_coding	56984	PSMG2	0.00355676	-0.745712	302	25.9	1.318e-10	rs9949380;rs7232135;rs3809912;rs7236987	0	12939920	13164588	322244	0.0842838	1	0	0	0
62	ENSG00000101624	CEP76	18	12661832	12702776	-1	protein_coding	79959	CEP76	0.0188227	0.400405	302	25.9	1.318e-10	rs9949380;rs7232135;rs3809912;rs7236987	0	12939920	13164588	345207	0.103597	1	0	0	0
62	ENSG00000175354	PTPN2	18	12785477	12929642	-1	protein_coding	5771	PTPN2	0.995606	0.362131	302	25.9	1.318e-10	rs9949380;rs7232135;rs3809912;rs7236987	0	12939920	13164588	118341	0.959732	1	0	0	0
62	ENSG00000085415	SEH1L	18	12947132	12987535	1	protein_coding	81929	SEH1L	0.745892	NA	302	25.9	1.318e-10	rs9949380;rs7232135;rs3809912;rs7236987	1	12939920	13164588	60448	0.469129	1	0	0	0
62	ENSG00000101639	CEP192	18	12991361	13125051	1	protein_coding	55125	CEP192	7.43869e-10	-0.373132	302	25.9	1.318e-10	rs9949380;rs7232135;rs3809912;rs7236987	1	12939920	13164588	0	0.103689	1	0	0	0
62	ENSG00000168675	LDLRAD4	18	13217497	13652754	1	protein_coding	753	LDLRAD4	0.377306	-1.83159	302	25.9	1.318e-10	rs9949380;rs7232135;rs3809912;rs7236987	0	12939920	13164588	169514	0.159239	1	0	0	0
62	ENSG00000177150	FAM210A	18	13663346	13726662	-1	protein_coding	125228	FAM210A	0.0151243	0.103593	302	25.9	1.318e-10	rs9949380;rs7232135;rs3809912;rs7236987	0	12939920	13164588	615363	0.0775365	1	0	0	0
62	ENSG00000101654	RNMT	18	13726659	13764557	1	protein_coding	8731	RNMT	0.0809328	-0.317192	302	25.9	1.318e-10	rs9949380;rs7232135;rs3809912;rs7236987	0	12939920	13164588	678676	0.0744242	1	0	0	0
62	ENSG00000176136	MC5R	18	13824154	13826861	1	protein_coding	4161	MC5R	0.00108831	0.941289	302	25.9	1.318e-10	rs9949380;rs7232135;rs3809912;rs7236987	0	12939920	13164588	776171	0.149201	1	0	0	0
62	ENSG00000185231	MC2R	18	13882043	13915706	-1	protein_coding	4158	MC2R	0.0574475	2.76271	302	25.9	1.318e-10	rs9949380;rs7232135;rs3809912;rs7236987	0	12939920	13164588	834060	0.135936	1	0	0	0
62	ENSG00000175322	ZNF519	18	14057456	14132489	-1	protein_coding	162655	ZNF519	8.85354e-07	0.374225	145	25.9	7.672e-10	rs3809912;rs7232135;rs7236987	0	12939920	13164588	1009473	0.0752821	1	0	0	0
63	ENSG00000197933	ZNF823	19	11832080	11849824	-1	protein_coding	55552	ZNF823	2.08859e-06	0.395683	10	15.05	2.754e-09	rs35542154	0	12774862	13207146	1310035	0.097804	1	0	0	0
63	ENSG00000197044	ZNF441	19	11877815	11894893	1	protein_coding	126068	ZNF441	0.0276671	0.248967	12	17.82	2.754e-09	rs35542154;rs897804	0	12774862	13207146	1264966	0.0894883	1	0	0	0
63	ENSG00000177599	ZNF491	19	11908482	11920437	1	protein_coding	126069	ZNF491	5.13067e-07	-0.12694	12	17.82	2.754e-09	rs35542154;rs897804	0	12774862	13207146	1239422	0.0846997	1	0	0	0
63	ENSG00000171295	ZNF440	19	11925099	11946016	1	protein_coding	126070	ZNF440	5.58999e-13	0.427968	14	17.82	2.754e-09	rs35542154;rs897804	0	12774862	13207146	1213843	0.119208	1	0	0	0
63	ENSG00000171291	ZNF439	19	11959541	11994565	1	protein_coding	90594	ZNF439	3.214e-08	0.642917	14	17.82	2.754e-09	rs35542154;rs897804	0	12774862	13207146	1165294	0.154557	1	0	0	0
63	ENSG00000198429	ZNF69	19	11998599	12025144	1	protein_coding	7620	ZNF69	7.35112e-05	-0.549691	14	17.82	2.754e-09	rs35542154;rs897804	0	12774862	13207146	1134715	0.110992	1	0	0	0
63	ENSG00000196757	ZNF700	19	12035883	12061588	1	protein_coding	90592	ZNF700	4.39166e-11	0.364854	14	17.82	2.754e-09	rs35542154;rs897804	0	12774862	13207146	1098271	0.0820411	1	0	0	0
63	ENSG00000267179	ZNF763	19	12035890	12090105	1	protein_coding	284390	ZNF763	NA	2.3277	15	17.82	2.754e-09	rs35542154;rs897804;rs148340480	0	12774862	13207146	1069754	0.0655182	1	0	0	0
63	ENSG00000197054	ZNF763	19	12035890	12091196	1	protein_coding	284390	ZNF763	0.000236873	2.3277	15	17.82	2.754e-09	rs35542154;rs897804;rs148340480	0	12774862	13207146	1068663	0.0655182	1	0	0	0
63	ENSG00000197647	ZNF433	19	12125547	12146556	-1	protein_coding	163059	ZNF433	1.94744e-12	-0.296736	15	17.82	2.754e-09	rs35542154;rs897804;rs148340480	0	12774862	13207146	1013303	0.104041	1	0	0	0
63	ENSG00000257355	CTD-2006C1.10	19	12128703	12163782	-1	protein_coding	NA	NA	NA	NA	17	17.82	1.252e-09	rs35542154;rs897804;rs148340480	0	12774862	13207146	996077	NA	0	0	0	0
63	ENSG00000257446	ZNF878	19	12154620	12167127	-1	protein_coding	729747	ZNF878	1.4898e-07	-0.372195	17	17.82	1.252e-09	rs35542154;rs897804;rs148340480	0	12774862	13207146	992732	0.122364	1	0	0	0
63	ENSG00000223547	ZNF844	19	12175514	12192380	1	protein_coding	284391	ZNF844	1.00623e-05	0.761564	17	17.82	1.252e-09	rs35542154;rs897804;rs148340480	0	12774862	13207146	967479	0.0875322	1	0	0	0
63	ENSG00000188474	ZNF788	19	12203078	12225491	1	protein_coding	388507	ZNF788P	NA	NA	18	18.3	1.252e-09	rs35542154;rs897804;rs148340480	0	12774862	13207146	934368	NA	0	0	0	0
63	ENSG00000214189	ZNF788	19	12203078	12248050	1	protein_coding	388507	ZNF788	0.0529944	NA	18	18.3	1.252e-09	rs35542154;rs897804;rs148340480	0	12774862	13207146	911809	NA	0	0	0	0
63	ENSG00000132010	ZNF20	19	12203658	12251222	-1	protein_coding	7568	ZNF20	0.0235724	-0.869285	18	18.3	1.252e-09	rs35542154;rs897804;rs148340480	0	12774862	13207146	908637	0.0718059	1	0	0	0
63	ENSG00000213297	ZNF625-ZNF20	19	12242932	12267546	-1	protein_coding	100529855	ZNF625-ZNF20	NA	NA	18	18.3	1.252e-09	rs35542154;rs897804;rs148340480	0	12774862	13207146	892313	NA	0	0	0	0
63	ENSG00000257591	ZNF625	19	12251032	12267546	-1	protein_coding	90589	ZNF625	0.000825562	-0.0350894	18	18.3	1.252e-09	rs35542154;rs897804;rs148340480	0	12774862	13207146	892313	0.109279	1	0	0	0
63	ENSG00000196646	ZNF136	19	12273879	12300064	1	protein_coding	7695	ZNF136	1.49305e-08	-1.19347	18	18.3	1.252e-09	rs35542154;rs897804;rs148340480	0	12774862	13207146	859795	0.0824664	1	0	0	0
63	ENSG00000197857	ZNF44	19	12335501	12405702	-1	protein_coding	51710	ZNF44	8.93828e-07	-0.200421	18	18.3	1.252e-09	rs35542154;rs897804;rs148340480	0	12774862	13207146	754157	0.0898472	1	0	0	0
63	ENSG00000188868	ZNF563	19	12428291	12444534	-1	protein_coding	147837	ZNF563	8.58046e-07	-0.378221	18	18.3	1.252e-09	rs35542154;rs897804;rs148340480	0	12774862	13207146	715325	0.0752228	1	0	0	0
63	ENSG00000198342	ZNF442	19	12460185	12476719	-1	protein_coding	79973	ZNF442	1.47368e-07	-0.163082	18	18.3	1.252e-09	rs35542154;rs897804;rs148340480	0	12774862	13207146	683140	0.0922455	1	0	0	0
63	ENSG00000268744	CTD-3105H18.14	19	12490003	12512088	-1	protein_coding	NA	NA	NA	NA	18	18.3	1.252e-09	rs35542154;rs897804;rs148340480	0	12774862	13207146	647771	NA	0	0	0	0
63	ENSG00000196466	ZNF799	19	12500830	12512085	-1	protein_coding	90576	ZNF799	6.7932e-05	-0.382495	18	18.3	1.252e-09	rs35542154;rs897804;rs148340480	0	12774862	13207146	647774	0.0688363	1	0	0	0
63	ENSG00000268870	CTD-3105H18.16	19	12502763	12551896	-1	protein_coding	NA	NA	NA	NA	18	18.3	1.252e-09	rs35542154;rs897804;rs148340480	0	12774862	13207146	607963	NA	0	0	0	0
63	ENSG00000180855	ZNF443	19	12540521	12551926	-1	protein_coding	10224	ZNF443	1.83024e-05	2.11151	18	18.3	1.252e-09	rs35542154;rs897804;rs148340480	0	12774862	13207146	607933	0.0719738	1	0	0	0
63	ENSG00000269755	CTD-3105H18.18	19	12543917	12595630	-1	protein_coding	NA	NA	NA	NA	18	18.3	1.252e-09	rs35542154;rs897804;rs148340480	0	12774862	13207146	564229	NA	0	0	0	0
63	ENSG00000242852	ZNF709	19	12571998	12624668	-1	protein_coding	163051	ZNF709	5.65104e-06	-1.40586	18	18.3	1.252e-09	rs35542154;rs897804;rs148340480	0	12774862	13207146	535191	0.076947	1	0	0	0
63	ENSG00000196826	ZNF709	19	12572373	12662288	-1	protein_coding	163051	ZNF709	NA	-1.40586	18	18.3	1.252e-09	rs35542154;rs897804;rs148340480	0	12774862	13207146	497571	0.076947	1	0	0	0
63	ENSG00000249709	ZNF564	19	12636184	12662356	-1	protein_coding	163050	ZNF564	8.59099e-05	-0.922759	18	18.3	1.252e-09	rs35542154;rs897804;rs148340480	0	12774862	13207146	497503	0.0716498	1	0	0	0
63	ENSG00000269693	CTD-2192J16.20	19	12636534	12691789	-1	protein_coding	NA	NA	NA	NA	18	18.3	1.252e-09	rs35542154;rs897804;rs148340480	0	12774862	13207146	468070	NA	0	0	0	0
63	ENSG00000188033	ZNF490	19	12688775	12750912	-1	protein_coding	57474	ZNF490	0.0720463	0.124809	18	18.3	1.252e-09	rs35542154;rs897804;rs148340480	0	12774862	13207146	408947	0.0838397	1	0	0	0
63	ENSG00000173875	ZNF791	19	12721732	12742735	1	protein_coding	163049	ZNF791	0.0082719	-0.0426844	18	18.3	1.252e-09	rs35542154;rs897804;rs148340480	0	12774862	13207146	417124	0.087237	1	0	0	0
63	ENSG00000269242	CTD-2192J16.22	19	12754645	12759211	-1	protein_coding	NA	NA	NA	NA	18	18.3	1.252e-09	rs35542154;rs897804;rs148340480	0	12774862	13207146	400648	NA	0	0	0	0
63	ENSG00000104774	MAN2B1	19	12757325	12777556	-1	protein_coding	4125	MAN2B1	1.56345e-12	-0.41157	18	18.3	1.252e-09	rs35542154;rs897804;rs148340480	1	12774862	13207146	382303	0.0691275	1	0	0	0
63	ENSG00000269590	CTD-2192J16.24	19	12775642	12780211	-1	protein_coding	NA	NA	NA	NA	18	18.3	1.252e-09	rs35542154;rs897804;rs148340480	1	12774862	13207146	379648	NA	0	0	0	0
63	ENSG00000123154	WDR83	19	12777614	12786646	1	protein_coding	84292	WDR83	8.21262e-07	NA	18	18.3	1.252e-09	rs35542154;rs897804;rs148340480	1	12774862	13207146	373213	0.105073	1	0	0	0
63	ENSG00000105583	WDR83OS	19	12778885	12782170	-1	protein_coding	51398	WDR83OS	0.00176686	0.673422	18	18.3	1.252e-09	rs35542154;rs897804;rs148340480	1	12774862	13207146	377689	0.0773741	1	0	0	0
63	ENSG00000095059	DHPS	19	12786531	12792716	-1	protein_coding	1725	DHPS	0.00345215	0.750315	18	18.3	1.252e-09	rs35542154;rs897804;rs148340480	1	12774862	13207146	367143	0.0684212	1	0	0	0
63	ENSG00000132004	FBXW9	19	12798867	12807457	-1	protein_coding	84261	FBXW9	1.99619e-09	-0.45033	18	18.3	1.252e-09	rs35542154;rs897804;rs148340480	1	12774862	13207146	352402	0.143335	1	0	0	0
63	ENSG00000105576	TNPO2	19	12810008	12834825	-1	protein_coding	30000	TNPO2	0.999886	-0.958072	18	18.3	1.252e-09	rs35542154;rs897804;rs148340480	1	12774862	13207146	325034	0.925777	1	0	0	0
63	ENSG00000123144	C19orf43	19	12841454	12845589	-1	protein_coding	79002	C19orf43	0.310239	-0.0421392	18	18.3	1.252e-09	rs35542154;rs897804;rs148340480	0	12774862	13207146	314270	NA	0	0	0	0
63	ENSG00000198356	ASNA1	19	12847953	12859137	1	protein_coding	439	ASNA1	0.415776	0.177921	18	18.3	1.252e-09	rs35542154;rs897804;rs148340480	1	12774862	13207146	300722	0.209281	1	0	0	0
63	ENSG00000039987	BEST2	19	12862516	12869272	1	protein_coding	54831	BEST2	9.01637e-11	-0.555751	18	18.3	1.252e-09	rs35542154;rs897804;rs148340480	1	12774862	13207146	290587	0.318656	1	0	0	0
63	ENSG00000095066	HOOK2	19	12873817	12983554	-1	protein_coding	29911	HOOK2	6.32321e-09	NA	18	18.3	1.252e-09	rs35542154;rs897804;rs148340480	1	12774862	13207146	176305	0.0504707	1	0	0	0
63	ENSG00000171223	JUNB	19	12902310	12904124	1	protein_coding	3726	JUNB	0.585015	-0.840308	18	18.3	1.252e-09	rs35542154;rs897804;rs148340480	0	12774862	13207146	255735	0.999358	1	0	0	0
63	ENSG00000167815	PRDX2	19	12907634	12912694	-1	protein_coding	7001	PRDX2	0.496065	-0.536877	18	18.3	1.252e-09	rs35542154;rs897804;rs148340480	1	12774862	13207146	247165	0.781864	1	0	0	0
63	ENSG00000104889	RNASEH2A	19	12917394	12924452	1	protein_coding	10535	RNASEH2A	0.0500791	-0.468144	18	18.3	1.252e-09	rs35542154;rs897804;rs148340480	1	12774862	13207146	235407	0.0657827	1	0	0	0
63	ENSG00000132026	RTBDN	19	12936292	12946242	-1	protein_coding	83546	RTBDN	3.27851e-07	0.0682605	18	18.3	1.252e-09	rs35542154;rs897804;rs148340480	0	12774862	13207146	213617	0.0981806	1	0	0	0
63	ENSG00000105613	MAST1	19	12944765	12985765	1	protein_coding	22983	MAST1	0.999999	NA	18	18.3	1.252e-09	rs35542154;rs897804;rs148340480	0	12774862	13207146	174094	0.853102	1	0	0	0
63	ENSG00000105612	DNASE2	19	12986025	12992282	-1	protein_coding	1777	DNASE2	0.0537334	-1.01276	18	18.3	1.252e-09	rs35542154;rs897804;rs148340480	0	12774862	13207146	167577	0.131072	1	0	0	0
63	ENSG00000105610	KLF1	19	12995237	12997995	-1	protein_coding	10661	KLF1	0.000201077	0.261939	18	18.3	1.252e-09	rs35542154;rs897804;rs148340480	0	12774862	13207146	161864	0.88	1	0	0	0
63	ENSG00000105607	GCDH	19	13001840	13025021	1	protein_coding	2639	GCDH	0.335283	-0.0885144	18	18.3	1.252e-09	rs35542154;rs897804;rs148340480	0	12774862	13207146	134838	0.0876673	1	0	0	0
63	ENSG00000161860	SYCE2	19	13009600	13030090	-1	protein_coding	256126	SYCE2	0.419256	-0.188778	18	18.3	1.252e-09	rs35542154;rs897804;rs148340480	0	12774862	13207146	129769	0.0775799	1	0	0	0
63	ENSG00000179115	FARSA	19	13033293	13044851	-1	protein_coding	2193	FARSA	0.00405072	-0.00835121	18	18.3	1.252e-09	rs35542154;rs897804;rs148340480	0	12774862	13207146	115008	0.115174	1	0	0	0
63	ENSG00000179218	CALR	19	13049392	13055303	1	protein_coding	811	CALR	0.938729	-0.207431	18	18.3	1.252e-09	rs35542154;rs897804;rs148340480	0	12774862	13207146	104556	0.910316	1	0	0	1
63	ENSG00000179262	RAD23A	19	13056669	13064456	1	protein_coding	5886	RAD23A	0.0392565	0.0788047	18	18.3	1.252e-09	rs35542154;rs897804;rs148340480	0	12774862	13207146	95403	0.326144	1	0	0	0
63	ENSG00000179271	GADD45GIP1	19	13064972	13068050	-1	protein_coding	90480	GADD45GIP1	0.000318097	0.19768	18	18.3	1.252e-09	rs35542154;rs897804;rs148340480	0	12774862	13207146	91809	0.141069	1	0	0	0
63	ENSG00000179284	DAND5	19	13075973	13085567	1	protein_coding	199699	DAND5	1.68332e-05	0.55606	18	18.3	1.252e-09	rs35542154;rs897804;rs148340480	1	12774862	13207146	74292	0.1531	1	0	0	0
63	ENSG00000008441	NFIX	19	13106422	13209610	1	protein_coding	4784	NFIX	0.989066	NA	18	18.3	1.252e-09	rs35542154;rs897804;rs148340480	1	12774862	13207146	0	0.975747	1	1	0	0
63	ENSG00000104903	LYL1	19	13209847	13213975	-1	protein_coding	4066	LYL1	0.672721	-0.588508	18	18.3	1.252e-09	rs35542154;rs897804;rs148340480	1	12774862	13207146	49988	0.696356	1	0	0	1
63	ENSG00000104907	TRMT1	19	13215716	13228381	-1	protein_coding	55621	TRMT1	8.74407e-06	-0.186075	18	18.3	1.252e-09	rs35542154;rs897804;rs148340480	1	12774862	13207146	55857	0.0895124	1	0	1	0
63	ENSG00000160877	NACC1	19	13228917	13251955	1	protein_coding	112939	NACC1	0.964947	NA	18	18.3	1.252e-09	rs35542154;rs897804;rs148340480	0	12774862	13207146	69058	0.67119	1	0	1	0
63	ENSG00000104915	STX10	19	13254872	13261197	-1	protein_coding	8677	STX10	3.56682e-10	-0.24027	18	18.3	1.252e-09	rs35542154;rs897804;rs148340480	0	12774862	13207146	95013	0.494068	1	0	0	0
63	ENSG00000160888	IER2	19	13261229	13265722	1	protein_coding	9592	IER2	0.681052	-1.12642	18	18.3	1.252e-09	rs35542154;rs897804;rs148340480	0	12774862	13207146	101370	0.272278	1	0	0	0
63	ENSG00000141837	CACNA1A	19	13317256	13734804	-1	protein_coding	773	CACNA1A	1	NA	18	18.3	1.252e-09	rs35542154;rs897804;rs148340480	0	12774862	13207146	157397	0.999158	1	0	0	0
63	ENSG00000104957	CCDC130	19	13842574	13874110	1	protein_coding	81576	CCDC130	0.025049	0.820017	8	18.3	1.252e-09	rs35542154;rs897804;rs148340480	0	12774862	13207146	682715	0.123665	1	0	0	0
63	ENSG00000037757	MRI1	19	13875346	13885096	1	protein_coding	84245	MRI1	0.000533201	1.26031	7	18.3	1.252e-09	rs897804;rs148340480	0	12774862	13207146	715487	0.0914054	1	0	0	0
63	ENSG00000104979	C19orf53	19	13884982	13889276	1	protein_coding	28974	C19orf53	0.236662	0.41837	6	18.3	1.252e-09	rs897804;rs148340480	0	12774862	13207146	725123	0.0781394	1	0	0	0
63	ENSG00000214109	AC008686.1	19	13890884	13900972	-1	protein_coding	NA	NA	NA	NA	6	18.3	1.252e-09	rs897804;rs148340480	0	12774862	13207146	731025	NA	0	0	0	0
63	ENSG00000132003	ZSWIM4	19	13906274	13943044	1	protein_coding	65249	ZSWIM4	0.165803	0.155866	6	18.3	1.252e-09	rs897804;rs148340480	0	12774862	13207146	746415	0.123964	1	0	0	0
63	ENSG00000187556	NANOS3	19	13972877	13991571	1	protein_coding	342977	NANOS3	0.00790508	0.308035	4	18.3	1.252e-09	rs148340480	0	12774862	13207146	813018	0.117946	1	0	0	0
63	ENSG00000132016	C19orf57	19	13993161	14017265	-1	protein_coding	79173	C19orf57	7.18269e-05	NA	4	18.3	1.252e-09	rs148340480	0	12774862	13207146	833302	0.0640249	1	0	0	0
63	ENSG00000132024	CC2D1A	19	14017014	14041692	1	protein_coding	54862	CC2D1A	2.2592e-05	NA	4	18.3	1.252e-09	rs148340480	0	12774862	13207146	857155	0.0788567	1	0	0	0
63	ENSG00000132000	PODNL1	19	14042000	14064204	-1	protein_coding	79883	PODNL1	2.50977e-14	-0.0661512	4	18.3	1.252e-09	rs148340480	0	12774862	13207146	882141	0.455814	1	0	0	0
63	ENSG00000132017	DCAF15	19	14063304	14072254	1	protein_coding	90379	DCAF15	0.99506	NA	4	18.3	1.252e-09	rs148340480	0	12774862	13207146	903445	0.403855	1	0	0	0
63	ENSG00000132005	RFX1	19	14072350	14117851	-1	protein_coding	5989	RFX1	0.998753	NA	4	18.3	1.252e-09	rs148340480	0	12774862	13207146	912491	0.97579	1	0	0	0
63	ENSG00000171136	RLN3	19	14138960	14141854	1	protein_coding	117579	RLN3	9.77599e-05	-0.102118	3	18.3	1.252e-09	rs148340480	0	12774862	13207146	979101	0.0703495	1	0	0	0
63	ENSG00000104998	IL27RA	19	14142560	14163743	1	protein_coding	9466	IL27RA	8.96991e-07	0.581443	3	18.3	1.252e-09	rs148340480	0	12774862	13207146	982701	0.0606376	1	0	0	0
63	ENSG00000187867	PALM3	19	14164177	14169971	-1	protein_coding	342979	PALM3	NA	-0.120972	1	18.3	2.126e-05	rs148340480	0	12774862	13207146	1004318	0.142562	1	0	0	0
63	ENSG00000141854	hsa-mir-1199	19	14183348	14185874	1	protein_coding	113230	MISP3	NA	NA	1	18.3	2.126e-05	rs148340480	0	12774862	13207146	1023489	NA	0	0	0	0
63	ENSG00000188032	C19orf67	19	14192431	14196687	-1	protein_coding	646457	C19orf67	NA	-0.422737	1	18.3	2.126e-05	rs148340480	0	12774862	13207146	1032572	0.141393	1	0	0	0
63	ENSG00000141858	SAMD1	19	14198652	14201848	-1	protein_coding	90378	SAMD1	0.204727	NA	1	18.3	2.126e-05	rs148340480	0	12774862	13207146	1038793	0.127431	1	0	0	0
63	ENSG00000072062	PRKACA	19	14202500	14228896	-1	protein_coding	5566	PRKACA	0.959056	NA	1	18.3	2.126e-05	rs148340480	0	12774862	13207146	1042641	0.999166	1	0	0	1
64	ENSG00000204103	MAFB	20	39314488	39317880	-1	protein_coding	9935	MAFB	NA	-1.1671	153	15.63	6.788e-10	rs6124328;rs117435282;rs78668007	0	39660687	39974316	509048	0.972512	1	0	0	1
64	ENSG00000198900	TOP1	20	39657458	39753127	1	protein_coding	7150	TOP1	0.999999	-1.24437	153	15.63	6.788e-10	rs6124328;rs117435282;rs78668007	1	39660687	39974316	73801	0.999834	1	0	0	1
64	ENSG00000124181	PLCG1	20	39765600	39811629	1	protein_coding	5335	PLCG1	0.763352	NA	153	15.63	6.788e-10	rs6124328;rs117435282;rs78668007	1	39660687	39974316	15299	0.99573	1	0	0	1
64	ENSG00000174306	ZHX3	20	39807088	39946312	-1	protein_coding	23051	ZHX3	0.354421	-2.86061	153	15.63	6.788e-10	rs6124328;rs117435282;rs78668007	1	39660687	39974316	0	0.167137	1	0	0	0
64	ENSG00000132793	LPIN3	20	39969560	39989222	1	protein_coding	64900	LPIN3	4.43532e-11	1.28078	153	15.63	6.788e-10	rs6124328;rs117435282;rs78668007	1	39660687	39974316	142632	0.0871689	1	0	0	0
64	ENSG00000183798	EMILIN3	20	39988606	39995467	-1	protein_coding	90187	EMILIN3	0.0013981	0.560957	153	15.63	6.788e-10	rs6124328;rs117435282;rs78668007	0	39660687	39974316	161678	0.0793597	1	0	0	0
64	ENSG00000124177	CHD6	20	40030741	40247133	-1	protein_coding	84181	CHD6	1	-0.875165	153	15.63	6.788e-10	rs6124328;rs117435282;rs78668007	0	39660687	39974316	203813	0.983057	1	0	0	0
64	ENSG00000196090	PTPRT	20	40701392	41818610	-1	protein_coding	11122	PTPRT	0.999999	2.65629	140	15.58	6.788e-10	rs6124328;rs78668007;rs117435282	0	39660687	39974316	874464	0.819085	1	0	0	1
65	ENSG00000159256	MORC3	21	37692487	37758446	1	protein_coding	23515	MORC3	0.999874	-0.466882	1	0.236	2.613e-05	rs142047625	0	38723801	39135124	1151470	0.551515	1	0	0	0
65	ENSG00000159259	CHAF1B	21	37757676	37791313	1	protein_coding	8208	CHAF1B	0.536697	-0.16041	1	0.236	2.613e-05	rs142047625	0	38723801	39135124	1118603	0.0773148	1	0	0	0
65	ENSG00000159261	CLDN14	21	37832919	37948867	-1	protein_coding	23562	CLDN14	0.000330687	-0.047663	5	21.5	4.387e-08	rs142047625	0	38723801	39135124	961049	0.088636	1	0	0	0
65	ENSG00000267976	AP000695.1	21	37858165	37860058	1	protein_coding	NA	NA	NA	NA	1	0.236	2.613e-05	rs142047625	0	38723801	39135124	1049858	NA	0	0	0	0
65	ENSG00000159263	SIM2	21	38071433	38122218	1	protein_coding	6493	SIM2	0.178825	NA	8	21.5	4.387e-08	rs142047625	0	38723801	39135124	787698	0.203694	1	0	0	0
65	ENSG00000159267	HLCS	21	38123189	38362536	-1	protein_coding	3141	HLCS	0.486548	-0.54601	9	21.5	4.387e-08	rs142047625	0	38723801	39135124	547380	0.218892	1	0	0	0
65	ENSG00000183145	RIPPLY3	21	38378450	38391959	1	protein_coding	53820	RIPPLY3	2.12281e-06	-0.103086	9	21.5	4.387e-08	rs142047625	0	38723801	39135124	517957	0.222081	1	0	0	0
65	ENSG00000185808	PIGP	21	38431470	38445470	-1	protein_coding	51227	PIGP	0.000394929	-0.0131699	9	21.5	4.387e-08	rs142047625	0	38723801	39135124	464446	0.115226	1	0	0	0
65	ENSG00000182670	TTC3	21	38445526	38575413	1	protein_coding	7267	TTC3	5.39423e-20	2.59409	9	21.5	4.387e-08	rs142047625	0	38723801	39135124	334503	0.0757029	1	0	0	0
65	ENSG00000157538	DSCR3	21	38595721	38640262	-1	protein_coding	10311	DSCR3	0.505919	-0.574889	9	21.5	4.387e-08	rs142047625	0	38723801	39135124	269654	NA	0	0	0	0
65	ENSG00000157540	DYRK1A	21	38738092	38889753	1	protein_coding	1859	DYRK1A	0.999585	-0.189243	9	21.5	4.387e-08	rs142047625	1	38723801	39135124	20163	0.999062	1	0	1	0
65	ENSG00000267937	AP001421.1	21	38888740	38888973	1	protein_coding	NA	NA	NA	NA	9	21.5	4.387e-08	rs142047625	1	38723801	39135124	20943	NA	0	0	0	0
65	ENSG00000157542	KCNJ6	21	38979678	39288749	-1	protein_coding	3763	KCNJ6	0.812451	-0.293776	9	21.5	4.387e-08	rs142047625	1	38723801	39135124	69762	0.964429	1	0	0	0
65	ENSG00000184029	DSCR4	21	39323728	39493454	-1	protein_coding	10281	DSCR4	0.00131701	-0.30247	9	21.5	4.387e-08	rs142047625	0	38723801	39135124	413812	NA	1	0	0	0
65	ENSG00000198054	DSCR8	21	39493545	39560110	1	protein_coding	84677	DSCR8	NA	NA	9	21.5	4.387e-08	rs142047625	0	38723801	39135124	583629	NA	1	0	0	0
65	ENSG00000157551	KCNJ15	21	39529128	39679279	1	protein_coding	3772	KCNJ15	0.150462	-0.0344617	9	21.5	4.387e-08	rs142047625	0	38723801	39135124	619212	0.125442	1	0	0	0
65	ENSG00000157554	ERG	21	39751949	40033704	-1	protein_coding	2078	ERG	0.968344	-1.02844	8	21.5	4.387e-08	rs142047625	0	38723801	39135124	842033	0.972436	1	0	0	1
66	ENSG00000241973	PI4KA	22	21061979	21213705	-1	protein_coding	5297	PI4KA	0.000804073	NA	69	17.91	3.335e-08	rs2040167;rs9610500	0	22075419	22342074	1091303	0.588603	1	0	0	0
66	ENSG00000099937	SERPIND1	22	21128167	21142008	1	protein_coding	3053	SERPIND1	2.79554e-05	0.0637391	47	17.91	3.335e-08	rs2040167;rs9610500	0	22075419	22342074	1163000	0.134834	1	0	0	0
66	ENSG00000099940	SNAP29	22	21213271	21245506	1	protein_coding	9342	SNAP29	0.151662	1.23531	84	17.91	2.989e-08	rs2040167;rs9610500	0	22075419	22342074	1059502	0.164967	1	0	0	0
66	ENSG00000099942	CRKL	22	21271714	21308037	1	protein_coding	1399	CRKL	0.163454	-1.56297	108	26.2	1.825e-09	rs2040167;rs9610500;rs5756181	0	22075419	22342074	996971	0.996622	1	0	0	0
66	ENSG00000183773	AIFM3	22	21319396	21335649	1	protein_coding	150209	AIFM3	1.95828e-10	NA	121	26.2	1.825e-09	rs2040167;rs9610500;rs5756181	0	22075419	22342074	969359	0.197615	1	0	0	0
66	ENSG00000099949	LZTR1	22	21333751	21353327	1	protein_coding	8216	LZTR1	3.38323e-52	-0.41776	126	26.2	1.825e-09	rs2040167;rs9610500;rs5756181	0	22075419	22342074	951681	0.113811	1	0	0	1
66	ENSG00000184436	THAP7	22	21353393	21356485	-1	protein_coding	80764	THAP7	0.0293279	0.426172	126	26.2	1.825e-09	rs2040167;rs9610500;rs5756181	0	22075419	22342074	948523	0.102255	1	0	0	0
66	ENSG00000269103	AC002472.1	22	21358030	21360736	-1	protein_coding	NA	NA	NA	NA	126	26.2	1.825e-09	rs2040167;rs9610500;rs5756181	0	22075419	22342074	944272	NA	0	0	0	0
66	ENSG00000099957	P2RX6	22	21364097	21383119	1	protein_coding	9127	P2RX6	1.87853e-07	0.339759	126	26.2	1.825e-09	rs2040167;rs9610500;rs5756181	0	22075419	22342074	921889	0.0859617	1	0	0	0
66	ENSG00000099960	SLC7A4	22	21383007	21387129	-1	protein_coding	6545	SLC7A4	0.000100466	0.459023	126	26.2	1.825e-09	rs2040167;rs9610500;rs5756181	0	22075419	22342074	917879	0.104252	1	0	0	0
66	ENSG00000187905	AC002472.13	22	21400249	21418457	1	protein_coding	400891	LRRC74B	NA	NA	126	26.2	1.825e-09	rs2040167;rs9610500;rs5756181	0	22075419	22342074	886551	NA	0	0	0	0
66	ENSG00000239511	POM121L7	22	21477050	21482352	-1	protein_coding	728418	POM121L7	NA	NA	126	26.2	1.825e-09	rs2040167;rs9610500;rs5756181	0	22075419	22342074	822656	NA	0	0	0	0
66	ENSG00000133475	GGT2	22	21562262	21581926	-1	protein_coding	728441	GGT2	0.804817	NA	126	26.2	1.825e-09	rs2040167;rs9610500;rs5756181	0	22075419	22342074	723082	0.336619	1	0	0	0
66	ENSG00000196934	RIMBP3B	22	21737663	21743446	1	protein_coding	440804	RIMBP3B	NA	NA	126	26.2	1.825e-09	rs2040167;rs9610500;rs5756181	0	22075419	22342074	561562	0.173778	1	0	0	0
66	ENSG00000169635	HIC2	22	21771693	21805752	1	protein_coding	23119	HIC2	0.947187	-2.7677	126	26.2	1.825e-09	rs2040167;rs9610500;rs5756181	0	22075419	22342074	499256	0.694112	1	0	0	0
66	ENSG00000183246	RIMBP3C	22	21899646	21905750	-1	protein_coding	150221	RIMBP3C	NA	-0.653023	126	26.2	1.825e-09	rs2040167;rs9610500;rs5756181	0	22075419	22342074	399258	0.146624	1	0	0	0
66	ENSG00000185651	UBE2L3	22	21903736	21978323	1	protein_coding	7332	UBE2L3	0.77872	NA	126	26.2	1.825e-09	rs2040167;rs9610500;rs5756181	0	22075419	22342074	326685	0.994509	1	0	0	0
66	ENSG00000161179	YDJC	22	21982378	21984353	-1	protein_coding	150223	YDJC	0.00215046	-0.00643895	126	26.2	1.825e-09	rs2040167;rs9610500;rs5756181	0	22075419	22342074	320655	0.123482	1	0	0	0
66	ENSG00000161180	CCDC116	22	21987005	21991616	1	protein_coding	164592	CCDC116	3.97673e-05	-0.389173	126	26.2	1.825e-09	rs2040167;rs9610500;rs5756181	0	22075419	22342074	313392	0.101208	1	0	0	0
66	ENSG00000128228	SDF2L1	22	21996550	21998587	1	protein_coding	23753	SDF2L1	0.0542961	-0.13894	126	26.2	1.825e-09	rs2040167;rs9610500;rs5756181	0	22075419	22342074	306421	0.0940401	1	0	0	0
66	ENSG00000100023	PPIL2	22	22006559	22054304	1	protein_coding	23759	PPIL2	0.027493	-0.620764	126	26.2	1.825e-09	rs2040167;rs9610500;rs5756181	0	22075419	22342074	250704	0.109312	1	0	0	0
66	ENSG00000100027	YPEL1	22	22051833	22090123	-1	protein_coding	29799	YPEL1	0.224431	1.08984	126	26.2	1.825e-09	rs2040167;rs9610500;rs5756181	1	22075419	22342074	214885	0.0724418	1	0	0	0
66	ENSG00000100030	MAPK1	22	22108789	22221970	-1	protein_coding	5594	MAPK1	0.981866	1.71323	126	26.2	1.825e-09	rs2040167;rs9610500;rs5756181	1	22075419	22342074	83038	0.998827	1	0	0	1
66	ENSG00000100034	PPM1F	22	22273793	22307209	-1	protein_coding	9647	PPM1F	0.00026747	-1.0514	126	26.2	1.825e-09	rs2040167;rs9610500;rs5756181	1	22075419	22342074	0	0.267524	1	0	0	0
66	ENSG00000100038	TOP3B	22	22311397	22337213	-1	protein_coding	8940	TOP3B	0.114528	-0.716721	126	26.2	1.825e-09	rs2040167;rs9610500;rs5756181	1	22075419	22342074	6389	0.492688	1	0	0	0
66	ENSG00000169575	VPREB1	22	22599087	22599927	1	protein_coding	7441	VPREB1	0.00134359	1.29363	126	26.2	1.825e-09	rs2040167;rs9610500;rs5756181	0	22075419	22342074	294079	0.116925	1	0	0	0
66	ENSG00000198477	ZNF280B	22	22838767	22863505	-1	protein_coding	140883	ZNF280B	0.283016	1.37374	126	26.2	1.825e-09	rs2040167;rs9610500;rs5756181	0	22075419	22342074	533759	0.126839	1	0	0	0
66	ENSG00000169548	ZNF280A	22	22868060	22874613	-1	protein_coding	129025	ZNF280A	1.3361e-08	2.13825	126	26.2	1.825e-09	rs2040167;rs9610500;rs5756181	0	22075419	22342074	563052	0.126877	1	0	0	0
66	ENSG00000185686	PRAME	22	22890123	22901768	-1	protein_coding	23532	PRAME	0.000838035	-0.0680941	126	26.2	1.825e-09	rs2040167;rs9610500;rs5756181	0	22075419	22342074	585115	0.0833928	1	0	0	0
66	ENSG00000220891	LL22NC03-63E9.3	22	22901750	22909007	1	protein_coding	648691	LL22NC03-63E9.3	NA	NA	126	26.2	1.825e-09	rs2040167;rs9610500;rs5756181	0	22075419	22342074	596742	NA	0	0	0	0
66	ENSG00000100121	GGTLC2	22	22988780	22990368	1	protein_coding	91227	GGTLC2	0.000421522	NA	126	26.2	1.825e-09	rs2040167;rs9610500;rs5756181	0	22075419	22342074	683772	0.160768	1	0	0	0
66	ENSG00000254709	IGLL5	22	23229960	23238287	1	protein_coding	100423062	IGLL5	NA	0.00887046	48	26.2	1.825e-09	rs2040167;rs5756181	0	22075419	22342074	924952	0.0659844	1	0	0	0
67	ENSG00000128285	MCHR1	22	41074754	41078818	1	protein_coding	2847	MCHR1	0.00114839	-0.0810065	2	7.702	8.553e-10	rs62240960;rs10483213	0	42039509	42642843	1260707	0.176997	1	0	0	0
67	ENSG00000100372	SLC25A17	22	41165634	41215403	-1	protein_coding	10478	SLC25A17	0.0241848	-0.779479	3	7.702	2.395e-12	rs62240960;rs10483213	0	42039509	42642843	1124122	0.0778622	1	0	0	0
67	ENSG00000100380	ST13	22	41220539	41253026	-1	protein_coding	6767	ST13	0.659424	-1.5853	4	22.5	2.395e-12	rs62240960;rs10483213	0	42039509	42642843	1086499	0.17069	1	0	0	0
67	ENSG00000196236	XPNPEP3	22	41253081	41363838	1	protein_coding	63929	XPNPEP3	8.88349e-06	-0.745194	9	22.5	2.192e-12	rs62240960;rs10483213	0	42039509	42642843	975687	0.071428	1	0	0	0
67	ENSG00000172404	DNAJB7	22	41255553	41258130	-1	protein_coding	150353	DNAJB7	2.09351e-11	0.355457	5	22.5	2.395e-12	rs62240960;rs10483213	0	42039509	42642843	1081395	0.232168	1	0	0	0
67	ENSG00000100387	RBX1	22	41347351	41369313	1	protein_coding	9978	RBX1	0.940247	-0.356288	9	22.5	2.192e-12	rs62240960;rs10483213	0	42039509	42642843	970212	0.997929	1	0	0	0
67	ENSG00000100393	EP300	22	41487790	41576081	1	protein_coding	2033	EP300	1	NA	11	22.5	2.192e-12	rs62240960;rs10483213	0	42039509	42642843	763444	0.999831	1	0	1	1
67	ENSG00000100395	L3MBTL2	22	41601209	41627275	1	protein_coding	83746	L3MBTL2	0.013028	-0.618259	17	22.5	2.192e-12	rs62240960;rs10483213	0	42039509	42642843	712250	0.0690293	1	0	0	0
67	ENSG00000100399	CHADL	22	41625517	41636938	-1	protein_coding	150356	CHADL	0.0808135	0.299037	17	22.5	2.192e-12	rs62240960;rs10483213	0	42039509	42642843	702587	0.542196	1	0	0	0
67	ENSG00000100401	RANGAP1	22	41641615	41682255	-1	protein_coding	5905	RANGAP1	0.132719	-0.376522	18	22.5	2.192e-12	rs62240960;rs10483213	0	42039509	42642843	657270	0.706315	1	0	0	0
67	ENSG00000269104	AL035681.1	22	41685388	41685686	-1	protein_coding	NA	NA	NA	NA	18	22.5	2.192e-12	rs62240960;rs10483213	0	42039509	42642843	653839	NA	0	0	0	0
67	ENSG00000100403	ZC3H7B	22	41697526	41756151	1	protein_coding	23264	ZC3H7B	0.990762	-0.628158	18	22.5	2.192e-12	rs62240960;rs10483213	0	42039509	42642843	583374	0.825573	1	0	0	0
67	ENSG00000167074	TEF	22	41763337	41795330	1	protein_coding	7008	TEF	0.421036	0.114829	18	22.5	2.192e-12	rs62240960;rs10483213	0	42039509	42642843	544195	0.504678	1	0	0	0
67	ENSG00000183864	TOB2	22	41829496	41843027	-1	protein_coding	10766	TOB2	0.70319	-1.01474	18	22.5	2.192e-12	rs62240960;rs10483213	0	42039509	42642843	496498	0.443439	1	0	0	0
67	ENSG00000100410	PHF5A	22	41855721	41864729	-1	protein_coding	84844	PHF5A	0.849501	-0.474224	18	22.5	2.192e-12	rs62240960;rs10483213	0	42039509	42642843	474796	0.990164	1	0	0	0
67	ENSG00000100412	ACO2	22	41865129	41924993	1	protein_coding	50	ACO2	0.454378	-0.617412	18	22.5	2.192e-12	rs62240960;rs10483213	0	42039509	42642843	414532	0.21093	1	0	0	0
67	ENSG00000100413	POLR3H	22	41921808	41940610	-1	protein_coding	171568	POLR3H	0.00200711	-1.30585	18	22.5	2.192e-12	rs62240960;rs10483213	0	42039509	42642843	398915	0.194854	1	0	0	0
67	ENSG00000172346	CSDC2	22	41956767	41973745	1	protein_coding	27254	CSDC2	0.0798035	0.319356	18	22.5	2.192e-12	rs62240960;rs10483213	0	42039509	42642843	365780	0.0728571	1	0	0	0
67	ENSG00000100417	PMM1	22	41972898	41985894	-1	protein_coding	5372	PMM1	0.000159925	NA	18	22.5	2.192e-12	rs62240960;rs10483213	0	42039509	42642843	353631	0.223964	1	0	0	0
67	ENSG00000100418	DESI1	22	41994032	42017100	-1	protein_coding	27351	DESI1	0.0937225	-0.0430032	18	22.5	2.192e-12	rs62240960;rs10483213	0	42039509	42642843	322425	0.104685	1	0	0	0
67	ENSG00000196419	XRCC6	22	42017123	42060044	1	protein_coding	2547	XRCC6	0.996856	-0.128101	18	22.5	2.192e-12	rs62240960;rs10483213	1	42039509	42642843	279481	0.997216	1	0	0	0
67	ENSG00000100138	NHP2L1	22	42069934	42086508	-1	protein_coding	4809	NHP2L1	0.710585	0.0822262	18	22.5	2.192e-12	rs62240960;rs10483213	1	42039509	42642843	253017	NA	0	0	0	0
67	ENSG00000184208	C22orf46	22	42084943	42094140	1	protein_coding	79640	C22orf46	NA	-0.442689	18	22.5	2.192e-12	rs62240960;rs10483213	0	42039509	42642843	245385	0.0921327	1	0	0	0
67	ENSG00000167077	MEI1	22	42095503	42195460	1	protein_coding	150365	2001-05-01	1.21592e-08	0.500155	18	22.5	2.192e-12	rs62240960;rs10483213	1	42039509	42642843	144065	0.0682128	1	0	0	0
67	ENSG00000100147	CCDC134	22	42196683	42222303	1	protein_coding	79879	CCDC134	0.000741173	0.32496	18	22.5	2.192e-12	rs62240960;rs10483213	1	42039509	42642843	117222	0.0759608	1	0	0	0
67	ENSG00000198911	SREBF2	22	42229109	42303312	1	protein_coding	6721	SREBF2	0.996272	0.410467	18	22.5	2.192e-12	rs62240960;rs10483213	1	42039509	42642843	36213	0.980798	1	0	0	0
67	ENSG00000234965	SHISA8	22	42307297	42310570	-1	protein_coding	440829	SHISA8	NA	NA	18	22.5	2.192e-12	rs62240960;rs10483213	0	42039509	42642843	28955	0.156042	1	0	0	0
67	ENSG00000159958	TNFRSF13C	22	42321045	42322822	-1	protein_coding	115650	TNFRSF13C	0.641055	-0.0639812	18	22.5	2.192e-12	rs62240960;rs10483213	0	42039509	42642843	16703	0.351388	1	0	0	0
67	ENSG00000100162	CENPM	22	42334725	42343168	-1	protein_coding	79019	CENPM	0.213984	0.020299	18	22.5	2.192e-12	rs62240960;rs10483213	1	42039509	42642843	0	0.0788972	1	0	0	0
67	ENSG00000100167	SEPT3	22	42372276	42394225	1	protein_coding	55964	2003-09-01	0.0692482	-0.598387	18	22.5	2.192e-12	rs62240960;rs10483213	0	42039509	42642843	32751	0.264158	0	0	0	0
67	ENSG00000183066	WBP2NL	22	42394729	42454460	1	protein_coding	164684	WBP2NL	2.07233e-09	0.730693	18	22.5	2.192e-12	rs62240960;rs10483213	0	42039509	42642843	55204	0.139736	1	0	0	0
67	ENSG00000198951	NAGA	22	42454358	42466846	-1	protein_coding	4668	NAGA	2.0199e-06	0.183467	18	22.5	2.192e-12	rs62240960;rs10483213	0	42039509	42642843	114833	0.07033	1	0	0	0
67	ENSG00000177096	FAM109B	22	42470255	42475445	1	protein_coding	150368	FAM109B	0.000109677	0.439359	18	22.5	2.192e-12	rs62240960;rs10483213	0	42039509	42642843	130730	NA	0	0	0	0
67	ENSG00000183172	SMDT1	22	42475695	42480288	1	protein_coding	91689	SMDT1	0.16335	-0.139727	18	22.5	2.192e-12	rs62240960;rs10483213	0	42039509	42642843	136170	0.0576888	1	0	0	0
67	ENSG00000184983	NDUFA6	22	42481529	42486959	-1	protein_coding	4700	NDUFA6	0.00325949	-0.532149	18	22.5	2.192e-12	rs62240960;rs10483213	0	42039509	42642843	142004	0.0925468	1	0	0	0
67	ENSG00000100197	CYP2D6	22	42522501	42526908	-1	protein_coding	1565	CYP2D6	9.22646e-10	0.153954	18	22.5	2.192e-12	rs62240960;rs10483213	0	42039509	42642843	182976	0.255084	1	0	0	0
67	ENSG00000100207	TCF20	22	42556019	42739622	-1	protein_coding	6942	TCF20	0.999978	-0.944696	18	22.5	2.192e-12	rs62240960;rs10483213	1	42039509	42642843	216494	0.347926	1	1	0	0
67	ENSG00000235568	NFAM1	22	42776416	42828401	-1	protein_coding	150372	NFAM1	0.0260796	1.92572	18	22.5	2.192e-12	rs62240960;rs10483213	0	42039509	42642843	436891	0.0601334	1	0	0	0
67	ENSG00000189306	RRP7A	22	42905974	42915808	-1	protein_coding	27341	RRP7A	0.00237296	3.49513	18	22.5	2.192e-12	rs62240960;rs10483213	0	42039509	42642843	566449	0.0857594	1	0	0	0
67	ENSG00000183569	SERHL2	22	42949623	42970388	1	protein_coding	253190	SERHL2	1.16698e-11	NA	18	22.5	2.192e-12	rs62240960;rs10483213	0	42039509	42642843	610098	0.0603579	1	0	0	0
67	ENSG00000100227	POLDIP3	22	42979727	43010968	-1	protein_coding	84271	POLDIP3	0.83232	-0.391279	18	22.5	2.192e-12	rs62240960;rs10483213	0	42039509	42642843	640202	0.845515	1	0	0	0
67	ENSG00000100243	CYB5R3	22	43013846	43045574	-1	protein_coding	1727	CYB5R3	0.210867	1.11766	18	22.5	2.192e-12	rs62240960;rs10483213	0	42039509	42642843	674321	0.0691699	1	0	1	0
67	ENSG00000249222	ATP5L2	22	43035809	43036607	-1	protein_coding	267020	ATP5L2	0.166949	0.354952	18	22.5	2.192e-12	rs62240960;rs10483213	0	42039509	42642843	696284	NA	0	0	0	0
67	ENSG00000128274	A4GALT	22	43088127	43117304	-1	protein_coding	53947	A4GALT	0.111599	0.0661522	16	22.5	2.192e-12	rs10483213;rs62240960	0	42039509	42642843	748602	0.065206	1	0	0	0
67	ENSG00000242247	ARFGAP3	22	43192508	43254112	-1	protein_coding	26286	ARFGAP3	2.27855e-06	0.176904	15	22.5	2.192e-12	rs10483213;rs62240960	0	42039509	42642843	852983	0.136353	1	0	0	0
67	ENSG00000100266	PACSIN2	22	43231418	43411151	-1	protein_coding	11252	PACSIN2	0.270396	0.619978	14	16.66	2.192e-12	rs62240960;rs10483213	0	42039509	42642843	891893	0.524731	1	0	0	0
67	ENSG00000100271	TTLL1	22	43435522	43485434	-1	protein_coding	25809	TTLL1	0.005633	0.0372515	9	16.66	1.926e-08	rs10483213	0	42039509	42642843	1095997	0.0732434	1	0	0	0
67	ENSG00000100290	BIK	22	43506754	43525718	1	protein_coding	638	BIK	2.53749e-05	-0.0114845	9	16.66	1.926e-08	rs10483213	0	42039509	42642843	1167229	0.130779	1	0	0	0
67	ENSG00000100294	MCAT	22	43528212	43539400	-1	protein_coding	27349	MCAT	0.000123488	-0.151072	9	16.66	1.926e-08	rs10483213	0	42039509	42642843	1188687	0.237151	1	0	0	0
67	ENSG00000100300	TSPO	22	43547520	43559248	1	protein_coding	706	TSPO	0.0217531	0.101498	9	16.66	1.926e-08	rs10483213	0	42039509	42642843	1207995	0.457949	1	0	0	0
67	ENSG00000100304	TTLL12	22	43562628	43583139	-1	protein_coding	23170	TTLL12	1.99091e-15	0.317858	8	16.66	1.926e-08	rs10483213	0	42039509	42642843	1223103	0.0704295	1	0	0	0
67	ENSG00000159307	SCUBE1	22	43593289	43739394	-1	protein_coding	80274	SCUBE1	0.960878	NA	4	16.66	1.926e-08	rs10483213	0	42039509	42642843	1253764	0.182728	1	0	0	0
