# Supplementary material for: Genetic variants for head size share genes and pathways with cancer
Source: Cell Rep Med. 2024 May 3;5(5):101529. doi: 10.1016/j.xcrm.2024.101529 (PMC11148644; doi:10.1016/j.xcrm.2024.101529)
Supplement: Table S19. List of genes linked to macrocephaly in the Online Mendelian Inheritance of Man (OMIM) database, related to STAR Methods section "Enrichment analyses" and Figure 4C [file mmc13.xlsx]

## Sheet: Sheet1
Table S19. List of genes linked to macrocephaly in the Online Mendelian Inheritance of Man (OMIM) database. Related to STAR Methods' section "Enrichment analyses" and Figure 4C.
Overlapping genes with the nearest genes of the identified genetic loci for head size are depicted in blue.
In the LOF and GOF column, + means LOF gene mutations cause both syndrome and cancer or GOF gene mutations cause both syndrome and cancer, - means an opposite direction for the two.
Genomic coordinates (From NCBI/GRCh38)	Gene/Locus	Gene/Locus name	Gene/Locus MIM number	Phenotype	Phenotype MIM number	Inheritance	Pathway/process	LOF in syndrome and cancer (Tumor supressor)	GOF in syndrome and cancer (Oncogene)	Cancer-predisposition (number of patients with cancer)
1:1335277-1349417	DVL1	Dishevelled 1 (homologous to Drosophila dsh)	601365	Robinow syndrome, autosomal dominant 2	616331	Autosomal dominant	WNT	Unclear	Unclear	Unknown
1:11106534-11273496	MTOR	Mechanistic target of rapamycin	601231	Smith-Kingsmore syndrome	616638	Autosomal dominant	MTOR		+	Unknown
1:44819843-44843252	PTCH2	Patched, Drosophila, homolog of, 2	603673	Basal cell nevus syndrome	109400	Autosomal dominant	SHH	+		Yes (many)
1:114704468-114716770	NRAS	Neuroblastoma RAS viral (v-ras) oncogene homolog	164790	Noonan syndrome 6	613224	Autosomal dominant	RAS		+	Yes (2)
1:243488232-243851078	AKT3	v-Akt murine thymoma viral oncogene homolog 3	611223	Megalencephaly-polymicrogyria-polydactyly-hydrocephalus syndrome 2	615937	Autosomal dominant	PI3-AKT		+	Unknown
2:25733752-25878486	ASXL2	Additional sex combs-like 2	612991	Shashi-Pena syndrome	617190	Autosomal dominant	Chromatin	+		Unknown
2:28751747-28802939	PPP1CB	Protein phosphatase-1, catalytic subunit, beta isoform	600590	Noonan syndrome-like disorder with loose anagen hair 2	617506	Autosomal dominant	RAS		+	Unknown
2:38981548-39124958	SOS1	Son of sevenless, Drosophila, homolog of, 1	182530	Noonan syndrome 4	610733	Autosomal dominant	RAS		+	Yes (5)
2:231961582-232344349	DIS3L2	Dis3 mitotic control, S. cerevisiae, homolog-like 2	614184	Perlman syndrome	267000	Autosomal recessive	RNA exome	+		Yes (many)
3:12583600-12664200	RAF1	Oncogene RAF1	164760	Noonan syndrome 5	611554	Autosomal dominant	RAS		+	Yes (3)
3:47016407-47164112	SETD2	SET domain-containing protein 2	612778	Luscan-Lumish syndrome	616831	Autosomal dominant	Chromatin	+		Unknown
3:69739463-69968336	MITF	Microphthalmia-associated transcription factor	156845	COMMAD syndrome	617306	Autosomal recessive	Transcription	Unclear	Unclear	Unknown
3:114314499-115147287	ZBTB20	Zinc finger and BTB-domain containing 20	606025	Primrose syndrome	259050	Autosomal dominant	Transcription	+		Unknown
3:184155310-184173613	DVL3	Dishevelled 3 (homologous to Drosophila dsh)	601368	Robinow syndrome, autosomal dominant 3	616894	Autosomal dominant	WNT	Unclear	Unclear	Unknown
5:74640022-74721287	HEXB	Hexosaminidase B, beta polypeptide	606873	Sandhoff disease, infantile, juvenile, and adult forms	268800	Autosomal recessive	Metabole enzyme	No cancer link	No cancer link	Unknown
4:1793292-1808871	FGFR3	Fibroblast growth factor receptor-3	134934	Muenke syndrome	149730	Autosomal dominant	FGF		+	Unknown
5:98855203-98929771	CHD1	Chromodomain helicase DNA binding protein-1	602118	Pilarowski-Bjornsson syndrome	617682	Autosomal dominant	Chromatin	+		Unknown
5:177131834-177300212	NSD1	Nuclear receptor binding SET domain protein 1	606681	Sotos syndrome 1	117550	Autosomal dominant	Chromatin	+		Yes (many)
6:13304950-13328582	TBC1D7	TBC1 domain family, member 7	612655	Macrocephaly/megalencephaly syndrome, autosomal recessive	248000	Autosomal recessive	TSC	+		Unknown
6:42984569-43012341	PPP2R5D	Protein phosphatase-2, regulatory subunit B (B56), delta isoform	601646	Mental retardation, autosomal dominant 35	616355	Autosomal dominant	Phosphatase		+	Unknown
7:148807371-148884348	EZH2	Enhancer of zeste, Drosophila, homolog of, 2	601573	Weaver syndrome	277590	Autosomal dominant	Chromatin		+	Yes (6)
8:125024259-125091818	WSHC5	WASH complex, subunit 5	610657	Ritscher-Schinzel syndrome 1	220210	Autosomal recessive	EndosomaL sorting	No cancer link	No cancer link	Unknown
9:95442979-95517056	PTCH1	Patched, Drosophila, homolog of	601309	Basal cell nevus syndrome	109400	Autosomal dominant	SHH	+		Yes (many)
10:87863624-87971929	PTEN	Phosphatase and tensin homolog (mutated in multiple advanced cancers 1)	601728	Cowden syndrome 1	158350	Autosomal dominant	PI3-AKT	+		Yes (many)
10:102502800-102633457	SUFU	Suppressor of fused	607035	Basal cell nevus syndrome	617757	Autosomal recessive	SHH	+		Yes (many)
10:110919369-111013666	SHOC2	Suppressor of clear, C. elegans, homolog of	602775	Noonan-like syndrome with loose anagen hair	607721	Autosomal dominant	RAS		+	Yes (2)
11:44095548-44251980	EXT2	Exostosin 2	608210	Seizures, scoliosis, and macrocephaly syndrome	616682	Autosomal recessive	Heparin sulfate synthesis	+		Unknown
11:86244383-86285419	EED	Embryonic ectoderm development protein, mouse, homolog of	605984	Cohen-Gibson syndrome	617561	Autosomal dominant	Chromatin	+		Unknown
12:4273761-4305352	CCND2	Cyclin D2	123833	Megalencephaly-polymicrogyria-polydactyly-hydrocephalus syndrome 3	615938	Autosomal dominant	PI3-AKT		+	Unknown
12:6570081-6607378	CHD4	Chromodomain helicase DNA-binding protein-4	603277	Sifrim-Hitz-Weiss syndrome	617159	Autosomal dominant	Chromatin	Unclear	Unclear	Unknown
15:38252086-38357248	SPRED1	Sprouty-related EVH1 domain-containing protein 1	609291	Legius syndrome	611431	Autosomal dominant	RAS	+		No
17:7884763-7912756	CHD3	Chromodomain helicase DNA binding protein-3	602120	Snijders Blok-Campeau syndrome	618205	Autosomal dominant	Chromatin	+		Unknown
18:32018584-32090755	RNF125	Ring finger protein 125	616260	Tenorio syndrome	610432	Autosomal dominant	Ubiquitination	Unclear	Unclear	Unknown
19:12995474-13098795	NFIX	Nuclear factor 1/x	614753	Sotos syndrome 2	164005	Autosomal dominant	Transcription	Unclear	Unclear	Unknown
22:50674390-50733211	SHANK3	SH3 and multiple ankyrin repeat domains 3	606232	Phelan-McDermid syndrome	606230	Autosomal dominant	Synapse	No cancer link	No cancer link	Unknown
X:48801397-48824981	HDAC6	Histone deacetylase 6	300272	Chondrodysplasia with platyspondyly	300863	X linked dominant	Chromatin		+	Unknown
1:181317711-181808083	CACNA1E	Calcium channel, voltage-dependent, alpha 1E subunit	601013	Epileptic encephalopathy, early infantile, 69	618285	Autosomal dominant	Ion channel		+	Unknown
3:70952816-71583988	FOXP1	Forkhead box P1	605515	Mental retardation with language impairment and with or without autistic features	613670	Autosomal dominant	Transcription	Unclear	Unclear	Unknown
9:14081842-14532076	NFIB	Nuclear factor I/B	600728	Macrocephaly, acquired, with impaired intellectual development	618286	Autosomal dominant	Transcription	Unclear	Unclear	Unknown
11:124919204-124936411	HEPACAM	Hepatocyte cell adhesion molecule	611642	Megalencephalic leukoencephalopathy with subcortical cysts 2B, remitting, with or without mental retardation	613926	Autosomal dominant	Cell adhesion	+		Unknown
19:47475140-47486791	KPTN	Kaptin	615637	Mental retardation, autosomal recessive 41	615620	Autosomal recessive	MTOR	No cancer link	No cancer link	Unknown
20:19757609-20002458	RIN2	Ras and Rab interactor 2	613075	MACS syndrome	613075	Autosomal recessive	RAS	No cancer link	No cancer link	Unknown
22:42160012-42283926	TCF20	Transcription factor 20	123580	DDVIBA	618430	Autosomal dominant	Transcription	No cancer link	No cancer link	Unknown
22:50059390-50085874	MLC1	MLC1 gene	604004	Megalencephalic Leukoencephalopathy with subcortical cysts 1	604004	Autosomal recessive	Membrane	No cancer link	No cancer link	Unknown
X:64185116-64205707	AMER1	APC membrane recruitment protein 1	300647	Osteopathia striata with cranial sclerosis	300373	X-linked dominant	WNT	+		Yes (1)
X:71283191-71301167	NONO	NON-POU CONTAINING OCTAMER-BINDING PROTEIN	300084	Mental retardation, X-linked, syndromic 34	300967	X-linked	RNA binding	-		Unknown
X:80669502-80809876	BRWD3	Bromodomain- and WD repeat-containing protein 3	300659	Mental retardation, X-linked 93	300553	X-linked recessive	Chromatin	No cancer link	No cancer link	Unknown
X:120523857-120575828	CUL4B	Cullin-4B	300304	Mental retardation, X-linked, syndromic 15	300354	X-linked recessive	Ubiquitin ligase	-		Unknown
X:133535744-133985615	GPC3	Glypican 3	300037	Simpson-Golabi-Behmel syndrome, type1	312870	X-linked recessive	Glypican	Unclear	Unclear	Unknown
X:134373311-134428789	PHF6	PHD finger protein 6	300414	Borjeson-Forssman-Lehman syndrome	301900	X-linked recessive	Chromatin		+	Yes (1)
17:44903158-44915551	GFAP	Glial fibrillary acidic protein	137780	Alexander disease	203450	Autosomal dominant	Filament	No cancer link	No cancer link	Unknown
15:63608617-63833947	HERC1	HECT domain and RCC1-like domain 1	605109	Macrocephaly, dysmorphic facies, and psychomotor retardation	617011	Autosomal recessive	Ubiquination	No cancer link	No cancer link	Unknown
16:88382958-88440752	ZNF469	Zinc finger protein 469	612078	Brittle cornea syndrome	229200	Autosomal recessive	Transcription	No cancer link	No cancer link	Unknown
19:18153162-18170531	PIK3R2	Phosphatidylinositol 3-kinase, regulatory subunit 2	603157	Megalencephaly-polymicrogyria-polydactyly-hydrocephalus syndrome 1	603387	Autosomal dominant	PI3-AKT		+	Unknown
17:63702831-63741985	STRADA	STE20-related kinase adaptor alpha	608626	Polyhydramnios megalencephaly	611087	Autosomal recessive	AMPK	No cancer link	No cancer link	Unknown
14:21385198-21456122	CHD8	Chromodomain helicase DNA-binding protein 8	610528	{Autism, susceptibility to, 18}	615032	Autosomal dominant	Chromatin	+		Yes (2)
11:68038999-68053845	TCIRG1	T-cell immune regulator 1	604592	Osteopetrosis, autosomal recessive 1	259700	Autosomal recessive	Ion channel	-	-	Unknown
11:77322016-77514956	PAK1	p21/CDC42/RAC1-activated kinase 1	602590	Intellectual developmental disorder with macrocephaly, seizures, and speech delay	618158	Autosomal dominant	Kinase		+	Unknown
10:74151184-74709302	ADK	Adenosine kinase	102750	Hypermethioninemia due to adenosine kinase deficiency	614300	Autosomal recessive	Kinase	-	-	Unknown
7:6374526-6403966	RAC1	Ras-related C3 botulinum toxin substrate 1	602048	Mental retardation, autosomal dominant 48	617751	Autosomal dominant	RAS	Unclear	Unclear	Unknown
5:134194331-134226072	PPP2CA	Protein phosphatase-2 (formerly 2A), catalytic subunit, alpha isoform	176915	Neurodevelopmental disorder and language delay with or without structural brain abnormalities	618354	Autosomal dominant	Kinase	+		Unknown
4:106041598-106316682	TBCK	TBC1 domain-containing kinase	616899	Hypotonia, infantile, with psychomotor retardation and characteristic facies 3	616900	Autosomal recessive	MTOR	No cancer link	No cancer link	Unknown
17:31094926-31377676	NF1	Neurofibromin	613113	Neurofibromatosis, type 1	162200	Autosomal dominant	RAS	+		Yes (many)
1:61077226-61462787	NFIA	Nuclear factor I/A	600727	Brain malformations with or without urinary tract defects	613735	Autosomal dominant	Transcription	Unclear	Unclear	Unknown
11:532241-535575	HRAS	Harvey rat sarcoma viral (v-Ha-ras) oncogene homolog	190020	Costello syndrome	218040	Autosomal dominant	RAS		+	Yes (many)
