# Supplementary material for: Genetic variants for head size share genes and pathways with cancer
Source: Cell Rep Med. 2024 May 3;5(5):101529. doi: 10.1016/j.xcrm.2024.101529 (PMC11148644; doi:10.1016/j.xcrm.2024.101529)
Supplement: Table S20. List of genes linked to microcephaly in the Online Mendelian Inheritance of Man (OMIM) database, related to STAR Methods section "Enrichment analyses" and Figure 4C [file mmc14.xlsx]

## Sheet: Sheet1
Table S20. List of genes linked to microcephaly in the Online Mendelian Inheritance of Man (OMIM) database. Related to STAR Methods' section "Enrichment analyses" and Figure 4C.
Overlapping genes with the nearest genes of the identified genetic loci for head size are depicted in blue.
Cytogenetic location	Genomic coordinates (From NCBI/GRCh38)	Gene/Locus	Gene/Locus name	Gene/Locus MIM number	Phenotype	Phenotype MIM number	Inheritance	One family
1p36.22-p36.21	1:12230029-12512046	VPS13D	Vacuolar protein sorting 13, yeast, homolog of, D	608877	Spinocerebellar ataxia, autosomal recessive 4	607317	Autosomal recessive
1p36.13	1:19215659-19251546	EMC1	Endoplasmic reticulum membrane protein complex, subunit 1	616846	Cerebellar atrophy, visual impairment, and psychomotor retardation	616875	Autosomal recessive
1p34.2	1:39955111-39969967	MFSD2A	Major facilitator superfamily domain-containing protein 2A	614397	Microcephaly 15, primary, autosomal recessive	616486	Autosomal recessive
1p34.2	1:40071460-40097469	PPT1	Palmitoyl-protein thioesterase 1	600722	Ceroid lipofuscinosis, neuronal, 1	256730	Autosomal recessive
1p34.2	1:42925374-42958867	SLC2A1	Solute carrier family 2 (facilitated glucose transporter), member 1	138140	GLUT1 deficiency syndrome 1, infantile onset, severe	606777	Autosomal recessive; Autosomal dominant
1p34.1	1:45339750-45343972	TOE1	Target of EGR1	613931	Pontocerebellar hypoplasia, type 7	614969	Autosomal recessive
1p33	1:47250138-47314786	STIL	SCL/TAL1-interrupting locus	181590	Microcephaly 7, primary, autosomal recessive	612703	Autosomal recessive
1p32.3	1:52372828-52404470	ORC1	Origin recognition complex, subunit 1, S. cerevisiae, homolog	601902	Meier-Gorlin syndrome 1	224690	Autosomal recessive	x
1p32.3	1:54756897-54764522	PARS2	Prolyl-tRNA synthetase 2	612036	Epileptic encephalopathy, early infantile, 75	618437	Autosomal recessive
1p21.2	1:99968400-100035633	SLC35A3	Solute carrier family 35 (UDP-GlcNAc transporter), member 3	605632	?Arthrogryposis, mental retardation, and seizures	615553	Autosomal recessive	x
1p21.2	1:100082631-100132929	SASS6	SAS-6 centriolar assembly protein	609321	?Microcephaly 14, primary, autosomal recessive	616402	Autosomal recessive	x
1p13.3	1:109064139-109076002	TAF13	TAF13 RNA polymerase II, TATA box-binding protein-associated factor, 18kD	600774	Mental retardation, autosomal recessive 60	617432	Autosomal recessive	x
1p13.3	1:109213892-109238181	SARS	Seryl-tRNA synthetase	607529	?Neurodevelopmental disorder with microcephaly, ataxia, and seizures	617709	Autosomal recessive
1p13.3	1:109619812-109632054	AMPD2	Adenosine monophosphate deaminase-2, isoform L	102771	Pontocerebellar hypoplasia, type 9	615809	Autosomal recessive	x
1p13.2	1:113894193-113905066	AP4B1	Adaptor-related protein complex 4, beta-1 subunit	607245	Spastic paraplegia 47, autosomal recessive	614066	Autosomal recessive
1p12	1:119711933-119744217	PHGDH	Phosphoglycerate dehydrogenase	606879	Neu-Laxova syndrome 1	256520	Autosomal recessive
1q21.3	1:151008390-151035712	PRUNE1	Prune exopolyphosphatase 1	617413	Neurodevelopmental disorder with microcephaly, hypotonia, and variable brain anomalies	617481	Autosomal recessive
1q21.3	1:151402723-151459493	POGZ	POGO transposable element with ZNF domain	614787	White-Sutton syndrome	616364	Autosomal dominant
1q22	1:155897807-155911348	RIT1	Ric-like protein without CAAX motif 1	609591	Noonan syndrome 8	615355	Autosomal dominant
1q23.3	1:161132702-161158855	UFC1	Ubiquitin-fold modifier-conjugating enzyme 1	610554	Neurodevelopmental disorder with spasticity and poor growth	618076	Autosomal recessive
1q25.3	1:184051650-184097484	TSEN15	tRNA splicing endonuclease 15, S. cerevisiae, homolog of	608756	Pontocerebellar hypoplasia, type 2F	617026	Autosomal recessive
1q31.3	1:197084126-197146693	ASPM	Abnormal spindle-like, microcephaly-associated	605481	Microcephaly 5, primary, autosomal recessive	608716	Autosomal recessive
1q32.1	1:200551496-200620790	KIF14	Kinesin family member 14	611279	Microcephaly 20, primary, autosomal recessive	617914	Autosomal recessive
1q32.1	1:204398683-204412453	PPP1R15B	Protein phosphatase 1, regulatory subunit 15B	613257	Microcephaly, short stature, and impaired glucose metabolism 2	616817	Autosomal recessive
1q41	1:214603194-214664570	CENPF	Centromere autoantigen F, 400kD	600236	Stromme syndrome	243605	Autosomal recessive
1q41	1:220148292-220272452	RAB3GAP2	RAB3 GTPase-activating protein (noncatalytic) subunit 2	609275	Martsolf syndrome	212720	Autosomal recessive
1q42.11	1:224183239-224193440	DEGS1	Delta(4)-desaturase, sphingolipid, 1	615843	Leukodystrophy, hypomyelinating, 18	618404	Autosomal recessive
1q42.12	1:225919876-225924339	PYCR2	Pyrroline-5-carboxylate reductase 2	616406	Leukodystrophy, hypomyelinating, 10	616420	Autosomal recessive
1q44	1:244048938-244057475	ZBTB18	Zinc finger and BTB domain containing 18	608433	Mental retardation, autosomal dominant 22	612337	Autosomal dominant
2p25.2	2:5692383-5701384	SOX11	SRY (sex-determining region Y)-box 11	600898	Coffin-Siris syndrome 9	615866	Autosomal dominant
2p24.3	2:15940549-15947003	MYCN	Oncogene NMYC	164840	Feingold syndrome 1	164280	Autosomal dominant
2p21	2:42767086-42801001	HAAO	3-hydroxyanthranilate 3,4-dioxygenase	604521	Vertebral, cardiac, renal, and limb defects syndrome 1	617660	Autosomal recessive
2p21	2:44941701-44946070	SIX3	SIX homeobox 3	603714	Holoprosencephaly 2	157170	Autosomal dominant
2p21	2:46617214-46630175	CRIPT	Cystine-rich PDZ binding protein	604594	Short stature with microcephaly and distinctive facies	615789	Autosomal recessive
2p16.1	2:55287816-55419855	CCDC88A	Coiled-coil domain-containing protein 88A	609736	?PEHO syndrome-like	617507	Autosomal recessive	x
2p16.1	2:60450519-60553653	BCL11A	B-cell CLL/lymphoma 11A	606557	Dias-Logan syndrome	617101	Autosomal dominant
2p14	2:64988478-65023864	SLC1A4	Solute carrier family 1 (glutamate/neutral amino acid transporter), member 4	600229	Spastic tetraplegia, thin corpus callosum, and progressive microcephaly	616657	Autosomal recessive
2p13.1	2:73729836-73737405	TPRKB	TP53RK-binding protein	608680	Galloway-Mowat syndrome 5	617731	Autosomal recessive
2p13.1	2:73828910-73873660	STAMBP	STAM binding protein	606247	Microcephaly-capillary malformation syndrome	614261	Autosomal recessive
2p12	2:79505053-80648867	CTNNA2	Catenin, alpha-2 (cadherin-associated protein, related)	114025	Cortical dysplasia, complex, with other brain malformations 9	618174	Autosomal recessive
2q14.1	2:112736348-112764676	CKAP2L	Cytoskeleton-associated protein 2-like	616174	Filippi syndrome	272440	Autosomal recessive
2q14.2	2:121530879-121531008	RNU4ATAC	RNA, U4, small nuclear, AT-AC form	601428	Microcephalic osteodysplastic primordial dwarfism, type I	210710	Autosomal recessive
2q21.3	2:135052280-135176666	RAB3GAP1	RAB3 GTPase-activating protein, catalytic subunit	602536	Warburg micro syndrome 1	600118	Autosomal recessive
2q22.3	2:144384080-144520118	ZEB2	Zinc finger E box-binding homeobox 2	605802	Mowat-Wilson syndrome	235730	Autosomal dominant
2q23.1	2:147930395-148021603	ORC4	Origin recognition complex, subunit 4, S. cerevisiae, homolog of	603056	Meier-Gorlin syndrome 2	613800	Autosomal recessive
2q23.1	2:148021010-148516922	MBD5	Methyl-CpG-binding domain protein 5	611472	Mental retardation, autosomal dominant 1	156200	Autosomal dominant
2q23.1-q23.2	2:148875226-149026758	KIF5C	Kinesin family member 5C	604593	Cortical dysplasia, complex, with other brain malformations 2	615282	Autosomal dominant
2q24.2	2:162267073-162318683	IFIH1	Interferon induced with helicase C domain 1	606951	Aicardi-Goutieres syndrome 7	615846	Autosomal dominant
2q31.1	2:171687464-171750157	DYNC1I2	Dynein, cytoplasmic-1, intermediate chain-2	603331	Neurodevelopmental disorder with microcephaly and structural brain anomalies	618492	Autosomal recessive
2q34	2:209771831-209999299	UNC80	Unc-80 homolog, NALCN activator	612636	Hypotonia, infantile, with psychomotor retardation and characteristic facies 2	616801	Autosomal recessive
2q35	2:219075323-219160864	NHEJ1	Nonhomologous end-joining factor 1	611290	Severe combined immunodeficiency with microcephaly, growth retardation, and sensitivity to ionizing radiation	611291
2q36.3	2:227325232-227357835	MFF	Mitochondrial fission factor	614785	Encephalopathy due to defective mitochondrial and peroxisomal fission 2	617086	Autosomal recessive
2q37.1	2:230165472-230225728	SP110	SP110 nuclear body protein (interferon-induced protein 41, 30kD; interferon-induced protein 75, 52kD)	604457	Hepatic venoocclusive disease with immunodeficiency	235550	Autosomal recessive
2q37.3	2:240713763-240820307	KIF1A	Kinesin family member 1A	601255	Mental retardation, autosomal dominant 9	614255	Autosomal dominant
3p25.2	3:12484431-12539623	TSEN2	tRNA splicing endonuclease 2, S. cerevisiae, homolog of	608753	Pontocerebellar hypoplasia type 2B	612389	Autosomal recessive
3p24.2	3:25718943-25790038	NGLY1	N-glycanase 1	610661	Congenital disorder of deglycosylation	615273	Autosomal recessive
3p22.1	3:41199421-41240444	CTNNB1	Catenin (cadherin-associated protein), beta 1, 88kD	116806	Neurodevelopmental disorder with spastic diplegia and visual defects	615075	Autosomal dominant
3p21.31	3:49095931-49105128	QARS	Glutaminyl-tRNA synthetase	603727	Microcephaly, progressive, seizures, and cerebral and cerebellar atrophy	615760	Autosomal recessive
3p21.31	3:48465829-48467644	TREX1	3' repair exonuclease 1	606609	Aicardi-Goutieres syndrome 1, dominant and recessive	225750	Autosomal recessive; Autosomal dominant
3p21.31	3:49828594-49856583	TRAIP	TRAF-interacting protein	605958	Seckel syndrome 9	616777	Autosomal recessive
3p21.2	3:52287557-52295256	GLYCTK	Glycerate kinase	610516	D-glyceric aciduria	220120	Autosomal recessive
3q12.1-q12.2	3:100260991-100325237	TBC1D23	TBC1 domain family, member 23	617687	Pontocerebellar hypoplasia, type 11	617695	Autosomal recessive
3q12.3	3:101648888-101677131	ZBTB11	Zinc finger- and BTB domain-containing protein 11	618181	Intellectual developmental disorder, autosomal recessive 69	618383	Autosomal recessive
3q13.31	3:113747034-113812055	ATP6V1A	ATPase, H+ transporting, V1 subunit A	607027	Epileptic encephalopathy, infantile or early childhood, 3	618012	Autosomal dominant
3q22.2	3:134485723-134783168	CEP63	Centrosomal protein, 63kD	614724	?Seckel syndrome 6	614728	Autosomal recessive	x
3q23	3:139355594-139389679	COPB2	Coatomer protein complex, subunit beta-2	606990	?Microcephaly 19, primary, autosomal recessive	617800	Autosomal recessive
3q23	3:142449234-142578792	ATR	Ataxia-telangiectasia and Rad3-related (FRAP-related protein-1)	601215	Seckel syndrome 1	210600	Autosomal recessive
3q25.1	3:149812687-149962138	RNF13	RING finger protein 13	609247	Epileptic encephalopathy, early infantile, 73	618379	Autosomal dominant
3q26.32	3:177019356-177197481	TBL1XR1	Transducin-beta-like 1 receptor 1	608628	Pierpont syndrome	602342	Autosomal dominant
3q27.1	3:184242300-184258300	ALG3	Alg3, S. cerevisiae, homolog of	608750	Congenital disorder of glycosylation, type Id	601110	Autosomal recessive
4p15.2	4:25120013-25160545	SEPSECS	O-phosphoserine tRNA-selenocysteine tRNA synthase	613009	Pontocerebellar hypoplasia type 2D	613811	Autosomal recessive
4p15.2	4:26163488-26435130	RBPJ	Recombination signal-binding protein 1 for kappa J region	147183	Adams-Oliver syndrome 3	614814	Autosomal dominant	x
4p14	4:39459023-39479505	LIAS	Lipoic acid synthase	607031	Hyperglycinemia, lactic acidosis, and seizures	614462	Autosomal recessive
4q12	4:55948807-56033360	CEP135	Centrosomal protein, 135kD	611423	Microcephaly 8, primary, autosomal recessive	614673	Autosomal recessive
4q21.23	4:84669546-84966689	WDFY3	WD repeat- and FYVE domain-containing protein 3	617485	?Microcephaly 18, primary, autosomal dominant	617520	Autosomal dominant	x
4q22.1	4:88520977-88523800	PIGY	Phosphatidylinositol glycan, class Y	610662	Hyperphosphatasia with mental retardation syndrome 6	616809	Autosomal recessive
4q23	4:99546708-99564038	TRMT10A	tRNA methyltransferase 10, S. cerevisiae, homolog of, A	616013	Microcephaly, short stature, and impaired glucose metabolism 1	616033	Autosomal recessive
4q24	4:103105805-103198408	CENPE	Centromere autoantigen E, 312kD	117143	?Microcephaly 13, primary, autosomal recessive	616051	Autosomal recessive
5p15.33	5:892883-919347	TRIP13	Thyroid hormone receptor interactor 13	604507	Mosaic variegated aneuploidy syndrome 3	617598	Autosomal recessive
5p15.31	5:6599238-6633359	NSUN2	NOP2/SUN RNA methyltransferase family, member 2	610916	Mental retardation, autosomal recessive 5	611091	Autosomal recessive
5p15.2	5:14143341-14510203	TRIO	Triple functional domain	601893	Mental retardation, autosomal dominant 44	617061	Autosomal dominant
5p13.2	5:34929539-34958963	DNAJC21	DNAJ/HSP40 homolog, subfamily C, member 21	617048	Bone marrow failure syndrome 3	617052	Autosomal recessive
5p12	5:45254947-45696379	HCN1	Hyperpolarization-activated cyclic nucleotide-gated potassium channel 1	602780	Epileptic encephalopathy, early infantile, 24	615871	Autosomal dominant
5q12.1	5:60873831-60945077	ERCC8	Excision repair cross-complementing rodent repair deficiency, complementation group 8	609412	Cockayne syndrome, type A	216400	Autosomal recessive
5q12.1	5:61332257-61546171	ZSWIM6	Zinc finger SWIM domain-containing protein 6	615951	Neurodevelopmental disorder with movement abnormalities, abnormal gait, and autistic features	617865	Autosomal dominant
5q12.1	5:62306161-62387183	KIF2A	Kinesin, heavy chain, 2	602591	Cortical dysplasia, complex, with other brain malformations 3	615411	Autosomal dominant
5q13.2	5:69492546-69558103	OCLN	Occludin	602876	Pseudo-TORCH syndrome 1	251290	Autosomal recessive
5q13.3	5:74721203-74767370	GFM2	Mitochondrial elongation factor G2	606544	Combined oxidative phosphorylation deficiency 39	618397	Autosomal recessive
5q14.2	5:82273319-82278353	RPS23	Ribosomal protein S23	603683	Brachycephaly, trichomegaly, and developmental delay	617412	Autosomal dominant
5q14.2	5:83077408-83370332	XRCC4	X-ray repair, complementing defective, repair in Chinese hamster cells-4	194363	Short stature, microcephaly, and endocrine dysfunction	616541	Autosomal recessive
5q31.1	5:134194331-134226072	PPP2CA	Protein phosphatase-2 (formerly 2A), catalytic subunit, alpha isoform	176915	Neurodevelopmental disorder and language delay with or without structural brain abnormalities	618354	Autosomal dominant
5q31.3	5:141515015-141619054	DIAPH1	Diaphanous, Drosophila, homolog of, 1	602121	Seizures, cortical blindness, microcephaly syndrome	616632	Autosomal recessive
5q31.3	5:141943584-141959061	PCDH12	Protocadherin 12 (cadherin, vascular endothelial, 2)	605622	Microcephaly, seizures, spasticity, and brain calcification	251280	Autosomal recessive
5q33.3	5:157266090-157395593	CYFIP2	Cytoplasmic FMRP interacting protein 2	606323	Epileptic encephalopathy, early infantile, 65	618008	Autosomal dominant
5q34	5:161288428-161548403	GABRB2	Gamma-aminobutyric acid (GABA) A receptor, beta-2	600232	Epileptic encephalopathy, infantile or early childhood, 2	617829	Autosomal dominant
6p25.2	6:3224276-3227652	TUBB2B	Tubulin, beta-2B	612850	Cortical dysplasia, complex, with other brain malformations 7	610031	Autosomal dominant
6p22.3	6:21593750-21598618	SOX4	SRY (sex determining region Y)-box 4	184430	Coffin-Siris syndrome 10	618506	Autosomal dominant
6p21.33	6:30720200-30725425	TUBB	Tubulin, beta polypeptide	191130	Cortical dysplasia, complex, with other brain malformations 6	615771	Autosomal dominant
6p21.33	6:31777517-31795927	VARS	Valyl-tRNA synthetase	192150	Neurodevelopmental disorder with microcephaly, seizures, and cortical atrophy	617802	Autosomal recessive
6p21.32	6:33418293-33453688	SYNGAP1	Synaptic Ras GTPase activating protein 1	603384	Mental retardation, autosomal dominant 5	612621	Autosomal dominant
6p21.1	6:43620480-43631308	GTPBP2	GTP-binding protein 2	607434	Jaberi-Elahi syndrome	617988	Autosomal recessive
6q15	6:87513934-87590031	RARS2	Arginyl-tRNA synthetase 2	611524	Pontocerebellar hypoplasia, type 6	611523	Autosomal recessive
6q16.1-q16.2	6:98868534-98948005	FBXL4	F-box and leucine-rich repeat protein 4	605654	Mitochondrial DNA depletion syndrome 13 (encephalomyopathic type)	615471	Autosomal recessive	x
6q16.3	6:104728092-104859918	HACE1	HECT domain- and ankyrin repeat-containing E3 ubiquitin protein ligase 1	610876	Spastic paraplegia and psychomotor retardation with or without seizures	616756	Autosomal recessive
6q27	6:166922112-166956579	RNASET2	Ribonuclease T2	612944	Leukoencephalopathy, cystic, without megalencephaly	612951	Autosomal recessive
7p22.3	7:192570-260771	FAM20C	Family with sequence similarity 20, member C	611061	Raine syndrome	259775	Autosomal recessive
7p22.1	7:6009244-6023833	AIMP2	Aminoacyl tRNA synthetase complex-interacting multifunctional protein 2	600859	Leukodystrophy, hypomyelinating, 17	618006	Autosomal recessive
7p22.1	7:6374526-6403966	RAC1	Ras-related C3 botulinum toxin substrate 1	602048	Mental retardation, autosomal dominant 48	617751	Autosomal dominant
7p14.1	7:40126026-40134621	MPLKIP	M-phase specific PLK1 interacting protein	609188	Trichothiodystrophy 4, nonphotosensitive	234050	Autosomal recessive	x
7q11.21	7:66628880-66643228	KCTD7	Potassium channel tetramerization domain containing 7	611725	Epilepsy, progressive myoclonic 3, with or without intracellular inclusions	611726	Autosomal recessive
7q11.22	7:69598474-70793505	KIAA0442	KIAA0442 gene	607270	Mental retardation, autosomal dominant 26	615834	Autosomal dominant
7q21.11	7:82754011-83164160	PCLO	Piccolo, mouse, homolog of	604918	?Pontocerebellar hypoplasia, type 3	608027	Autosomal recessive
7q21.2	7:92604920-92836626	CDK6	Cyclin-dependent kinase 6	603368	?Microcephaly 12, primary, autosomal recessive	616080	Autosomal recessive
7q21.3	7:97851676-97928440	ASNS	Asparagine synthetase	108370	Asparagine synthetase deficiency	615574	Autosomal recessive
7q22.1	7:98878489-99013242	TRRAP	Transformation/transcription domain-associated protein	603015	Developmental delay with or without dysmorphic facies and autism	618454	Autosomal dominant
7q22.1	7:100101412-100109038	AP4M1	Adaptor-related protein complex 4, mu-1 subunit	602296	Spastic paraplegia 50, autosomal recessive	612936	Autosomal recessive
7q22.1	7:100154422-100158722	MAP11	Microtubule-associated protein 11	618350	?Microcephaly 25, primary, autosomal recessive	618351	Autosomal recessive
7q22.1	7:100643096-100656460	ACTL6B	Actin-like 6B	612458	Intellectual developmental disorder with severe speech and ambulation defects	618470	Autosomal dominant
7q22.3	7:104940948-105115018	KMT2E	Lysine (K)-specific methyltransferase 2E	608444	O'Donnell-Luria-Rodan syndrome	618512	Autosomal dominant
7q22.3	7:105456500-105522270	PUS7	Pseudouridylate synthase 7, putative	616261	Intellectual developmental disorder with abnormal behavior, microcephaly, and short stature	618342	Autosomal recessive
7q31.1	7:107891106-107921197	DLD	Dihydrolipoamide dehydrogenase (E3 component of pyruvate dehydrogenase complex, 2-oxo-glutarate complex)	238331	Dihydrolipoamide dehydrogenase deficiency	246900	Autosomal recessive
7q32.1	7:128297684-128343914	RBM28	RNA-binding motif protein 28	612074	?Alopecia, neurologic defects, and endocrinopathy syndrome	612079	Autosomal recessive	x
7q36.2	7:153748132-154894284	DPP6	Dipeptidylpeptidase VI	126141	{Ventricular fibrillation, paroxysmal familial, 2}	612956	Autosomal dominant
7q36.3	7:155799979-155812462	SHH	Sonic hedgehog signaling molecule	600725	Holoprosencephaly 3	142945	Autosomal dominant
7q36.3	7:158631168-158704830	NCAPG2	Non-SMC condensin II complex subunit G2	608532	Khan-Khan-Katsanis syndrome	618460	Autosomal recessive
8p23.1	8:6406591-6648507	MCPH1	Microcephalin	607117	Microcephaly 1, primary, autosomal recessive	251200	Autosomal recessive
8p21.3	8:22987250-23020198	RHOBTB2	Rho-related BTB domain-containing protein 2	607352	Epileptic encephalopathy, early infantile, 64	618004	Autosomal dominant
8p21.1	8:27771948-27812429	ESCO2	Establishment of cohesion 1, S. cerevisiae, homolog of, 2	609353	SC phocomelia syndrome	269000	Autosomal recessive
8p12	8:30578317-30658240	GTF2E2	General transcription factor IIE, polypeptide 2, beta subunit, 34kD	189964	Trichothiodystrophy 6, nonphotosensitive	616943	Autosomal recessive
8p12	8:33498464-33513184	TTI2	TELO2-interacting protein 2	614426	Mental retardation, autosomal recessive 39	615541	Autosomal recessive	x
8p11.23	8:37762545-37779767	PLPBP	Pyridoxal phosphate-binding protein	604436	Epilepsy, early-onset, vitamin B6-dependent	617290	Autosomal recessive	x
8p11.21	8:41929478-42051987	KAT6A	K(lysine) acetyltransferase 6A	601408	Mental retardation, autosomal dominant 32	616268	Autosomal dominant
8q21.11	8:73976141-73982782	TMEM70	Transmembrane protein 70	612418	Mitochondrial complex V (ATP synthase) deficiency, nuclear type 2	614052	Autosomal recessive
8q21.3	8:89933335-89984723	NBN	Nibrin	602667	Nijmegen breakage syndrome	251260	Autosomal recessive
8q21.3	8:91070304-91087094	OTUD6B	OTU domain-containing protein 6B	612021	Intellectual developmental disorder with dysmorphic facies, seizures, and distal limb anomalies	617452	Autosomal recessive
8q22.1	8:96261901-96336994	PTDSS1	Phosphatidylserine synthase 1	612792	Lenz-Majewski hyperostotic dwarfism	151050	Autosomal dominant
8q22.2	8:99013265-99877585	VPS13B	Vacuolar protein sorting 13, yeast, homolog of, B	607817	Cohen syndrome	216550	Autosomal recessive
8q24.11	8:116845933-116874865	RAD21	Rad21, S. pombe, homolog of	606462	Cornelia de Lange syndrome 4	614701	Autosomal dominant
8q24.12	8:119730772-119832857	TAF2	TAF2 RAN polymerase II, TATA box-binding protein-associated factor, 150kD	604912	Mental retardation, autosomal recessive 40	615599	Autosomal recessive
8q24.13	8:125091778-125367124	NSMCE2	Non-SMC element 2, S. cerevisiae, homolog of	617246	Seckel syndrome 10	617253	Autosomal recessive
8q24.3	8:139727724-140458578	TRAPPC9	Trafficking protein particle complex 9	611966	Mental retardation, autosomal recessive 13	613192	Autosomal recessive
8q24.3	8:143816343-143830040	PUF60	Poly-U-binding splicing factor, 60kD	604819	Verheij syndrome	615583	Autosomal dominant
9p24.3	9:2015346-2193623	SMARCA2	SWI/SNF related, matrix associated, actin dependent regulator of chromatin, subfamily a, member 2	600014	Nicolaides-Baraitser syndrome	601358	Autosomal dominant
9p24.2	9:2621785-2660055	VLDLR	Very low density lipoprotein receptor	192977	Cerebellar hypoplasia and mental retardation with or without quadrupedal locomotion 1	224050	Autosomal recessive	x
9p21.2	9:26903371-26947472	PLAA	Phospholipase A2-activating protein	603873	Neurodevelopmental disorder with progressive microcephaly, spasticity, and brain anomalies	617527	Autosomal recessive
9p13.2	9:37779713-37785091	EXOSC3	Exosome component 3	606489	Pontocerebellar hypoplasia, type 1B	614678	Autosomal recessive
9q21.33	9:85546538-85742028	AGTPBP1	ATP/GTP-binding protein 1	606830	Neurodegeneration, childhood-onset, with cerebellar atrophy	618276	Autosomal recessive
9q22.31	9:92,210,206	IARS	Isoleucine-tRNA synthetase	600709	Growth retardation, impaired intellectual development, hypotonia, and hepatopathy	617093	Autosomal recessive
9q22.33	9:98056727-98083082	NANS	N-acetylneuraminic acid synthase (sialic acid synthase)	605202	Spondyloepimetaphyseal dysplasia, Camera-Genevieve type	610442	Autosomal recessive
9q33.2	9:120388868-120580169	CDK5RAP2	CDK5 regulatory subunit-associated protein 2	608201	Microcephaly 3, primary, autosomal recessive	604804	Autosomal recessive
9q34.11	9:127935094-127938483	DPM2	Dolichyl-phosphate mannosyltransferase 2, regulatory subunit	603564	Congenital disorder of glycosylation, type Iu	615042	Autosomal recessive	x
9q34.11	9:128552563-128633661	SPTAN1	Spectrin, alpha, nonerythrocytic-1 (alpha-fodrin)	182810	Epileptic encephalopathy, early infantile, 5	613477	Autosomal dominant
9q34.13	9:131125585-131234662	NUP214	Nucleoporin, 214kD	114350	{Encephalopathy, acute, infection-induced, susceptibility to, 9}	618426	Autosomal recessive
9q34.3	9:135,702,184	KCNT1	Potassium channel, subfamily T, member 1	608167	Epileptic encephalopathy, early infantile, 14	614959	Autosomal dominant
9q34.3	9:137619000-137836126	EHMT1	Euchromatic histone methyltransferase 1	607001	Kleefstra syndrome 1	610253	Autosomal dominant
9q34.3	9:137877781-138124618	CACNA1B	Calcium channel, voltage-dependent, L type, alpha 1B subunit	601012	Neurodevelopmental disorder with seizures and nonepileptic hyperkinetic movements	618497	Autosomal recessive
10p13	10:13638299-14330923	FRMD4A	FERM domain-containing protein 4A	616305	?Corpus callosum, agenesis of, with facial anomalies and cerebellar ataxia	616819	Autosomal recessive
10p12.1	10:27110110-27155050	YME1L1	Mitochondrial escape 1-like 1	607472	?Optic atrophy 11	617302	Autosomal recessive
10p12.1	10:27504173-27542238	RAB18	Ras-associated protein RAB18	602207	Warburg micro syndrome 3	614222	Autosomal recessive
10q11.23	10:49454469-49539537	ERCC6	Excision repair cross complementing rodent repair deficiency, complementation group 6	609413	Cerebrooculofacioskeletal syndrome 1	214150	Autosomal recessive
10q21.3	10:68414063-68472520	DNA2	DNA replication helicase 2, yeast, homolog of	601810	?Seckel syndrome 8	615807	Autosomal recessive	x
10q22.1	10:68,988,802	KIAA1279	KIAA1279 gene	609367	Goldberg-Shprintzen megacolon syndrome	609460	Autosomal recessive
10q22.2	10:74824926-75032623	KAT6B	Lysine acetyltransferase 6B	605880	Genitopatellar syndrome	606170	Autosomal dominant
10q23.33	10:92593129-92655394	KIF11	Kinesin family member 11	148760	Microcephaly with or without chorioretinopathy, lymphedema, or mental retardation	152950	Autosomal dominant
10q24.1	10:95710900-95877265	ENTPD1	Ectonucleoside triphosphate diphosphohydrolase 1 (CD39 antigen)	601752	Spastic paraplegia 64, autosomal recessive	615683	Autosomal recessive	x
10q26.3	10:129835232-129964273	EBF3	Early B-cell factor 3	607407	Hypotonia, ataxia, and delayed development syndrome	617330	Autosomal dominant
11p15.4	11:9138824-9265349	DENND5A	DENN domain-containing protein 5A	617278	Epileptic encephalopathy, early infantile, 49	617281	Autosomal recessive
11p15.3	11:13668665-13732345	FAR1	Fatty acyl CoA reductase 1	616107	Peroxisomal fatty acyl-CoA reductase 1 disorder	616154	Autosomal recessive
11p14.1	11:30009729-30017029	KCNA4	Potassium voltage-gated channel, shaker-related subfamily, member 4	176266	Microcephaly, cataracts, impaired intellectual development, and dystonia with abnormal striatum	618284	Autosomal recessive
11p13	11:34915828-34996127	PDHX	Pyruvate dehydrogenase complex, lipoyl-containing component X	608769	Lacticacidemia due to PDX1 deficiency	245349	Autosomal recessive
11p11.2	11:45804071-45813015	SLC35C1	Solute carrier family 35, member C1 (GDP-Fucose transporter 1)	605881	Congenital disorder of glycosylation, type IIc	266265	Autosomal recessive
11q12.1	11:57657743-57661864	CLP1	Cleavage and polyadenylation factor I subunit 1, yeast, homolog of	608757	Pontocerebellar hypoplasia, type 10	615803	Autosomal recessive
11q12.1	11:59142745-59155038	FAM111A	Family with sequence similarity 111, member A	615292	Gracile bone dysplasia	602361	Autosomal dominant
11q13.4	11:71434410-71448430	DHCR7	Delta-7-dehydrocholesterol reductase	602858	Smith-Lemli-Opitz syndrome	270400	Autosomal recessive
11q13.4	11:72285494-72434683	CLPB	Caseinolytic peptidase B	616254	3-methylglutaconic aciduria, type VII, with cataracts, neurologic involvement and neutropenia	616271	Autosomal recessive
11q13.4	11:74012577-74171209	C2CD3	C2 calcium-dependent domain-containing protein 3	615944	Orofaciodigital syndrome XIV	615948	Autosomal recessive
11q21	11:93784281-93814962	MED17	Mediator complex subunit 17	603810	Microcephaly, postnatal progressive, with seizures and brain atrophy	613668	Autosomal recessive
11q23.1	11:111776095-111871580	ALG9	Alg9, yeast, homolog of	606941	Congenital disorder of glycosylation, type Il	608776	Autosomal recessive
11q23.3	11:118572386-118603032	ARCN1	Archain 1	600820	Short stature, rhizomelic, with microcephaly, micrognathia, and developmental delay	617164	Autosomal dominant
11q23.3	11:119067751-119081977	VPS11	Vacuolar protein sorting 11, yeast, homolog of	608549	Leukodystrophy, hypomyelinating, 12	616683	Autosomal recessive
11q23.3	11:119096504-119101883	DPAGT1	Dolichyl-phosphate N-acetylglucosamine phosphotransferase	191350	Congenital disorder of glycosylation, type Ij	608093	Autosomal recessive
11q24.2	11:125592846-125623090	STT3A	STT3A, subunit of the oligosaccharyltransferase complex (catalytic)	601134	?Congenital disorder of glycosylation, type Iw	615596	Autosomal recessive
11q24.2	11:125893484-125903277	PUS3	Pseudouridylate synthase 3	616283	Mental retardation, autosomal recessive 55	617051	Autosomal recessive
11q24.2	11:126304059-126350004	DCPS	Decapping enzyme, scavenger	610534	Al-Raqad syndrome	616459	Autosomal recessive
11q25	11:134152441-134225453	NCAPD3	Non-SMC condensin II complex subunit D3	609276	Microcephaly 22, primary, autosomal recessive	617984	Autosomal recessive
12p13.31	12:6970780-6997427	EMG1	Essential for mitotic growth 1, S. cerevisiae, homolog of	611531	Bowen-Conradi syndrome	211180	Autosomal recessive
12p13.31	12:8914508-8941466	PHC1	Polyhomeotic-like 1	602978	?Microcephaly 11, primary, autosomal recessive	615414	Autosomal recessive	x
12p13.1	12:13537336-13982011	GRIN2B	Glutamate receptor, ionotropic, N-methyl D-aspartate 2B	138252	Epileptic encephalopathy, early infantile, 27	616139	Autosomal dominant
12p11.21	12:31073859-31104798	DDX11	DEAD/H box-11 (CHL1-related helicase gene-1)	601150	Warsaw breakage syndrome	613398	Autosomal recessive
12p11.21	12:32679199-32745649	DNM1L	Dynamin 1-like	603850	Encephalopathy, lethal, due to defective mitochondrial peroxisomal fission 1	614388	Autosomal recessive; Autosomal dominant
12q13.12	12:49184794-49189323	TUBA1A	Tubulin, alpha-1A	602529	Lissencephaly 3	611603	Autosomal dominant
12q13.13	12:53307455-53321609	AAAS	Aladin	605378	Achalasia-addisonianism-alacrimia syndrome	231550	Autosomal recessive
12q15	12:68686970-68745808	NUP107	Nucleoporin, 107kD	607617	Galloway-Mowat syndrome 7	618348	Autosomal recessive
12q21.32	12:88142306-88199886	TMTC3	Transmembrane and tetratricopeptide repeat domains-containing protein 3	617218	Lissencephaly 8	617255	Autosomal recessive
12q23.2	12:102073102-102120130	NUP37	Nucleoporin, 37kD	609264	?Microcephaly 24, primary, autosomal recessive	618179	Autosomal recessive
12q24.11	12:109477409-109543627	UBE3B	Ubiquitin-protein ligase E3B	608047	Kaufman oculocerebrofacial syndrome	244450	Autosomal recessive
12q24.23	12:119685790-119877319	CIT	Citron rho-interacting serine/threonine kinase	605629	Microcephaly 17, primary, autosomal recessive	617090	Autosomal recessive
12q24.31	12:123712352-123761754	ATP6V0A2	ATPase, H+ transporting, V0 subunit A2	611716	Cutis laxa, autosomal recessive, type IIA	219200	Autosomal recessive
12q24.33	12:131929267-131945895	PUS1	Pseudourine synthase 1	608109	Myopathy, lactic acidosis, and sideroblastic anemia 1	600462	Autosomal recessive
12q24.33	12:132725502-132761831	ANKLE2	Ankyrin repeat- and LEM domain-containing protein 2	616062	Microcephaly 16, primary, autosomal recessive	616681	Autosomal recessive
13q12.12-q12.13	13:24882273-24922888	CENPJ	Centromeric protein J	609279	Microcephaly 6, primary, autosomal recessive	608393	Autosomal recessive
13q13.3	13:35473788-35476688	MAB21L1	mab-21 (C. elegans)-like 1	601280	Cerebellar, ocular, craniofacial, and genital syndrome	618479	Autosomal recessive
13q13.3	13:36,301,637	SPG20	Spartin	607111	Troyer syndrome	275900	Autosomal recessive
13q14.11	13:39655626-39791665	COG6	Component of oligomeric golgi complex 6	606977	Congenital disorder of glycosylation, type IIl	614576	Autosomal recessive
13q14.3	13:50909677-50970461	RNASEH2B	Ribonuclease H2, subunit B	610326	Aicardi-Goutieres syndrome 2	610181	Autosomal recessive
13q32.3-q33.1	13:101053773-101417205	NALCN	Sodium leak channel, nonselective	611549	Hypotonia, infantile, with psychomotor retardation and characteristic facies 1	615419	Autosomal recessive	x
13q33.1	13:102845840-102876000	ERCC5	Excision-repair, complementing defective, in Chinese hamster, number 5	133530	Cerebrooculofacioskeletal syndrome 3	616570	Autosomal recessive
13q33.3	13:108207441-108218348	LIG4	Ligase IV, DNA, ATP-dependent	601837	LIG4 syndrome	606593	Autosomal recessive
13q34	13:110148962-110307156	COL4A1	Collagen IV, alpha-1 polypeptide	120130	Brain small vessel disease with or without ocular anomalies	175780	Autosomal dominant
13q34	13:114314502-114327321	CHAMP1	Chromosome alignment-maintaining phosphoprotein 1	616327	Mental retardation, autosomal dominant 40	616579	Autosomal dominant
14q11.2	14:20446400-20454811	OSGEP	O-sialoglycoprotein endopeptidase	610107	Galloway-Mowat syndrome 3	617729	Autosomal recessive
14q12	14:24239639-24242673	TINF2	TRF1-interacting nuclear factor 2	604319	Dyskeratosis congenita, autosomal dominant 3	613990	Autosomal dominant
14q12	14:28766786-28770276	FOXG1	Forkhead box G1B	164874	Rett syndrome, congenital variant	613454	Autosomal dominant
14q12	14:29,576,478	PRKD1	Protein kinase D1	605435	Congenital heart defects and ectodermal dysplasia	617364	Autosomal dominant
14q22.1	14:50719762-50831139	NIN	Ninein	608684	?Seckel syndrome 7	614851	Autosomal recessive	x
14q24.3	14:74056846-74084452	ALDH6A1	Aldehyde dehydrogenase 6 family, member A1 (methylmalonate semialdehyde dehydrogenase)	603178	Methylmalonate semialdehyde dehydrogenase deficiency	614105	Autosomal recessive
14q24.3	14:77274955-77320884	POMT2	Putative protein O-mannosyltransferase 2	607439	Muscular dystrophy-dystroglycanopathy (congenital with brain and eye anomalies), type A, 2	613150	Autosomal recessive
14q32.2	14:96797381-96881613	VRK1	Vaccinia-related kinase-1	602168	Pontocerebellar hypoplasia type 1A	607596	Autosomal recessive	x
14q32.31	14:101964572-102056442	DYNC1H1	Dynein, cytoplasmic-1, heavy chain-1	600112	Mental retardation, autosomal dominant 13	614563	Autosomal dominant
14q32.33	14:105209285-105315576	BRF1	BRF1, S. cerevisiae, homolog of (TATA box-binding protein-associated factor 3C)	604902	Cerebellofaciodental syndrome	616202	Autosomal recessive
15q11.2	15:25333727-25439380	UBE3A	Ubiquitin protein ligase E3A	601623	Angelman syndrome	105830	Autosomal dominant
15q14	15:34229783-34338056	SLC12A6	Solute carrier family 12 (potassium/chloride transporters), member 6	604878	Agenesis of the corpus callosum with peripheral neuropathy	218000	Autosomal recessive
15q14	15:36889203-37101310	MEIS2	Meis1, mouse, homolog of, 2	601740	Cleft palate, cardiac defects, and mental retardation	600987	Autosomal dominant	x
15q15.1	15:40161008-40221135	BUB1B	Budding uninhibited by benzimidazoles 1, S. cerevisiae, homolog of, beta	602860	Mosaic variegated aneuploidy syndrome 1	257300	Autosomal recessive
15q15.1	15:40594011-40664341	KNL1	Kinetochore scaffold 1	609173	Microcephaly 4, primary, autosomal recessive	604321	Autosomal recessive
15q15.3	15:43371072-43409770	TUBGCP4	Tubulin-gamma complex-associated protein 4	609610	Microcephaly and chorioretinopathy, autosomal recessive, 3	616335	Autosomal recessive
15q21.1	15:48662533-48811903	CEP152	Centrosomal protein, 152kD	613529	Microcephaly 9, primary, autosomal recessive	614852	Autosomal recessive
15q21.2	15:50908568-51005899	AP4E1	Adaptor-related protein complex 4, epsilon-1 subunit	607244	Spastic paraplegia 51, autosomal recessive	613744	Autosomal recessive
15q22.31	15:65001511-65029638	MTFMT	Mitochondrial methionyl-tRNA formyltransferase	611766	Combined oxidative phosphorylation deficiency 15	614947	Autosomal recessive
15q24.1	15:74630557-74696433	EDC3	Enhancer of mRNA decapping 3, S. cerevisiae, homolog of	609842	?Mental retardation, autosomal recessive 50	616460	Autosomal recessive	x
15q24.2	15:75,369,378	SIN3A	Sin3, yeast, homolog of, A	607776	Witteveen-Kolk syndrome	613406	Autosomal dominant
15q25.1	15:79843546-79897284	MTHFS	5,10-methenyltetrahydrofolate synthetase	604197	Neurodevelopmental disorder with microcephaly, epilepsy, and hypomyelination	618367	Autosomal recessive
15q25.1	15:80404381-80597932	ARNT2	Aryl hydrocarbon receptor nuclear translocator 2	606036	?Webb-Dattani syndrome	615926	Autosomal recessive
15q25.2	15:82130219-82262762	EFL1	Elongation factor-like GTPase 1	617538	Shwachman-Diamond syndrome 2	617941	Autosomal recessive
15q25.2	15:82659280-82709907	AP3B2	Adaptor-related protein complex 3, beta 2 subunit	602166	Epileptic encephalopathy, early infantile, 48	617276	Autosomal recessive
15q25.2	15:84641494-84654342	WDR73	WD repeat-containing protein 73	616144	Galloway-Mowat syndrome 1	251300	Autosomal recessive
15q26.1	15:89243953-89317258	FANCI	FANCI gene	611360	Fanconi anemia, complementation group I	609053	Autosomal recessive
15q26.1	15:89316304-89334823	POLG	Polymerase (DNA directed), gamma	174763	Mitochondrial DNA depletion syndrome 4A (Alpers type)	203700	Autosomal recessive
15q26.1	15:90,717,345	RECQL3	DNA helicase, RecQ-like 3	604610	Bloom syndrome	210900	Autosomal recessive
15q26.3	15:100566913-100603031	LINS1	Lines homolog 1	610350	Mental retardation, autosomal recessive 27	614340	Autosomal recessive	x
16p13.3	16:1493344-1510458	TELO2	Telomere maintenance 2, S. cerevisiae, homolog of	611140	You-Hoover-Fong syndrome	616954	Autosomal recessive
16p13.3	16:1771888-1773150	MRPS34	Mitochondrial ribosomal protein S34	611994	Combined oxidative phosphorylation deficiency 32	617664	Autosomal recessive
16p13.3	16:3024034-3027749	THOC6	THO complex subunit 6	615403	Beaulieu-Boycott-Innes syndrome	613680	Autosomal recessive
16p13.3	16:3725053-3880726	CREBBP	CREB binding protein	600140	Menke-Hennekam syndrome 1	618332	Autosomal dominant
16p13.3	16:5071808-5087378	ALG1	Alg1, yeast, homolog of (beta-1,4 mannosyltransferase)	605907	Congenital disorder of glycosylation, type Ik	608540	Autosomal recessive
16p13.12	16:14435700-14630285	PARN	Polyadenylate-specific ribonuclease	604212	Dyskeratosis congenita, autosomal recessive 6	616353	Autosomal recessive
16p13.11	16:15643266-15726352	NDE1	nudE neurodevelopment protein 1	609449	?Microhydranencephaly	605013	Autosomal recessive
16p12.3	16:17101768-17470959	XYLT1	Xylosyltransferase 1	608124	Desbuquois dysplasia 2	615777	Autosomal recessive	x
16p12.2	16:23388492-23453214	COG7	Component of oligomeric golgi complex 7	606978	Congenital disorder of glycosylation, type IIe	608779	Autosomal recessive
16p12.2	16:23603161-23641356	PALB2	Partner and localizer of BRCA2	610355	Fanconi anemia, complementation group N	610832
16p11.2	16:30,699,170	SRCAP	SNF2-related CBP activator protein	611421	Floating-Harbor syndrome	136140	Autosomal dominant
16q12.2	16:53703962-54121940	FTO	Fat mass- and obesity-associated gene	610966	Growth retardation, developmental delay, facial dysmorphism	612938	Autosomal recessive	x
16q13	16:57186136-57240472	RSPRY1	RING finger- and SPRY domain-containing protein 11	616585	Spondyloepimetaphyseal dysplasia, Faden-Alkuraya type	616723	Autosomal recessive	x
16q21	16:57735769-57757243	KATNB1	Katanin, p80 subunit, B1	602703	Lissencephaly 6, with microcephaly	616212	Autosomal recessive
16q21	16:58519945-58629885	CNOT1	CCR4-NOT transcription complex, subunit 1	604917	Holoprosencephaly 12, with or without pancreatic agenesis	618500	Autosomal dominant
16q22.1	16:67562525-67639184	CTCF	CCCTC-binding factor	604167	Mental retardation, autosomal dominant 21	615502	Autosomal dominant
16q22.1	16:68310950-68360875	PRMT7	Protein arginine N-methyltransferase 7	610087	Short stature, brachydactyly, intellectual developmental disability, and seizures	617157	Autosomal recessive
16q22.1	16:70,252,294	AARS	Alanyl-tRNA synthetase	601065	Epileptic encephalopathy, early infantile, 29	616339	Autosomal recessive
16q23.1-q23.2	16:78099412-79212666	WWOX	WW domain-containing oxidoreductase	605131	Epileptic encephalopathy, early infantile, 28	616211	Autosomal recessive
16q24.3	16:88706480-88715395	CTU2	Cytosolic thiouridylase, subunit 2	617057	Microcephaly, facial dysmorphism, renal agenesis, and ambiguous genitalia syndrome	618142	Autosomal recessive
16q24.3	16:88803788-88809257	CDT1	Chromatin licensing and DNA replication factor 1	605525	Meier-Gorlin syndrome 4	613804	Autosomal recessive
16q24.3	16:89644430-89657784	CHMP1A	CHMP family, member 1A	164010	Pontocerebellar hypoplasia, type 8	614961	Autosomal recessive
17p13.3	17:508667-714845	VPS53	Vacuolar protein sorting 53, S. cerevisiae, homolog of	615850	Pontocerebellar hypoplasia, type 2E	615851	Autosomal recessive
17p13.3	17:744420-752867	GEMIN4	Neurodevelopmental disorder with microcephaly, cataracts, and renal abnormalities	606969	Neurodevelopmental disorder with microcephaly, cataracts, and renal abnormalities	617913	Autosomal recessive
17p13.3	17:1494574-1516734	INPP5K	Inositol polyphosphate-5-phosphatase K	607875	Muscular dystrophy, congenital, with cataracts and intellectual disability	617404	Autosomal recessive
17p13.2	17:4997949-5028400	KIF1C	Kinesin family member 1C	603060	Spastic ataxia 2, autosomal recessive	611302	Autosomal recessive	x
17p13.1	17:7668401-7687549	TP53	Tumor protein p53	191170	Bone marrow failure syndrome 5	618165	Autosomal dominant
17p11.2	17:18269957-18314995	TOP3A	Topoisomerase (DNA) III, alpha	601243	Microcephaly, growth restriction, and increased sister chromatid exchange 2	618097	Autosomal recessive
17q12	17:36486626-36499311	ZNHIT3	Zinc finger HIT domain-containing protein 3	604500	PEHO syndrome	260565	Autosomal recessive
17q12	17:38,733,897	RNF110	Ring finger protein 110 (zinc finger protein-144)	600346	Turnpenny-Fry syndrome	618371	Autosomal dominant
17q21.2	17:42679766-42699992	CNTNAP1	Contactin-associated protein 1	602346	Hypomyelinating neuropathy, congenital, 3	618186	Autosomal recessive
17q21.31	17:43044294-43125482	BRCA1	Breast cancer-1 gene	113705	Fanconi anemia, complementation group S	617883	Autosomal recessive
17q21.31	17:44070699-44076343	G6PC3	Glucose-6-phosphatase, catalytic, 3	611045	Dursun syndrome	612541	Autosomal recessive
17q21.31	17:44849947-44899624	EFTUD2	Elongation factor Tu GTP-binding domain-containing 2	603892	Mandibulofacial dysostosis, Guion-Almeida type	610536	Autosomal dominant
17q23.1	17:59697305-59707625	PTRH2	Peptidyl-tRNA hydrolase 2	608625	Infantile-onset multisystem neurologic, endocrine, and pancreatic disease	616263	Autosomal recessive
17q23.2	17:62470907-62615480	TLK2	Tousled-like kinase 2	608439	Mental retardation, autosomal dominant 57	618050	Autosomal dominant
17q23.3	17:63477060-63498372	ACE	Angiotensin I converting enzyme (dipeptidyl carboxypeptidase-1)	106180	Renal tubular dysgenesis	267430	Autosomal recessive
17q23.3	17:63,745,254	CCDC47	Coiled-coil domain-containing protein 47	618260	Trichohepatoneurodevelopmental syndrome	618268	Autosomal recessive
17q25.1	17:73193054-73208506	COG1	Component of oligomeric golgi complex 1	606973	Congenital disorder of glycosylation, type IIg	611209	Autosomal recessive
17q25.1	17:75272979-75289957	SLC25A19	Solute carrier family 25 (mitochondrial deoxynucleotide carrier), member 19	606521	Microcephaly, Amish type	607196	Autosomal recessive
17q25.1	17:75516527-75524734	TSEN54	tRNA splicing endonuclease 54, S. cerevisiae, homolog of	608755	Pontocerebellar hypoplasia type 2A	277470	Autosomal recessive
17q25.3	17:81509970-81512798	ACTG1	Actin, gamma-1	102560	Baraitser-Winter syndrome 2	614583	Autosomal dominant
17q25.3	17:81932383-81937327	PYCR1	Pyrroline-5-carboxylate reductase-1	179035	Cutis laxa, autosomal recessive, type IIB	612940	Autosomal recessive
17q25.3	17:82614561-82648529	WDR45B	WD repeat domain 45B	609226	Neurodevelopmental disorder with spastic quadriplegia and brain abnormalities with or without seizures	617977	Autosomal recessive
17q25.3	17:82752047-82945913	TBCD	Tubulin-specific chaperone D	604649	Encephalopathy, progressive, early-onset, with brain atrophy and thin corpus callosum	617193	Autosomal recessive
18p11.22	18:9,102,641	NDUFV2	NADH-ubiquinone oxidoreductase core subunit V2	600532	Mitochondrial complex I deficiency, nuclear type 7	618229	Autosomal recessive
18q12.3-q21.1	18:45800585-45967338	EPG5	Ectopic P-granules autophagy protein 5, C. elegans, homolog of	615068	Vici syndrome	242840	Autosomal recessive
18q21.1	18:46,080,247	ATP5A1	ATP synthase, H+ transporting (ATPase, mitochondrial)	164360	?Combined oxidative phosphorylation deficiency 22	616045	Autosomal recessive	x
18q21.2	18:55222184-55635956	TCF4	Transcription factor-4 (immunoglobulin transcription factor-2)	602272	Pitt-Hopkins syndrome	610954	Autosomal dominant
18q22.2	18:70003030-70205725	RTTN	Rotatin	610436	Microcephaly, short stature, and polymicrogyria with seizures	614833	Autosomal recessive
19p13.3	19:1905398-1913446	ADAT3	Adenosine deaminase, tRNA-specific, 3	615302	Mental retardation, autosomal recessive 36	615286	Autosomal recessive
19p13.3	19:5678413-5680895	MICOS13	Mitochondrial contact site and cristae organizing system subunit 13	616658	Combined oxidative phosphorylation deficiency 37	618329	Autosomal recessive
19p13.3	19:6361530-6370241	CLPP	ATP-dependent protease ClpAP, E. coli, proteolytic subunit, homolog of	601119	Perrault syndrome 3	614129	Autosomal recessive
19p13.2	19:8390359-8404433	RAB11B	Ras-associated protein RAB11B	604198	Neurodevelopmental disorder with ataxic gait, absent speech, and decreased cortical white matter	617807	Autosomal dominant
19p13.2	19:10960996-11062467	SMARCA4	SWI/SNF-related, matrix-associated, actin-dependent regulator of chromatin, subfamily A, member 4	603254	{Rhabdoid tumor predisposition syndrome 2}	613325	Autosomal dominant
19p13.2	19:11199294-11262523	DOCK6	Dedicator of cytokinesis 6	614194	Adams-Oliver syndrome 2	614219	Autosomal recessive
19p13.13	19:13104899-13117566	TRMT1	tRNA methyltransferase 1, S. cerevisiae, homolog of	611669	Mental retardation, autosomal recessive 68	618302	Autosomal recessive
19p13.13	19:13116847-13141146	NACC1	Nucleus accumbens-associated protein 1, BEN and BTB/POZ domains-containing	610672	Neurodevelopmental disorder with epilepsy, cataracts, feeding difficulties, and delayed brain myelination	617393	Autosomal dominant
19q13.12	19:36054880-36111144	WDR62	WD repeat-containing protein 62	613583	Microcephaly 2, primary, autosomal recessive, with or without cortical malformations	604317	Autosomal recessive
19q13.2	19:39412581-39428414	PLEKHG2	Pleckstrin homology domain- and RhoGEF domain-containing protein G2	611893	Leukodystrophy and acquired microcephaly with or without dystonia	616763	Autosomal recessive
19q13.31	19:43727982-43754961	C19orf61	Chromosome 19 open reading frame 61	613176	Heart and brain malformation syndrome	616920	Autosomal recessive
19q13.32	19:46746014-46758574	FKRP	Fukutin-related protein	606596	Muscular dystrophy-dystroglycanopathy (congenital with brain and eye anomalies), type A, 5	613153	Autosomal recessive
19q13.33	19:49861203-49867575	PNKP	Polynucleotide kinase 3' phosphatase	605610	Ataxia-oculomotor apraxia 4	616267	Autosomal recessive
20p13	20:472497-543789	CSNK2A1	Casein kinase-2, alpha-1 polypeptide	115440	Okur-Chung neurodevelopmental syndrome	617062	Autosomal dominant
20p13	20:2461641-2470788	SNRPB	Small nuclear ribonucleoprotein polypeptides B and B1	182282	Cerebrocostomandibular syndrome	117650	Autosomal dominant
20p13	20:3208675-3227448	ITPA	Inosine triphosphatase-A	147520	Epileptic encephalopathy, early infantile, 35	616647	Autosomal recessive
20q11.21	20:32358061-32439318	ASXL1	Additional sex combs-like 1	612990	Bohring-Opitz syndrome	605039	Autosomal dominant
20q13.12	20:45948652-45972909	ZNF335	Zinc finger protein 335	610827	Microcephaly 10, primary, autosomal recessive	615095	Autosomal recessive
20q13.12	20:46684364-46689443	TP53RK	TP53-regulating kinase	608679	Galloway-Mowat syndrome 4	617730	Autosomal recessive
20q13.13	20:48921710-49036692	ARFGEF2	ADP-ribosylation factor guanine nucleotide-exchange factor 2, brefeldin A-inhibited	605371	Periventricular heterotopia with microcephaly	608097	Autosomal recessive
20q13.13	20:50934854-50958563	DPM1	Dolichyl-phosphate mannosyltransferase 1, catalytic subunit	603503	Congenital disorder of glycosylation, type Ie	608799	Autosomal recessive
20q13.33	20:63657809-63696252	RTEL1	Regulator of telomere elongation helicase 1	608833	Dyskeratosis congenita, autosomal dominant 4	615190	Autosomal recessive; Autosomal dominant
21q22.11	21:33577550-33588683	DONSON	Downstream neighbor of SON	611428	Microcephaly, short stature, and limb abnormalities	617604	Autosomal recessive
21q22.13	21:37365572-37526357	DYRK1A	Dual specificity tyrosine-(Y)-phosphorylation regulated kinase-1A (\'minibrain\', Drosophila, homolog of)	600855	Mental retardation, autosomal dominant 7	614104	Autosomal dominant
21q22.3	21:42843074-42891694	WDR4	WD repeat-containing protein 4	605924	Galloway-Mowat syndrome 6	618347	Autosomal recessive
21q22.3	21:46324121-46445768	PCNT	Pericentrin	605925	Microcephalic osteodysplastic primordial dwarfism, type II	210720	Autosomal recessive
22q11.21	22:18149854-18177396	USP18	Ubiquitin-specific protease 18	607057	Pseudo-TORCH syndrome 2	617397	Autosomal recessive	x
22q11.21	22:19,479,293	CDC45L	Cell division cycle 45, S. Cerevisiae, homolog-like	603465	Meier-Gorlin syndrome 7	617063	Autosomal recessive
22q11.23	22:23786965-23838008	SMARCB1	SWI/SNF related, matrix associated, actin dependent regulator of chromatin, subfamily b, member 1	601607	{Rhabdoid tumor predisposition syndrome 1}	609322	Autosomal dominant
22q13.2	22:41092591-41180076	EP300	E1A-binding protein, 300kD	602700	Rubinstein-Taybi syndrome 2	613684	Autosomal dominant
22q13.2	22:42617839-42649391	CYB5R3	Cytochrome b5 reductase 3	613213	Methemoglobinemia, type I	250800	Autosomal recessive
22q13.33	22:49860162-49918468	ALG12	Dolichyl-P-mannose:Man-7-GlcNAc-2-PP-dolichyl-alpha-6- mannosyltransferase	607144	Congenital disorder of glycosylation, type Ig	607143	Autosomal recessive
22q13.33	22:50217693-50245027	TUBGCP6	Tubulin-gamma complex-associated protein 6	610053	Microcephaly and chorioretinopathy, autosomal recessive, 1	251270	Autosomal recessive
22q13.33	22:50444999-50475034	SBF1	SET-binding factor 1 (myotubularin-related protein 5)	603560	Charcot-Marie-Tooth disease, type 4B3	615284	Autosomal recessive
22q13.33	22:50578957-50582998	CHKB	Choline kinase, beta	612395	Muscular dystrophy, congenital, megaconial type	602541	Autosomal recessive
Xp22.13	X:18425604-18653628	CDKL5	Cyclin-dependent kinase-like 5 (serine/threonine protein kinase 9)	300203	Epileptic encephalopathy, early infantile, 2	300672	X-linked dominant
Xp22.12	X:19343892-19361717	PDHA1	Pyruvate dehydrogenase, E1-alpha polypeptide-1	300502	Pyruvate dehydrogenase E1-alpha deficiency	312170	X-linked dominant
Xp22.11	X:24054955-24078809	EIF2S3	Eukaryotic translation initiation factor 2, subunit 3	300161	MEHMO syndrome	300148	X-linked recessive
Xp22.1-p21.3	X:24693876-24996985	POLA1	Polymerase, DNA, alpha-1	312040	Van Esch-O'Driscoll syndrome	301030	X-linked recessive
Xp21.3	X:25003693-25015964	ARX	Aristaless-related homeobox, X-linked	300382	Hydranencephaly with abnormal genitalia	300215	X-linked
Xp11.4	X:41333307-41364471	DDX3X	DEAD/H box-3, X-linked	300160	Mental retardation, X-linked 102	300958	X-linked recessive; X-linked dominant
Xp11.4	X:41514933-41923553	CASK	Calcium/calmodulin-dependent serine protein kinase	300172	Mental retardation and microcephaly with pontine and cerebellar hypoplasia	300749	X-linked dominant
Xp11.23	X:48897861-48903144	PQBP1	Polyglutamine-binding protein 1	300463	Renpenning syndrome	309500	X-linked recessive
Xp11.22	X:53176276-53225421	KDM5C	Lysine-specific demethylase 5C (Jumonji, AT-rich interactive domain 1C)	314690	Mental retardation, X-linked, syndromic, Claes-Jensen type	300534	X-linked recessive
Xp11.22	X:53225783-53321355	IQSEC2	IQ motif- and Sec7 domain-containing protein 2	300522	Mental retardation, X-linked 1/78	309530	X-linked dominant
Xp11.22	X:53374148-53422727	SMC1A	Segregation of mitotic chromosomes 1 (SMC1, yeast, homolog of; DXS423E; SB1.8)	300040	Cornelia de Lange syndrome 2	300590	X-linked dominant
Xp11.22	X:53532095-53686722	HUWE1	HECT, UBA, and WWE domains-containing protein 1	300697	Mental retardation, X-linked syndromic, Turner type	309590	X-linked
Xq11.2	X:64915801-65034740	ZC4H2	Zinc finger C4H2 domain-containing protein	300897	Wieacker-Wolff syndrome	314580	X-linked recessive
Xq13.1	X:71366219-71530524	TAF1	TAF1 RNA polymerase II, TATA box-binding protein-associated factor, 250kD	313650	Mental retardation, X-linked, syndromic 33	300966	X-linked recessive
Xq13.1	X:71533103-71575891	OGT	O-linked N-acetylglucosamine transferase	300255	Mental retardation, X-linked 106	300997	X-linked recessive
Xq13.1	X:72329515-72573102	HDAC8	Histone deacetylase 8	300269	Cornelia de Lange syndrome 5	300882	X-linked dominant
Xq13.2	X:74582975-74614623	RLIM	RING finger protein, LIM domain-interacting	300379	Tonne-Kalscheuer syndrome	300978	X-linked
Xq13.3	X:74732855-74925451	NEXMIF	Neurite extension and migration factor	300524	Mental retardation, X-linked 98	300912	X-linked dominant
Xq21.1	X:77504877-77786234	ATRX	ATR-X gene (helicase 2; X-linked nuclear protein)	300032	Alpha-thalassemia myelodysplasia syndrome, somatic	300448
Xq22.1	X:101408132-101414139	HNRNPH2	Heterogeneous nuclear ribonucleoprotein H2	300610	Mental retardation, X-linked, syndromic, Bain type	300986	X-linked dominant
Xq23	X:110944240-111227360	PAK3	p21-activated kinase-3	300142	Mental retardation, X-linked 30/47	300558	X-linked recessive
Xq24	X:119870474-119871732	RNF113A	RING finger protein 113A	300951	?Trichothiodystrophy 5, nonphotosensitive	300953	X-linked dominant
Xq25	X:123600562-123733053	THOC2	THO complex 2 (Tho2, yeast, homolog of)	300395	Mental retardation, X-linked 12/35	300957	X-linked recessive
Xq25	X:123960559-124102655	STAG2	Stromal antigen 2	300826	Neurodevelopmental disorder, X-linked, with craniofacial abnormalities	301022	X-linked
Xq26.3	X:135974595-136047268	SLC9A6	Solute carrier family 9 (sodium/hydrogen exchanger), member 6	300231	Mental retardation, X-linked syndromic, Christianson type	300243	X-linked dominant
Xq28	X:152830966-152869728	NSDHL	NAD(P)H steroid dehydrogenase-like protein	300275	CK syndrome	300831	X-linked recessive
Xq28	X:153687925-153696592	SLC6A8	Solute carrier family 6 (neurotransmitter transporter, creatine), member 8	300036	Cerebral creatine deficiency syndrome 1	300352	X-linked recessive
Xq28	X:153700491-153724745	BCAP31	B-cell receptor-associated protein 31	300398	Deafness, dystonia, and cerebral hypomyelination	300475	X-linked recessive
Xq28	X:153794158-153798511	SSR4	Signal sequence receptor, delta	300090	Congenital disorder of glycosylation, type Iy	300934	X-linked recessive
Xq28	X:153861513-153886172	L1CAM	L1 cell adhesion molecule	308840	Corpus callosum, partial agenesis of	304100	X-linked recessive
Xq28	X:154021572-154097730	MECP2	Methyl-CpG-binding protein-2	300005	Rett syndrome	312750	X-linked dominant
Xq28	X:154398064-154402338	RPL10	Ribosomal protein L10	312173	Mental retardation, X-linked, syndromic, 35	300998	X-linked recessive
Xq28	X:154477768-154479256	LAGE3	L antigen family member 3	300060	Galloway-Mowat syndrome 2, X-linked	301006	X-linked recessive
Xq28	X:154762741-154777688	DKC1	Dyskerin	300126	Dyskeratosis congenita, X-linked	305000	X-linked recessive
