# Supplementary material for: Genetic variants for head size share genes and pathways with cancer
Source: Cell Rep Med. 2024 May 3;5(5):101529. doi: 10.1016/j.xcrm.2024.101529 (PMC11148644; doi:10.1016/j.xcrm.2024.101529)
Supplement: Table S21. Enrichment of micro- and macrocephaly OMIM genes, COSMIC tier 1 cancer genes, intellectual disability trios and autosomal dominance DOMINO score, related to Figure 4A [file mmc15.xlsx]

## Sheet: Sheet1
Table S21. Enrichment of micro- and macrocephaly OMIM genes, COSMIC cancer genes, intellectual disability trios and autosomal dominance DOMINO score. Related to Figure 4A.
Trait	Outcome	Distance	Overlap	Total distance	Total outcome	Total	Propobs	Propexp	Enrichment	Pvalue
headsize	micro	intralead	2	45	357	19973	0.0444444	0.0178741	2.48652	0.435815
headsize	micro.recessive	intralead	1	45	247	19973	0.0222222	0.0123667	1.79694	1
headsize	micro.dominant	intralead	1	45	87	19973	0.0222222	0.00435588	5.10166	0.495451
headsize	macro	intralead	5	45	60	19973	0.111111	0.00300406	36.987	3.26964e-30
headsize	macro.recessive	intralead	0	45	19	19973	0	0.000951284	0	1
headsize	macro.dominant	intralead	5	45	38	19973	0.111111	0.00190257	58.4006	9.9678e-46
headsize	domino	intralead	45	45	17705	17705	0.611783	0.321374	1.90365	4.2075e-07
headsize	cosmic	intralead	11	45	551	19973	0.244444	0.0275872	8.86078	7.12635e-17
headsize	micro	intragenic	6	170	353	19848	0.0352941	0.0177852	1.98447	0.154829
headsize	micro.recessive	intragenic	4	170	244	19848	0.0235294	0.0122934	1.91398	0.331738
headsize	micro.dominant	intragenic	2	170	86	19848	0.0117647	0.00433293	2.71518	0.38086
headsize	macro	intragenic	5	170	60	19848	0.0294118	0.00302297	9.72941	9.03158e-08
headsize	macro.recessive	intragenic	0	170	19	19848	0	0.000957275	0	1
headsize	macro.dominant	intragenic	5	170	38	19848	0.0294118	0.00191455	15.3622	6.02556e-12
headsize	domino	intragenic	169	170	17581	17580	0.495188	0.320446	1.54531	5.37157e-08
headsize	cosmic	intragenic	21	170	541	19848	0.123529	0.0272572	4.532	2.24331e-13
headsize	micro	10kb	8	274	351	19744	0.0291971	0.0177776	1.64236	0.235865
headsize	micro.recessive	10kb	6	274	242	19744	0.0218978	0.0122569	1.78657	0.246922
headsize	micro.dominant	10kb	2	274	86	19744	0.00729927	0.00435575	1.67578	0.785859
headsize	macro	10kb	5	274	60	19744	0.0182482	0.0030389	6.00487	0.000113249
headsize	macro.recessive	10kb	0	274	19	19744	0	0.000962318	0	1
headsize	macro.dominant	10kb	5	274	38	19744	0.0182482	0.00192464	9.48137	2.75901e-07
headsize	domino	10kb	272	274	17478	17476	0.429916	0.320432	1.34167	2.01605e-05
headsize	cosmic	10kb	24	274	538	19744	0.0875912	0.0272488	3.2145	5.84522e-09
headsize	micro	100kb	12	423	347	19595	0.0283688	0.0177086	1.60198	0.147235
headsize	micro.recessive	100kb	9	423	239	19595	0.0212766	0.012197	1.74441	0.147576
headsize	micro.dominant	100kb	3	423	85	19595	0.0070922	0.00433784	1.63496	0.63424
headsize	macro	100kb	6	423	59	19595	0.0141844	0.00301097	4.7109	0.000364445
headsize	macro.recessive	100kb	0	423	19	19595	0	0.000969635	0	1
headsize	macro.dominant	100kb	6	423	37	19595	0.0141844	0.00188824	7.51198	1.09565e-06
headsize	domino	100kb	419	423	17331	17327	0.41723	0.319811	1.30462	1.36199e-07
headsize	cosmic	100kb	28	423	534	19595	0.0661939	0.0272518	2.42897	3.34645e-06
headsize	micro	1Mb	28	1571	331	18447	0.017823	0.0179433	0.993298	1
headsize	micro.recessive	1Mb	20	1571	228	18447	0.0127307	0.0123597	1.03002	0.992964
headsize	micro.dominant	1Mb	7	1571	81	18447	0.00445576	0.00439096	1.01476	1
headsize	macro	1Mb	12	1571	53	18447	0.00763845	0.0028731	2.65861	0.00311546
headsize	macro.recessive	1Mb	3	1571	16	18447	0.00190961	0.00086735	2.20166	0.389194
headsize	macro.dominant	1Mb	9	1571	34	18447	0.00572884	0.00184312	3.10823	0.00361924
headsize	domino	1Mb	1561	1571	16189	16179	0.352582	0.319172	1.10468	0.00222261
headsize	cosmic	1Mb	69	1571	493	18447	0.0439211	0.0267252	1.64343	0.000103894
headsize	micro	reference	359	20018	359	20018	0.0179339	0.0179339	1	1
headsize	micro.recessive	reference	248	20018	248	20018	0.0123889	0.0123889	1	1
headsize	micro.dominant	reference	88	20018	88	20018	0.00439604	0.00439604	1	1
headsize	macro	reference	65	20018	65	20018	0.00324708	0.00324708	1	1
headsize	macro.recessive	reference	19	20018	19	20018	0.000949146	0.000949146	1	1
headsize	macro.dominant	reference	43	20018	43	20018	0.00214807	0.00214807	1	1
headsize	domino	reference	17750	20018	17750	20018	0.32211	NA	NA	1
headsize	cosmic	reference	562	20018	562	20018	0.0280747	0.0280747	1	1
OMIM macrocephaly	cosmic	-	23	65	553	20195	0.353846	0.027383	12.9221	9.16688e-54
OMIM microcephaly	cosmic	-	31	359	545	19901	0.086351	0.0273856	3.15316	7.91311e-11
headsize-height_subset	micro	intralead	2	32	357	19986	0.0625	0.0178625	3.49895	0.216975
headsize-height_subset	macro	intralead	2	32	63	19986	0.0625	0.00315221	19.8274	1.41468e-05
headsize-height_subset	domino	intralead	32	32	17718	17718	0.614872	0.321578	1.91205	0.000715204
headsize-height_subset	cosmic	intralead	7	32	555	19986	0.21875	0.0277694	7.87736	1.97996e-09
headsize-height_subset	micro	intragenic	6	126	353	19892	0.047619	0.0177458	2.68339	0.0291045
headsize-height_subset	macro	intragenic	5	126	60	19892	0.0396825	0.00301629	13.1561	1.30744e-10
headsize-height_subset	domino	intragenic	125	126	17625	17624	0.520811	0.320697	1.624	2.14179e-07
headsize-height_subset	cosmic	intragenic	17	126	545	19892	0.134921	0.0273979	4.92448	2.3328e-12
headsize-height_subset	micro	10kb	7	205	352	19813	0.0341463	0.0177661	1.92199	0.135268
headsize-height_subset	macro	10kb	5	205	60	19813	0.0243902	0.00302831	8.05407	2.22735e-06
headsize-height_subset	domino	10kb	204	205	17546	17545	0.444291	0.320686	1.38544	1.32611e-05
headsize-height_subset	cosmic	10kb	21	205	541	19813	0.102439	0.0273053	3.75162	3.69447e-10
headsize-height_subset	micro	100kb	10	320	349	19698	0.03125	0.0177175	1.76379	0.110237
headsize-height_subset	macro	100kb	5	320	60	19698	0.015625	0.00304599	5.12969	0.000607394
headsize-height_subset	domino	100kb	318	320	17432	17430	0.423869	0.32025	1.32355	5.60709e-07
headsize-height_subset	cosmic	100kb	24	320	538	19698	0.075	0.0273124	2.746	7.33732e-07
headsize-height_subset	micro	1Mb	23	1273	336	18745	0.0180676	0.0179248	1.00797	1
headsize-height_subset	macro	1Mb	8	1273	57	18745	0.00628437	0.00304081	2.06667	0.0865452
headsize-height_subset	domino	1Mb	1263	1273	16487	16477	0.343373	0.320478	1.07144	0.133398
headsize-height_subset	cosmic	1Mb	50	1273	512	18745	0.0392773	0.027314	1.43799	0.0158296
headsize-height_subset	micro	reference	359	20018	359	20018	0.0179339	0.0179339	1	1
headsize-height_subset	macro	reference	65	20018	65	20018	0.00324708	0.00324708	1	1
headsize-height_subset	domino	reference	17750	20018	17750	20018	0.322107	NA	NA	1
headsize-height_subset	cosmic	reference	562	20018	562	20018	0.0280747	0.0280747	1	1
headsize-height_adjusted	micro	intralead	1	27	358	19991	0.037037	0.0179081	2.06818	0.981724
headsize-height_adjusted	macro	intralead	3	27	62	19991	0.111111	0.0031014	35.8262	3.1887e-16
headsize-height_adjusted	domino	intralead	27	27	17723	17723	0.744819	0.321466	2.31694	2.38172e-08
headsize-height_adjusted	cosmic	intralead	8	27	554	19991	0.296296	0.0277125	10.6918	3.84022e-15
headsize-height_adjusted	micro	intragenic	6	107	353	19911	0.0560748	0.0177289	3.1629	0.00890598
headsize-height_adjusted	macro	intragenic	4	107	61	19911	0.0373832	0.00306363	12.2022	7.80845e-08
headsize-height_adjusted	domino	intragenic	107	107	17643	17643	0.547447	0.320744	1.70681	1.07418e-09
headsize-height_adjusted	cosmic	intragenic	16	107	546	19911	0.149533	0.027422	5.45301	2.25423e-13
headsize-height_adjusted	micro	10kb	6	152	353	19866	0.0394737	0.0177691	2.22149	0.0887691
headsize-height_adjusted	macro	10kb	4	152	61	19866	0.0263158	0.00307057	8.57032	1.68689e-05
headsize-height_adjusted	domino	10kb	152	152	17598	17598	0.485838	0.320696	1.51495	1.62138e-08
headsize-height_adjusted	cosmic	10kb	17	152	545	19866	0.111842	0.0274338	4.0768	1.64496e-09
headsize-height_adjusted	micro	100kb	7	241	352	19777	0.0290456	0.0177985	1.63192	0.28753
headsize-height_adjusted	macro	100kb	4	241	61	19777	0.0165975	0.00308439	5.38113	0.0019642
headsize-height_adjusted	domino	100kb	241	241	17509	17509	0.46177	0.320188	1.44218	4.30713e-10
headsize-height_adjusted	cosmic	100kb	20	241	542	19777	0.0829876	0.0274056	3.02813	5.85686e-07
headsize-height_adjusted	micro	1Mb	18	985	341	19033	0.0182741	0.0179163	1.01997	1
headsize-height_adjusted	macro	1Mb	6	985	59	19033	0.00609137	0.00309988	1.96503	0.186166
headsize-height_adjusted	domino	1Mb	978	985	16772	16765	0.362407	0.31976	1.13337	0.00126531
headsize-height_adjusted	cosmic	1Mb	42	985	520	19033	0.0426396	0.027321	1.56069	0.00616159
headsize-height_adjusted	micro	reference	359	20018	359	20018	0.0179339	0.0179339	1	1
headsize-height_adjusted	macro	reference	65	20018	65	20018	0.00324708	0.00324708	1	1
headsize-height_adjusted	domino	reference	17750	20018	17750	20018	0.32211	NA	NA	1
headsize-height_adjusted	cosmic	reference	562	20018	562	20018	0.0280747	0.0280747	1	1
height	micro	intralead	18	750	341	19268	0.024	0.0176977	1.35611	0.256079
height	macro	intralead	10	750	55	19268	0.0133333	0.00285447	4.67103	3.80359e-06
height	domino	intralead	740	750	17010	17000	0.472923	0.315499	1.49897	2.32839e-33
height	cosmic	intralead	62	750	500	19268	0.0826667	0.0259498	3.18564	8.04558e-20
height	micro	intragenic	112	4782	247	15236	0.0234212	0.0162116	1.44472	0.00130461
height	macro	intragenic	26	4782	39	15236	0.00543706	0.00255973	2.12408	0.00366572
height	domino	intragenic	4716	4782	13034	12968	0.388248	0.298115	1.30234	2.85725e-50
height	cosmic	intragenic	237	4782	325	15236	0.0495609	0.0213311	2.32341	1.06773e-24
height	micro	10kb	150	7450	209	12568	0.0201342	0.0166295	1.21075	0.0799427
height	macro	10kb	33	7450	32	12568	0.00442953	0.00254615	1.7397	0.0327112
height	domino	10kb	7359	7450	10391	10300	0.360431	0.294889	1.22226	3.25531e-39
height	cosmic	10kb	297	7450	265	12568	0.0398658	0.0210853	1.89069	1.06429e-14
height	micro	100kb	181	9278	178	10740	0.0195085	0.0165736	1.17709	0.131831
height	macro	100kb	39	9278	26	10740	0.00420349	0.00242086	1.73637	0.0369614
height	domino	100kb	9157	9278	8593	8472	0.352312	0.289827	1.21559	1.20793e-38
height	cosmic	100kb	345	9278	217	10740	0.0371847	0.0202048	1.84039	5.61721e-13
height	micro	1Mb	268	15373	91	4645	0.0174332	0.019591	0.889858	0.363867
height	macro	1Mb	51	15373	14	4645	0.0033175	0.00301399	1.1007	0.863843
height	domino	1Mb	15168	15373	2582	2377	0.331656	0.265704	1.24822	3.25513e-23
height	cosmic	1Mb	496	15373	66	4645	0.0322644	0.0142088	2.27073	9.3201e-11
height	micro	reference	359	20018	359	20018	0.0179339	0.0179339	1	1
height	macro	reference	65	20018	65	20018	0.00324708	0.00324708	1	1
height	domino	reference	17750	20018	17750	20018	0.322062	NA	NA	1
height	cosmic	reference	562	20018	562	20018	0.0280747	0.0280747	1	1
height-subset	micro	intralead	2	45	357	19973	0.0444444	0.0178741	2.48652	0.435815
height-subset	macro	intralead	2	45	63	19973	0.0444444	0.00315426	14.0903	0.000382909
height-subset	domino	intralead	44	45	17706	17705	0.527456	0.321597	1.64012	0.000737067
height-subset	cosmic	intralead	8	45	554	19973	0.177778	0.0277374	6.40931	1.75524e-08
height-subset	micro	intragenic	22	855	337	19163	0.025731	0.017586	1.46315	0.10434
height-subset	macro	intragenic	9	855	56	19163	0.0105263	0.0029223	3.60207	0.000436938
height-subset	domino	intragenic	839	855	16911	16895	0.397669	0.318358	1.24912	9.32642e-10
height-subset	cosmic	intragenic	43	855	519	19163	0.0502924	0.0270834	1.85694	9.08451e-05
height-subset	micro	10kb	25	1298	334	18720	0.0192604	0.0178419	1.07951	0.79158
height-subset	macro	10kb	10	1298	55	18720	0.00770416	0.00293803	2.62222	0.00766351
height-subset	domino	10kb	1285	1298	16465	16452	0.374767	0.317997	1.17852	5.79658e-09
height-subset	cosmic	10kb	55	1298	507	18720	0.0423729	0.0270833	1.56454	0.00170161
height-subset	micro	100kb	26	1395	333	18623	0.018638	0.0178811	1.04233	0.919651
height-subset	macro	100kb	10	1395	55	18623	0.00716846	0.00295334	2.42724	0.015301
height-subset	domino	100kb	1376	1395	16374	16355	0.370586	0.318033	1.16524	3.19142e-08
height-subset	cosmic	100kb	58	1395	504	18623	0.0415771	0.0270633	1.53629	0.00206154
height-subset	micro	1Mb	39	2145	320	17873	0.0181818	0.0179041	1.01551	0.995621
height-subset	macro	1Mb	10	2145	55	17873	0.004662	0.00307727	1.51498	0.308576
height-subset	domino	1Mb	2111	2145	15639	15605	0.359503	0.317059	1.13386	2.43988e-07
height-subset	cosmic	1Mb	83	2145	479	17873	0.0386946	0.0268002	1.44382	0.00205613
height-subset	micro	reference	359	20018	359	20018	0.0179339	0.0179339	1	1
height-subset	macro	reference	65	20018	65	20018	0.00324708	0.00324708	1	1
height-subset	domino	reference	17750	20018	17750	20018	0.322107	NA	NA	1
height-subset	cosmic	reference	562	20018	562	20018	0.0280747	0.0280747	1	1
