# Supplementary material for: Genetic variants for head size share genes and pathways with cancer
Source: Cell Rep Med. 2024 May 3;5(5):101529. doi: 10.1016/j.xcrm.2024.101529 (PMC11148644; doi:10.1016/j.xcrm.2024.101529)
Supplement: Table S23. Differential gene expression analysis of neural progenitors versus neurons, related to Figure 4D [file mmc16.xlsx]

## Sheet: Sheet1
Table S23. Differential gene expression analysis of neural progenitors versus neurons. Related to Figure 4D.
Gene list	Total in list	Overlap	Total expressed genes	Total upregulated genes	Overlap with expressed genes	Overlap with upregulated genes	Enrichment	Hypergeometric p-value
Head size intragenic lead variant genes	45	Up-regulated in progenitors	28675	1095	45	10	5.81938	2.57e-05
Head size intragenic genes	169	Up-regulated in progenitors	28675	1095	167	18	2.82257	0.00266455
Head size genes 10kb distance	274	Up-regulated in progenitors	28675	1095	264	24	2.38066	0.0101221
Head size genes 100kb distance	421	Up-regulated in progenitors	28675	1095	399	28	1.8377	0.134251
Head size genes 1Mb distance	1564	Up-regulated in progenitors	28675	1095	1338	92	1.80062	0.249395
OMIM macrocephaly genes	65	Up-regulated in progenitors	28675	1095	64	4	1.6367	0.291748
OMIM microcephaly genes	356	Up-regulated in progenitors	28675	1095	354	34	2.51516	0.000751648
COSMIC tier 1 cancer genes	561	Up-regulated in progenitors	28675	1095	524	58	2.89858	1.74e-06
Head size intragenic lead variant genes	45	Up-regulated in neurons	28675	1420	45	1	0.448748	0.844039
Head size intragenic genes	169	Up-regulated in neurons	28675	1420	167	10	1.2092	0.677312
Head size genes 10kb distance	274	Up-regulated in neurons	28675	1420	264	14	1.07088	0.893316
Head size genes 100kb distance	421	Up-regulated in neurons	28675	1420	399	21	1.06282	0.95792
Head size genes 1Mb distance	1564	Up-regulated in neurons	28675	1420	1338	96	1.44887	0.950185
OMIM macrocephaly genes	65	Up-regulated in neurons	28675	1420	64	2	0.631052	0.855363
OMIM microcephaly genes	356	Up-regulated in neurons	28675	1420	354	26	1.48315	0.414613
COSMIC tier 1 cancer genes	561	Up-regulated in neurons	28675	1420	524	24	0.924901	0.997341
