# Supplementary material for: Genetic variants for head size share genes and pathways with cancer
Source: Cell Rep Med. 2024 May 3;5(5):101529. doi: 10.1016/j.xcrm.2024.101529 (PMC11148644; doi:10.1016/j.xcrm.2024.101529)
Supplement: Data S1. Forest plots presenting the study-specific associations of the identified lead genetic variants with human head size, part 1, related to Figure 1B [file mmc17.zip]

Archive with 47 entries (46 files):
- Data S1 part 1/
- Data S1 part 1/Forestplot_1_112946028_1-112946028_CTGTT_model1.png
- Data S1 part 1/Forestplot_1_210557309_rs2884218_T_model1.png
- Data S1 part 1/Forestplot_1_23357282_rs6682560_A_model1.png
- Data S1 part 1/Forestplot_1_243834477_rs6429430_T_model1.png
- Data S1 part 1/Forestplot_1_40363054_rs3134614_C_model1.png
- Data S1 part 1/Forestplot_1_51027554_rs12116800_A_model1.png
- Data S1 part 1/Forestplot_2_10195540_rs6736289_C_model1.png
- Data S1 part 1/Forestplot_2_183699768_rs73977799_A_model1.png
- Data S1 part 1/Forestplot_2_183703336_rs288326_A_model1.png
- Data S1 part 1/Forestplot_2_20349433_rs11685359_T_model1.png
- Data S1 part 1/Forestplot_2_48755477_rs62135193_T_model1.png
- Data S1 part 1/Forestplot_2_85531116_rs41288837_T_model1.png
- Data S1 part 1/Forestplot_2_85539170_rs4832160_A_model1.png
- Data S1 part 1/Forestplot_2_88913273_rs867529_C_model1.png
- Data S1 part 1/Forestplot_3_127352970_rs114895876_A_model1.png
- Data S1 part 1/Forestplot_3_136115295_rs9818536_T_model1.png
- Data S1 part 1/Forestplot_3_141715543_rs2063453_T_model1.png
- Data S1 part 1/Forestplot_3_142084647_rs56370391_A_model1.png
- Data S1 part 1/Forestplot_3_190666643_rs1159211_T_model1.png
- Data S1 part 1/Forestplot_3_190678438_rs9821713_C_model1.png
- Data S1 part 1/Forestplot_3_48739883_rs11928552_T_model1.png
- Data S1 part 1/Forestplot_3_52210649_rs145897003_A_model1.png
- Data S1 part 1/Forestplot_4_106009763_rs2301718_A_model1.png
- Data S1 part 1/Forestplot_4_3241845_rs362307_T_model1.png
- Data S1 part 1/Forestplot_5_112036634_rs56335290_A_model1.png
- Data S1 part 1/Forestplot_6_108859593_rs9374035_A_model1.png
- Data S1 part 1/Forestplot_6_108998905_rs1935952_C_model1.png
- Data S1 part 1/Forestplot_6_126412953_rs11154343_T_model1.png
- Data S1 part 1/Forestplot_6_126623120_rs9401873_T_model1.png
- Data S1 part 1/Forestplot_6_126845438_6-126845438_A_model1.png
- Data S1 part 1/Forestplot_6_126964510_rs4273712_A_model1.png
- Data S1 part 1/Forestplot_6_127052822_rs190958130_C_model1.png
- Data S1 part 1/Forestplot_6_127270764_rs17650496_A_model1.png
- Data S1 part 1/Forestplot_6_127425944_rs2011008_C_model1.png
- Data S1 part 1/Forestplot_6_127456394_rs2489624_A_model1.png
- Data S1 part 1/Forestplot_6_142408707_rs11155234_T_model1.png
- Data S1 part 1/Forestplot_6_43832966_rs747336_C_model1.png
- Data S1 part 1/Forestplot_7_135187742_rs111295525_A_model1.png
- Data S1 part 1/Forestplot_7_23480132_rs11769806_A_model1.png
- Data S1 part 1/Forestplot_7_32876315_rs34888260_A_model1.png
- Data S1 part 1/Forestplot_7_50737384_rs2072235_T_model1.png
- Data S1 part 1/Forestplot_7_54944920_rs151057105_T_model1.png
- Data S1 part 1/Forestplot_7_8117636_rs6463758_A_model1.png
- Data S1 part 1/Forestplot_7_92239531_rs42035_A_model1.png
- Data S1 part 1/Forestplot_7_92317752_rs7781436_T_model1.png
- Data S1 part 1/Forestplot_7_92367869_rs35926075_T_model1.png
