# Supplementary material for: Genetic variants for head size share genes and pathways with cancer
Source: Cell Rep Med. 2024 May 3;5(5):101529. doi: 10.1016/j.xcrm.2024.101529 (PMC11148644; doi:10.1016/j.xcrm.2024.101529)
Supplement: Data S2. Forest plots presenting the study-specific associations of the identified lead genetic variants with human head size, part 2, related to Figure 1B [file mmc18.zip]

Archive with 45 entries (44 files):
- Data S1 part 2/
- Data S1 part 2/Forestplot_10_105012994_rs1628768_T_model1.png
- Data S1 part 2/Forestplot_10_111962102_rs61882777_T_model1.png
- Data S1 part 2/Forestplot_10_112158780_rs10787231_A_model1.png
- Data S1 part 2/Forestplot_10_21830104_rs11012732_A_model1.png
- Data S1 part 2/Forestplot_10_89698190_rs1234214_A_model1.png
- Data S1 part 2/Forestplot_11_68340967_rs12277225_T_model1.png
- Data S1 part 2/Forestplot_12_102921296_rs11111293_T_model1.png
- Data S1 part 2/Forestplot_12_123871070_rs28636834_A_model1.png
- Data S1 part 2/Forestplot_12_12871099_rs2066827_T_model1.png
- Data S1 part 2/Forestplot_12_4400111_rs3217870_T_model1.png
- Data S1 part 2/Forestplot_12_53843771_rs111939932_T_model1.png
- Data S1 part 2/Forestplot_12_56477694_rs2271194_A_model1.png
- Data S1 part 2/Forestplot_12_65718299_rs17178006_T_model1.png
- Data S1 part 2/Forestplot_12_66255005_rs343093_C_model1.png
- Data S1 part 2/Forestplot_12_66292771_rs112717745_T_model1.png
- Data S1 part 2/Forestplot_12_66376091_rs7306710_T_model1.png
- Data S1 part 2/Forestplot_12_68216239_rs35227403_A_model1.png
- Data S1 part 2/Forestplot_12_79811429_rs7310309_T_model1.png
- Data S1 part 2/Forestplot_13_81631782_rs7988627_A_model1.png
- Data S1 part 2/Forestplot_14_20811332_rs3093872_T_model1.png
- Data S1 part 2/Forestplot_14_23443514_rs10140304_A_model1.png
- Data S1 part 2/Forestplot_15_90128223_rs893725_A_model1.png
- Data S1 part 2/Forestplot_16_15137450_rs62039480_A_model1.png
- Data S1 part 2/Forestplot_17_27881366_rs12449730_A_model1.png
- Data S1 part 2/Forestplot_17_42638677_rs7501777_T_model1.png
- Data S1 part 2/Forestplot_17_43716155_rs112550936_A_model1.png
- Data S1 part 2/Forestplot_17_43798360_rs117319001_A_model1.png
- Data S1 part 2/Forestplot_17_43895501_rs4564621_C_model1.png
- Data S1 part 2/Forestplot_17_43981742_rs191632554_A_model1.png
- Data S1 part 2/Forestplot_17_44161441_rs8079695_T_model1.png
- Data S1 part 2/Forestplot_17_47096662_rs76847569_A_model1.png
- Data S1 part 2/Forestplot_17_7571752_rs78378222_T_model1.png
- Data S1 part 2/Forestplot_18_13047983_rs7232135_T_model1.png
- Data S1 part 2/Forestplot_19_12782418_rs35542154_A_model1.png
- Data S1 part 2/Forestplot_19_13159859_rs148340480_C_model1.png
- Data S1 part 2/Forestplot_20_39826928_rs6124328_A_model1.png
- Data S1 part 2/Forestplot_21_38909916_rs142047625_T_model1.png
- Data S1 part 2/Forestplot_22_22077224_rs2040167_T_model1.png
- Data S1 part 2/Forestplot_22_22305008_rs5756181_T_model1.png
- Data S1 part 2/Forestplot_22_42339525_rs10483213_A_model1.png
- Data S1 part 2/Forestplot_8_26271120_rs58153210_T_model1.png
- Data S1 part 2/Forestplot_8_57198009_rs10958478_A_model1.png
- Data S1 part 2/Forestplot_9_136927657_rs1076148_T_model1.png
- Data S1 part 2/Forestplot_9_98217348_rs28457693_A_model1.png
