# Supplementary material for: Genetic variants for head size share genes and pathways with cancer
Source: Cell Rep Med. 2024 May 3;5(5):101529. doi: 10.1016/j.xcrm.2024.101529 (PMC11148644; doi:10.1016/j.xcrm.2024.101529)
Supplement: Data S3. Regional plots of the identified genetic loci for human head size (±100 kb), related to Figure 1A and 1B [file mmc19.zip]

Archive with 66 entries (65 files):
- Data S2/
- Data S2/rs10140304.jpg
- Data S2/rs10483213.jpg
- Data S2/rs1076148.jpg
- Data S2/rs10787231.jpg
- Data S2/rs10958478.jpg
- Data S2/rs11012732.jpg
- Data S2/rs11111293.jpg
- Data S2/rs111295525.jpg
- Data S2/rs11155234.jpg
- Data S2/rs111939932.jpg
- Data S2/rs114895876.jpg
- Data S2/rs1159211.jpg
- Data S2/rs11685359.jpg
- Data S2/rs11769806.jpg
- Data S2/rs11928552.jpg
- Data S2/rs12116800.jpg
- Data S2/rs12277225.jpg
- Data S2/rs1234214.jpg
- Data S2/rs12449730.jpg
- Data S2/rs142047625.jpg
- Data S2/rs145897003.jpg
- Data S2/rs148340480.jpg
- Data S2/rs151057105.jpg
- Data S2/rs1628768.jpg
- Data S2/rs17178006.jpg
- Data S2/rs1935952.jpg
- Data S2/rs2063453.jpg
- Data S2/rs2066827.jpg
- Data S2/rs2072235.jpg
- Data S2/rs2271194.jpg
- Data S2/rs2301718.jpg
- Data S2/rs28457693.jpg
- Data S2/rs28636834.jpg
- Data S2/rs288326.jpg
- Data S2/rs2884218.jpg
- Data S2/rs3093872.jpg
- Data S2/rs3134614.jpg
- Data S2/rs3217870.jpg
- Data S2/rs34888260.jpg
- Data S2/rs35227403.jpg
- Data S2/rs362307.jpg
- Data S2/rs4564621.jpg
- Data S2/rs4832160.jpg
- Data S2/rs56335290.jpg
- Data S2/rs5756181.jpg
- Data S2/rs58153210.jpg
- Data S2/rs6124328.jpg
- Data S2/rs62039480.jpg
- Data S2/rs62135193.jpg
- Data S2/rs6429430.jpg
- Data S2/rs6463758.jpg
- Data S2/rs6682560.jpg
- Data S2/rs6736289.jpg
- Data S2/rs7232135.jpg
- Data S2/rs7306710.jpg
- Data S2/rs7310309.jpg
- Data S2/rs747336.jpg
- Data S2/rs7501777.jpg
- Data S2/rs76847569.jpg
- Data S2/rs7781436.jpg
- Data S2/rs78378222.jpg
- Data S2/rs7988627.jpg
- Data S2/rs867529.jpg
- Data S2/rs893725.jpg
- Data S2/rs9818536.jpg
